# Supplementary material for: Autoinducer-2-mediated communication network within human gut microbiota
Source: ISME J. 2025 Sep 11;19(1):wraf204. doi: 10.1093/ismejo/wraf204 (PMC12503165; doi:10.1093/ismejo/wraf204)
Supplement: digital_version_of_Figure_S2_including_all_protein_labels_wraf204 [file digital_version_of_figure_s2_including_all_protein_labels_wraf204.zip]

Archive with 1 entries (1 files):
- digital version of Figure S2 including all protein labels.eps
