# Supplementary material for: Autoinducer-2-mediated communication network within human gut microbiota
Source: ISME J. 2025 Sep 11;19(1):wraf204. doi: 10.1093/ismejo/wraf204 (PMC12503165; doi:10.1093/ismejo/wraf204)
Supplement: Table_S1_wraf204 [file table_s1_wraf204.xlsx]

## Sheet: Table S1
Table S1. Bacterial strains and plasmids used in this study
														正确校准
Strains or plasmids	Relevant characteristics	Reference
E. coli
TG1	Host for cloning	Beyotime
BL21(DE3)	Host for expression vector pET-28a and pET-21a-His6-MBP	Novagen
LuxS- BL21(DE3)	ΔluxS deletion mutant in E. coli BL21(DE3)	1
V.harveyi
V.harveyi MM32	luxN::cat luxS::Tn5kan	2
Plasmids
pET-28a	Expression vector with N-terminal hexahistidine affinity tag, KmR	Novagen
pET-28a-MGYG000003144_03535-LBD	pET-28a carrying MGYG000003144_03535-LBD coding region, KmR	This study
pET-28a-MGYG000001351_01703-LBD	pET-28a carrying MGYG000001351_01703-LBD coding region, KmR	This study
pET-28a-MGYG000001964_00180-LBD	pET-28a carrying MGYG000001964_00180-LBD coding region, KmR	This study
pET-28a-MGYG000000018_00505-LBD	pET-28a carrying MGYG000000018_00505-LBD coding region, KmR	This study
pET-28a-MGYG000002405_01785-LBD	pET-28a carrying MGYG000002405_01785-LBD coding region, KmR	This study
pET-28a-MGYG000002432_00530-LBD	pET-28a carrying MGYG000002432_00530-LBD coding region, KmR	This study
pET-28a-MGYG000003237_00151-LBD	pET-28a carrying MGYG000003237_00151-LBD coding region, KmR	This study
pET-28a-MGYG000002506_01176-LBD	pET-28a carrying MGYG000002506_01176-LBD coding region, KmR	This study
pET-28a-MGYG000002534_01118-LBD	pET-28a carrying MGYG000002534_01118-LBD coding region, KmR	This study
pET-21a-His6-MBP	Modified pET-21a vector with N-terminal His6 and MBP tags, AmpR	This study
pET-21a-His6-MBP-MGYG000003144_03535	pET-21a-His6-MBP carrying MGYG000003144_03535 coding region, AmpR	This study
pET-21a-His6-MBP-MGYG000000018_00505	pET-21a-His6-MBP carrying MGYG000000018_00505 coding region, AmpR	This study
pET-21a-His6-MBP-MGYG000002432_00530	pET-21a-His6-MBP carrying MGYG000002432_00530 coding region, AmpR	This study
pET-21a-His6-MBP-MGYG000002534_01118	pET-21a-His6-MBP carrying MGYG000002534_01118 coding region, AmpR	This study
pET-21a-His6-MBP-MGYG000002506_01176	pET-21a-His6-MBP carrying MGYG000002506_01176 coding region, AmpR	This study
*KmR and AmpR represent resistance to kanamycin and ampicillin, respectively.
References
1. Miller ST, Xavier KB, Campagna SR et al. Salmonella typhimurium recognizes a chemically distinct form of the bacterial quorum-sensing signal AI-2. Mol Cell. 2004;15:677-87. DOI: 10.1016/j.molcel.2004.07.020 2. Zhang L, Li S, Liu X et al. Sensing of autoinducer-2 by functionally distinct receptors in prokaryotes. Nat Commun. 2020;11:5371. DOI:10.1038/s41467-020-19243-5
