# Supplementary material for: Autoinducer-2-mediated communication network within human gut microbiota
Source: ISME J. 2025 Sep 11;19(1):wraf204. doi: 10.1093/ismejo/wraf204 (PMC12503165; doi:10.1093/ismejo/wraf204)
Supplement: Table_S2_wraf204 [file table_s2_wraf204.xlsx]

## Sheet: Table S2
Table S2. Primers used in this study
														正确校准
Primers	5’-3’ sequence	Function
MGYG000000018_00505-F	CGCGGATCCATGAAGAATGTAAGCAAGAGGCAG	To generate pET-21a-His6-MBP-MGYG000000018_00505
MGYG000000018_00505-R	CCGCTCGAGTTAACCGATAACTCCGTACAAGGT
MGYG000002432_00530-F	CGCGGATCCATGAAATTTAAGAGAAATTATTTTTATATTTTATT	To generate pET-21a-His6-MBP-MGYG000002432_00530
MGYG000002432_00530-R	CCGCTCGAGTCATTTTAATAGCTCTATTTCAAATTTTGT
MGYG000003144_03535-F	CCGGAATTCTTGGATAAACGAGCAGTCTCCA	To generate pET-21a-His6-MBP-MGYG000003144_03535
MGYG000003144_03535-R	CCGCTCGAGTCAGGCCTCTTCTTTGCTCAG
MGYG000002534_01118-F	CCGGAATTCTTGATCAATGCTATACTGACGGTCA	To generate pET-21a-His6-MBP-MGYG000002534_01118
MGYG000002534_01118-R	CCGCTCGAGTTATCGGCGTTCCTCGTATTTAC
MGYG000002506_01176-F	CGCGGATCCATGAAATTGCACCATAGAATGCTC	To generate pET-21a-His6-MBP-MGYG000002506_01176
MGYG000002506_01176-R	CCGCTCGAGTCATGAACGGCTGTTTTTGTTC
Underlined sites indicate restriction enzyme cutting sites added for cloning
