# Supplementary material for: Autoinducer-2-mediated communication network within human gut microbiota
Source: ISME J. 2025 Sep 11;19(1):wraf204. doi: 10.1093/ismejo/wraf204 (PMC12503165; doi:10.1093/ismejo/wraf204)
Supplement: Table_S3_wraf204 [file table_s3_wraf204.xlsx]

## Sheet: Table S3
Table S3. 4,744 species-level human gut prokaryotic genomes
Genome_accession	Genome_type	Length	N_contigs	N50	GC_content (%)	Completeness (%)	Contamination (%)	Taxonomy	Sample_accession	Study_accession	Country	Continent	FTP_download
MGYG000000001	Isolate	3219617	137	47258	28.26	98.59	0.7	d__Bacteria;p__Firmicutes_A;c__Clostridia;o__Peptostreptococcales;f__Peptostreptococcaceae;g__GCA-900066495;s__GCA-900066495 sp902362365	ERS370061	ERP105624	United Kingdom	Europe	ftp://ftp.ebi.ac.uk/pub/databases/metagenomics/mgnify_genomes/human-gut/v2.0/all_genomes/MGYG0000000/MGYG000000001/genomes1/MGYG000000001.gff.gz
MGYG000000002	Isolate	4433109	101	109267	42.6	99.37	0	d__Bacteria;p__Firmicutes_A;c__Clostridia;o__Lachnospirales;f__Lachnospiraceae;g__Blautia_A;s__Blautia_A faecis	ERS370064	ERP105624	United Kingdom	Europe	ftp://ftp.ebi.ac.uk/pub/databases/metagenomics/mgnify_genomes/human-gut/v2.0/all_genomes/MGYG0000000/MGYG000000002/genomes1/MGYG000000002.gff.gz
MGYG000000003	Isolate	3229518	35	158570	58.52	100	0	d__Bacteria;p__Bacteroidota;c__Bacteroidia;o__Bacteroidales;f__Rikenellaceae;g__Alistipes;s__Alistipes shahii	ERS370070	ERP105624	United Kingdom	Europe	ftp://ftp.ebi.ac.uk/pub/databases/metagenomics/mgnify_genomes/human-gut/v2.0/all_genomes/MGYG0000000/MGYG000000003/genomes1/MGYG000000003.gff.gz
MGYG000000004	Isolate	3698896	105	90297	54.19	98.66	0.22	d__Bacteria;p__Firmicutes_A;c__Clostridia;o__Oscillospirales;f__Ruminococcaceae;g__Anaerotruncus;s__Anaerotruncus colihominis	ERS370072	ERP105624	United Kingdom	Europe	ftp://ftp.ebi.ac.uk/pub/databases/metagenomics/mgnify_genomes/human-gut/v2.0/all_genomes/MGYG0000000/MGYG000000004/genomes1/MGYG000000004.gff.gz
MGYG000000005	Isolate	3930428	32	350032	28.59	99.3	0	d__Bacteria;p__Firmicutes_A;c__Clostridia;o__Peptostreptococcales;f__Peptostreptococcaceae;g__Terrisporobacter;s__Terrisporobacter glycolicus_A	ERS417217	ERP105624	United Kingdom	Europe	ftp://ftp.ebi.ac.uk/pub/databases/metagenomics/mgnify_genomes/human-gut/v2.0/all_genomes/MGYG0000000/MGYG000000005/genomes1/MGYG000000005.gff.gz
MGYG000000006	Isolate	2822527	36	121380	32.65	99.26	1.39	d__Bacteria;p__Firmicutes;c__Bacilli;o__Staphylococcales;f__Staphylococcaceae;g__Staphylococcus;s__Staphylococcus xylosus	ERS417220	ERP105624	United Kingdom	Europe	ftp://ftp.ebi.ac.uk/pub/databases/metagenomics/mgnify_genomes/human-gut/v2.0/all_genomes/MGYG0000000/MGYG000000006/genomes1/MGYG000000006.gff.gz
MGYG000000007	Isolate	2016167	24	124464	35.52	98.94	0	d__Bacteria;p__Firmicutes;c__Bacilli;o__Lactobacillales;f__Lactobacillaceae;g__Lactobacillus;s__Lactobacillus intestinalis	ERS417221	ERP105624	United Kingdom	Europe	ftp://ftp.ebi.ac.uk/pub/databases/metagenomics/mgnify_genomes/human-gut/v2.0/all_genomes/MGYG0000000/MGYG000000007/genomes1/MGYG000000007.gff.gz
MGYG000000008	Isolate	1971706	40	87745	34.34	99.22	0.78	d__Bacteria;p__Firmicutes;c__Bacilli;o__Lactobacillales;f__Lactobacillaceae;g__Lactobacillus;s__Lactobacillus johnsonii	ERS417222	ERP105624	United Kingdom	Europe	ftp://ftp.ebi.ac.uk/pub/databases/metagenomics/mgnify_genomes/human-gut/v2.0/all_genomes/MGYG0000000/MGYG000000008/genomes1/MGYG000000008.gff.gz
MGYG000000009	Isolate	2219792	155	31439	39.8	99.21	0	d__Bacteria;p__Firmicutes;c__Bacilli;o__Lactobacillales;f__Lactobacillaceae;g__Ligilactobacillus;s__Ligilactobacillus murinus	ERS417224	ERP105624	United Kingdom	Europe	ftp://ftp.ebi.ac.uk/pub/databases/metagenomics/mgnify_genomes/human-gut/v2.0/all_genomes/MGYG0000000/MGYG000000009/genomes1/MGYG000000009.gff.gz
MGYG000000010	Isolate	2726400	58	74967	31.83	99.45	1.66	d__Bacteria;p__Firmicutes;c__Bacilli;o__Staphylococcales;f__Staphylococcaceae;g__Staphylococcus_A;s__Staphylococcus_A lentus	ERS417228	ERP105624	United Kingdom	Europe	ftp://ftp.ebi.ac.uk/pub/databases/metagenomics/mgnify_genomes/human-gut/v2.0/all_genomes/MGYG0000000/MGYG000000010/genomes1/MGYG000000010.gff.gz
MGYG000000011	Isolate	2927352	14	523819	32.39	99.44	1.39	d__Bacteria;p__Firmicutes;c__Bacilli;o__Staphylococcales;f__Staphylococcaceae;g__Staphylococcus;s__Staphylococcus xylosus_B	ERS417230	ERP105624	United Kingdom	Europe	ftp://ftp.ebi.ac.uk/pub/databases/metagenomics/mgnify_genomes/human-gut/v2.0/all_genomes/MGYG0000000/MGYG000000011/genomes1/MGYG000000011.gff.gz
MGYG000000012	Isolate	4053580	22	610128	43.87	99.81	0.2	d__Bacteria;p__Firmicutes;c__Bacilli;o__Bacillales;f__Bacillaceae;g__Bacillus;s__Bacillus subtilis	ERS417231	ERP105624	United Kingdom	Europe	ftp://ftp.ebi.ac.uk/pub/databases/metagenomics/mgnify_genomes/human-gut/v2.0/all_genomes/MGYG0000000/MGYG000000012/genomes1/MGYG000000012.gff.gz
MGYG000000013	Isolate	6368149	56	251050	42.15	99.08	0.08	d__Bacteria;p__Bacteroidota;c__Bacteroidia;o__Bacteroidales;f__Bacteroidaceae;g__Bacteroides;s__Bacteroides sp902362375	ERS417236	ERP105624	United Kingdom	Europe	ftp://ftp.ebi.ac.uk/pub/databases/metagenomics/mgnify_genomes/human-gut/v2.0/all_genomes/MGYG0000000/MGYG000000013/genomes1/MGYG000000013.gff.gz
MGYG000000014	Isolate	4564499	77	140666	28.52	99.19	0	d__Bacteria;p__Firmicutes_A;c__Clostridia;o__Clostridiales;f__Clostridiaceae;g__Clostridium;s__Clostridium butyricum	ERS417246	ERP105624	United Kingdom	Europe	ftp://ftp.ebi.ac.uk/pub/databases/metagenomics/mgnify_genomes/human-gut/v2.0/all_genomes/MGYG0000000/MGYG000000014/genomes1/MGYG000000014.gff.gz
MGYG000000015	Isolate	4878649	76	102700	55.32	98.78	0.1	d__Bacteria;p__Proteobacteria;c__Gammaproteobacteria;o__Enterobacterales;f__Enterobacteriaceae;g__Enterobacter;s__Enterobacter mori	ERS417210	ERP105624	United Kingdom	Europe	ftp://ftp.ebi.ac.uk/pub/databases/metagenomics/mgnify_genomes/human-gut/v2.0/all_genomes/MGYG0000000/MGYG000000015/genomes1/MGYG000000015.gff.gz
MGYG000000016	Isolate	2568487	48	108113	45.3	97.32	0	d__Bacteria;p__Firmicutes_A;c__Clostridia;o__Lachnospirales;f__Anaerotignaceae;g__Anaerotignum;s__Anaerotignum sp001304995	ERS417248	ERP105624	United Kingdom	Europe	ftp://ftp.ebi.ac.uk/pub/databases/metagenomics/mgnify_genomes/human-gut/v2.0/all_genomes/MGYG0000000/MGYG000000016/genomes1/MGYG000000016.gff.gz
MGYG000000017	Isolate	2173090	64	64343	59.71	100	0.81	d__Bacteria;p__Actinobacteriota;c__Coriobacteriia;o__Coriobacteriales;f__Coriobacteriaceae;g__Collinsella;s__Collinsella sp902362275	ERS417253	ERP105624	United Kingdom	Europe	ftp://ftp.ebi.ac.uk/pub/databases/metagenomics/mgnify_genomes/human-gut/v2.0/all_genomes/MGYG0000000/MGYG000000017/genomes1/MGYG000000017.gff.gz
MGYG000000018	Isolate	3280214	34	193753	43.2	99.33	0	d__Bacteria;p__Firmicutes_A;c__Clostridia;o__Lachnospirales;f__Lachnospiraceae;g__Coprococcus;s__Coprococcus eutactus	ERS417254	ERP105624	United Kingdom	Europe	ftp://ftp.ebi.ac.uk/pub/databases/metagenomics/mgnify_genomes/human-gut/v2.0/all_genomes/MGYG0000000/MGYG000000018/genomes1/MGYG000000018.gff.gz
MGYG000000019	Isolate	4947669	88	130316	56.16	99.22	0.18	d__Bacteria;p__Proteobacteria;c__Gammaproteobacteria;o__Enterobacterales;f__Enterobacteriaceae;g__Enterobacter;s__Enterobacter cloacae_O	ERS417256	ERP105624	United Kingdom	Europe	ftp://ftp.ebi.ac.uk/pub/databases/metagenomics/mgnify_genomes/human-gut/v2.0/all_genomes/MGYG0000000/MGYG000000019/genomes1/MGYG000000019.gff.gz
MGYG000000020	Isolate	1923680	101	39114	41.82	99.18	0	d__Bacteria;p__Firmicutes;c__Bacilli;o__Lactobacillales;f__Lactobacillaceae;g__Latilactobacillus;s__Latilactobacillus curvatus	ERS417263	ERP105624	United Kingdom	Europe	ftp://ftp.ebi.ac.uk/pub/databases/metagenomics/mgnify_genomes/human-gut/v2.0/all_genomes/MGYG0000000/MGYG000000020/genomes1/MGYG000000020.gff.gz
MGYG000000021	Isolate	1945993	42	80261	40.13	99.46	0.54	d__Bacteria;p__Firmicutes;c__Bacilli;o__Lactobacillales;f__Lactobacillaceae;g__Limosilactobacillus;s__Limosilactobacillus vaginalis_A	ERS417266	ERP105624	United Kingdom	Europe	ftp://ftp.ebi.ac.uk/pub/databases/metagenomics/mgnify_genomes/human-gut/v2.0/all_genomes/MGYG0000000/MGYG000000021/genomes1/MGYG000000021.gff.gz
MGYG000000022	Isolate	3052239	70	117809	56.44	100	0	d__Bacteria;p__Firmicutes_A;c__Clostridia;o__Oscillospirales;f__Ruminococcaceae;g__Faecalibacterium;s__Faecalibacterium prausnitzii_C	ERS417301	ERP105624	United Kingdom	Europe	ftp://ftp.ebi.ac.uk/pub/databases/metagenomics/mgnify_genomes/human-gut/v2.0/all_genomes/MGYG0000000/MGYG000000022/genomes1/MGYG000000022.gff.gz
MGYG000000023	Isolate	2130728	26	135306	41.65	98.81	0.17	d__Bacteria;p__Firmicutes;c__Bacilli;o__Lactobacillales;f__Streptococcaceae;g__Streptococcus;s__Streptococcus parasanguinis	ERS417304	ERP105624	United Kingdom	Europe	ftp://ftp.ebi.ac.uk/pub/databases/metagenomics/mgnify_genomes/human-gut/v2.0/all_genomes/MGYG0000000/MGYG000000023/genomes1/MGYG000000023.gff.gz
MGYG000000024	Isolate	3641600	33	215844	28.16	99.3	0.7	d__Bacteria;p__Firmicutes_A;c__Clostridia;o__Peptostreptococcales;f__Peptostreptococcaceae;g__Paraclostridium;s__Paraclostridium bifermentans	ERS417216	ERP105624	United Kingdom	Europe	ftp://ftp.ebi.ac.uk/pub/databases/metagenomics/mgnify_genomes/human-gut/v2.0/all_genomes/MGYG0000000/MGYG000000024/genomes1/MGYG000000024.gff.gz
MGYG000000025	Isolate	2822370	39	300583	33.06	99.45	1.1	d__Bacteria;p__Firmicutes;c__Bacilli;o__Staphylococcales;f__Staphylococcaceae;g__Staphylococcus;s__Staphylococcus nepalensis	ERS417229	ERP105624	United Kingdom	Europe	ftp://ftp.ebi.ac.uk/pub/databases/metagenomics/mgnify_genomes/human-gut/v2.0/all_genomes/MGYG0000000/MGYG000000025/genomes1/MGYG000000025.gff.gz
MGYG000000026	Isolate	2527406	197	27326	34.16	100	0	d__Bacteria;p__Firmicutes;c__Bacilli;o__Erysipelotrichales;f__Erysipelatoclostridiaceae;g__Catenibacterium;s__Catenibacterium mitsuokai	ERS2046316	ERP105624	United Kingdom	Europe	ftp://ftp.ebi.ac.uk/pub/databases/metagenomics/mgnify_genomes/human-gut/v2.0/all_genomes/MGYG0000000/MGYG000000026/genomes1/MGYG000000026.gff.gz
MGYG000000027	Isolate	2393573	52	109197	58.19	99.81	0.55	d__Bacteria;p__Firmicutes_C;c__Negativicutes;o__Selenomonadales;f__Selenomonadaceae;g__Mitsuokella;s__Mitsuokella jalaludinii	ERS852385	ERP012217	United Kingdom	Europe	ftp://ftp.ebi.ac.uk/pub/databases/metagenomics/mgnify_genomes/human-gut/v2.0/all_genomes/MGYG0000000/MGYG000000027/genomes1/MGYG000000027.gff.gz
MGYG000000028	Isolate	2458431	26	229862	36.66	99.33	2.01	d__Bacteria;p__Firmicutes_A;c__Clostridia;o__Lachnospirales;f__Lachnospiraceae;g__Anaerostipes;s__Anaerostipes hadrus_A	ERS852387	ERP012217	United Kingdom	Europe	ftp://ftp.ebi.ac.uk/pub/databases/metagenomics/mgnify_genomes/human-gut/v2.0/all_genomes/MGYG0000000/MGYG000000028/genomes1/MGYG000000028.gff.gz
MGYG000000029	Isolate	4415875	50	139654	42.18	93.87	0	d__Bacteria;p__Bacteroidota;c__Bacteroidia;o__Bacteroidales;f__Bacteroidaceae;g__Bacteroides;s__Bacteroides finegoldii	ERS852397	ERP012217	United Kingdom	Europe	ftp://ftp.ebi.ac.uk/pub/databases/metagenomics/mgnify_genomes/human-gut/v2.0/all_genomes/MGYG0000000/MGYG000000029/genomes1/MGYG000000029.gff.gz
MGYG000000030	Isolate	3025033	36	183902	34.03	99.33	0	d__Bacteria;p__Firmicutes_A;c__Clostridia;o__Lachnospirales;f__Lachnospiraceae;g__CAG-603;s__CAG-603 sp900066105	ERS852376	ERP012217	United Kingdom	Europe	ftp://ftp.ebi.ac.uk/pub/databases/metagenomics/mgnify_genomes/human-gut/v2.0/all_genomes/MGYG0000000/MGYG000000030/genomes1/MGYG000000030.gff.gz
MGYG000000031	Isolate	3671868	41	160785	43.93	99.37	0.32	d__Bacteria;p__Firmicutes_A;c__Clostridia;o__Lachnospirales;f__Lachnospiraceae;g__Blautia_A;s__Blautia_A sp900066205	ERS852405	ERP012217	United Kingdom	Europe	ftp://ftp.ebi.ac.uk/pub/databases/metagenomics/mgnify_genomes/human-gut/v2.0/all_genomes/MGYG0000000/MGYG000000031/genomes1/MGYG000000031.gff.gz
MGYG000000032	Isolate	6969476	95	157466	48.94	99.37	1.58	d__Bacteria;p__Firmicutes_A;c__Clostridia;o__Lachnospirales;f__Lachnospiraceae;g__Hungatella;s__Hungatella effluvii	ERS852407	ERP012217	United Kingdom	Europe	ftp://ftp.ebi.ac.uk/pub/databases/metagenomics/mgnify_genomes/human-gut/v2.0/all_genomes/MGYG0000000/MGYG000000032/genomes1/MGYG000000032.gff.gz
MGYG000000033	Isolate	3010191	70	91380	38.23	97.99	1.01	d__Bacteria;p__Firmicutes_A;c__Clostridia;o__Monoglobales_A;f__UBA1381;g__CAG-41;s__CAG-41 sp900066215	ERS852410	ERP012217	United Kingdom	Europe	ftp://ftp.ebi.ac.uk/pub/databases/metagenomics/mgnify_genomes/human-gut/v2.0/all_genomes/MGYG0000000/MGYG000000033/genomes1/MGYG000000033.gff.gz
MGYG000000034	Isolate	2753532	27	287275	47.05	98.66	0.13	d__Bacteria;p__Firmicutes_A;c__Clostridia;o__Oscillospirales;f__Ruminococcaceae;g__Massilimaliae;s__Massilimaliae timonensis	ERS852412	ERP012217	United Kingdom	Europe	ftp://ftp.ebi.ac.uk/pub/databases/metagenomics/mgnify_genomes/human-gut/v2.0/all_genomes/MGYG0000000/MGYG000000034/genomes1/MGYG000000034.gff.gz
MGYG000000035	Isolate	3529525	23	286467	44.91	99.37	1.74	d__Bacteria;p__Firmicutes_A;c__Clostridia;o__Lachnospirales;f__Lachnospiraceae;g__Blautia_A;s__Blautia_A hydrogenotrophica	ERS852414	ERP012217	United Kingdom	Europe	ftp://ftp.ebi.ac.uk/pub/databases/metagenomics/mgnify_genomes/human-gut/v2.0/all_genomes/MGYG0000000/MGYG000000035/genomes1/MGYG000000035.gff.gz
MGYG000000036	Isolate	2411078	29	209319	37.71	99.33	0.34	d__Bacteria;p__Firmicutes_A;c__Clostridia;o__Oscillospirales;f__Acutalibacteraceae;g__Pseudoruminococcus;s__Pseudoruminococcus massiliensis	ERS852416	ERP012217	United Kingdom	Europe	ftp://ftp.ebi.ac.uk/pub/databases/metagenomics/mgnify_genomes/human-gut/v2.0/all_genomes/MGYG0000000/MGYG000000036/genomes1/MGYG000000036.gff.gz
MGYG000000037	Isolate	2730783	112	52534	34.23	91.6	1.84	d__Bacteria;p__Firmicutes;c__Bacilli;o__Haloplasmatales_A;f__Turicibacteraceae;g__Turicibacter;s__Turicibacter sp001543345	ERS852422	ERP012217	United Kingdom	Europe	ftp://ftp.ebi.ac.uk/pub/databases/metagenomics/mgnify_genomes/human-gut/v2.0/all_genomes/MGYG0000000/MGYG000000037/genomes1/MGYG000000037.gff.gz
MGYG000000038	Isolate	3124256	51	145632	41.46	99.42	0	d__Bacteria;p__Firmicutes_A;c__Clostridia;o__Lachnospirales;f__Lachnospiraceae;g__Dorea_A;s__Dorea_A longicatena	ERS852423	ERP012217	United Kingdom	Europe	ftp://ftp.ebi.ac.uk/pub/databases/metagenomics/mgnify_genomes/human-gut/v2.0/all_genomes/MGYG0000000/MGYG000000038/genomes1/MGYG000000038.gff.gz
MGYG000000039	Isolate	2848022	67	96457	57.73	99.32	0	d__Bacteria;p__Firmicutes_A;c__Clostridia;o__Oscillospirales;f__Ruminococcaceae;g__Faecalibacterium;s__Faecalibacterium prausnitzii_H	ERS852426	ERP012217	United Kingdom	Europe	ftp://ftp.ebi.ac.uk/pub/databases/metagenomics/mgnify_genomes/human-gut/v2.0/all_genomes/MGYG0000000/MGYG000000039/genomes1/MGYG000000039.gff.gz
MGYG000000040	Isolate	2646772	35	135012	47.78	98.58	2.13	d__Bacteria;p__Firmicutes_A;c__Clostridia;o__Peptostreptococcales;f__Anaerovoracaceae;g__UBA1191;s__UBA1191 sp900066305	ERS852433	ERP012217	United Kingdom	Europe	ftp://ftp.ebi.ac.uk/pub/databases/metagenomics/mgnify_genomes/human-gut/v2.0/all_genomes/MGYG0000000/MGYG000000040/genomes1/MGYG000000040.gff.gz
MGYG000000041	Isolate	3646137	83	101294	45.85	99.52	1.45	d__Bacteria;p__Firmicutes_A;c__Clostridia;o__Lachnospirales;f__Lachnospiraceae;g__Acetatifactor;s__Acetatifactor sp900066365	ERS852440	ERP012217	United Kingdom	Europe	ftp://ftp.ebi.ac.uk/pub/databases/metagenomics/mgnify_genomes/human-gut/v2.0/all_genomes/MGYG0000000/MGYG000000041/genomes1/MGYG000000041.gff.gz
MGYG000000042	Isolate	3613218	51	163040	40.19	97.01	0.12	d__Bacteria;p__Bacteroidota;c__Bacteroidia;o__Bacteroidales;f__Bacteroidaceae;g__Phocaeicola;s__Phocaeicola sp900066445	ERS852458	ERP012217	United Kingdom	Europe	ftp://ftp.ebi.ac.uk/pub/databases/metagenomics/mgnify_genomes/human-gut/v2.0/all_genomes/MGYG0000000/MGYG000000042/genomes1/MGYG000000042.gff.gz
MGYG000000043	Isolate	4183533	127	66737	46.41	98.88	0.56	d__Bacteria;p__Bacteroidota;c__Bacteroidia;o__Bacteroidales;f__Bacteroidaceae;g__Phocaeicola;s__Phocaeicola sp900066455	ERS852460	ERP012217	United Kingdom	Europe	ftp://ftp.ebi.ac.uk/pub/databases/metagenomics/mgnify_genomes/human-gut/v2.0/all_genomes/MGYG0000000/MGYG000000043/genomes1/MGYG000000043.gff.gz
MGYG000000044	Isolate	4300426	39	240621	45.3	99.62	0	d__Bacteria;p__Bacteroidota;c__Bacteroidia;o__Bacteroidales;f__Tannerellaceae;g__Parabacteroides;s__Parabacteroides merdae	ERS852463	ERP012217	United Kingdom	Europe	ftp://ftp.ebi.ac.uk/pub/databases/metagenomics/mgnify_genomes/human-gut/v2.0/all_genomes/MGYG0000000/MGYG000000044/genomes1/MGYG000000044.gff.gz
MGYG000000045	Isolate	2722761	46	118377	29.27	99.06	0	d__Bacteria;p__Firmicutes;c__Bacilli;o__Erysipelotrichales;f__Erysipelatoclostridiaceae;g__Faecalibacillus;s__Faecalibacillus intestinalis	ERS852467	ERP012217	United Kingdom	Europe	ftp://ftp.ebi.ac.uk/pub/databases/metagenomics/mgnify_genomes/human-gut/v2.0/all_genomes/MGYG0000000/MGYG000000045/genomes1/MGYG000000045.gff.gz
MGYG000000046	Isolate	2558124	69	75738	52.69	99.4	1.2	d__Bacteria;p__Firmicutes_C;c__Negativicutes;o__Veillonellales;f__Megasphaeraceae;g__Megasphaera;s__Megasphaera stantonii	ERS852469	ERP012217	United Kingdom	Europe	ftp://ftp.ebi.ac.uk/pub/databases/metagenomics/mgnify_genomes/human-gut/v2.0/all_genomes/MGYG0000000/MGYG000000046/genomes1/MGYG000000046.gff.gz
MGYG000000047	Isolate	3448648	61	142689	28.83	96.77	3.41	d__Bacteria;p__Firmicutes_A;c__Clostridia;o__Clostridiales;f__Clostridiaceae;g__Clostridium;s__Clostridium disporicum_A	ERS852471	ERP012217	United Kingdom	Europe	ftp://ftp.ebi.ac.uk/pub/databases/metagenomics/mgnify_genomes/human-gut/v2.0/all_genomes/MGYG0000000/MGYG000000047/genomes1/MGYG000000047.gff.gz
MGYG000000048	Isolate	2457227	32	342082	27.23	98.39	1.29	d__Bacteria;p__Firmicutes_A;c__Clostridia;o__Clostridiales;f__Clostridiaceae;g__Clostridium_P;s__Clostridium_P ventriculi	ERS852473	ERP012217	United Kingdom	Europe	ftp://ftp.ebi.ac.uk/pub/databases/metagenomics/mgnify_genomes/human-gut/v2.0/all_genomes/MGYG0000000/MGYG000000048/genomes1/MGYG000000048.gff.gz
MGYG000000049	Isolate	3389401	43	262906	27.61	98.59	0.7	d__Bacteria;p__Firmicutes_A;c__Clostridia;o__Peptostreptococcales;f__Peptostreptococcaceae;g__GCA-900066495;s__GCA-900066495 sp900066495	ERS852474	ERP012217	United Kingdom	Europe	ftp://ftp.ebi.ac.uk/pub/databases/metagenomics/mgnify_genomes/human-gut/v2.0/all_genomes/MGYG0000000/MGYG000000049/genomes1/MGYG000000049.gff.gz
MGYG000000050	Isolate	3884369	123	70783	43.13	98.73	1.27	d__Bacteria;p__Firmicutes_A;c__Clostridia;o__Lachnospirales;f__Lachnospiraceae;g__Blautia_A;s__Blautia_A sp900066505	ERS852477	ERP012217	United Kingdom	Europe	ftp://ftp.ebi.ac.uk/pub/databases/metagenomics/mgnify_genomes/human-gut/v2.0/all_genomes/MGYG0000000/MGYG000000050/genomes1/MGYG000000050.gff.gz
MGYG000000051	Isolate	3553306	97	93756	49.95	99.37	0.63	d__Bacteria;p__Firmicutes_A;c__Clostridia;o__Lachnospirales;f__Lachnospiraceae;g__Anaerosacchariphilus;s__Anaerosacchariphilus sp900066385	ERS852489	ERP012217	United Kingdom	Europe	ftp://ftp.ebi.ac.uk/pub/databases/metagenomics/mgnify_genomes/human-gut/v2.0/all_genomes/MGYG0000000/MGYG000000051/genomes1/MGYG000000051.gff.gz
MGYG000000052	Isolate	3273906	86	90843	43.79	99.33	3.36	d__Bacteria;p__Firmicutes_A;c__Clostridia;o__Lachnospirales;f__Lachnospiraceae;g__Anaerostipes;s__Anaerostipes sp000508985	ERS2046326	ERP105624	United Kingdom	Europe	ftp://ftp.ebi.ac.uk/pub/databases/metagenomics/mgnify_genomes/human-gut/v2.0/all_genomes/MGYG0000000/MGYG000000052/genomes1/MGYG000000052.gff.gz
MGYG000000053	Isolate	2181722	54	125150	64.75	99.52	0.48	d__Bacteria;p__Bacteroidota;c__Bacteroidia;o__Bacteroidales;f__Rikenellaceae;g__Alistipes;s__Alistipes sp002358415	ERS2046327	ERP105624	United Kingdom	Europe	ftp://ftp.ebi.ac.uk/pub/databases/metagenomics/mgnify_genomes/human-gut/v2.0/all_genomes/MGYG0000000/MGYG000000053/genomes1/MGYG000000053.gff.gz
MGYG000000054	Isolate	5213730	199	61670	43.32	98.88	0.09	d__Bacteria;p__Bacteroidota;c__Bacteroidia;o__Bacteroidales;f__Bacteroidaceae;g__Bacteroides;s__Bacteroides acidifaciens	ERS2046328	ERP105624	United Kingdom	Europe	ftp://ftp.ebi.ac.uk/pub/databases/metagenomics/mgnify_genomes/human-gut/v2.0/all_genomes/MGYG0000000/MGYG000000054/genomes1/MGYG000000054.gff.gz
MGYG000000055	Isolate	3235245	115	64180	49.91	97.92	0.38	d__Bacteria;p__Bacteroidota;c__Bacteroidia;o__Bacteroidales;f__Muribaculaceae;g__Muribaculum;s__Muribaculum intestinale	ERS2046317	ERP105624	United Kingdom	Europe	ftp://ftp.ebi.ac.uk/pub/databases/metagenomics/mgnify_genomes/human-gut/v2.0/all_genomes/MGYG0000000/MGYG000000055/genomes1/MGYG000000055.gff.gz
MGYG000000056	Isolate	3324937	81	106893	47.72	99.43	0.75	d__Bacteria;p__Bacteroidota;c__Bacteroidia;o__Bacteroidales;f__Muribaculaceae;g__Muribaculum;s__Muribaculum sp002358615	ERS2046318	ERP105624	United Kingdom	Europe	ftp://ftp.ebi.ac.uk/pub/databases/metagenomics/mgnify_genomes/human-gut/v2.0/all_genomes/MGYG0000000/MGYG000000056/genomes1/MGYG000000056.gff.gz
MGYG000000057	Isolate	4370351	131	81097	45.93	98.51	0.37	d__Bacteria;p__Bacteroidota;c__Bacteroidia;o__Bacteroidales;f__Bacteroidaceae;g__Bacteroides;s__Bacteroides sp002491635	ERS2046324	ERP105624	United Kingdom	Europe	ftp://ftp.ebi.ac.uk/pub/databases/metagenomics/mgnify_genomes/human-gut/v2.0/all_genomes/MGYG0000000/MGYG000000057/genomes1/MGYG000000057.gff.gz
MGYG000000058	Isolate	3448185	31	187347	42.48	97.91	2.11	d__Bacteria;p__Firmicutes_A;c__Clostridia;o__Lachnospirales;f__Lachnospiraceae;g__Eubacterium_I;s__Eubacterium_I sp900066595	ERS852500	ERP012217	United Kingdom	Europe	ftp://ftp.ebi.ac.uk/pub/databases/metagenomics/mgnify_genomes/human-gut/v2.0/all_genomes/MGYG0000000/MGYG000000058/genomes1/MGYG000000058.gff.gz
MGYG000000059	Isolate	2886884	33	164784	56.38	99.33	0	d__Bacteria;p__Firmicutes_A;c__Clostridia;o__Oscillospirales;f__Oscillospiraceae;g__Lawsonibacter;s__Lawsonibacter sp900066645	ERS852507	ERP012217	United Kingdom	Europe	ftp://ftp.ebi.ac.uk/pub/databases/metagenomics/mgnify_genomes/human-gut/v2.0/all_genomes/MGYG0000000/MGYG000000059/genomes1/MGYG000000059.gff.gz
MGYG000000060	Isolate	3236509	50	437259	37.95	98.66	0	d__Bacteria;p__Firmicutes_A;c__Clostridia;o__Lachnospirales;f__Lachnospiraceae;g__Lachnospira;s__Lachnospira eligens_A	ERS852492	ERP012217	United Kingdom	Europe	ftp://ftp.ebi.ac.uk/pub/databases/metagenomics/mgnify_genomes/human-gut/v2.0/all_genomes/MGYG0000000/MGYG000000060/genomes1/MGYG000000060.gff.gz
MGYG000000061	Isolate	2183788	93	43584	60.12	99.19	0.81	d__Bacteria;p__Actinobacteriota;c__Coriobacteriia;o__Coriobacteriales;f__Coriobacteriaceae;g__Collinsella;s__Collinsella aerofaciens_E	ERS852514	ERP012217	United Kingdom	Europe	ftp://ftp.ebi.ac.uk/pub/databases/metagenomics/mgnify_genomes/human-gut/v2.0/all_genomes/MGYG0000000/MGYG000000061/genomes1/MGYG000000061.gff.gz
MGYG000000062	Isolate	3140386	25	445289	28.6	100	0	d__Bacteria;p__Firmicutes_A;c__Clostridia;o__Peptostreptococcales;f__Peptostreptococcaceae;g__Intestinibacter;s__Intestinibacter bartlettii	ERS852516	ERP012217	United Kingdom	Europe	ftp://ftp.ebi.ac.uk/pub/databases/metagenomics/mgnify_genomes/human-gut/v2.0/all_genomes/MGYG0000000/MGYG000000062/genomes1/MGYG000000062.gff.gz
MGYG000000063	Isolate	4293331	28	393000	45.12	100	0.71	d__Bacteria;p__Firmicutes_A;c__Clostridia;o__Peptostreptococcales;f__Anaerovoracaceae;g__Emergencia;s__Emergencia sp900066695	ERS852517	ERP012217	United Kingdom	Europe	ftp://ftp.ebi.ac.uk/pub/databases/metagenomics/mgnify_genomes/human-gut/v2.0/all_genomes/MGYG0000000/MGYG000000063/genomes1/MGYG000000063.gff.gz
MGYG000000064	Isolate	3139911	58	382368	28.1	99.19	1.61	d__Bacteria;p__Firmicutes_A;c__Clostridia;o__Clostridiales;f__Clostridiaceae;g__Clostridium;s__Clostridium baratii	ERS852519	ERP012217	United Kingdom	Europe	ftp://ftp.ebi.ac.uk/pub/databases/metagenomics/mgnify_genomes/human-gut/v2.0/all_genomes/MGYG0000000/MGYG000000064/genomes1/MGYG000000064.gff.gz
MGYG000000065	Isolate	3036063	99	90384	37.68	99.33	2.68	d__Bacteria;p__Firmicutes_A;c__Clostridia;o__Lachnospirales;f__Lachnospiraceae;g__Anaerostipes;s__Anaerostipes sp900066705	ERS852521	ERP012217	United Kingdom	Europe	ftp://ftp.ebi.ac.uk/pub/databases/metagenomics/mgnify_genomes/human-gut/v2.0/all_genomes/MGYG0000000/MGYG000000065/genomes1/MGYG000000065.gff.gz
MGYG000000066	Isolate	5871603	159	63453	48.78	100	3.64	d__Bacteria;p__Firmicutes_A;c__Clostridia;o__Lachnospirales;f__Lachnospiraceae;g__GCA-900066755;s__GCA-900066755 sp900066755	ERS852531	ERP012217	United Kingdom	Europe	ftp://ftp.ebi.ac.uk/pub/databases/metagenomics/mgnify_genomes/human-gut/v2.0/all_genomes/MGYG0000000/MGYG000000066/genomes1/MGYG000000066.gff.gz
MGYG000000067	Isolate	3710135	84	93953	43.66	95.32	0.58	d__Bacteria;p__Firmicutes_A;c__Clostridia;o__Lachnospirales;f__Lachnospiraceae;g__Lachnoclostridium_B;s__Lachnoclostridium_B sp900066765	ERS852532	ERP012217	United Kingdom	Europe	ftp://ftp.ebi.ac.uk/pub/databases/metagenomics/mgnify_genomes/human-gut/v2.0/all_genomes/MGYG0000000/MGYG000000067/genomes1/MGYG000000067.gff.gz
MGYG000000068	Isolate	2991491	80	86335	57.1	99.33	0.34	d__Bacteria;p__Firmicutes_A;c__Clostridia;o__Oscillospirales;f__Butyricicoccaceae;g__Agathobaculum;s__Agathobaculum sp900291975	ERS852539	ERP012217	United Kingdom	Europe	ftp://ftp.ebi.ac.uk/pub/databases/metagenomics/mgnify_genomes/human-gut/v2.0/all_genomes/MGYG0000000/MGYG000000068/genomes1/MGYG000000068.gff.gz
MGYG000000069	Isolate	3099132	58	179434	50.04	99.33	0	d__Bacteria;p__Firmicutes_A;c__Clostridia;o__Oscillospirales;f__Acutalibacteraceae;g__Clostridium_A;s__Clostridium_A leptum	ERS852541	ERP012217	United Kingdom	Europe	ftp://ftp.ebi.ac.uk/pub/databases/metagenomics/mgnify_genomes/human-gut/v2.0/all_genomes/MGYG0000000/MGYG000000069/genomes1/MGYG000000069.gff.gz
MGYG000000070	Isolate	3806775	87	101352	57.2	97.99	0.13	d__Bacteria;p__Firmicutes_A;c__Clostridia;o__Oscillospirales;f__Oscillospiraceae;g__Lawsonibacter;s__Lawsonibacter sp900066825	ERS852543	ERP012217	United Kingdom	Europe	ftp://ftp.ebi.ac.uk/pub/databases/metagenomics/mgnify_genomes/human-gut/v2.0/all_genomes/MGYG0000000/MGYG000000070/genomes1/MGYG000000070.gff.gz
MGYG000000071	Isolate	3913719	111	78897	59.52	96.31	0	d__Bacteria;p__Firmicutes_A;c__Clostridia;o__Oscillospirales;f__Oscillospiraceae;g__Pseudoflavonifractor;s__Pseudoflavonifractor capillosus	ERS852545	ERP012217	United Kingdom	Europe	ftp://ftp.ebi.ac.uk/pub/databases/metagenomics/mgnify_genomes/human-gut/v2.0/all_genomes/MGYG0000000/MGYG000000071/genomes1/MGYG000000071.gff.gz
MGYG000000072	Isolate	2648835	158	100168	37.01	98.66	0	d__Bacteria;p__Firmicutes_A;c__Clostridia;o__Oscillospirales;f__Ruminococcaceae;g__UBA1394;s__UBA1394 sp900066845	ERS852546	ERP012217	United Kingdom	Europe	ftp://ftp.ebi.ac.uk/pub/databases/metagenomics/mgnify_genomes/human-gut/v2.0/all_genomes/MGYG0000000/MGYG000000072/genomes1/MGYG000000072.gff.gz
MGYG000000073	Isolate	2615710	20	268822	56.68	99.19	0.81	d__Bacteria;p__Firmicutes_A;c__Clostridia_A;o__Christensenellales;f__GCA-900066905;g__GCA-900066905;s__GCA-900066905 sp900066905	ERS852553	ERP012217	United Kingdom	Europe	ftp://ftp.ebi.ac.uk/pub/databases/metagenomics/mgnify_genomes/human-gut/v2.0/all_genomes/MGYG0000000/MGYG000000073/genomes1/MGYG000000073.gff.gz
MGYG000000074	Isolate	3211686	23	196597	58.21	99.28	0.48	d__Bacteria;p__Bacteroidota;c__Bacteroidia;o__Bacteroidales;f__Rikenellaceae;g__Alistipes;s__Alistipes onderdonkii	ERS852559	ERP012217	United Kingdom	Europe	ftp://ftp.ebi.ac.uk/pub/databases/metagenomics/mgnify_genomes/human-gut/v2.0/all_genomes/MGYG0000000/MGYG000000074/genomes1/MGYG000000074.gff.gz
MGYG000000075	Isolate	3140683	70	369043	27	99.3	0.23	d__Bacteria;p__Firmicutes_A;c__Clostridia;o__Peptostreptococcales;f__Peptostreptococcaceae;g__Paraclostridium;s__Paraclostridium tenue	ERS852564	ERP012217	United Kingdom	Europe	ftp://ftp.ebi.ac.uk/pub/databases/metagenomics/mgnify_genomes/human-gut/v2.0/all_genomes/MGYG0000000/MGYG000000075/genomes1/MGYG000000075.gff.gz
MGYG000000076	Isolate	4318260	115	95257	42.41	98.55	0.41	d__Bacteria;p__Firmicutes_A;c__Clostridia;o__Lachnospirales;f__Lachnospiraceae;g__Roseburia;s__Roseburia intestinalis	ERS852572	ERP012217	United Kingdom	Europe	ftp://ftp.ebi.ac.uk/pub/databases/metagenomics/mgnify_genomes/human-gut/v2.0/all_genomes/MGYG0000000/MGYG000000076/genomes1/MGYG000000076.gff.gz
MGYG000000077	Isolate	3184592	61	102285	37.92	100	1.34	d__Bacteria;p__Firmicutes_A;c__Clostridia;o__Lachnospirales;f__Lachnospiraceae;g__Anaerobutyricum;s__Anaerobutyricum soehngenii	ERS852576	ERP012217	United Kingdom	Europe	ftp://ftp.ebi.ac.uk/pub/databases/metagenomics/mgnify_genomes/human-gut/v2.0/all_genomes/MGYG0000000/MGYG000000077/genomes1/MGYG000000077.gff.gz
MGYG000000078	Isolate	3032544	30	267346	36.51	98.66	0	d__Bacteria;p__Firmicutes_A;c__Clostridia;o__Lachnospirales;f__Lachnospiraceae;g__Lachnospira;s__Lachnospira rogosae_A	ERS852499	ERP012217	United Kingdom	Europe	ftp://ftp.ebi.ac.uk/pub/databases/metagenomics/mgnify_genomes/human-gut/v2.0/all_genomes/MGYG0000000/MGYG000000078/genomes1/MGYG000000078.gff.gz
MGYG000000079	Isolate	2825544	128	51434	47.85	99.34	0	d__Bacteria;p__Firmicutes;c__Bacilli;o__Exiguobacterales;f__Exiguobacteraceae;g__Exiguobacterium;s__Exiguobacterium sp902362975	ERS2046334	ERP105624	United Kingdom	Europe	ftp://ftp.ebi.ac.uk/pub/databases/metagenomics/mgnify_genomes/human-gut/v2.0/all_genomes/MGYG0000000/MGYG000000079/genomes1/MGYG000000079.gff.gz
MGYG000000080	Isolate	3256205	17	407399	44.35	99.33	4.03	d__Bacteria;p__Firmicutes_A;c__Clostridia;o__Lachnospirales;f__Lachnospiraceae;g__Anaerostipes;s__Anaerostipes caccae	ERS2046349	ERP105624	United Kingdom	Europe	ftp://ftp.ebi.ac.uk/pub/databases/metagenomics/mgnify_genomes/human-gut/v2.0/all_genomes/MGYG0000000/MGYG000000080/genomes1/MGYG000000080.gff.gz
MGYG000000081	Isolate	2502902	24	215262	56.53	99.67	0	d__Bacteria;p__Actinobacteriota;c__Actinomycetia;o__Mycobacteriales;f__Mycobacteriaceae;g__Corynebacterium;s__Corynebacterium propinquum	ERS2046352	ERP105624	United Kingdom	Europe	ftp://ftp.ebi.ac.uk/pub/databases/metagenomics/mgnify_genomes/human-gut/v2.0/all_genomes/MGYG0000000/MGYG000000081/genomes1/MGYG000000081.gff.gz
MGYG000000082	Isolate	3378595	129	80144	42.69	99.93	0.13	d__Bacteria;p__Proteobacteria;c__Gammaproteobacteria;o__Pseudomonadales;f__Moraxellaceae;g__Acinetobacter;s__Acinetobacter mesopotamicus	ERS2046353	ERP105624	United Kingdom	Europe	ftp://ftp.ebi.ac.uk/pub/databases/metagenomics/mgnify_genomes/human-gut/v2.0/all_genomes/MGYG0000000/MGYG000000082/genomes1/MGYG000000082.gff.gz
MGYG000000083	Isolate	5860218	44	632220	39.6	98.63	3.81	d__Bacteria;p__Firmicutes;c__Bacilli;o__Bacillales_B;f__DSM-1321;g__Peribacillus;s__Peribacillus simplex	ERS2046359	ERP105624	United Kingdom	Europe	ftp://ftp.ebi.ac.uk/pub/databases/metagenomics/mgnify_genomes/human-gut/v2.0/all_genomes/MGYG0000000/MGYG000000083/genomes1/MGYG000000083.gff.gz
MGYG000000084	Isolate	3006488	45	98955	58.23	97.28	0	d__Bacteria;p__Firmicutes_A;c__Clostridia;o__Oscillospirales;f__Ruminococcaceae;g__Gemmiger;s__Gemmiger formicilis	ERS846613	ERP105624	United Kingdom	Europe	ftp://ftp.ebi.ac.uk/pub/databases/metagenomics/mgnify_genomes/human-gut/v2.0/all_genomes/MGYG0000000/MGYG000000084/genomes1/MGYG000000084.gff.gz
MGYG000000085	Isolate	2097128	50	106906	59.94	100	0.81	d__Bacteria;p__Actinobacteriota;c__Coriobacteriia;o__Coriobacteriales;f__Coriobacteriaceae;g__Collinsella;s__Collinsella aerofaciens_F	ERS846600	ERP105624	United Kingdom	Europe	ftp://ftp.ebi.ac.uk/pub/databases/metagenomics/mgnify_genomes/human-gut/v2.0/all_genomes/MGYG0000000/MGYG000000085/genomes1/MGYG000000085.gff.gz
MGYG000000086	Isolate	3340146	156	59382	59.05	98.66	0.67	d__Bacteria;p__Firmicutes_A;c__Clostridia;o__Oscillospirales;f__Oscillospiraceae;g__Lawsonibacter;s__Lawsonibacter sp902363045	ERS846626	ERP105624	United Kingdom	Europe	ftp://ftp.ebi.ac.uk/pub/databases/metagenomics/mgnify_genomes/human-gut/v2.0/all_genomes/MGYG0000000/MGYG000000086/genomes1/MGYG000000086.gff.gz
MGYG000000087	Isolate	3392100	124	70304	51.89	98.73	0	d__Bacteria;p__Firmicutes_A;c__Clostridia;o__Lachnospirales;f__Lachnospiraceae;g__CAG-81;s__CAG-81 sp000435795	ERS846629	ERP105624	United Kingdom	Europe	ftp://ftp.ebi.ac.uk/pub/databases/metagenomics/mgnify_genomes/human-gut/v2.0/all_genomes/MGYG0000000/MGYG000000087/genomes1/MGYG000000087.gff.gz
MGYG000000088	Isolate	1947463	51	87267	37.53	100	0	d__Bacteria;p__Firmicutes;c__Bacilli;o__Lactobacillales;f__Streptococcaceae;g__Streptococcus;s__Streptococcus lutetiensis	ERS2046340	ERP105624	United Kingdom	Europe	ftp://ftp.ebi.ac.uk/pub/databases/metagenomics/mgnify_genomes/human-gut/v2.0/all_genomes/MGYG0000000/MGYG000000088/genomes1/MGYG000000088.gff.gz
MGYG000000089	Isolate	3052732	30	473238	46.51	97.99	0	d__Bacteria;p__Firmicutes_A;c__Clostridia;o__Oscillospirales;f__Ruminococcaceae;g__CAG-353;s__CAG-353 sp900066885	ERS2064585	ERP105624	United Kingdom	Europe	ftp://ftp.ebi.ac.uk/pub/databases/metagenomics/mgnify_genomes/human-gut/v2.0/all_genomes/MGYG0000000/MGYG000000089/genomes1/MGYG000000089.gff.gz
MGYG000000090	Isolate	3325516	113	88438	57.88	99.33	0	d__Bacteria;p__Firmicutes_A;c__Clostridia;o__Oscillospirales;f__Oscillospiraceae;g__Lawsonibacter;s__Lawsonibacter sp014287875	ERS2064596	ERP105624	United Kingdom	Europe	ftp://ftp.ebi.ac.uk/pub/databases/metagenomics/mgnify_genomes/human-gut/v2.0/all_genomes/MGYG0000000/MGYG000000090/genomes1/MGYG000000090.gff.gz
MGYG000000091	Isolate	6684283	23	710199	67.55	99.53	0.47	d__Bacteria;p__Proteobacteria;c__Gammaproteobacteria;o__Burkholderiales;f__Burkholderiaceae;g__Achromobacter;s__Achromobacter xylosoxidans	ERS2046475	ERP105624	United Kingdom	Europe	ftp://ftp.ebi.ac.uk/pub/databases/metagenomics/mgnify_genomes/human-gut/v2.0/all_genomes/MGYG0000000/MGYG000000091/genomes1/MGYG000000091.gff.gz
MGYG000000092	Isolate	3773903	65	227761	48.29	99.37	0	d__Bacteria;p__Firmicutes_A;c__Clostridia;o__Lachnospirales;f__Lachnospiraceae;g__UBA7160;s__UBA7160 sp902363135	ERS2064605	ERP105624	United Kingdom	Europe	ftp://ftp.ebi.ac.uk/pub/databases/metagenomics/mgnify_genomes/human-gut/v2.0/all_genomes/MGYG0000000/MGYG000000092/genomes1/MGYG000000092.gff.gz
MGYG000000093	Isolate	6212272	69	570737	55.62	100	0.76	d__Bacteria;p__Proteobacteria;c__Gammaproteobacteria;o__Enterobacterales;f__Enterobacteriaceae;g__Klebsiella_A;s__Klebsiella_A grimontii	ERS2046477	ERP105624	United Kingdom	Europe	ftp://ftp.ebi.ac.uk/pub/databases/metagenomics/mgnify_genomes/human-gut/v2.0/all_genomes/MGYG0000000/MGYG000000093/genomes1/MGYG000000093.gff.gz
MGYG000000094	Isolate	2278070	41	178732	60.06	100	0.81	d__Bacteria;p__Actinobacteriota;c__Coriobacteriia;o__Coriobacteriales;f__Coriobacteriaceae;g__Collinsella;s__Collinsella sp902363125	ERS2064607	ERP105624	United Kingdom	Europe	ftp://ftp.ebi.ac.uk/pub/databases/metagenomics/mgnify_genomes/human-gut/v2.0/all_genomes/MGYG0000000/MGYG000000094/genomes1/MGYG000000094.gff.gz
MGYG000000095	Isolate	5524222	39	282062	48.25	99.37	2.37	d__Bacteria;p__Firmicutes_A;c__Clostridia;o__Lachnospirales;f__Lachnospiraceae;g__GCA-900066755;s__GCA-900066755 sp902363085	ERS2046386	ERP105624	United Kingdom	Europe	ftp://ftp.ebi.ac.uk/pub/databases/metagenomics/mgnify_genomes/human-gut/v2.0/all_genomes/MGYG0000000/MGYG000000095/genomes1/MGYG000000095.gff.gz
MGYG000000096	Isolate	2296803	34	553794	38.74	99.82	0	d__Bacteria;p__Firmicutes;c__Bacilli;o__Lactobacillales;f__Lactobacillaceae;g__Leuconostoc;s__Leuconostoc pseudomesenteroides	ERS2046496	ERP105624	Canada	North America	ftp://ftp.ebi.ac.uk/pub/databases/metagenomics/mgnify_genomes/human-gut/v2.0/all_genomes/MGYG0000000/MGYG000000096/genomes1/MGYG000000096.gff.gz
MGYG000000097	Isolate	1849821	21	206799	41.09	99.3	0	d__Bacteria;p__Firmicutes;c__Bacilli;o__Lactobacillales;f__Lactobacillaceae;g__Ligilactobacillus;s__Ligilactobacillus animalis	ERS2046480	ERP105624	Canada	North America	ftp://ftp.ebi.ac.uk/pub/databases/metagenomics/mgnify_genomes/human-gut/v2.0/all_genomes/MGYG0000000/MGYG000000097/genomes1/MGYG000000097.gff.gz
MGYG000000098	Isolate	4868436	113	125364	39.37	99.26	0	d__Bacteria;p__Bacteroidota;c__Bacteroidia;o__Bacteroidales;f__Bacteroidaceae;g__Bacteroides;s__Bacteroides bouchesdurhonensis	ERS2046500	ERP105624	Canada	North America	ftp://ftp.ebi.ac.uk/pub/databases/metagenomics/mgnify_genomes/human-gut/v2.0/all_genomes/MGYG0000000/MGYG000000098/genomes1/MGYG000000098.gff.gz
MGYG000000099	Isolate	4030172	26	451145	60	99.33	0.13	d__Bacteria;p__Firmicutes_A;c__Clostridia;o__Oscillospirales;f__Oscillospiraceae;g__Flavonifractor;s__Flavonifractor plautii	ERS2046505	ERP105624	Canada	North America	ftp://ftp.ebi.ac.uk/pub/databases/metagenomics/mgnify_genomes/human-gut/v2.0/all_genomes/MGYG0000000/MGYG000000099/genomes1/MGYG000000099.gff.gz
MGYG000000100	Isolate	2685351	17	396778	35.27	99.28	1.9	d__Bacteria;p__Firmicutes_C;c__Negativicutes;o__Selenomonadales;f__Massilibacillaceae;g__CABIZH01;s__CABIZH01 sp902363205	ERS2046508	ERP105624	Canada	North America	ftp://ftp.ebi.ac.uk/pub/databases/metagenomics/mgnify_genomes/human-gut/v2.0/all_genomes/MGYG0000001/MGYG000000100/genomes1/MGYG000000100.gff.gz
MGYG000000101	Isolate	2543489	45	266475	72.95	98.7	0.92	d__Bacteria;p__Actinobacteriota;c__Actinomycetia;o__Actinomycetales;f__Micrococcaceae;g__Micrococcus;s__Micrococcus luteus	ERS2046482	ERP105624	Canada	North America	ftp://ftp.ebi.ac.uk/pub/databases/metagenomics/mgnify_genomes/human-gut/v2.0/all_genomes/MGYG0000001/MGYG000000101/genomes1/MGYG000000101.gff.gz
MGYG000000102	Isolate	3838773	34	717148	28.37	100	0	d__Bacteria;p__Firmicutes_A;c__Clostridia;o__Peptostreptococcales;f__Peptostreptococcaceae;g__Terrisporobacter;s__Terrisporobacter sp902363255	ERS2046519	ERP105624	Canada	North America	ftp://ftp.ebi.ac.uk/pub/databases/metagenomics/mgnify_genomes/human-gut/v2.0/all_genomes/MGYG0000001/MGYG000000102/genomes1/MGYG000000102.gff.gz
MGYG000000103	Isolate	4467403	50	374449	54.98	100	2.13	d__Bacteria;p__Firmicutes_A;c__Clostridia;o__Peptostreptococcales;f__Anaerovoracaceae;g__Bacilliculturomica;s__Bacilliculturomica massiliensis	ERS2046483	ERP105624	Canada	North America	ftp://ftp.ebi.ac.uk/pub/databases/metagenomics/mgnify_genomes/human-gut/v2.0/all_genomes/MGYG0000001/MGYG000000103/genomes1/MGYG000000103.gff.gz
MGYG000000104	Isolate	3679160	69	138355	27.9	98.39	1.7	d__Bacteria;p__Firmicutes_A;c__Clostridia;o__Clostridiales;f__Clostridiaceae;g__Clostridium;s__Clostridium cuniculi	ERS2046484	ERP105624	Canada	North America	ftp://ftp.ebi.ac.uk/pub/databases/metagenomics/mgnify_genomes/human-gut/v2.0/all_genomes/MGYG0000001/MGYG000000104/genomes1/MGYG000000104.gff.gz
MGYG000000105	Isolate	3966085	23	655330	45.47	99.26	0	d__Bacteria;p__Bacteroidota;c__Bacteroidia;o__Bacteroidales;f__Bacteroidaceae;g__Bacteroides;s__Bacteroides clarus	ERS2046486	ERP105624	Canada	North America	ftp://ftp.ebi.ac.uk/pub/databases/metagenomics/mgnify_genomes/human-gut/v2.0/all_genomes/MGYG0000001/MGYG000000105/genomes1/MGYG000000105.gff.gz
MGYG000000106	Isolate	3151412	18	476239	40.69	99.25	0	d__Bacteria;p__Firmicutes;c__Bacilli;o__Lactobacillales;f__Enterococcaceae;g__Enterococcus_D;s__Enterococcus_D gallinarum	ERS2046547	ERP105624	Canada	North America	ftp://ftp.ebi.ac.uk/pub/databases/metagenomics/mgnify_genomes/human-gut/v2.0/all_genomes/MGYG0000001/MGYG000000106/genomes1/MGYG000000106.gff.gz
MGYG000000107	Isolate	5859765	37	423696	55.23	100	0.11	d__Bacteria;p__Proteobacteria;c__Gammaproteobacteria;o__Enterobacterales;f__Enterobacteriaceae;g__Klebsiella_A;s__Klebsiella_A oxytoca	ERS2046548	ERP105624	Canada	North America	ftp://ftp.ebi.ac.uk/pub/databases/metagenomics/mgnify_genomes/human-gut/v2.0/all_genomes/MGYG0000001/MGYG000000107/genomes1/MGYG000000107.gff.gz
MGYG000000108	Isolate	4739906	26	899252	51.77	99.97	0.17	d__Bacteria;p__Proteobacteria;c__Gammaproteobacteria;o__Enterobacterales;f__Enterobacteriaceae;g__Citrobacter;s__Citrobacter freundii	ERS2046552	ERP105624	Canada	North America	ftp://ftp.ebi.ac.uk/pub/databases/metagenomics/mgnify_genomes/human-gut/v2.0/all_genomes/MGYG0000001/MGYG000000108/genomes1/MGYG000000108.gff.gz
MGYG000000109	Isolate	2017268	9	1384501	42.09	100	0	d__Bacteria;p__Firmicutes;c__Bacilli;o__Lactobacillales;f__Streptococcaceae;g__Streptococcus;s__Streptococcus sp004166885	ERS2046553	ERP105624	Canada	North America	ftp://ftp.ebi.ac.uk/pub/databases/metagenomics/mgnify_genomes/human-gut/v2.0/all_genomes/MGYG0000001/MGYG000000109/genomes1/MGYG000000109.gff.gz
MGYG000000110	Isolate	4775474	27	475565	52.88	98.41	0.33	d__Bacteria;p__Proteobacteria;c__Gammaproteobacteria;o__Enterobacterales;f__Enterobacteriaceae;g__Kluyvera;s__Kluyvera sp902363335	ERS2046554	ERP105624	Canada	North America	ftp://ftp.ebi.ac.uk/pub/databases/metagenomics/mgnify_genomes/human-gut/v2.0/all_genomes/MGYG0000001/MGYG000000110/genomes1/MGYG000000110.gff.gz
MGYG000000111	Isolate	2484103	9	703477	60.05	100	0	d__Bacteria;p__Actinobacteriota;c__Actinomycetia;o__Propionibacteriales;f__Propionibacteriaceae;g__Cutibacterium;s__Cutibacterium acnes	ERS2046536	ERP105624	Canada	North America	ftp://ftp.ebi.ac.uk/pub/databases/metagenomics/mgnify_genomes/human-gut/v2.0/all_genomes/MGYG0000001/MGYG000000111/genomes1/MGYG000000111.gff.gz
MGYG000000112	Isolate	3112947	10	788009	68.4	100	0.47	d__Bacteria;p__Actinobacteriota;c__Actinomycetia;o__Actinomycetales;f__Actinomycetaceae;g__Actinomyces;s__Actinomyces sp900323545	ERS2046556	ERP105624	Canada	North America	ftp://ftp.ebi.ac.uk/pub/databases/metagenomics/mgnify_genomes/human-gut/v2.0/all_genomes/MGYG0000001/MGYG000000112/genomes1/MGYG000000112.gff.gz
MGYG000000113	Isolate	2251845	28	144949	39.74	99.84	0.25	d__Bacteria;p__Firmicutes;c__Bacilli;o__Lactobacillales;f__Streptococcaceae;g__Streptococcus;s__Streptococcus salivarius	ERS2046559	ERP105624	Canada	North America	ftp://ftp.ebi.ac.uk/pub/databases/metagenomics/mgnify_genomes/human-gut/v2.0/all_genomes/MGYG0000001/MGYG000000113/genomes1/MGYG000000113.gff.gz
MGYG000000114	Isolate	2012808	8	1529949	42.18	99.66	0.17	d__Bacteria;p__Firmicutes;c__Bacilli;o__Lactobacillales;f__Streptococcaceae;g__Streptococcus;s__Streptococcus sp902363395	ERS2046560	ERP105624	Canada	North America	ftp://ftp.ebi.ac.uk/pub/databases/metagenomics/mgnify_genomes/human-gut/v2.0/all_genomes/MGYG0000001/MGYG000000114/genomes1/MGYG000000114.gff.gz
MGYG000000115	Isolate	3522150	23	779698	29.91	98.46	1.42	d__Bacteria;p__Firmicutes_A;c__Clostridia;o__Clostridiales;f__Clostridiaceae;g__Clostridium_J;s__Clostridium_J sp902363375	ERS2046561	ERP105624	Canada	North America	ftp://ftp.ebi.ac.uk/pub/databases/metagenomics/mgnify_genomes/human-gut/v2.0/all_genomes/MGYG0000001/MGYG000000115/genomes1/MGYG000000115.gff.gz
MGYG000000116	Isolate	3094176	26	1574582	47	100	0.33	d__Bacteria;p__Firmicutes;c__Bacilli;o__Exiguobacterales;f__Exiguobacteraceae;g__Exiguobacterium_A;s__Exiguobacterium_A sp902363455	ERS2046563	ERP105624	Canada	North America	ftp://ftp.ebi.ac.uk/pub/databases/metagenomics/mgnify_genomes/human-gut/v2.0/all_genomes/MGYG0000001/MGYG000000116/genomes1/MGYG000000116.gff.gz
MGYG000000117	Isolate	3354558	27	347153	40.25	99.62	0.13	d__Bacteria;p__Bacteroidota;c__Bacteroidia;o__Bacteroidales;f__Barnesiellaceae;g__Barnesiella;s__Barnesiella sp003150885	ERS2046566	ERP105624	Canada	North America	ftp://ftp.ebi.ac.uk/pub/databases/metagenomics/mgnify_genomes/human-gut/v2.0/all_genomes/MGYG0000001/MGYG000000117/genomes1/MGYG000000117.gff.gz
MGYG000000118	Isolate	3130551	22	518128	49.05	98.52	0	d__Bacteria;p__Firmicutes_A;c__Clostridia;o__Lachnospirales;f__Lachnospiraceae;g__NSJ-38;s__NSJ-38 sp902363445	ERS2046570	ERP105624	Canada	North America	ftp://ftp.ebi.ac.uk/pub/databases/metagenomics/mgnify_genomes/human-gut/v2.0/all_genomes/MGYG0000001/MGYG000000118/genomes1/MGYG000000118.gff.gz
MGYG000000119	Isolate	3510293	55	138005	40.97	99.36	0	d__Bacteria;p__Firmicutes_A;c__Clostridia;o__Lachnospirales;f__Lachnospiraceae;g__Blautia;s__Blautia sp000432195	ERS2046571	ERP105624	Canada	North America	ftp://ftp.ebi.ac.uk/pub/databases/metagenomics/mgnify_genomes/human-gut/v2.0/all_genomes/MGYG0000001/MGYG000000119/genomes1/MGYG000000119.gff.gz
MGYG000000120	Isolate	2173440	29	497322	34.09	99.3	0	d__Bacteria;p__Firmicutes_A;c__Clostridia;o__Tissierellales;f__Peptoniphilaceae;g__Peptoniphilus_A;s__Peptoniphilus_A harei_A	ERS2046572	ERP105624	Canada	North America	ftp://ftp.ebi.ac.uk/pub/databases/metagenomics/mgnify_genomes/human-gut/v2.0/all_genomes/MGYG0000001/MGYG000000120/genomes1/MGYG000000120.gff.gz
MGYG000000121	Isolate	4357692	42	238362	47.47	99.3	0	d__Bacteria;p__Firmicutes_A;c__Clostridia;o__Eubacteriales;f__Eubacteriaceae;g__Eubacterium;s__Eubacterium callanderi	ERS2046574	ERP105624	Canada	North America	ftp://ftp.ebi.ac.uk/pub/databases/metagenomics/mgnify_genomes/human-gut/v2.0/all_genomes/MGYG0000001/MGYG000000121/genomes1/MGYG000000121.gff.gz
MGYG000000122	Isolate	2560588	36	169476	31.93	99.67	0	d__Bacteria;p__Firmicutes;c__Bacilli;o__Staphylococcales;f__Staphylococcaceae;g__Staphylococcus;s__Staphylococcus epidermidis	ERS2046538	ERP105624	Canada	North America	ftp://ftp.ebi.ac.uk/pub/databases/metagenomics/mgnify_genomes/human-gut/v2.0/all_genomes/MGYG0000001/MGYG000000122/genomes1/MGYG000000122.gff.gz
MGYG000000123	Isolate	5803260	67	338692	46.86	99.36	0	d__Bacteria;p__Firmicutes_A;c__Clostridia;o__Lachnospirales;f__Lachnospiraceae;g__Blautia;s__Blautia sp001304935	ERS2046581	ERP105624	Canada	North America	ftp://ftp.ebi.ac.uk/pub/databases/metagenomics/mgnify_genomes/human-gut/v2.0/all_genomes/MGYG0000001/MGYG000000123/genomes1/MGYG000000123.gff.gz
MGYG000000124	Isolate	5038075	27	548481	51.76	99.55	0.33	d__Bacteria;p__Proteobacteria;c__Gammaproteobacteria;o__Enterobacterales;f__Enterobacteriaceae;g__Citrobacter;s__Citrobacter youngae	ERS2046539	ERP105624	Canada	North America	ftp://ftp.ebi.ac.uk/pub/databases/metagenomics/mgnify_genomes/human-gut/v2.0/all_genomes/MGYG0000001/MGYG000000124/genomes1/MGYG000000124.gff.gz
MGYG000000125	Isolate	3256597	70	148590	30.74	99.49	0.82	d__Bacteria;p__Firmicutes_A;c__Clostridia;o__Clostridiales;f__Clostridiaceae;g__Clostridium_B;s__Clostridium_B tyrobutyricum	ERS2046584	ERP105624	Canada	North America	ftp://ftp.ebi.ac.uk/pub/databases/metagenomics/mgnify_genomes/human-gut/v2.0/all_genomes/MGYG0000001/MGYG000000125/genomes1/MGYG000000125.gff.gz
MGYG000000126	Isolate	4489456	60	204793	47.21	98.58	1.42	d__Bacteria;p__Firmicutes_A;c__Clostridia;o__Peptostreptococcales;f__Anaerovoracaceae;g__BX12;s__BX12 sp902363595	ERS2046658	ERP105624	Canada	North America	ftp://ftp.ebi.ac.uk/pub/databases/metagenomics/mgnify_genomes/human-gut/v2.0/all_genomes/MGYG0000001/MGYG000000126/genomes1/MGYG000000126.gff.gz
MGYG000000127	Isolate	6637359	36	554730	47.45	99.33	0.67	d__Bacteria;p__Firmicutes_A;c__Clostridia;o__Lachnospirales;f__Lachnospiraceae;g__Catenibacillus;s__Catenibacillus sp902363555	ERS2046724	ERP105624	Canada	North America	ftp://ftp.ebi.ac.uk/pub/databases/metagenomics/mgnify_genomes/human-gut/v2.0/all_genomes/MGYG0000001/MGYG000000127/genomes1/MGYG000000127.gff.gz
MGYG000000128	Isolate	2906288	18	678153	58.46	99.52	0.64	d__Bacteria;p__Bacteroidota;c__Bacteroidia;o__Bacteroidales;f__Rikenellaceae;g__Alistipes;s__Alistipes sp902363575	ERS2046788	ERP105624	Canada	North America	ftp://ftp.ebi.ac.uk/pub/databases/metagenomics/mgnify_genomes/human-gut/v2.0/all_genomes/MGYG0000001/MGYG000000128/genomes1/MGYG000000128.gff.gz
MGYG000000129	Isolate	2720267	31	270580	50.3	97.32	0	d__Bacteria;p__Firmicutes_A;c__Clostridia;o__Oscillospirales;f__Acutalibacteraceae;g__Marseille-P4683;s__Marseille-P4683 sp900232885	ERS2046789	ERP105624	Canada	North America	ftp://ftp.ebi.ac.uk/pub/databases/metagenomics/mgnify_genomes/human-gut/v2.0/all_genomes/MGYG0000001/MGYG000000129/genomes1/MGYG000000129.gff.gz
MGYG000000130	Isolate	1967579	50	117402	48.91	98.95	0	d__Bacteria;p__Firmicutes_A;c__Clostridia;o__Tissierellales;f__Peptoniphilaceae;g__Peptoniphilus_C;s__Peptoniphilus_C sp902363535	ERS2046791	ERP105624	Canada	North America	ftp://ftp.ebi.ac.uk/pub/databases/metagenomics/mgnify_genomes/human-gut/v2.0/all_genomes/MGYG0000001/MGYG000000130/genomes1/MGYG000000130.gff.gz
MGYG000000131	Isolate	3305807	41	337905	55.4	97.99	1.34	d__Bacteria;p__Firmicutes_A;c__Clostridia;o__Oscillospirales;f__Ruminococcaceae;g__Anaerotruncus;s__Anaerotruncus rubiinfantis	ERS2046792	ERP105624	Canada	North America	ftp://ftp.ebi.ac.uk/pub/databases/metagenomics/mgnify_genomes/human-gut/v2.0/all_genomes/MGYG0000001/MGYG000000131/genomes1/MGYG000000131.gff.gz
MGYG000000132	Isolate	2897757	21	329700	35.73	100	0.94	d__Bacteria;p__Firmicutes;c__Bacilli;o__Erysipelotrichales;f__Erysipelatoclostridiaceae;g__Beduini;s__Beduini sp902363625	ERS2064811	ERP105624	Canada	North America	ftp://ftp.ebi.ac.uk/pub/databases/metagenomics/mgnify_genomes/human-gut/v2.0/all_genomes/MGYG0000001/MGYG000000132/genomes1/MGYG000000132.gff.gz
MGYG000000133	Isolate	3329211	42	220643	43.42	99.37	0	d__Bacteria;p__Firmicutes_A;c__Clostridia;o__Lachnospirales;f__Lachnospiraceae;g__Blautia_A;s__Blautia_A caecimuris	ERS2046800	ERP105624	Canada	North America	ftp://ftp.ebi.ac.uk/pub/databases/metagenomics/mgnify_genomes/human-gut/v2.0/all_genomes/MGYG0000001/MGYG000000133/genomes1/MGYG000000133.gff.gz
MGYG000000134	Isolate	3162983	53	162126	30.15	100	0.94	d__Bacteria;p__Firmicutes;c__Bacilli;o__Erysipelotrichales;f__Erysipelatoclostridiaceae;g__Longibaculum;s__Longibaculum muris	ERS2046543	ERP105624	Canada	North America	ftp://ftp.ebi.ac.uk/pub/databases/metagenomics/mgnify_genomes/human-gut/v2.0/all_genomes/MGYG0000001/MGYG000000134/genomes1/MGYG000000134.gff.gz
MGYG000000135	Isolate	5745007	33	499492	45.45	99.37	0.32	d__Bacteria;p__Firmicutes_A;c__Clostridia;o__Lachnospirales;f__Lachnospiraceae;g__Murimonas;s__Murimonas intestini	ERS2046544	ERP105624	Canada	North America	ftp://ftp.ebi.ac.uk/pub/databases/metagenomics/mgnify_genomes/human-gut/v2.0/all_genomes/MGYG0000001/MGYG000000135/genomes1/MGYG000000135.gff.gz
MGYG000000136	Isolate	3864408	173	98959	41.16	99.21	1.36	d__Bacteria;p__Firmicutes_A;c__Clostridia;o__Lachnospirales;f__Lachnospiraceae;g__Agathobacter;s__Agathobacter sp000434275	ERS2046804	ERP105624	Canada	North America	ftp://ftp.ebi.ac.uk/pub/databases/metagenomics/mgnify_genomes/human-gut/v2.0/all_genomes/MGYG0000001/MGYG000000136/genomes1/MGYG000000136.gff.gz
MGYG000000137	Isolate	4141348	76	188643	47.03	99.37	0	d__Bacteria;p__Firmicutes_A;c__Clostridia;o__Lachnospirales;f__Lachnospiraceae;g__UBA7160;s__UBA7160 sp902363665	ERS2046399	ERP105624	United Kingdom	Europe	ftp://ftp.ebi.ac.uk/pub/databases/metagenomics/mgnify_genomes/human-gut/v2.0/all_genomes/MGYG0000001/MGYG000000137/genomes1/MGYG000000137.gff.gz
MGYG000000138	Isolate	4917599	45	269567	45.09	99.42	0	d__Bacteria;p__Bacteroidota;c__Bacteroidia;o__Bacteroidales;f__Tannerellaceae;g__Parabacteroides;s__Parabacteroides johnsonii	ERS2046418	ERP105624	United Kingdom	Europe	ftp://ftp.ebi.ac.uk/pub/databases/metagenomics/mgnify_genomes/human-gut/v2.0/all_genomes/MGYG0000001/MGYG000000138/genomes1/MGYG000000138.gff.gz
MGYG000000139	Isolate	2758071	15	673876	33.09	100	0.67	d__Bacteria;p__Firmicutes_A;c__Clostridia;o__Lachnospirales;f__Lachnospiraceae;g__Eubacterium_G;s__Eubacterium_G sp000434315	ERS2046421	ERP105624	United Kingdom	Europe	ftp://ftp.ebi.ac.uk/pub/databases/metagenomics/mgnify_genomes/human-gut/v2.0/all_genomes/MGYG0000001/MGYG000000139/genomes1/MGYG000000139.gff.gz
MGYG000000140	Isolate	3539979	47	186715	43.68	100	0	d__Bacteria;p__Firmicutes_A;c__Clostridia;o__Lachnospirales;f__Lachnospiraceae;g__UMGS1375;s__UMGS1375 sp900066615	ERS2046422	ERP105624	United Kingdom	Europe	ftp://ftp.ebi.ac.uk/pub/databases/metagenomics/mgnify_genomes/human-gut/v2.0/all_genomes/MGYG0000001/MGYG000000140/genomes1/MGYG000000140.gff.gz
MGYG000000141	Isolate	3466199	33	914767	44.93	99.37	0	d__Bacteria;p__Firmicutes_A;c__Clostridia;o__Lachnospirales;f__Lachnospiraceae;g__UBA7182;s__UBA7182 sp003480725	ERS2046390	ERP105624	United Kingdom	Europe	ftp://ftp.ebi.ac.uk/pub/databases/metagenomics/mgnify_genomes/human-gut/v2.0/all_genomes/MGYG0000001/MGYG000000141/genomes1/MGYG000000141.gff.gz
MGYG000000142	Isolate	3538467	28	266698	44.02	99.37	0.32	d__Bacteria;p__Firmicutes_A;c__Clostridia;o__Lachnospirales;f__Lachnospiraceae;g__Blautia_A;s__Blautia_A massiliensis	ERS2046437	ERP105624	United Kingdom	Europe	ftp://ftp.ebi.ac.uk/pub/databases/metagenomics/mgnify_genomes/human-gut/v2.0/all_genomes/MGYG0000001/MGYG000000142/genomes1/MGYG000000142.gff.gz
MGYG000000143	Isolate	2958073	52	117923	34.12	99.4	0	d__Bacteria;p__Firmicutes;c__Bacilli;o__Haloplasmatales_A;f__Turicibacteraceae;g__Turicibacter;s__Turicibacter sanguinis	ERS2046438	ERP105624	United Kingdom	Europe	ftp://ftp.ebi.ac.uk/pub/databases/metagenomics/mgnify_genomes/human-gut/v2.0/all_genomes/MGYG0000001/MGYG000000143/genomes1/MGYG000000143.gff.gz
MGYG000000144	Isolate	3314966	10	541237	43.61	99.62	0	d__Bacteria;p__Bacteroidota;c__Bacteroidia;o__Bacteroidales;f__Barnesiellaceae;g__Barnesiella;s__Barnesiella intestinihominis	ERS2046392	ERP105624	United Kingdom	Europe	ftp://ftp.ebi.ac.uk/pub/databases/metagenomics/mgnify_genomes/human-gut/v2.0/all_genomes/MGYG0000001/MGYG000000144/genomes1/MGYG000000144.gff.gz
MGYG000000145	Isolate	4646417	23	484254	42.89	99.37	0	d__Bacteria;p__Firmicutes_A;c__Clostridia;o__Lachnospirales;f__Lachnospiraceae;g__Lacrimispora;s__Lacrimispora sp902363735	ERS2046458	ERP105624	United Kingdom	Europe	ftp://ftp.ebi.ac.uk/pub/databases/metagenomics/mgnify_genomes/human-gut/v2.0/all_genomes/MGYG0000001/MGYG000000145/genomes1/MGYG000000145.gff.gz
MGYG000000146	Isolate	3357413	33	363061	41.17	99.42	0	d__Bacteria;p__Firmicutes_A;c__Clostridia;o__Lachnospirales;f__Lachnospiraceae;g__Dorea;s__Dorea formicigenerans	ERS2046464	ERP105624	United Kingdom	Europe	ftp://ftp.ebi.ac.uk/pub/databases/metagenomics/mgnify_genomes/human-gut/v2.0/all_genomes/MGYG0000001/MGYG000000146/genomes1/MGYG000000146.gff.gz
MGYG000000147	Isolate	4371304	27	778705	45.93	99.59	0.02	d__Bacteria;p__Firmicutes;c__Bacilli;o__Bacillales;f__Bacillaceae;g__Bacillus;s__Bacillus paralicheniformis	ERS2046468	ERP105624	United Kingdom	Europe	ftp://ftp.ebi.ac.uk/pub/databases/metagenomics/mgnify_genomes/human-gut/v2.0/all_genomes/MGYG0000001/MGYG000000147/genomes1/MGYG000000147.gff.gz
MGYG000000148	Isolate	2855435	75	111869	40.22	99.37	0	d__Bacteria;p__Firmicutes_A;c__Clostridia;o__Lachnospirales;f__Lachnospiraceae;g__Faecalimonas;s__Faecalimonas phoceensis	ERS138167	ERP105624	United Kingdom	Europe	ftp://ftp.ebi.ac.uk/pub/databases/metagenomics/mgnify_genomes/human-gut/v2.0/all_genomes/MGYG0000001/MGYG000000148/genomes1/MGYG000000148.gff.gz
MGYG000000149	Isolate	3780856	163	57954	27.91	99.19	1.69	d__Bacteria;p__Firmicutes_A;c__Clostridia;o__Clostridiales;f__Clostridiaceae;g__Clostridium;s__Clostridium saudiense	ERS138175	ERP105624	United Kingdom	Europe	ftp://ftp.ebi.ac.uk/pub/databases/metagenomics/mgnify_genomes/human-gut/v2.0/all_genomes/MGYG0000001/MGYG000000149/genomes1/MGYG000000149.gff.gz
MGYG000000150	Isolate	7470188	170	161269	47.98	99.37	0.32	d__Bacteria;p__Firmicutes_A;c__Clostridia;o__Lachnospirales;f__Lachnospiraceae;g__Hungatella;s__Hungatella sp005845265	ERS138176	ERP105624	United Kingdom	Europe	ftp://ftp.ebi.ac.uk/pub/databases/metagenomics/mgnify_genomes/human-gut/v2.0/all_genomes/MGYG0000001/MGYG000000150/genomes1/MGYG000000150.gff.gz
MGYG000000151	Isolate	3486414	41	366464	29.7	99.19	0	d__Bacteria;p__Firmicutes_A;c__Clostridia;o__Clostridiales;f__Clostridiaceae;g__Clostridium;s__Clostridium paraputrificum	ERS138179	ERP105624	United Kingdom	Europe	ftp://ftp.ebi.ac.uk/pub/databases/metagenomics/mgnify_genomes/human-gut/v2.0/all_genomes/MGYG0000001/MGYG000000151/genomes1/MGYG000000151.gff.gz
MGYG000000152	Isolate	6260407	90	177249	43.98	99.37	0.84	d__Bacteria;p__Firmicutes_A;c__Clostridia;o__Lachnospirales;f__Lachnospiraceae;g__Lacrimispora;s__Lacrimispora sp902363835	ERS138181	ERP105624	United Kingdom	Europe	ftp://ftp.ebi.ac.uk/pub/databases/metagenomics/mgnify_genomes/human-gut/v2.0/all_genomes/MGYG0000001/MGYG000000152/genomes1/MGYG000000152.gff.gz
MGYG000000153	Isolate	2962513	32	190448	46.45	98.19	1.6	d__Bacteria;p__Firmicutes_A;c__Clostridia;o__Lachnospirales;f__Lachnospiraceae;g__CAG-45;s__CAG-45 sp000438375	ERS138191	ERP105624	United Kingdom	Europe	ftp://ftp.ebi.ac.uk/pub/databases/metagenomics/mgnify_genomes/human-gut/v2.0/all_genomes/MGYG0000001/MGYG000000153/genomes1/MGYG000000153.gff.gz
MGYG000000154	Isolate	2998358	23	437841	40.84	99.52	1.22	d__Bacteria;p__Firmicutes_A;c__Clostridia;o__Lachnospirales;f__Lachnospiraceae;g__RUG115;s__RUG115 sp900066395	SAMN09734161	PRJNA482748	China	Asia	ftp://ftp.ebi.ac.uk/pub/databases/metagenomics/mgnify_genomes/human-gut/v2.0/all_genomes/MGYG0000001/MGYG000000154/genomes1/MGYG000000154.gff.gz
MGYG000000155	Isolate	2346100	38	173709	44.6	99.08	0.61	d__Bacteria;p__Firmicutes;c__Bacilli;o__Lactobacillales;f__Lactobacillaceae;g__Weissella;s__Weissella confusa	SAMN09734169	PRJNA482748	China	Asia	ftp://ftp.ebi.ac.uk/pub/databases/metagenomics/mgnify_genomes/human-gut/v2.0/all_genomes/MGYG0000001/MGYG000000155/genomes1/MGYG000000155.gff.gz
MGYG000000156	Isolate	2287007	79	95573	59.85	100	0	d__Bacteria;p__Actinobacteriota;c__Coriobacteriia;o__Coriobacteriales;f__Coriobacteriaceae;g__Collinsella;s__Collinsella sp002232035	SAMN09734179	PRJNA482748	China	Asia	ftp://ftp.ebi.ac.uk/pub/databases/metagenomics/mgnify_genomes/human-gut/v2.0/all_genomes/MGYG0000001/MGYG000000156/genomes1/MGYG000000156.gff.gz
MGYG000000157	Isolate	3456733	403	18488	27.47	100	1.4	d__Bacteria;p__Firmicutes_A;c__Clostridia;o__Peptostreptococcales;f__Peptostreptococcaceae;g__Paraclostridium;s__Paraclostridium sordellii	SAMN09734187	PRJNA482748	China	Asia	ftp://ftp.ebi.ac.uk/pub/databases/metagenomics/mgnify_genomes/human-gut/v2.0/all_genomes/MGYG0000001/MGYG000000157/genomes1/MGYG000000157.gff.gz
MGYG000000158	Isolate	2308547	96	51923	59.88	100	0.81	d__Bacteria;p__Actinobacteriota;c__Coriobacteriia;o__Coriobacteriales;f__Coriobacteriaceae;g__Collinsella;s__Collinsella sp003436275	SAMN09734190	PRJNA482748	China	Asia	ftp://ftp.ebi.ac.uk/pub/databases/metagenomics/mgnify_genomes/human-gut/v2.0/all_genomes/MGYG0000001/MGYG000000158/genomes1/MGYG000000158.gff.gz
MGYG000000159	Isolate	3206639	30	369744	45.17	98.83	0.88	d__Bacteria;p__Firmicutes_A;c__Clostridia;o__Lachnospirales;f__Lachnospiraceae;g__Sellimonas;s__Sellimonas intestinalis	SAMN09734193	PRJNA482748	China	Asia	ftp://ftp.ebi.ac.uk/pub/databases/metagenomics/mgnify_genomes/human-gut/v2.0/all_genomes/MGYG0000001/MGYG000000159/genomes1/MGYG000000159.gff.gz
MGYG000000160	Isolate	2098512	34	117970	61.38	100	0.81	d__Bacteria;p__Actinobacteriota;c__Coriobacteriia;o__Coriobacteriales;f__Coriobacteriaceae;g__Collinsella;s__Collinsella sp003479805	SAMN09734195	PRJNA482748	China	Asia	ftp://ftp.ebi.ac.uk/pub/databases/metagenomics/mgnify_genomes/human-gut/v2.0/all_genomes/MGYG0000001/MGYG000000160/genomes1/MGYG000000160.gff.gz
MGYG000000161	Isolate	2049624	157	30444	37.84	98.94	0	d__Bacteria;p__Firmicutes;c__Bacilli;o__Lactobacillales;f__Lactobacillaceae;g__Lactobacillus;s__Lactobacillus amylovorus	SAMN09734196	PRJNA482748	China	Asia	ftp://ftp.ebi.ac.uk/pub/databases/metagenomics/mgnify_genomes/human-gut/v2.0/all_genomes/MGYG0000001/MGYG000000161/genomes1/MGYG000000161.gff.gz
MGYG000000162	Isolate	3083618	216	35061	37.97	99.01	0.47	d__Bacteria;p__Firmicutes;c__Bacilli;o__Lactobacillales;f__Enterococcaceae;g__Enterococcus_B;s__Enterococcus_B durans	SAMN09734210	PRJNA482748	China	Asia	ftp://ftp.ebi.ac.uk/pub/databases/metagenomics/mgnify_genomes/human-gut/v2.0/all_genomes/MGYG0000001/MGYG000000162/genomes1/MGYG000000162.gff.gz
MGYG000000163	Isolate	2560364	31	264102	44.54	98.02	0.87	d__Bacteria;p__Firmicutes;c__Bacilli;o__Lactobacillales;f__Enterococcaceae;g__Enterococcus_C;s__Enterococcus_C asini	SAMN09734238	PRJNA482748	China	Asia	ftp://ftp.ebi.ac.uk/pub/databases/metagenomics/mgnify_genomes/human-gut/v2.0/all_genomes/MGYG0000001/MGYG000000163/genomes1/MGYG000000163.gff.gz
MGYG000000164	Isolate	3102552	25	318557	43.85	98.83	0.73	d__Bacteria;p__Firmicutes_A;c__Clostridia;o__Lachnospirales;f__Lachnospiraceae;g__Mediterraneibacter_A;s__Mediterraneibacter_A butyricigenes	SAMN09734244	PRJNA482748	China	Asia	ftp://ftp.ebi.ac.uk/pub/databases/metagenomics/mgnify_genomes/human-gut/v2.0/all_genomes/MGYG0000001/MGYG000000164/genomes1/MGYG000000164.gff.gz
MGYG000000165	Isolate	3899966	43	231667	49.54	98.73	0	d__Bacteria;p__Firmicutes_A;c__Clostridia;o__Lachnospirales;f__Lachnospiraceae;g__Extibacter;s__Extibacter muris	SAMN09734278	PRJNA482748	China	Asia	ftp://ftp.ebi.ac.uk/pub/databases/metagenomics/mgnify_genomes/human-gut/v2.0/all_genomes/MGYG0000001/MGYG000000165/genomes1/MGYG000000165.gff.gz
MGYG000000166	Isolate	1967639	100	55235	51.97	99.18	0	d__Bacteria;p__Firmicutes;c__Bacilli;o__Lactobacillales;f__Lactobacillaceae;g__Limosilactobacillus;s__Limosilactobacillus fermentum	SAMN09734289	PRJNA482748	China	Asia	ftp://ftp.ebi.ac.uk/pub/databases/metagenomics/mgnify_genomes/human-gut/v2.0/all_genomes/MGYG0000001/MGYG000000166/genomes1/MGYG000000166.gff.gz
MGYG000000167	Isolate	2290660	55	100899	59.73	100	0.81	d__Bacteria;p__Actinobacteriota;c__Coriobacteriia;o__Coriobacteriales;f__Coriobacteriaceae;g__Collinsella;s__Collinsella sp002232035	SAMN09734298	PRJNA482748	China	Asia	ftp://ftp.ebi.ac.uk/pub/databases/metagenomics/mgnify_genomes/human-gut/v2.0/all_genomes/MGYG0000001/MGYG000000167/genomes1/MGYG000000167.gff.gz
MGYG000000168	Isolate	5206610	56	397544	43.74	99.46	1.61	d__Bacteria;p__Bacteroidota;c__Bacteroidia;o__Bacteroidales;f__Marinifilaceae;g__Butyricimonas;s__Butyricimonas sp003479425	SAMN09734299	PRJNA482748	China	Asia	ftp://ftp.ebi.ac.uk/pub/databases/metagenomics/mgnify_genomes/human-gut/v2.0/all_genomes/MGYG0000001/MGYG000000168/genomes1/MGYG000000168.gff.gz
MGYG000000169	Isolate	2836880	44	187385	35.82	99.33	0.67	d__Bacteria;p__Firmicutes_A;c__Clostridia;o__Lachnospirales;f__Lachnospiraceae;g__Eubacterium_G;s__Eubacterium_G sp000432355	SAMN09734315	PRJNA482748	China	Asia	ftp://ftp.ebi.ac.uk/pub/databases/metagenomics/mgnify_genomes/human-gut/v2.0/all_genomes/MGYG0000001/MGYG000000169/genomes1/MGYG000000169.gff.gz
MGYG000000170	Isolate	3119069	40	304420	54.2	99.52	0	d__Bacteria;p__Bacteroidota;c__Bacteroidia;o__Bacteroidales;f__Rikenellaceae;g__Alistipes_A;s__Alistipes_A sp900240235	SAMN09734326	PRJNA482748	China	Asia	ftp://ftp.ebi.ac.uk/pub/databases/metagenomics/mgnify_genomes/human-gut/v2.0/all_genomes/MGYG0000001/MGYG000000170/genomes1/MGYG000000170.gff.gz
MGYG000000171	Isolate	3528861	38	304690	42.4	99.37	0.63	d__Bacteria;p__Firmicutes_A;c__Clostridia;o__Lachnospirales;f__Lachnospiraceae;g__Blautia_A;s__Blautia_A sp900120195	SAMN09734333	PRJNA482748	China	Asia	ftp://ftp.ebi.ac.uk/pub/databases/metagenomics/mgnify_genomes/human-gut/v2.0/all_genomes/MGYG0000001/MGYG000000171/genomes1/MGYG000000171.gff.gz
MGYG000000172	Isolate	6502338	75	242482	55.42	99.22	0	d__Bacteria;p__Firmicutes_A;c__Clostridia;o__Lachnospirales;f__Lachnospiraceae;g__Enterocloster;s__Enterocloster lavalensis	SAMN09734357	PRJNA482748	China	Asia	ftp://ftp.ebi.ac.uk/pub/databases/metagenomics/mgnify_genomes/human-gut/v2.0/all_genomes/MGYG0000001/MGYG000000172/genomes1/MGYG000000172.gff.gz
MGYG000000173	Isolate	1989881	8	579033	36.92	100	0	d__Bacteria;p__Firmicutes;c__Bacilli;o__Erysipelotrichales;f__Erysipelotrichaceae;g__Bulleidia;s__Bulleidia moorei	SAMN09734367	PRJNA482748	China	Asia	ftp://ftp.ebi.ac.uk/pub/databases/metagenomics/mgnify_genomes/human-gut/v2.0/all_genomes/MGYG0000001/MGYG000000173/genomes1/MGYG000000173.gff.gz
MGYG000000174	Isolate	6515019	58	318243	43.02	99.62	0	d__Bacteria;p__Bacteroidota;c__Bacteroidia;o__Bacteroidales;f__Tannerellaceae;g__Parabacteroides;s__Parabacteroides faecis	SAMN09734370	PRJNA482748	China	Asia	ftp://ftp.ebi.ac.uk/pub/databases/metagenomics/mgnify_genomes/human-gut/v2.0/all_genomes/MGYG0000001/MGYG000000174/genomes1/MGYG000000174.gff.gz
MGYG000000175	Isolate	5055107	98	111301	45.99	99.42	0	d__Bacteria;p__Firmicutes_A;c__Clostridia;o__Lachnospirales;f__Lachnospiraceae;g__Muricomes;s__Muricomes sp000509105	SAMN09734388	PRJNA482748	China	Asia	ftp://ftp.ebi.ac.uk/pub/databases/metagenomics/mgnify_genomes/human-gut/v2.0/all_genomes/MGYG0000001/MGYG000000175/genomes1/MGYG000000175.gff.gz
MGYG000000176	Isolate	5921397	87	174047	44.56	99.12	0.29	d__Bacteria;p__Firmicutes_A;c__Clostridia;o__Lachnospirales;f__Lachnospiraceae;g__Muricomes;s__Muricomes oroticus	SAMN09734390	PRJNA482748	China	Asia	ftp://ftp.ebi.ac.uk/pub/databases/metagenomics/mgnify_genomes/human-gut/v2.0/all_genomes/MGYG0000001/MGYG000000176/genomes1/MGYG000000176.gff.gz
MGYG000000177	Isolate	2530741	47	334915	47.53	97.99	0	d__Bacteria;p__Firmicutes_A;c__Clostridia;o__Lachnospirales;f__Anaerotignaceae;g__Anaerotignum;s__Anaerotignum faecicola	SAMN09734394	PRJNA482748	China	Asia	ftp://ftp.ebi.ac.uk/pub/databases/metagenomics/mgnify_genomes/human-gut/v2.0/all_genomes/MGYG0000001/MGYG000000177/genomes1/MGYG000000177.gff.gz
MGYG000000178	Isolate	3124392	42	116128	58.64	99.33	0	d__Bacteria;p__Firmicutes_A;c__Clostridia;o__Oscillospirales;f__Oscillospiraceae;g__Lawsonibacter;s__Lawsonibacter sp003478995	SAMN09734405	PRJNA482748	China	Asia	ftp://ftp.ebi.ac.uk/pub/databases/metagenomics/mgnify_genomes/human-gut/v2.0/all_genomes/MGYG0000001/MGYG000000178/genomes1/MGYG000000178.gff.gz
MGYG000000179	Isolate	6044848	95	236844	50.17	99.37	0	d__Bacteria;p__Firmicutes_A;c__Clostridia;o__Lachnospirales;f__Lachnospiraceae;g__Enterocloster;s__Enterocloster aldenensis	SAMN09734406	PRJNA482748	China	Asia	ftp://ftp.ebi.ac.uk/pub/databases/metagenomics/mgnify_genomes/human-gut/v2.0/all_genomes/MGYG0000001/MGYG000000179/genomes1/MGYG000000179.gff.gz
MGYG000000180	Isolate	2452589	69	108838	59.81	100	1.61	d__Bacteria;p__Actinobacteriota;c__Coriobacteriia;o__Coriobacteriales;f__Coriobacteriaceae;g__Collinsella;s__Collinsella sp003459505	SAMN09734410	PRJNA482748	China	Asia	ftp://ftp.ebi.ac.uk/pub/databases/metagenomics/mgnify_genomes/human-gut/v2.0/all_genomes/MGYG0000001/MGYG000000180/genomes1/MGYG000000180.gff.gz
MGYG000000181	Isolate	2690153	143	46486	40.91	96.04	0.84	d__Bacteria;p__Firmicutes_A;c__Clostridia;o__Lachnospirales;f__Lachnospiraceae;g__UBA9414;s__UBA9414 sp003458885	SAMN09734420	PRJNA482748	China	Asia	ftp://ftp.ebi.ac.uk/pub/databases/metagenomics/mgnify_genomes/human-gut/v2.0/all_genomes/MGYG0000001/MGYG000000181/genomes1/MGYG000000181.gff.gz
MGYG000000182	Isolate	2580428	87	64611	56.58	100	0.08	d__Bacteria;p__Firmicutes_C;c__Negativicutes;o__Selenomonadales;f__Selenomonadaceae;g__Mitsuokella;s__Mitsuokella sp003458855	SAMN09734422	PRJNA482748	China	Asia	ftp://ftp.ebi.ac.uk/pub/databases/metagenomics/mgnify_genomes/human-gut/v2.0/all_genomes/MGYG0000001/MGYG000000182/genomes1/MGYG000000182.gff.gz
MGYG000000183	Isolate	5449115	82	213880	42.89	99.46	0	d__Bacteria;p__Bacteroidota;c__Bacteroidia;o__Bacteroidales;f__Marinifilaceae;g__Butyricimonas;s__Butyricimonas paravirosa	SAMN09734429	PRJNA482748	China	Asia	ftp://ftp.ebi.ac.uk/pub/databases/metagenomics/mgnify_genomes/human-gut/v2.0/all_genomes/MGYG0000001/MGYG000000183/genomes1/MGYG000000183.gff.gz
MGYG000000184	Isolate	3628099	81	130623	42.44	99.37	0	d__Bacteria;p__Firmicutes_A;c__Clostridia;o__Lachnospirales;f__Lachnospiraceae;g__Blautia_A;s__Blautia_A luti	SAMN09734430	PRJNA482748	China	Asia	ftp://ftp.ebi.ac.uk/pub/databases/metagenomics/mgnify_genomes/human-gut/v2.0/all_genomes/MGYG0000001/MGYG000000184/genomes1/MGYG000000184.gff.gz
MGYG000000185	Isolate	3231072	121	68259	53.24	99.92	0.67	d__Bacteria;p__Firmicutes_A;c__Clostridia;o__Oscillospirales;f__Butyricicoccaceae;g__Agathobaculum;s__Agathobaculum butyriciproducens	SAMN09734442	PRJNA482748	China	Asia	ftp://ftp.ebi.ac.uk/pub/databases/metagenomics/mgnify_genomes/human-gut/v2.0/all_genomes/MGYG0000001/MGYG000000185/genomes1/MGYG000000185.gff.gz
MGYG000000186	Isolate	2274792	84	78326	33.97	98.11	1.25	d__Bacteria;p__Firmicutes;c__Bacilli;o__Erysipelotrichales;f__Erysipelotrichaceae;g__Holdemanella;s__Holdemanella sp003458715	SAMN09734448	PRJNA482748	China	Asia	ftp://ftp.ebi.ac.uk/pub/databases/metagenomics/mgnify_genomes/human-gut/v2.0/all_genomes/MGYG0000001/MGYG000000186/genomes1/MGYG000000186.gff.gz
MGYG000000187	Isolate	2804290	150	56031	37.75	98.08	0.67	d__Bacteria;p__Firmicutes_A;c__Clostridia;o__Lachnospirales;f__Lachnospiraceae;g__Lachnospira;s__Lachnospira sp003537285	SAMN09734449	PRJNA482748	China	Asia	ftp://ftp.ebi.ac.uk/pub/databases/metagenomics/mgnify_genomes/human-gut/v2.0/all_genomes/MGYG0000001/MGYG000000187/genomes1/MGYG000000187.gff.gz
MGYG000000188	Isolate	2272898	55	96358	59.84	100	0.81	d__Bacteria;p__Actinobacteriota;c__Coriobacteriia;o__Coriobacteriales;f__Coriobacteriaceae;g__Collinsella;s__Collinsella sp003462685	SAMN09734452	PRJNA482748	China	Asia	ftp://ftp.ebi.ac.uk/pub/databases/metagenomics/mgnify_genomes/human-gut/v2.0/all_genomes/MGYG0000001/MGYG000000188/genomes1/MGYG000000188.gff.gz
MGYG000000189	Isolate	2889110	11	578091	41.5	99.33	0	d__Bacteria;p__Firmicutes_A;c__Clostridia;o__Lachnospirales;f__Lachnospiraceae;g__Coprococcus;s__Coprococcus sp900066115	SAMN09734454	PRJNA482748	China	Asia	ftp://ftp.ebi.ac.uk/pub/databases/metagenomics/mgnify_genomes/human-gut/v2.0/all_genomes/MGYG0000001/MGYG000000189/genomes1/MGYG000000189.gff.gz
MGYG000000190	Isolate	2845715	13	382710	44.04	98.66	0	d__Bacteria;p__Firmicutes_A;c__Clostridia;o__Lachnospirales;f__Lachnospiraceae;g__CAG-127;s__CAG-127 sp900319515	SAMN09734455	PRJNA482748	China	Asia	ftp://ftp.ebi.ac.uk/pub/databases/metagenomics/mgnify_genomes/human-gut/v2.0/all_genomes/MGYG0000001/MGYG000000190/genomes1/MGYG000000190.gff.gz
MGYG000000191	Isolate	2910060	134	64429	47.42	100	0	d__Bacteria;p__Firmicutes;c__Bacilli;o__Bacillales_B;f__Bacillaceae_C;g__Weizmannia;s__Weizmannia coagulans	SAMN09734463	PRJNA482748	China	Asia	ftp://ftp.ebi.ac.uk/pub/databases/metagenomics/mgnify_genomes/human-gut/v2.0/all_genomes/MGYG0000001/MGYG000000191/genomes1/MGYG000000191.gff.gz
MGYG000000192	Isolate	3744496	58	141100	50.06	100	0.32	d__Bacteria;p__Firmicutes;c__Bacilli;o__Erysipelotrichales;f__Erysipelotrichaceae;g__Holdemania;s__Holdemania filiformis	SAMN09734472	PRJNA482748	China	Asia	ftp://ftp.ebi.ac.uk/pub/databases/metagenomics/mgnify_genomes/human-gut/v2.0/all_genomes/MGYG0000001/MGYG000000192/genomes1/MGYG000000192.gff.gz
MGYG000000193	Isolate	4116467	145	84687	41.46	97.47	1.9	d__Bacteria;p__Firmicutes_A;c__Clostridia;o__Lachnospirales;f__Lachnospiraceae;g__KLE1615;s__KLE1615 sp900066985	SAMN09734483	PRJNA482748	China	Asia	ftp://ftp.ebi.ac.uk/pub/databases/metagenomics/mgnify_genomes/human-gut/v2.0/all_genomes/MGYG0000001/MGYG000000193/genomes1/MGYG000000193.gff.gz
MGYG000000194	Isolate	3575049	112	82411	48.42	98.73	1.9	d__Bacteria;p__Firmicutes_A;c__Clostridia;o__Lachnospirales;f__Lachnospiraceae;g__UBA9502;s__UBA9502 sp003478505	SAMN09734531	PRJNA482748	China	Asia	ftp://ftp.ebi.ac.uk/pub/databases/metagenomics/mgnify_genomes/human-gut/v2.0/all_genomes/MGYG0000001/MGYG000000194/genomes1/MGYG000000194.gff.gz
MGYG000000195	Isolate	3389403	44	301342	56.23	100	0	d__Bacteria;p__Firmicutes_A;c__Clostridia;o__Oscillospirales;f__Ruminococcaceae;g__Faecalibacterium;s__Faecalibacterium prausnitzii_E	SAMN09734542	PRJNA482748	China	Asia	ftp://ftp.ebi.ac.uk/pub/databases/metagenomics/mgnify_genomes/human-gut/v2.0/all_genomes/MGYG0000001/MGYG000000195/genomes1/MGYG000000195.gff.gz
MGYG000000196	Isolate	6397474	84	188408	43.19	99.41	0	d__Bacteria;p__Bacteroidota;c__Bacteroidia;o__Bacteroidales;f__Bacteroidaceae;g__Bacteroides;s__Bacteroides thetaiotaomicron	SAMN09734544	PRJNA482748	China	Asia	ftp://ftp.ebi.ac.uk/pub/databases/metagenomics/mgnify_genomes/human-gut/v2.0/all_genomes/MGYG0000001/MGYG000000196/genomes1/MGYG000000196.gff.gz
MGYG000000197	Isolate	2366782	57	134292	59.9	100	0.81	d__Bacteria;p__Actinobacteriota;c__Coriobacteriia;o__Coriobacteriales;f__Coriobacteriaceae;g__Collinsella;s__Collinsella sp003458415	SAMN09734548	PRJNA482748	China	Asia	ftp://ftp.ebi.ac.uk/pub/databases/metagenomics/mgnify_genomes/human-gut/v2.0/all_genomes/MGYG0000001/MGYG000000197/genomes1/MGYG000000197.gff.gz
MGYG000000198	Isolate	6476049	92	371060	49.48	99.37	0	d__Bacteria;p__Firmicutes_A;c__Clostridia;o__Lachnospirales;f__Lachnospiraceae;g__Enterocloster;s__Enterocloster citroniae	SAMN09734561	PRJNA482748	China	Asia	ftp://ftp.ebi.ac.uk/pub/databases/metagenomics/mgnify_genomes/human-gut/v2.0/all_genomes/MGYG0000001/MGYG000000198/genomes1/MGYG000000198.gff.gz
MGYG000000199	Isolate	2066234	19	278399	42.2	99.92	0	d__Bacteria;p__Firmicutes;c__Bacilli;o__Lactobacillales;f__Streptococcaceae;g__Streptococcus;s__Streptococcus parasanguinis_B	SAMN09734566	PRJNA482748	China	Asia	ftp://ftp.ebi.ac.uk/pub/databases/metagenomics/mgnify_genomes/human-gut/v2.0/all_genomes/MGYG0000001/MGYG000000199/genomes1/MGYG000000199.gff.gz
MGYG000000200	Isolate	4192583	130	97301	41.24	99.37	0	d__Bacteria;p__Firmicutes_A;c__Clostridia;o__Lachnospirales;f__Lachnospiraceae;g__Blautia_A;s__Blautia_A sp003471165	SAMN09734574	PRJNA482748	China	Asia	ftp://ftp.ebi.ac.uk/pub/databases/metagenomics/mgnify_genomes/human-gut/v2.0/all_genomes/MGYG0000002/MGYG000000200/genomes1/MGYG000000200.gff.gz
MGYG000000201	Isolate	4593677	72	218554	43.94	99.37	0	d__Bacteria;p__Firmicutes_A;c__Clostridia;o__Lachnospirales;f__Lachnospiraceae;g__Blautia_A;s__Blautia_A sp900066145	SAMN09734585	PRJNA482748	China	Asia	ftp://ftp.ebi.ac.uk/pub/databases/metagenomics/mgnify_genomes/human-gut/v2.0/all_genomes/MGYG0000002/MGYG000000201/genomes1/MGYG000000201.gff.gz
MGYG000000202	Isolate	5162288	54	267148	49.77	98.82	2.06	d__Bacteria;p__Firmicutes_A;c__Clostridia;o__Lachnospirales;f__Lachnospiraceae;g__AF33-28;s__AF33-28 sp003477885	SAMN09734603	PRJNA482748	China	Asia	ftp://ftp.ebi.ac.uk/pub/databases/metagenomics/mgnify_genomes/human-gut/v2.0/all_genomes/MGYG0000002/MGYG000000202/genomes1/MGYG000000202.gff.gz
MGYG000000203	Isolate	4537346	100	133498	42.32	99.46	0	d__Bacteria;p__Bacteroidota;c__Bacteroidia;o__Bacteroidales;f__Marinifilaceae;g__Butyricimonas;s__Butyricimonas virosa	SAMN09734615	PRJNA482748	China	Asia	ftp://ftp.ebi.ac.uk/pub/databases/metagenomics/mgnify_genomes/human-gut/v2.0/all_genomes/MGYG0000002/MGYG000000203/genomes1/MGYG000000203.gff.gz
MGYG000000204	Isolate	2669364	39	244186	33.44	99.33	0	d__Bacteria;p__Firmicutes_A;c__Clostridia;o__Lachnospirales;f__Lachnospiraceae;g__Eubacterium_G;s__Eubacterium_G sp000435815	SAMN09734616	PRJNA482748	China	Asia	ftp://ftp.ebi.ac.uk/pub/databases/metagenomics/mgnify_genomes/human-gut/v2.0/all_genomes/MGYG0000002/MGYG000000204/genomes1/MGYG000000204.gff.gz
MGYG000000205	Isolate	3700211	126	117594	47.99	100	0	d__Bacteria;p__Firmicutes_A;c__Clostridia;o__Lachnospirales;f__Lachnospiraceae;g__CAG-81;s__CAG-81 sp900066535	SAMN09734633	PRJNA482748	China	Asia	ftp://ftp.ebi.ac.uk/pub/databases/metagenomics/mgnify_genomes/human-gut/v2.0/all_genomes/MGYG0000002/MGYG000000205/genomes1/MGYG000000205.gff.gz
MGYG000000206	Isolate	2952936	28	311472	43.24	99.22	1.75	d__Bacteria;p__Firmicutes_A;c__Clostridia;o__Lachnospirales;f__Lachnospiraceae;g__Lachnoclostridium_B;s__Lachnoclostridium_B sp900066555	SAMN09734640	PRJNA482748	China	Asia	ftp://ftp.ebi.ac.uk/pub/databases/metagenomics/mgnify_genomes/human-gut/v2.0/all_genomes/MGYG0000002/MGYG000000206/genomes1/MGYG000000206.gff.gz
MGYG000000207	Isolate	2229433	36	166526	59.82	100	1.61	d__Bacteria;p__Actinobacteriota;c__Coriobacteriia;o__Coriobacteriales;f__Coriobacteriaceae;g__Collinsella;s__Collinsella sp002232035	SAMN09734650	PRJNA482748	China	Asia	ftp://ftp.ebi.ac.uk/pub/databases/metagenomics/mgnify_genomes/human-gut/v2.0/all_genomes/MGYG0000002/MGYG000000207/genomes1/MGYG000000207.gff.gz
MGYG000000208	Isolate	2760783	37	299392	34.42	99.33	0	d__Bacteria;p__Firmicutes_A;c__Clostridia;o__Lachnospirales;f__Lachnospiraceae;g__Eubacterium_G;s__Eubacterium_G ventriosum	SAMN09734665	PRJNA482748	China	Asia	ftp://ftp.ebi.ac.uk/pub/databases/metagenomics/mgnify_genomes/human-gut/v2.0/all_genomes/MGYG0000002/MGYG000000208/genomes1/MGYG000000208.gff.gz
MGYG000000209	Isolate	3107681	76	103900	40.28	98.66	0	d__Bacteria;p__Firmicutes_A;c__Clostridia;o__Lachnospirales;f__Lachnospiraceae;g__Eubacterium_F;s__Eubacterium_F sp003491505	SAMN09734666	PRJNA482748	China	Asia	ftp://ftp.ebi.ac.uk/pub/databases/metagenomics/mgnify_genomes/human-gut/v2.0/all_genomes/MGYG0000002/MGYG000000209/genomes1/MGYG000000209.gff.gz
MGYG000000210	Isolate	2261186	107	51844	59.72	100	1.61	d__Bacteria;p__Actinobacteriota;c__Coriobacteriia;o__Coriobacteriales;f__Coriobacteriaceae;g__Collinsella;s__	SAMN09734671	PRJNA482748	China	Asia	ftp://ftp.ebi.ac.uk/pub/databases/metagenomics/mgnify_genomes/human-gut/v2.0/all_genomes/MGYG0000002/MGYG000000210/genomes1/MGYG000000210.gff.gz
MGYG000000211	Isolate	6486320	57	432362	42.35	99.13	0.37	d__Bacteria;p__Bacteroidota;c__Bacteroidia;o__Bacteroidales;f__Bacteroidaceae;g__Bacteroides;s__Bacteroides sp900556215	SAMN09734683	PRJNA482748	China	Asia	ftp://ftp.ebi.ac.uk/pub/databases/metagenomics/mgnify_genomes/human-gut/v2.0/all_genomes/MGYG0000002/MGYG000000211/genomes1/MGYG000000211.gff.gz
MGYG000000212	Isolate	3683307	36	441503	41.27	99.37	0	d__Bacteria;p__Firmicutes_A;c__Clostridia;o__Lachnospirales;f__Lachnospiraceae;g__Blautia_A;s__Blautia_A obeum	SAMN09734687	PRJNA482748	China	Asia	ftp://ftp.ebi.ac.uk/pub/databases/metagenomics/mgnify_genomes/human-gut/v2.0/all_genomes/MGYG0000002/MGYG000000212/genomes1/MGYG000000212.gff.gz
MGYG000000213	Isolate	4347192	168	66465	42.2	98.73	0.13	d__Bacteria;p__Firmicutes_A;c__Clostridia;o__Lachnospirales;f__Lachnospiraceae;g__Blautia_A;s__Blautia_A sp003477525	SAMN09734696	PRJNA482748	China	Asia	ftp://ftp.ebi.ac.uk/pub/databases/metagenomics/mgnify_genomes/human-gut/v2.0/all_genomes/MGYG0000002/MGYG000000213/genomes1/MGYG000000213.gff.gz
MGYG000000214	Isolate	2032518	120	32779	38.77	100	0	d__Bacteria;p__Firmicutes_C;c__Negativicutes;o__Veillonellales;f__Veillonellaceae;g__Veillonella;s__Veillonella dispar_A	SAMN09734700	PRJNA482748	China	Asia	ftp://ftp.ebi.ac.uk/pub/databases/metagenomics/mgnify_genomes/human-gut/v2.0/all_genomes/MGYG0000002/MGYG000000214/genomes1/MGYG000000214.gff.gz
MGYG000000215	Isolate	3117648	152	40058	48.9	97.9	0	d__Bacteria;p__Bacteroidota;c__Bacteroidia;o__Bacteroidales;f__Bacteroidaceae;g__Prevotella;s__Prevotella stercorea	SAMN09734707	PRJNA482748	China	Asia	ftp://ftp.ebi.ac.uk/pub/databases/metagenomics/mgnify_genomes/human-gut/v2.0/all_genomes/MGYG0000002/MGYG000000215/genomes1/MGYG000000215.gff.gz
MGYG000000216	Isolate	3676052	144	71791	42.99	96.68	0.32	d__Bacteria;p__Firmicutes_A;c__Clostridia;o__Lachnospirales;f__Lachnospiraceae;g__Blautia_A;s__Blautia_A sp003474435	SAMN09734721	PRJNA482748	China	Asia	ftp://ftp.ebi.ac.uk/pub/databases/metagenomics/mgnify_genomes/human-gut/v2.0/all_genomes/MGYG0000002/MGYG000000216/genomes1/MGYG000000216.gff.gz
MGYG000000217	Isolate	3653823	84	104747	46.58	98.26	1.45	d__Bacteria;p__Firmicutes_A;c__Clostridia;o__Lachnospirales;f__Lachnospiraceae;g__Acetatifactor;s__Acetatifactor sp900066565	SAMN09734723	PRJNA482748	China	Asia	ftp://ftp.ebi.ac.uk/pub/databases/metagenomics/mgnify_genomes/human-gut/v2.0/all_genomes/MGYG0000002/MGYG000000217/genomes1/MGYG000000217.gff.gz
MGYG000000218	Isolate	2599623	91	91754	53.28	99.38	1.2	d__Bacteria;p__Firmicutes_C;c__Negativicutes;o__Acidaminococcales;f__Acidaminococcaceae;g__Acidaminococcus;s__Acidaminococcus provencensis	SAMN09734736	PRJNA482748	China	Asia	ftp://ftp.ebi.ac.uk/pub/databases/metagenomics/mgnify_genomes/human-gut/v2.0/all_genomes/MGYG0000002/MGYG000000218/genomes1/MGYG000000218.gff.gz
MGYG000000219	Isolate	4238872	41	306801	47.57	99.3	0	d__Bacteria;p__Firmicutes_A;c__Clostridia;o__Eubacteriales;f__Eubacteriaceae;g__Eubacterium;s__Eubacterium maltosivorans	SAMN09734738	PRJNA482748	China	Asia	ftp://ftp.ebi.ac.uk/pub/databases/metagenomics/mgnify_genomes/human-gut/v2.0/all_genomes/MGYG0000002/MGYG000000219/genomes1/MGYG000000219.gff.gz
MGYG000000220	Isolate	3018710	57	137908	55.31	95.97	0.67	d__Bacteria;p__Firmicutes_A;c__Clostridia;o__Oscillospirales;f__Butyricicoccaceae;g__AM07-15;s__AM07-15 sp003477405	SAMN09734741	PRJNA482748	China	Asia	ftp://ftp.ebi.ac.uk/pub/databases/metagenomics/mgnify_genomes/human-gut/v2.0/all_genomes/MGYG0000002/MGYG000000220/genomes1/MGYG000000220.gff.gz
MGYG000000221	Isolate	3481201	50	213610	40.48	99.62	0.26	d__Bacteria;p__Bacteroidota;c__Bacteroidia;o__Bacteroidales;f__Tannerellaceae;g__Parabacteroides;s__Parabacteroides bouchesdurhonensis	SAMN09734742	PRJNA482748	China	Asia	ftp://ftp.ebi.ac.uk/pub/databases/metagenomics/mgnify_genomes/human-gut/v2.0/all_genomes/MGYG0000002/MGYG000000221/genomes1/MGYG000000221.gff.gz
MGYG000000222	Isolate	4189286	134	93171	41.55	99.42	0.58	d__Bacteria;p__Bacteroidota;c__Bacteroidia;o__Bacteroidales;f__Tannerellaceae;g__Parabacteroides;s__Parabacteroides sp003473295	SAMN09734750	PRJNA482748	China	Asia	ftp://ftp.ebi.ac.uk/pub/databases/metagenomics/mgnify_genomes/human-gut/v2.0/all_genomes/MGYG0000002/MGYG000000222/genomes1/MGYG000000222.gff.gz
MGYG000000223	Isolate	4367631	148	139315	35.26	100	0	d__Bacteria;p__Firmicutes;c__Bacilli;o__Erysipelotrichales;f__Erysipelotrichaceae;g__NSJ-61;s__NSJ-61 sp003433845	SAMN09734767	PRJNA482748	China	Asia	ftp://ftp.ebi.ac.uk/pub/databases/metagenomics/mgnify_genomes/human-gut/v2.0/all_genomes/MGYG0000002/MGYG000000223/genomes1/MGYG000000223.gff.gz
MGYG000000224	Isolate	3747034	29	353973	44.18	98.88	0	d__Bacteria;p__Bacteroidota;c__Bacteroidia;o__Bacteroidales;f__Bacteroidaceae;g__Bacteroides;s__Bacteroides sp003545565	SAMN09734768	PRJNA482748	China	Asia	ftp://ftp.ebi.ac.uk/pub/databases/metagenomics/mgnify_genomes/human-gut/v2.0/all_genomes/MGYG0000002/MGYG000000224/genomes1/MGYG000000224.gff.gz
MGYG000000225	Isolate	2227255	36	245749	55.62	98.75	0.62	d__Bacteria;p__Proteobacteria;c__Gammaproteobacteria;o__Burkholderiales;f__Burkholderiaceae;g__Duodenibacillus;s__Duodenibacillus sp003472385	SAMN09734780	PRJNA482748	China	Asia	ftp://ftp.ebi.ac.uk/pub/databases/metagenomics/mgnify_genomes/human-gut/v2.0/all_genomes/MGYG0000002/MGYG000000225/genomes1/MGYG000000225.gff.gz
MGYG000000226	Isolate	2362991	15	355599	34.91	100	0.76	d__Bacteria;p__Firmicutes;c__Bacilli;o__Lactobacillales;f__Streptococcaceae;g__Lactococcus;s__Lactococcus lactis	SAMN09734781	PRJNA482748	China	Asia	ftp://ftp.ebi.ac.uk/pub/databases/metagenomics/mgnify_genomes/human-gut/v2.0/all_genomes/MGYG0000002/MGYG000000226/genomes1/MGYG000000226.gff.gz
MGYG000000227	Isolate	4782975	75	282690	45.03	99.59	1.18	d__Bacteria;p__Firmicutes;c__Bacilli;o__Bacillales;f__Bacillaceae;g__Bacillus;s__Bacillus sonorensis	SAMN09734790	PRJNA482748	China	Asia	ftp://ftp.ebi.ac.uk/pub/databases/metagenomics/mgnify_genomes/human-gut/v2.0/all_genomes/MGYG0000002/MGYG000000227/genomes1/MGYG000000227.gff.gz
MGYG000000228	Isolate	2360320	88	81926	59.8	100	1.61	d__Bacteria;p__Actinobacteriota;c__Coriobacteriia;o__Coriobacteriales;f__Coriobacteriaceae;g__Collinsella;s__Collinsella sp900544115	SAMN09734798	PRJNA482748	China	Asia	ftp://ftp.ebi.ac.uk/pub/databases/metagenomics/mgnify_genomes/human-gut/v2.0/all_genomes/MGYG0000002/MGYG000000228/genomes1/MGYG000000228.gff.gz
MGYG000000229	Isolate	2785689	19	221502	41.42	95.91	0	d__Bacteria;p__Firmicutes_A;c__Clostridia;o__Lachnospirales;f__Lachnospiraceae;g__CAG-317;s__CAG-317 sp000433215	SAMN09734799	PRJNA482748	China	Asia	ftp://ftp.ebi.ac.uk/pub/databases/metagenomics/mgnify_genomes/human-gut/v2.0/all_genomes/MGYG0000002/MGYG000000229/genomes1/MGYG000000229.gff.gz
MGYG000000230	Isolate	1982297	21	191511	38.32	99.62	0	d__Bacteria;p__Firmicutes;c__Bacilli;o__Lactobacillales;f__Streptococcaceae;g__Lactococcus;s__Lactococcus petauri	SAMN09734802	PRJNA482748	China	Asia	ftp://ftp.ebi.ac.uk/pub/databases/metagenomics/mgnify_genomes/human-gut/v2.0/all_genomes/MGYG0000002/MGYG000000230/genomes1/MGYG000000230.gff.gz
MGYG000000231	Isolate	3050336	21	729345	43.8	99.33	0	d__Bacteria;p__Firmicutes_A;c__Clostridia;o__Lachnospirales;f__Lachnospiraceae;g__Coprococcus;s__Coprococcus eutactus_A	SAMN09734806	PRJNA482748	China	Asia	ftp://ftp.ebi.ac.uk/pub/databases/metagenomics/mgnify_genomes/human-gut/v2.0/all_genomes/MGYG0000002/MGYG000000231/genomes1/MGYG000000231.gff.gz
MGYG000000232	Isolate	2317535	64	112158	59.95	100	0.81	d__Bacteria;p__Actinobacteriota;c__Coriobacteriia;o__Coriobacteriales;f__Coriobacteriaceae;g__Collinsella;s__Collinsella sp902364645	SAMN09734827	PRJNA482748	China	Asia	ftp://ftp.ebi.ac.uk/pub/databases/metagenomics/mgnify_genomes/human-gut/v2.0/all_genomes/MGYG0000002/MGYG000000232/genomes1/MGYG000000232.gff.gz
MGYG000000233	Isolate	3325758	47	153630	48.81	100	0	d__Bacteria;p__Firmicutes_A;c__Clostridia;o__Lachnospirales;f__Lachnospiraceae;g__CAG-81;s__CAG-81 sp900066785	SAMN09734828	PRJNA482748	China	Asia	ftp://ftp.ebi.ac.uk/pub/databases/metagenomics/mgnify_genomes/human-gut/v2.0/all_genomes/MGYG0000002/MGYG000000233/genomes1/MGYG000000233.gff.gz
MGYG000000234	Isolate	2257969	64	391219	33.87	99.45	0.28	d__Bacteria;p__Firmicutes;c__Bacilli;o__Lactobacillales;f__Vagococcaceae;g__Vagococcus;s__Vagococcus teuberi	SAMN09734843	PRJNA482748	China	Asia	ftp://ftp.ebi.ac.uk/pub/databases/metagenomics/mgnify_genomes/human-gut/v2.0/all_genomes/MGYG0000002/MGYG000000234/genomes1/MGYG000000234.gff.gz
MGYG000000235	Isolate	4917845	76	166225	55.12	99.7	0.65	d__Bacteria;p__Proteobacteria;c__Gammaproteobacteria;o__Enterobacterales;f__Enterobacteriaceae;g__Enterobacter;s__Enterobacter kobei	SAMN09734844	PRJNA482748	China	Asia	ftp://ftp.ebi.ac.uk/pub/databases/metagenomics/mgnify_genomes/human-gut/v2.0/all_genomes/MGYG0000002/MGYG000000235/genomes1/MGYG000000235.gff.gz
MGYG000000236	Isolate	5355078	76	141672	43.39	99.26	0	d__Bacteria;p__Bacteroidota;c__Bacteroidia;o__Bacteroidales;f__Bacteroidaceae;g__Bacteroides;s__Bacteroides fragilis_A	SAMN09734845	PRJNA482748	China	Asia	ftp://ftp.ebi.ac.uk/pub/databases/metagenomics/mgnify_genomes/human-gut/v2.0/all_genomes/MGYG0000002/MGYG000000236/genomes1/MGYG000000236.gff.gz
MGYG000000237	Isolate	2323110	59	84237	59.96	100	0.81	d__Bacteria;p__Actinobacteriota;c__Coriobacteriia;o__Coriobacteriales;f__Coriobacteriaceae;g__Collinsella;s__Collinsella sp003470665	SAMN09734842	PRJNA482748	China	Asia	ftp://ftp.ebi.ac.uk/pub/databases/metagenomics/mgnify_genomes/human-gut/v2.0/all_genomes/MGYG0000002/MGYG000000237/genomes1/MGYG000000237.gff.gz
MGYG000000238	Isolate	3499694	57	134578	42.41	99.25	0.22	d__Bacteria;p__Firmicutes;c__Bacilli;o__Lactobacillales;f__Enterococcaceae;g__Enterococcus_D;s__Enterococcus_D casseliflavus	SAMN09734848	PRJNA482748	China	Asia	ftp://ftp.ebi.ac.uk/pub/databases/metagenomics/mgnify_genomes/human-gut/v2.0/all_genomes/MGYG0000002/MGYG000000238/genomes1/MGYG000000238.gff.gz
MGYG000000239	Isolate	2298700	54	85036	59.66	100	0.81	d__Bacteria;p__Actinobacteriota;c__Coriobacteriia;o__Coriobacteriales;f__Coriobacteriaceae;g__Collinsella;s__Collinsella sp003471585	SAMN09734858	PRJNA482748	China	Asia	ftp://ftp.ebi.ac.uk/pub/databases/metagenomics/mgnify_genomes/human-gut/v2.0/all_genomes/MGYG0000002/MGYG000000239/genomes1/MGYG000000239.gff.gz
MGYG000000240	Isolate	2625986	162	33460	33.75	100	0	d__Bacteria;p__Firmicutes;c__Bacilli;o__Erysipelotrichales;f__Erysipelotrichaceae;g__Amedibacterium;s__Amedibacterium intestinale	SAMN09734867	PRJNA482748	China	Asia	ftp://ftp.ebi.ac.uk/pub/databases/metagenomics/mgnify_genomes/human-gut/v2.0/all_genomes/MGYG0000002/MGYG000000240/genomes1/MGYG000000240.gff.gz
MGYG000000241	Isolate	2654501	73	78220	62.88	100	0.59	d__Bacteria;p__Desulfobacterota;c__Desulfovibrionia;o__Desulfovibrionales;f__Desulfovibrionaceae;g__Desulfovibrio;s__Desulfovibrio legallii	SAMN09734866	PRJNA482748	China	Asia	ftp://ftp.ebi.ac.uk/pub/databases/metagenomics/mgnify_genomes/human-gut/v2.0/all_genomes/MGYG0000002/MGYG000000241/genomes1/MGYG000000241.gff.gz
MGYG000000242	Isolate	3795523	64	124321	44.08	99.37	0.63	d__Bacteria;p__Firmicutes_A;c__Clostridia;o__Lachnospirales;f__Lachnospiraceae;g__Enterocloster;s__Enterocloster sp000431375	SAMN09734898	PRJNA482748	China	Asia	ftp://ftp.ebi.ac.uk/pub/databases/metagenomics/mgnify_genomes/human-gut/v2.0/all_genomes/MGYG0000002/MGYG000000242/genomes1/MGYG000000242.gff.gz
MGYG000000243	Isolate	3947824	80	136522	42.1	99.26	0.19	d__Bacteria;p__Bacteroidota;c__Bacteroidia;o__Bacteroidales;f__Bacteroidaceae;g__Phocaeicola;s__Phocaeicola massiliensis	SAMN09734914	PRJNA482748	China	Asia	ftp://ftp.ebi.ac.uk/pub/databases/metagenomics/mgnify_genomes/human-gut/v2.0/all_genomes/MGYG0000002/MGYG000000243/genomes1/MGYG000000243.gff.gz
MGYG000000244	Isolate	2463343	156	32672	33.79	100	0	d__Bacteria;p__Firmicutes;c__Bacilli;o__Erysipelotrichales;f__Erysipelatoclostridiaceae;g__Catenibacterium;s__Catenibacterium sp000437715	SAMN09734916	PRJNA482748	China	Asia	ftp://ftp.ebi.ac.uk/pub/databases/metagenomics/mgnify_genomes/human-gut/v2.0/all_genomes/MGYG0000002/MGYG000000244/genomes1/MGYG000000244.gff.gz
MGYG000000245	Isolate	4145433	109	116174	41.67	99.03	0.36	d__Bacteria;p__Firmicutes_A;c__Clostridia;o__Lachnospirales;f__Lachnospiraceae;g__Roseburia;s__Roseburia sp003470905	SAMN09736284	PRJNA482748	China	Asia	ftp://ftp.ebi.ac.uk/pub/databases/metagenomics/mgnify_genomes/human-gut/v2.0/all_genomes/MGYG0000002/MGYG000000245/genomes1/MGYG000000245.gff.gz
MGYG000000246	Isolate	2159802	22	499467	37.29	100	0	d__Bacteria;p__Firmicutes;c__Bacilli;o__Lactobacillales;f__Streptococcaceae;g__Streptococcus;s__Streptococcus pasteurianus	SAMN09736296	PRJNA482748	China	Asia	ftp://ftp.ebi.ac.uk/pub/databases/metagenomics/mgnify_genomes/human-gut/v2.0/all_genomes/MGYG0000002/MGYG000000246/genomes1/MGYG000000246.gff.gz
MGYG000000247	Isolate	1726497	8	1117702	62.62	100	0	d__Bacteria;p__Actinobacteriota;c__Coriobacteriia;o__Coriobacteriales;f__Coriobacteriaceae;g__Collinsella;s__Collinsella intestinalis	SAMN09736316	PRJNA482748	China	Asia	ftp://ftp.ebi.ac.uk/pub/databases/metagenomics/mgnify_genomes/human-gut/v2.0/all_genomes/MGYG0000002/MGYG000000247/genomes1/MGYG000000247.gff.gz
MGYG000000248	Isolate	2506217	21	239390	44.77	98.77	0.61	d__Bacteria;p__Firmicutes;c__Bacilli;o__Lactobacillales;f__Lactobacillaceae;g__Weissella;s__Weissella cibaria	SAMN09736351	PRJNA482748	China	Asia	ftp://ftp.ebi.ac.uk/pub/databases/metagenomics/mgnify_genomes/human-gut/v2.0/all_genomes/MGYG0000002/MGYG000000248/genomes1/MGYG000000248.gff.gz
MGYG000000249	Isolate	3112009	35	229948	40.48	99.12	0	d__Bacteria;p__Firmicutes_A;c__Clostridia;o__Lachnospirales;f__Lachnospiraceae;g__Mediterraneibacter;s__Mediterraneibacter faecis	SAMN09736353	PRJNA482748	China	Asia	ftp://ftp.ebi.ac.uk/pub/databases/metagenomics/mgnify_genomes/human-gut/v2.0/all_genomes/MGYG0000002/MGYG000000249/genomes1/MGYG000000249.gff.gz
MGYG000000250	Isolate	3613289	54	310723	36.73	98.66	0	d__Bacteria;p__Firmicutes_A;c__Clostridia;o__Lachnospirales;f__Lachnospiraceae;g__TF01-11;s__TF01-11 sp001414325	SAMN09736355	PRJNA482748	China	Asia	ftp://ftp.ebi.ac.uk/pub/databases/metagenomics/mgnify_genomes/human-gut/v2.0/all_genomes/MGYG0000002/MGYG000000250/genomes1/MGYG000000250.gff.gz
MGYG000000251	Isolate	3784614	64	205396	47.09	98.95	0.63	d__Bacteria;p__Firmicutes_A;c__Clostridia;o__Lachnospirales;f__Lachnospiraceae;g__Fusicatenibacter;s__Fusicatenibacter saccharivorans	SAMN09736365	PRJNA482748	China	Asia	ftp://ftp.ebi.ac.uk/pub/databases/metagenomics/mgnify_genomes/human-gut/v2.0/all_genomes/MGYG0000002/MGYG000000251/genomes1/MGYG000000251.gff.gz
MGYG000000252	Isolate	3616951	91	174362	42.28	99.37	0	d__Bacteria;p__Firmicutes_A;c__Clostridia;o__Lachnospirales;f__Lachnospiraceae;g__Blautia_A;s__Blautia_A obeum_B	SAMN09736374	PRJNA482748	China	Asia	ftp://ftp.ebi.ac.uk/pub/databases/metagenomics/mgnify_genomes/human-gut/v2.0/all_genomes/MGYG0000002/MGYG000000252/genomes1/MGYG000000252.gff.gz
MGYG000000253	Isolate	2515110	287	25046	34.6	98.11	1.11	d__Bacteria;p__Firmicutes;c__Bacilli;o__Erysipelotrichales;f__Erysipelotrichaceae;g__Holdemanella;s__Holdemanella sp002299315	SAMN09736378	PRJNA482748	China	Asia	ftp://ftp.ebi.ac.uk/pub/databases/metagenomics/mgnify_genomes/human-gut/v2.0/all_genomes/MGYG0000002/MGYG000000253/genomes1/MGYG000000253.gff.gz
MGYG000000254	Isolate	4496971	49	214854	43.61	99.46	0	d__Bacteria;p__Bacteroidota;c__Bacteroidia;o__Bacteroidales;f__Marinifilaceae;g__Odoribacter;s__Odoribacter splanchnicus	SAMN09736412	PRJNA482748	China	Asia	ftp://ftp.ebi.ac.uk/pub/databases/metagenomics/mgnify_genomes/human-gut/v2.0/all_genomes/MGYG0000002/MGYG000000254/genomes1/MGYG000000254.gff.gz
MGYG000000255	Isolate	3381729	129	133299	48.24	100	0	d__Bacteria;p__Firmicutes_A;c__Clostridia;o__Lachnospirales;f__Lachnospiraceae;g__CAG-81;s__CAG-81 sp900066055	SAMN09736413	PRJNA482748	China	Asia	ftp://ftp.ebi.ac.uk/pub/databases/metagenomics/mgnify_genomes/human-gut/v2.0/all_genomes/MGYG0000002/MGYG000000255/genomes1/MGYG000000255.gff.gz
MGYG000000256	Isolate	2471125	59	136368	62.46	100	0	d__Bacteria;p__Actinobacteriota;c__Coriobacteriia;o__Coriobacteriales;f__Atopobiaceae;g__Olsenella_B;s__Olsenella_B sp000752675	SAMN09736415	PRJNA482748	China	Asia	ftp://ftp.ebi.ac.uk/pub/databases/metagenomics/mgnify_genomes/human-gut/v2.0/all_genomes/MGYG0000002/MGYG000000256/genomes1/MGYG000000256.gff.gz
MGYG000000257	Isolate	2328325	61	118378	59.72	100	0.81	d__Bacteria;p__Actinobacteriota;c__Coriobacteriia;o__Coriobacteriales;f__Coriobacteriaceae;g__Collinsella;s__Collinsella sp900540855	SAMN09736430	PRJNA482748	China	Asia	ftp://ftp.ebi.ac.uk/pub/databases/metagenomics/mgnify_genomes/human-gut/v2.0/all_genomes/MGYG0000002/MGYG000000257/genomes1/MGYG000000257.gff.gz
MGYG000000258	Isolate	2177930	7	1592763	40.89	99.33	0.67	d__Bacteria;p__Firmicutes_A;c__Clostridia;o__Oscillospirales;f__Acutalibacteraceae;g__Ruminococcus_E;s__Ruminococcus_E bromii_B	SAMN09736436	PRJNA482748	China	Asia	ftp://ftp.ebi.ac.uk/pub/databases/metagenomics/mgnify_genomes/human-gut/v2.0/all_genomes/MGYG0000002/MGYG000000258/genomes1/MGYG000000258.gff.gz
MGYG000000259	Isolate	3217196	89	82436	48.71	99.37	0	d__Bacteria;p__Firmicutes_A;c__Clostridia;o__Lachnospirales;f__Lachnospiraceae;g__UBA9502;s__UBA9502 sp003480315	SAMN09736453	PRJNA482748	China	Asia	ftp://ftp.ebi.ac.uk/pub/databases/metagenomics/mgnify_genomes/human-gut/v2.0/all_genomes/MGYG0000002/MGYG000000259/genomes1/MGYG000000259.gff.gz
MGYG000000260	Isolate	2309371	42	153518	59.76	100	0.81	d__Bacteria;p__Actinobacteriota;c__Coriobacteriia;o__Coriobacteriales;f__Coriobacteriaceae;g__Collinsella;s__Collinsella sp003469205	SAMN09736455	PRJNA482748	China	Asia	ftp://ftp.ebi.ac.uk/pub/databases/metagenomics/mgnify_genomes/human-gut/v2.0/all_genomes/MGYG0000002/MGYG000000260/genomes1/MGYG000000260.gff.gz
MGYG000000261	Isolate	2228790	34	233590	59.5	100	1.61	d__Bacteria;p__Actinobacteriota;c__Coriobacteriia;o__Coriobacteriales;f__Coriobacteriaceae;g__Collinsella;s__Collinsella sp003469185	SAMN09736457	PRJNA482748	China	Asia	ftp://ftp.ebi.ac.uk/pub/databases/metagenomics/mgnify_genomes/human-gut/v2.0/all_genomes/MGYG0000002/MGYG000000261/genomes1/MGYG000000261.gff.gz
MGYG000000262	Isolate	3404550	43	169124	38.26	100	0.67	d__Bacteria;p__Firmicutes_A;c__Clostridia;o__Lachnospirales;f__Lachnospiraceae;g__Anaerobutyricum;s__Anaerobutyricum hallii	SAMN09736467	PRJNA482748	China	Asia	ftp://ftp.ebi.ac.uk/pub/databases/metagenomics/mgnify_genomes/human-gut/v2.0/all_genomes/MGYG0000002/MGYG000000262/genomes1/MGYG000000262.gff.gz
MGYG000000263	Isolate	3712893	57	154435	43.62	99.37	0.32	d__Bacteria;p__Firmicutes_A;c__Clostridia;o__Lachnospirales;f__Lachnospiraceae;g__Blautia_A;s__Blautia_A sp900066335	SAMN09736485	PRJNA482748	China	Asia	ftp://ftp.ebi.ac.uk/pub/databases/metagenomics/mgnify_genomes/human-gut/v2.0/all_genomes/MGYG0000002/MGYG000000263/genomes1/MGYG000000263.gff.gz
MGYG000000264	Isolate	2830712	48	231222	51.21	97.68	0	d__Bacteria;p__Firmicutes;c__Bacilli;o__Exiguobacterales;f__Exiguobacteraceae;g__Exiguobacterium;s__Exiguobacterium sp003467445	SAMN09736515	PRJNA482748	China	Asia	ftp://ftp.ebi.ac.uk/pub/databases/metagenomics/mgnify_genomes/human-gut/v2.0/all_genomes/MGYG0000002/MGYG000000264/genomes1/MGYG000000264.gff.gz
MGYG000000265	Isolate	5489209	98	195174	40.27	99.26	0	d__Bacteria;p__Bacteroidota;c__Bacteroidia;o__Bacteroidales;f__Bacteroidaceae;g__Bacteroides;s__Bacteroides nordii	SAMN09736522	PRJNA482748	China	Asia	ftp://ftp.ebi.ac.uk/pub/databases/metagenomics/mgnify_genomes/human-gut/v2.0/all_genomes/MGYG0000002/MGYG000000265/genomes1/MGYG000000265.gff.gz
MGYG000000266	Isolate	2354443	34	235283	59.74	100	0.81	d__Bacteria;p__Actinobacteriota;c__Coriobacteriia;o__Coriobacteriales;f__Coriobacteriaceae;g__Collinsella;s__Collinsella sp003437035	SAMN09736526	PRJNA482748	China	Asia	ftp://ftp.ebi.ac.uk/pub/databases/metagenomics/mgnify_genomes/human-gut/v2.0/all_genomes/MGYG0000002/MGYG000000266/genomes1/MGYG000000266.gff.gz
MGYG000000267	Isolate	1820123	34	110953	37.85	97.17	3.13	d__Bacteria;p__Firmicutes;c__Bacilli;o__Erysipelotrichales;f__Erysipelotrichaceae;g__Absicoccus;s__Absicoccus sp000434355	SAMN09736529	PRJNA482748	China	Asia	ftp://ftp.ebi.ac.uk/pub/databases/metagenomics/mgnify_genomes/human-gut/v2.0/all_genomes/MGYG0000002/MGYG000000267/genomes1/MGYG000000267.gff.gz
MGYG000000268	Isolate	3370693	114	141102	38.11	98.83	0	d__Bacteria;p__Firmicutes_A;c__Clostridia;o__Lachnospirales;f__Lachnospiraceae;g__Schaedlerella;s__Schaedlerella sp900066545	SAMN09736535	PRJNA482748	China	Asia	ftp://ftp.ebi.ac.uk/pub/databases/metagenomics/mgnify_genomes/human-gut/v2.0/all_genomes/MGYG0000002/MGYG000000268/genomes1/MGYG000000268.gff.gz
MGYG000000269	Isolate	2159883	67	60582	30.36	99.06	0	d__Bacteria;p__Firmicutes;c__Bacilli;o__Erysipelotrichales;f__Erysipelatoclostridiaceae;g__Faecalibacillus;s__Faecalibacillus sp003480255	SAMN09736545	PRJNA482748	China	Asia	ftp://ftp.ebi.ac.uk/pub/databases/metagenomics/mgnify_genomes/human-gut/v2.0/all_genomes/MGYG0000002/MGYG000000269/genomes1/MGYG000000269.gff.gz
MGYG000000270	Isolate	2282490	50	127445	59.72	100	0.81	d__Bacteria;p__Actinobacteriota;c__Coriobacteriia;o__Coriobacteriales;f__Coriobacteriaceae;g__Collinsella;s__Collinsella sp003469205	SAMN09736547	PRJNA482748	China	Asia	ftp://ftp.ebi.ac.uk/pub/databases/metagenomics/mgnify_genomes/human-gut/v2.0/all_genomes/MGYG0000002/MGYG000000270/genomes1/MGYG000000270.gff.gz
MGYG000000271	Isolate	4008876	133	76264	41	99.52	0.24	d__Bacteria;p__Firmicutes_A;c__Clostridia;o__Lachnospirales;f__Lachnospiraceae;g__Roseburia;s__Roseburia sp900552665	SAMN09736548	PRJNA482748	China	Asia	ftp://ftp.ebi.ac.uk/pub/databases/metagenomics/mgnify_genomes/human-gut/v2.0/all_genomes/MGYG0000002/MGYG000000271/genomes1/MGYG000000271.gff.gz
MGYG000000272	Isolate	3991064	242	48826	43.02	98.14	1.52	d__Bacteria;p__Bacteroidota;c__Bacteroidia;o__Bacteroidales;f__Bacteroidaceae;g__Prevotella;s__Prevotella hominis	SAMN09736551	PRJNA482748	China	Asia	ftp://ftp.ebi.ac.uk/pub/databases/metagenomics/mgnify_genomes/human-gut/v2.0/all_genomes/MGYG0000002/MGYG000000272/genomes1/MGYG000000272.gff.gz
MGYG000000273	Isolate	3492533	105	94481	45.55	98.88	0.37	d__Bacteria;p__Bacteroidota;c__Bacteroidia;o__Bacteroidales;f__Bacteroidaceae;g__Phocaeicola;s__Phocaeicola coprophilus	SAMN09736555	PRJNA482748	China	Asia	ftp://ftp.ebi.ac.uk/pub/databases/metagenomics/mgnify_genomes/human-gut/v2.0/all_genomes/MGYG0000002/MGYG000000273/genomes1/MGYG000000273.gff.gz
MGYG000000274	Isolate	3652644	137	89929	47.98	99.37	1.9	d__Bacteria;p__Firmicutes_A;c__Clostridia;o__Lachnospirales;f__Lachnospiraceae;g__UBA9502;s__UBA9502 sp003506385	SAMN09736556	PRJNA482748	China	Asia	ftp://ftp.ebi.ac.uk/pub/databases/metagenomics/mgnify_genomes/human-gut/v2.0/all_genomes/MGYG0000002/MGYG000000274/genomes1/MGYG000000274.gff.gz
MGYG000000275	Isolate	2352570	47	136658	59.66	100	1.61	d__Bacteria;p__Actinobacteriota;c__Coriobacteriia;o__Coriobacteriales;f__Coriobacteriaceae;g__Collinsella;s__Collinsella sp002232035	SAMN09736577	PRJNA482748	China	Asia	ftp://ftp.ebi.ac.uk/pub/databases/metagenomics/mgnify_genomes/human-gut/v2.0/all_genomes/MGYG0000002/MGYG000000275/genomes1/MGYG000000275.gff.gz
MGYG000000276	Isolate	2876708	69	99029	49.27	100	1.6	d__Bacteria;p__Firmicutes_C;c__Negativicutes;o__Veillonellales;f__Megasphaeraceae;g__Caecibacter;s__Caecibacter sp003467125	SAMN09736583	PRJNA482748	China	Asia	ftp://ftp.ebi.ac.uk/pub/databases/metagenomics/mgnify_genomes/human-gut/v2.0/all_genomes/MGYG0000002/MGYG000000276/genomes1/MGYG000000276.gff.gz
MGYG000000277	Isolate	2020595	14	352813	36.74	100	0	d__Bacteria;p__Firmicutes;c__Bacilli;o__Lactobacillales;f__Streptococcaceae;g__Streptococcus;s__Streptococcus mutans	SAMN09736576	PRJNA482748	China	Asia	ftp://ftp.ebi.ac.uk/pub/databases/metagenomics/mgnify_genomes/human-gut/v2.0/all_genomes/MGYG0000002/MGYG000000277/genomes1/MGYG000000277.gff.gz
MGYG000000278	Isolate	4338723	163	67397	45.85	97.31	0.63	d__Bacteria;p__Firmicutes_A;c__Clostridia;o__Lachnospirales;f__Lachnospiraceae;g__UBA3402;s__UBA3402 sp003478355	SAMN09736608	PRJNA482748	China	Asia	ftp://ftp.ebi.ac.uk/pub/databases/metagenomics/mgnify_genomes/human-gut/v2.0/all_genomes/MGYG0000002/MGYG000000278/genomes1/MGYG000000278.gff.gz
MGYG000000279	Isolate	2005377	125	28599	38.75	99.85	0	d__Bacteria;p__Firmicutes_C;c__Negativicutes;o__Veillonellales;f__Veillonellaceae;g__Veillonella;s__Veillonella sp003463825	SAMN09736631	PRJNA482748	China	Asia	ftp://ftp.ebi.ac.uk/pub/databases/metagenomics/mgnify_genomes/human-gut/v2.0/all_genomes/MGYG0000002/MGYG000000279/genomes1/MGYG000000279.gff.gz
MGYG000000280	Isolate	2599910	15	647524	44.95	96.09	0.72	d__Bacteria;p__Firmicutes_A;c__Clostridia;o__Lachnospirales;f__Lachnospiraceae;g__AM51-8;s__AM51-8 sp003478275	SAMN09736630	PRJNA482748	China	Asia	ftp://ftp.ebi.ac.uk/pub/databases/metagenomics/mgnify_genomes/human-gut/v2.0/all_genomes/MGYG0000002/MGYG000000280/genomes1/MGYG000000280.gff.gz
MGYG000000281	Isolate	4359604	90	116923	46.21	99.5	1.9	d__Bacteria;p__Firmicutes_A;c__Clostridia;o__Lachnospirales;f__Lachnospiraceae;g__Lachnoclostridium_A;s__Lachnoclostridium_A sp003464085	SAMN09736647	PRJNA482748	China	Asia	ftp://ftp.ebi.ac.uk/pub/databases/metagenomics/mgnify_genomes/human-gut/v2.0/all_genomes/MGYG0000002/MGYG000000281/genomes1/MGYG000000281.gff.gz
MGYG000000282	Isolate	3383470	82	90263	45.52	95.48	0	d__Bacteria;p__Firmicutes_A;c__Clostridia;o__Lachnospirales;f__Lachnospiraceae;g__TF01-11;s__TF01-11 sp003524945	SAMN09736654	PRJNA482748	China	Asia	ftp://ftp.ebi.ac.uk/pub/databases/metagenomics/mgnify_genomes/human-gut/v2.0/all_genomes/MGYG0000002/MGYG000000282/genomes1/MGYG000000282.gff.gz
MGYG000000283	MAG	1530282	387	4374	59.73	74.24	0.2	d__Bacteria;p__Actinobacteriota;c__Coriobacteriia;o__Coriobacteriales;f__Coriobacteriaceae;g__Collinsella;s__Collinsella sp900755685	ERS473027	ERP005989	Sweden	Europe	ftp://ftp.ebi.ac.uk/pub/databases/metagenomics/mgnify_genomes/human-gut/v2.0/all_genomes/MGYG0000002/MGYG000000283/genomes1/MGYG000000283.gff.gz
MGYG000000284	MAG	5935659	151	57910	43.14	98.62	0.13	d__Bacteria;p__Bacteroidota;c__Bacteroidia;o__Bacteroidales;f__Tannerellaceae;g__Parabacteroides;s__Parabacteroides sp900540715	ERS473034	ERP005989	Sweden	Europe	ftp://ftp.ebi.ac.uk/pub/databases/metagenomics/mgnify_genomes/human-gut/v2.0/all_genomes/MGYG0000002/MGYG000000284/genomes1/MGYG000000284.gff.gz
MGYG000000285	MAG	2408444	420	7547	42.9	76.41	3.1	d__Bacteria;p__Firmicutes_B;c__Peptococcia;o__Peptococcales;f__Peptococcaceae;g__UBA7185;s__UBA7185 sp900556545	ERS473034	ERP005989	Sweden	Europe	ftp://ftp.ebi.ac.uk/pub/databases/metagenomics/mgnify_genomes/human-gut/v2.0/all_genomes/MGYG0000002/MGYG000000285/genomes1/MGYG000000285.gff.gz
MGYG000000286	MAG	1017072	364	2969	28.23	62.57	0	d__Bacteria;p__Firmicutes_A;c__Clostridia;o__Lachnospirales;f__CAG-274;g__;s__	ERS473039	ERP005989	Sweden	Europe	ftp://ftp.ebi.ac.uk/pub/databases/metagenomics/mgnify_genomes/human-gut/v2.0/all_genomes/MGYG0000002/MGYG000000286/genomes1/MGYG000000286.gff.gz
MGYG000000287	MAG	7249439	244	48317	41.47	99.37	0.32	d__Bacteria;p__Firmicutes_A;c__Clostridia;o__Lachnospirales;f__Lachnospiraceae;g__Robinsoniella;s__Robinsoniella sp900539655	ERS473049	ERP005989	Sweden	Europe	ftp://ftp.ebi.ac.uk/pub/databases/metagenomics/mgnify_genomes/human-gut/v2.0/all_genomes/MGYG0000002/MGYG000000287/genomes1/MGYG000000287.gff.gz
MGYG000000288	MAG	2089424	131	25584	60.13	98.39	0.81	d__Bacteria;p__Actinobacteriota;c__Coriobacteriia;o__Coriobacteriales;f__Coriobacteriaceae;g__Collinsella;s__Collinsella sp900541145	ERS473070	ERP005989	Sweden	Europe	ftp://ftp.ebi.ac.uk/pub/databases/metagenomics/mgnify_genomes/human-gut/v2.0/all_genomes/MGYG0000002/MGYG000000288/genomes1/MGYG000000288.gff.gz
MGYG000000289	MAG	3001000	84	52350	51.55	98.47	0	d__Bacteria;p__Bacteroidota;c__Bacteroidia;o__Bacteroidales;f__Bacteroidaceae;g__Prevotella;s__Prevotella buccae	ERS473073	ERP005989	Sweden	Europe	ftp://ftp.ebi.ac.uk/pub/databases/metagenomics/mgnify_genomes/human-gut/v2.0/all_genomes/MGYG0000002/MGYG000000289/genomes1/MGYG000000289.gff.gz
MGYG000000290	MAG	2102511	67	47350	60.17	100	0.81	d__Bacteria;p__Actinobacteriota;c__Coriobacteriia;o__Coriobacteriales;f__Coriobacteriaceae;g__Collinsella;s__Collinsella sp900540995	ERS473079	ERP005989	Sweden	Europe	ftp://ftp.ebi.ac.uk/pub/databases/metagenomics/mgnify_genomes/human-gut/v2.0/all_genomes/MGYG0000002/MGYG000000290/genomes1/MGYG000000290.gff.gz
MGYG000000291	MAG	1703578	135	19126	53.39	98.39	0.4	d__Bacteria;p__Actinobacteriota;c__Coriobacteriia;o__Coriobacteriales;f__Eggerthellaceae;g__CAG-1427;s__CAG-1427 sp900547965	ERS473094	ERP005989	Sweden	Europe	ftp://ftp.ebi.ac.uk/pub/databases/metagenomics/mgnify_genomes/human-gut/v2.0/all_genomes/MGYG0000002/MGYG000000291/genomes1/MGYG000000291.gff.gz
MGYG000000292	MAG	1801546	337	6645	59.84	89.18	0.76	d__Bacteria;p__Actinobacteriota;c__Coriobacteriia;o__Coriobacteriales;f__Coriobacteriaceae;g__Collinsella;s__Collinsella sp900551635	ERS473106	ERP005989	Sweden	Europe	ftp://ftp.ebi.ac.uk/pub/databases/metagenomics/mgnify_genomes/human-gut/v2.0/all_genomes/MGYG0000002/MGYG000000292/genomes1/MGYG000000292.gff.gz
MGYG000000293	MAG	1677303	119	23628	38.53	56.9	0	d__Bacteria;p__Firmicutes_C;c__Negativicutes;o__Veillonellales;f__Veillonellaceae;g__Veillonella;s__Veillonella sp900556785	ERS473108	ERP005989	Sweden	Europe	ftp://ftp.ebi.ac.uk/pub/databases/metagenomics/mgnify_genomes/human-gut/v2.0/all_genomes/MGYG0000002/MGYG000000293/genomes1/MGYG000000293.gff.gz
MGYG000000294	MAG	1781860	91	37238	39.63	98.65	1.5	d__Bacteria;p__Firmicutes_C;c__Negativicutes;o__Acidaminococcales;f__Acidaminococcaceae;g__Phascolarctobacterium_A;s__Phascolarctobacterium_A sp900544885	ERS473119	ERP005989	Sweden	Europe	ftp://ftp.ebi.ac.uk/pub/databases/metagenomics/mgnify_genomes/human-gut/v2.0/all_genomes/MGYG0000002/MGYG000000294/genomes1/MGYG000000294.gff.gz
MGYG000000295	MAG	2812533	332	12066	54.25	92.56	0.69	d__Bacteria;p__Firmicutes_A;c__Clostridia;o__Oscillospirales;f__Acutalibacteraceae;g__Clostridium_E;s__Clostridium_E sporosphaeroides	ERS473120	ERP005989	Sweden	Europe	ftp://ftp.ebi.ac.uk/pub/databases/metagenomics/mgnify_genomes/human-gut/v2.0/all_genomes/MGYG0000002/MGYG000000295/genomes1/MGYG000000295.gff.gz
MGYG000000296	MAG	1868390	38	78878	35.9	100	0	d__Bacteria;p__Firmicutes_A;c__Clostridia;o__Peptostreptococcales;f__Peptostreptococcaceae;g__Peptostreptococcus;s__Peptostreptococcus anaerobius	ERS473143	ERP005989	Sweden	Europe	ftp://ftp.ebi.ac.uk/pub/databases/metagenomics/mgnify_genomes/human-gut/v2.0/all_genomes/MGYG0000002/MGYG000000296/genomes1/MGYG000000296.gff.gz
MGYG000000297	MAG	1541132	53	40209	31.53	93.82	0	d__Bacteria;p__Firmicutes;c__Bacilli;o__RF39;f__UBA660;g__UBA7057;s__UBA7057 sp900543675	ERS473148	ERP005989	Sweden	Europe	ftp://ftp.ebi.ac.uk/pub/databases/metagenomics/mgnify_genomes/human-gut/v2.0/all_genomes/MGYG0000002/MGYG000000297/genomes1/MGYG000000297.gff.gz
MGYG000000298	MAG	1627980	160	14058	39.53	87.62	1.84	d__Bacteria;p__Firmicutes;c__Bacilli;o__Lactobacillales;f__Streptococcaceae;g__Streptococcus;s__	ERS473149	ERP005989	Sweden	Europe	ftp://ftp.ebi.ac.uk/pub/databases/metagenomics/mgnify_genomes/human-gut/v2.0/all_genomes/MGYG0000002/MGYG000000298/genomes1/MGYG000000298.gff.gz
MGYG000000299	MAG	1835106	55	60865	55.77	97.95	0.47	d__Bacteria;p__Actinobacteriota;c__Actinomycetia;o__Actinomycetales;f__Actinomycetaceae;g__Pauljensenia;s__Pauljensenia sp900541895	ERS473172	ERP005989	Sweden	Europe	ftp://ftp.ebi.ac.uk/pub/databases/metagenomics/mgnify_genomes/human-gut/v2.0/all_genomes/MGYG0000002/MGYG000000299/genomes1/MGYG000000299.gff.gz
MGYG000000300	MAG	1294904	351	4221	59.4	76.79	3.84	d__Bacteria;p__Actinobacteriota;c__Coriobacteriia;o__Coriobacteriales;f__Eggerthellaceae;g__CAG-1427;s__	ERS473190	ERP005989	Sweden	Europe	ftp://ftp.ebi.ac.uk/pub/databases/metagenomics/mgnify_genomes/human-gut/v2.0/all_genomes/MGYG0000003/MGYG000000300/genomes1/MGYG000000300.gff.gz
MGYG000000301	MAG	2679417	71	65227	44.14	96.52	0.21	d__Bacteria;p__Firmicutes_A;c__Clostridia;o__Lachnospirales;f__Lachnospiraceae;g__Blautia_A;s__Blautia_A sp900541985	ERS473200	ERP005989	Sweden	Europe	ftp://ftp.ebi.ac.uk/pub/databases/metagenomics/mgnify_genomes/human-gut/v2.0/all_genomes/MGYG0000003/MGYG000000301/genomes1/MGYG000000301.gff.gz
MGYG000000302	MAG	2151766	61	48557	60.16	100	0.81	d__Bacteria;p__Actinobacteriota;c__Coriobacteriia;o__Coriobacteriales;f__Coriobacteriaceae;g__Collinsella;s__Collinsella sp900540905	ERS473200	ERP005989	Sweden	Europe	ftp://ftp.ebi.ac.uk/pub/databases/metagenomics/mgnify_genomes/human-gut/v2.0/all_genomes/MGYG0000003/MGYG000000302/genomes1/MGYG000000302.gff.gz
MGYG000000303	MAG	2213433	45	67638	52.68	99.53	0.59	d__Bacteria;p__Actinobacteriota;c__Actinomycetia;o__Actinomycetales;f__Actinomycetaceae;g__Varibaculum;s__Varibaculum cambriense_A	ERS473208	ERP005989	Sweden	Europe	ftp://ftp.ebi.ac.uk/pub/databases/metagenomics/mgnify_genomes/human-gut/v2.0/all_genomes/MGYG0000003/MGYG000000303/genomes1/MGYG000000303.gff.gz
MGYG000000304	MAG	1613120	28	126164	53.08	100	0.23	d__Bacteria;p__Actinobacteriota;c__Coriobacteriia;o__Coriobacteriales;f__Eggerthellaceae;g__CAG-1427;s__CAG-1427 sp900542525	ERS473219	ERP005989	Sweden	Europe	ftp://ftp.ebi.ac.uk/pub/databases/metagenomics/mgnify_genomes/human-gut/v2.0/all_genomes/MGYG0000003/MGYG000000304/genomes1/MGYG000000304.gff.gz
MGYG000000305	MAG	2446714	34	116951	48.26	97.04	0.54	d__Bacteria;p__Bacteroidota;c__Bacteroidia;o__Bacteroidales;f__Paludibacteraceae;g__RF16;s__RF16 sp900542355	ERS473224	ERP005989	Sweden	Europe	ftp://ftp.ebi.ac.uk/pub/databases/metagenomics/mgnify_genomes/human-gut/v2.0/all_genomes/MGYG0000003/MGYG000000305/genomes1/MGYG000000305.gff.gz
MGYG000000307	MAG	2184222	186	19030	59.54	94.67	0.67	d__Bacteria;p__Actinobacteriota;c__Actinomycetia;o__Actinomycetales;f__Micrococcaceae;g__Rothia;s__Rothia mucilaginosa	ERS473226	ERP005989	Sweden	Europe	ftp://ftp.ebi.ac.uk/pub/databases/metagenomics/mgnify_genomes/human-gut/v2.0/all_genomes/MGYG0000003/MGYG000000307/genomes1/MGYG000000307.gff.gz
MGYG000000308	MAG	1974388	480	4696	65.25	80.86	2.56	d__Bacteria;p__Actinobacteriota;c__Actinomycetia;o__Actinomycetales;f__Actinomycetaceae;g__Pauljensenia;s__Pauljensenia sp001064145	ERS473234	ERP005989	Sweden	Europe	ftp://ftp.ebi.ac.uk/pub/databases/metagenomics/mgnify_genomes/human-gut/v2.0/all_genomes/MGYG0000003/MGYG000000308/genomes1/MGYG000000308.gff.gz
MGYG000000309	MAG	2008488	91	40765	60.29	99.19	0.81	d__Bacteria;p__Actinobacteriota;c__Coriobacteriia;o__Coriobacteriales;f__Coriobacteriaceae;g__Collinsella;s__Collinsella sp900755685	ERS473244	ERP005989	Sweden	Europe	ftp://ftp.ebi.ac.uk/pub/databases/metagenomics/mgnify_genomes/human-gut/v2.0/all_genomes/MGYG0000003/MGYG000000309/genomes1/MGYG000000309.gff.gz
MGYG000000310	MAG	1785527	196	14022	41.04	94.63	2.1	d__Bacteria;p__Firmicutes_C;c__Negativicutes;o__Acidaminococcales;f__Acidaminococcaceae;g__Phascolarctobacterium_A;s__Phascolarctobacterium_A sp900552855	ERS473246	ERP005989	Sweden	Europe	ftp://ftp.ebi.ac.uk/pub/databases/metagenomics/mgnify_genomes/human-gut/v2.0/all_genomes/MGYG0000003/MGYG000000310/genomes1/MGYG000000310.gff.gz
MGYG000000311	MAG	1913729	232	11546	38.45	90.1	1.2	d__Bacteria;p__Firmicutes_C;c__Negativicutes;o__Veillonellales;f__Veillonellaceae;g__Veillonella;s__Veillonella sp900550175	ERS473251	ERP005989	Sweden	Europe	ftp://ftp.ebi.ac.uk/pub/databases/metagenomics/mgnify_genomes/human-gut/v2.0/all_genomes/MGYG0000003/MGYG000000311/genomes1/MGYG000000311.gff.gz
MGYG000000312	MAG	2782709	57	99238	48.18	98.56	0.19	d__Bacteria;p__Firmicutes_A;c__Clostridia;o__Lachnospirales;f__Lachnospiraceae;g__Eisenbergiella;s__Eisenbergiella sp900539715	ERS473255	ERP005989	Sweden	Europe	ftp://ftp.ebi.ac.uk/pub/databases/metagenomics/mgnify_genomes/human-gut/v2.0/all_genomes/MGYG0000003/MGYG000000312/genomes1/MGYG000000312.gff.gz
MGYG000000313	MAG	1450348	344	5411	64.45	60.14	0	d__Bacteria;p__Actinobacteriota;c__Coriobacteriia;o__Coriobacteriales;f__Coriobacteriaceae;g__Collinsella;s__Collinsella vaginalis	ERS473256	ERP005989	Sweden	Europe	ftp://ftp.ebi.ac.uk/pub/databases/metagenomics/mgnify_genomes/human-gut/v2.0/all_genomes/MGYG0000003/MGYG000000313/genomes1/MGYG000000313.gff.gz
MGYG000000314	MAG	2037187	242	11750	59.72	93.01	1.04	d__Bacteria;p__Actinobacteriota;c__Coriobacteriia;o__Coriobacteriales;f__Coriobacteriaceae;g__Collinsella;s__Collinsella sp900550355	ERS473258	ERP005989	Sweden	Europe	ftp://ftp.ebi.ac.uk/pub/databases/metagenomics/mgnify_genomes/human-gut/v2.0/all_genomes/MGYG0000003/MGYG000000314/genomes1/MGYG000000314.gff.gz
MGYG000000315	MAG	1984931	102	31457	40.99	90.6	0.85	d__Bacteria;p__Cyanobacteria;c__Vampirovibrionia;o__Gastranaerophilales;f__Gastranaerophilaceae;g__UMGS951;s__UMGS951 sp900547585	ERS473266	ERP005989	Sweden	Europe	ftp://ftp.ebi.ac.uk/pub/databases/metagenomics/mgnify_genomes/human-gut/v2.0/all_genomes/MGYG0000003/MGYG000000315/genomes1/MGYG000000315.gff.gz
MGYG000000316	MAG	2303090	443	7004	40.48	86.47	0.89	d__Bacteria;p__Firmicutes_A;c__Clostridia;o__Oscillospirales;f__Acutalibacteraceae;g__UBA945;s__UBA945 sp900549675	ERS473271	ERP005989	Sweden	Europe	ftp://ftp.ebi.ac.uk/pub/databases/metagenomics/mgnify_genomes/human-gut/v2.0/all_genomes/MGYG0000003/MGYG000000316/genomes1/MGYG000000316.gff.gz
MGYG000000317	MAG	2151510	22	152364	39.23	98.98	0.23	d__Bacteria;p__Proteobacteria;c__Gammaproteobacteria;o__Enterobacterales;f__Pasteurellaceae;g__Haemophilus_D;s__Haemophilus_D parainfluenzae	ERS473273	ERP005989	Sweden	Europe	ftp://ftp.ebi.ac.uk/pub/databases/metagenomics/mgnify_genomes/human-gut/v2.0/all_genomes/MGYG0000003/MGYG000000317/genomes1/MGYG000000317.gff.gz
MGYG000000318	MAG	1498040	57	46857	39.69	89.18	0.28	d__Bacteria;p__Firmicutes;c__Bacilli;o__Lactobacillales;f__Streptococcaceae;g__Streptococcus;s__Streptococcus infantis_I	ERS473273	ERP005989	Sweden	Europe	ftp://ftp.ebi.ac.uk/pub/databases/metagenomics/mgnify_genomes/human-gut/v2.0/all_genomes/MGYG0000003/MGYG000000318/genomes1/MGYG000000318.gff.gz
MGYG000000319	MAG	2608342	300	12476	49.68	92.75	0.67	d__Bacteria;p__Firmicutes_A;c__Clostridia;o__Oscillospirales;f__Ruminococcaceae;g__Pygmaiobacter;s__Pygmaiobacter massiliensis	ERS473279	ERP005989	Sweden	Europe	ftp://ftp.ebi.ac.uk/pub/databases/metagenomics/mgnify_genomes/human-gut/v2.0/all_genomes/MGYG0000003/MGYG000000319/genomes1/MGYG000000319.gff.gz
MGYG000000320	MAG	2132138	61	58889	59.71	100	0.81	d__Bacteria;p__Actinobacteriota;c__Coriobacteriia;o__Coriobacteriales;f__Coriobacteriaceae;g__Collinsella;s__Collinsella sp900540945	ERS473279	ERP005989	Sweden	Europe	ftp://ftp.ebi.ac.uk/pub/databases/metagenomics/mgnify_genomes/human-gut/v2.0/all_genomes/MGYG0000003/MGYG000000320/genomes1/MGYG000000320.gff.gz
MGYG000000321	MAG	1964511	282	9456	60	94.76	1.08	d__Bacteria;p__Actinobacteriota;c__Coriobacteriia;o__Coriobacteriales;f__Coriobacteriaceae;g__Collinsella;s__Collinsella sp900549355	ERS473288	ERP005989	Sweden	Europe	ftp://ftp.ebi.ac.uk/pub/databases/metagenomics/mgnify_genomes/human-gut/v2.0/all_genomes/MGYG0000003/MGYG000000321/genomes1/MGYG000000321.gff.gz
MGYG000000322	MAG	3470887	157	35657	44.48	96.29	0.27	d__Bacteria;p__Bacteroidota;c__Bacteroidia;o__Bacteroidales;f__Marinifilaceae;g__Odoribacter;s__Odoribacter sp900544025	ERS473294	ERP005989	Sweden	Europe	ftp://ftp.ebi.ac.uk/pub/databases/metagenomics/mgnify_genomes/human-gut/v2.0/all_genomes/MGYG0000003/MGYG000000322/genomes1/MGYG000000322.gff.gz
MGYG000000323	MAG	3361404	17	393520	42.65	99.25	0.38	d__Bacteria;p__Firmicutes;c__Bacilli;o__Lactobacillales;f__Enterococcaceae;g__Enterococcus_D;s__Enterococcus_D sp002850555	ERS473296	ERP005989	Sweden	Europe	ftp://ftp.ebi.ac.uk/pub/databases/metagenomics/mgnify_genomes/human-gut/v2.0/all_genomes/MGYG0000003/MGYG000000323/genomes1/MGYG000000323.gff.gz
MGYG000000324	MAG	1991867	292	8934	59.95	94.44	1.73	d__Bacteria;p__Actinobacteriota;c__Coriobacteriia;o__Coriobacteriales;f__Coriobacteriaceae;g__Collinsella;s__Collinsella sp900549245	ERS473311	ERP005989	Sweden	Europe	ftp://ftp.ebi.ac.uk/pub/databases/metagenomics/mgnify_genomes/human-gut/v2.0/all_genomes/MGYG0000003/MGYG000000324/genomes1/MGYG000000324.gff.gz
MGYG000000325	MAG	3194566	56	95993	43.77	97.52	2.03	d__Bacteria;p__Firmicutes_A;c__Clostridia;o__Lachnospirales;f__Lachnospiraceae;g__CAG-95;s__	ERS473314	ERP005989	Sweden	Europe	ftp://ftp.ebi.ac.uk/pub/databases/metagenomics/mgnify_genomes/human-gut/v2.0/all_genomes/MGYG0000003/MGYG000000325/genomes1/MGYG000000325.gff.gz
MGYG000000326	MAG	2307278	225	14735	53.46	95.31	1.32	d__Bacteria;p__Actinobacteriota;c__Actinomycetia;o__Actinomycetales;f__Micrococcaceae;g__Rothia;s__Rothia terrae	ERS473333	ERP005989	Sweden	Europe	ftp://ftp.ebi.ac.uk/pub/databases/metagenomics/mgnify_genomes/human-gut/v2.0/all_genomes/MGYG0000003/MGYG000000326/genomes1/MGYG000000326.gff.gz
MGYG000000327	MAG	1681373	393	5119	59.86	82.08	0.36	d__Bacteria;p__Actinobacteriota;c__Coriobacteriia;o__Coriobacteriales;f__Coriobacteriaceae;g__Collinsella;s__Collinsella sp900540985	ERS473338	ERP005989	Sweden	Europe	ftp://ftp.ebi.ac.uk/pub/databases/metagenomics/mgnify_genomes/human-gut/v2.0/all_genomes/MGYG0000003/MGYG000000327/genomes1/MGYG000000327.gff.gz
MGYG000000328	MAG	1880403	591	3416	43.9	63.8	0.86	d__Bacteria;p__Firmicutes_A;c__Clostridia;o__Oscillospirales;f__CAG-272;g__CAG-272;s__CAG-272 sp900556615	ERS473342	ERP005989	Sweden	Europe	ftp://ftp.ebi.ac.uk/pub/databases/metagenomics/mgnify_genomes/human-gut/v2.0/all_genomes/MGYG0000003/MGYG000000328/genomes1/MGYG000000328.gff.gz
MGYG000000330	MAG	2487416	25	171440	43.61	98.94	0	d__Bacteria;p__Firmicutes;c__Bacilli;o__Lactobacillales;f__Lactobacillaceae;g__Lentilactobacillus;s__Lentilactobacillus parabuchneri	ERS473345	ERP005989	Sweden	Europe	ftp://ftp.ebi.ac.uk/pub/databases/metagenomics/mgnify_genomes/human-gut/v2.0/all_genomes/MGYG0000003/MGYG000000330/genomes1/MGYG000000330.gff.gz
MGYG000000331	MAG	2076395	98	30067	60	99.19	0.81	d__Bacteria;p__Actinobacteriota;c__Coriobacteriia;o__Coriobacteriales;f__Coriobacteriaceae;g__Collinsella;s__Collinsella sp900544995	ERS473352	ERP005989	Sweden	Europe	ftp://ftp.ebi.ac.uk/pub/databases/metagenomics/mgnify_genomes/human-gut/v2.0/all_genomes/MGYG0000003/MGYG000000331/genomes1/MGYG000000331.gff.gz
MGYG000000332	MAG	1262091	15	135597	29.33	92.13	0	d__Bacteria;p__Firmicutes;c__Bacilli;o__RF39;f__UBA660;g__CAG-605;s__CAG-605 sp000433255	ERS473362	ERP005989	Sweden	Europe	ftp://ftp.ebi.ac.uk/pub/databases/metagenomics/mgnify_genomes/human-gut/v2.0/all_genomes/MGYG0000003/MGYG000000332/genomes1/MGYG000000332.gff.gz
MGYG000000333	MAG	2036327	256	11027	60.09	96.77	2.82	d__Bacteria;p__Actinobacteriota;c__Coriobacteriia;o__Coriobacteriales;f__Coriobacteriaceae;g__Collinsella;s__Collinsella sp002232035	ERS473368	ERP005989	Sweden	Europe	ftp://ftp.ebi.ac.uk/pub/databases/metagenomics/mgnify_genomes/human-gut/v2.0/all_genomes/MGYG0000003/MGYG000000333/genomes1/MGYG000000333.gff.gz
MGYG000000334	MAG	2196649	505	5293	63.47	84.72	2.19	d__Bacteria;p__Firmicutes_A;c__Clostridia;o__Oscillospirales;f__Oscillospiraceae;g__UBA5446;s__	ERS473374	ERP005989	Sweden	Europe	ftp://ftp.ebi.ac.uk/pub/databases/metagenomics/mgnify_genomes/human-gut/v2.0/all_genomes/MGYG0000003/MGYG000000334/genomes1/MGYG000000334.gff.gz
MGYG000000335	MAG	1887038	356	6597	39.87	90.08	0.77	d__Bacteria;p__Firmicutes;c__Bacilli;o__Lactobacillales;f__Enterococcaceae;g__Enterococcus_G;s__Enterococcus_G italicus	ERS473391	ERP005989	Sweden	Europe	ftp://ftp.ebi.ac.uk/pub/databases/metagenomics/mgnify_genomes/human-gut/v2.0/all_genomes/MGYG0000003/MGYG000000335/genomes1/MGYG000000335.gff.gz
MGYG000000336	MAG	1244397	361	3693	53.76	63.52	1.18	d__Bacteria;p__Actinobacteriota;c__Actinomycetia;o__Actinomycetales;f__Actinomycetaceae;g__Varibaculum;s__	ERS473392	ERP005989	Sweden	Europe	ftp://ftp.ebi.ac.uk/pub/databases/metagenomics/mgnify_genomes/human-gut/v2.0/all_genomes/MGYG0000003/MGYG000000336/genomes1/MGYG000000336.gff.gz
MGYG000000337	MAG	3835549	401	12606	50.75	95.92	1.09	d__Bacteria;p__Proteobacteria;c__Gammaproteobacteria;o__Enterobacterales;f__Enterobacteriaceae;g__Morganella;s__Morganella morganii_B	ERS473396	ERP005989	Sweden	Europe	ftp://ftp.ebi.ac.uk/pub/databases/metagenomics/mgnify_genomes/human-gut/v2.0/all_genomes/MGYG0000003/MGYG000000337/genomes1/MGYG000000337.gff.gz
MGYG000000338	MAG	3410865	377	14371	39.51	97.5	0	d__Bacteria;p__Proteobacteria;c__Gammaproteobacteria;o__Enterobacterales;f__Succinivibrionaceae;g__Anaerobiospirillum;s__Anaerobiospirillum sp900543125	ERS473399	ERP005989	Sweden	Europe	ftp://ftp.ebi.ac.uk/pub/databases/metagenomics/mgnify_genomes/human-gut/v2.0/all_genomes/MGYG0000003/MGYG000000338/genomes1/MGYG000000338.gff.gz
MGYG000000339	MAG	1808008	400	5607	59.32	76.03	2.01	d__Bacteria;p__Firmicutes_A;c__Clostridia;o__Oscillospirales;f__Oscillospiraceae;g__UBA9475;s__	ERS473399	ERP005989	Sweden	Europe	ftp://ftp.ebi.ac.uk/pub/databases/metagenomics/mgnify_genomes/human-gut/v2.0/all_genomes/MGYG0000003/MGYG000000339/genomes1/MGYG000000339.gff.gz
MGYG000000342	MAG	990972	290	3954	53.02	62.04	1.63	d__Bacteria;p__Proteobacteria;c__Gammaproteobacteria;o__Burkholderiales;f__Burkholderiaceae;g__Oxalobacter;s__	ERS554201	ERP007090	Sweden	Europe	ftp://ftp.ebi.ac.uk/pub/databases/metagenomics/mgnify_genomes/human-gut/v2.0/all_genomes/MGYG0000003/MGYG000000342/genomes1/MGYG000000342.gff.gz
MGYG000000343	MAG	3841231	81	118530	41.08	97.99	0	d__Bacteria;p__Bacteroidota;c__Bacteroidia;o__Bacteroidales;f__Marinifilaceae;g__Odoribacter;s__Odoribacter sp900548135	ERS554201	ERP007090	Sweden	Europe	ftp://ftp.ebi.ac.uk/pub/databases/metagenomics/mgnify_genomes/human-gut/v2.0/all_genomes/MGYG0000003/MGYG000000343/genomes1/MGYG000000343.gff.gz
MGYG000000344	MAG	2550499	26	235702	48.09	96.77	0	d__Bacteria;p__Firmicutes_A;c__Clostridia_A;o__Christensenellales;f__Borkfalkiaceae;g__QALS01;s__QALS01 sp900555925	ERS554201	ERP007090	Sweden	Europe	ftp://ftp.ebi.ac.uk/pub/databases/metagenomics/mgnify_genomes/human-gut/v2.0/all_genomes/MGYG0000003/MGYG000000344/genomes1/MGYG000000344.gff.gz
MGYG000000345	MAG	3773289	41	164422	56.45	93.21	2.03	d__Bacteria;p__Verrucomicrobiota;c__Lentisphaeria;o__Victivallales;f__UBA1829;g__UBA1829;s__UBA1829 sp002338895	ERS554201	ERP007090	Sweden	Europe	ftp://ftp.ebi.ac.uk/pub/databases/metagenomics/mgnify_genomes/human-gut/v2.0/all_genomes/MGYG0000003/MGYG000000345/genomes1/MGYG000000345.gff.gz
MGYG000000346	MAG	2294646	594	4559	43.77	58.53	0	d__Bacteria;p__Firmicutes_A;c__Clostridia;o__Lachnospirales;f__Lachnospiraceae;g__;s__	ERS554202	ERP007090	Sweden	Europe	ftp://ftp.ebi.ac.uk/pub/databases/metagenomics/mgnify_genomes/human-gut/v2.0/all_genomes/MGYG0000003/MGYG000000346/genomes1/MGYG000000346.gff.gz
MGYG000000347	MAG	1763421	51	70398	28.63	96	0	d__Bacteria;p__Firmicutes;c__Bacilli;o__ML615J-28;f__CAG-698;g__Tener-01;s__Tener-01 sp001940985	ERS554202	ERP007090	Sweden	Europe	ftp://ftp.ebi.ac.uk/pub/databases/metagenomics/mgnify_genomes/human-gut/v2.0/all_genomes/MGYG0000003/MGYG000000347/genomes1/MGYG000000347.gff.gz
MGYG000000348	MAG	2655711	79	58552	54.23	95.91	0.94	d__Bacteria;p__Bacteroidota;c__Bacteroidia;o__Bacteroidales;f__Muribaculaceae;g__CAG-485;s__	ERS554202	ERP007090	Sweden	Europe	ftp://ftp.ebi.ac.uk/pub/databases/metagenomics/mgnify_genomes/human-gut/v2.0/all_genomes/MGYG0000003/MGYG000000348/genomes1/MGYG000000348.gff.gz
MGYG000000349	MAG	1402736	14	152905	49.05	95.16	0.16	d__Bacteria;p__Firmicutes_A;c__Clostridia_A;o__Christensenellales;f__CAG-917;g__CAG-1138;s__CAG-1138 sp000434675	ERS554202	ERP007090	Sweden	Europe	ftp://ftp.ebi.ac.uk/pub/databases/metagenomics/mgnify_genomes/human-gut/v2.0/all_genomes/MGYG0000003/MGYG000000349/genomes1/MGYG000000349.gff.gz
MGYG000000350	MAG	1589625	423	4375	45.44	71.95	1.34	d__Bacteria;p__Firmicutes_A;c__Clostridia;o__Oscillospirales;f__CAG-272;g__;s__	ERS554202	ERP007090	Sweden	Europe	ftp://ftp.ebi.ac.uk/pub/databases/metagenomics/mgnify_genomes/human-gut/v2.0/all_genomes/MGYG0000003/MGYG000000350/genomes1/MGYG000000350.gff.gz
MGYG000000351	MAG	1843595	29	101588	47.93	96.15	0	d__Bacteria;p__Proteobacteria;c__Gammaproteobacteria;o__Burkholderiales;f__Burkholderiaceae;g__CAG-521;s__	ERS554202	ERP007090	Sweden	Europe	ftp://ftp.ebi.ac.uk/pub/databases/metagenomics/mgnify_genomes/human-gut/v2.0/all_genomes/MGYG0000003/MGYG000000351/genomes1/MGYG000000351.gff.gz
MGYG000000352	MAG	1338316	139	16112	60.02	56.59	0.67	d__Bacteria;p__Firmicutes_A;c__Clostridia;o__Oscillospirales;f__CAG-272;g__UBA1740;s__	ERS554202	ERP007090	Sweden	Europe	ftp://ftp.ebi.ac.uk/pub/databases/metagenomics/mgnify_genomes/human-gut/v2.0/all_genomes/MGYG0000003/MGYG000000352/genomes1/MGYG000000352.gff.gz
MGYG000000353	MAG	2738445	39	113097	53.49	98.05	0.19	d__Bacteria;p__Bacteroidota;c__Bacteroidia;o__Bacteroidales;f__Muribaculaceae;g__UBA7173;s__UBA7173 sp900548705	ERS554203	ERP007090	Sweden	Europe	ftp://ftp.ebi.ac.uk/pub/databases/metagenomics/mgnify_genomes/human-gut/v2.0/all_genomes/MGYG0000003/MGYG000000353/genomes1/MGYG000000353.gff.gz
MGYG000000354	MAG	2905675	58	72793	48.15	96.48	0.57	d__Bacteria;p__Bacteroidota;c__Bacteroidia;o__Bacteroidales;f__Muribaculaceae;g__CAG-485;s__CAG-485 sp001701295	ERS554203	ERP007090	Sweden	Europe	ftp://ftp.ebi.ac.uk/pub/databases/metagenomics/mgnify_genomes/human-gut/v2.0/all_genomes/MGYG0000003/MGYG000000354/genomes1/MGYG000000354.gff.gz
MGYG000000355	MAG	2806154	106	41604	44.81	91.67	0.77	d__Bacteria;p__Bacteroidota;c__Bacteroidia;o__Bacteroidales;f__Tannerellaceae;g__Parabacteroides;s__	ERS554203	ERP007090	Sweden	Europe	ftp://ftp.ebi.ac.uk/pub/databases/metagenomics/mgnify_genomes/human-gut/v2.0/all_genomes/MGYG0000003/MGYG000000355/genomes1/MGYG000000355.gff.gz
MGYG000000356	MAG	2991584	70	119496	42.17	96.62	1.34	d__Bacteria;p__Firmicutes_A;c__Clostridia;o__Lachnospirales;f__Lachnospiraceae;g__VUNI01;s__	ERS554203	ERP007090	Sweden	Europe	ftp://ftp.ebi.ac.uk/pub/databases/metagenomics/mgnify_genomes/human-gut/v2.0/all_genomes/MGYG0000003/MGYG000000356/genomes1/MGYG000000356.gff.gz
MGYG000000357	MAG	2815297	67	59223	51.14	96.04	0.75	d__Bacteria;p__Bacteroidota;c__Bacteroidia;o__Bacteroidales;f__Muribaculaceae;g__CAG-873;s__	ERS554203	ERP007090	Sweden	Europe	ftp://ftp.ebi.ac.uk/pub/databases/metagenomics/mgnify_genomes/human-gut/v2.0/all_genomes/MGYG0000003/MGYG000000357/genomes1/MGYG000000357.gff.gz
MGYG000000358	MAG	1561461	161	14987	54.03	96.63	0	d__Bacteria;p__Elusimicrobiota;c__Elusimicrobia;o__Elusimicrobiales;f__Elusimicrobiaceae;g__UBA1436;s__UBA1436 sp002329395	ERS554204	ERP007090	Sweden	Europe	ftp://ftp.ebi.ac.uk/pub/databases/metagenomics/mgnify_genomes/human-gut/v2.0/all_genomes/MGYG0000003/MGYG000000358/genomes1/MGYG000000358.gff.gz
MGYG000000359	MAG	2647452	85	71916	45.67	94.7	1.27	d__Bacteria;p__Firmicutes_A;c__Clostridia;o__Lachnospirales;f__Lachnospiraceae;g__UBA7182;s__	ERS554205	ERP007090	Sweden	Europe	ftp://ftp.ebi.ac.uk/pub/databases/metagenomics/mgnify_genomes/human-gut/v2.0/all_genomes/MGYG0000003/MGYG000000359/genomes1/MGYG000000359.gff.gz
MGYG000000360	MAG	4492877	14	523497	53.41	94.57	1.35	d__Bacteria;p__Verrucomicrobiota;c__Lentisphaeria;o__Victivallales;f__UBA1829;g__UBA1829;s__UBA1829 sp900548385	ERS554205	ERP007090	Sweden	Europe	ftp://ftp.ebi.ac.uk/pub/databases/metagenomics/mgnify_genomes/human-gut/v2.0/all_genomes/MGYG0000003/MGYG000000360/genomes1/MGYG000000360.gff.gz
MGYG000000361	MAG	1916694	482	4549	45.94	74.26	2.01	d__Bacteria;p__Firmicutes_A;c__Clostridia;o__Lachnospirales;f__Lachnospiraceae;g__VSOB01;s__	ERS554205	ERP007090	Sweden	Europe	ftp://ftp.ebi.ac.uk/pub/databases/metagenomics/mgnify_genomes/human-gut/v2.0/all_genomes/MGYG0000003/MGYG000000361/genomes1/MGYG000000361.gff.gz
MGYG000000362	MAG	2638970	54	93205	53.18	97.99	0	d__Bacteria;p__Firmicutes_A;c__Clostridia;o__Oscillospirales;f__Ruminococcaceae;g__CAG-115;s__CAG-115 sp003531585	ERS554207	ERP007090	Sweden	Europe	ftp://ftp.ebi.ac.uk/pub/databases/metagenomics/mgnify_genomes/human-gut/v2.0/all_genomes/MGYG0000003/MGYG000000362/genomes1/MGYG000000362.gff.gz
MGYG000000363	MAG	2012818	14	215638	34.05	88.89	0.85	d__Bacteria;p__Cyanobacteria;c__Vampirovibrionia;o__Gastranaerophilales;f__Gastranaerophilaceae;g__Zag1;s__Zag1 sp001917115	ERS554207	ERP007090	Sweden	Europe	ftp://ftp.ebi.ac.uk/pub/databases/metagenomics/mgnify_genomes/human-gut/v2.0/all_genomes/MGYG0000003/MGYG000000363/genomes1/MGYG000000363.gff.gz
MGYG000000364	MAG	3039243	33	167372	42.27	98.66	0	d__Bacteria;p__Firmicutes_A;c__Clostridia;o__Lachnospirales;f__Lachnospiraceae;g__Coprococcus;s__Coprococcus sp900767685	ERS554208	ERP007090	Sweden	Europe	ftp://ftp.ebi.ac.uk/pub/databases/metagenomics/mgnify_genomes/human-gut/v2.0/all_genomes/MGYG0000003/MGYG000000364/genomes1/MGYG000000364.gff.gz
MGYG000000365	MAG	1394461	20	150203	26.15	75.55	0.67	d__Bacteria;p__Firmicutes_A;c__Clostridia;o__TANB77;f__CAG-508;g__CAG-269;s__CAG-269 sp900556695	ERS554208	ERP007090	Sweden	Europe	ftp://ftp.ebi.ac.uk/pub/databases/metagenomics/mgnify_genomes/human-gut/v2.0/all_genomes/MGYG0000003/MGYG000000365/genomes1/MGYG000000365.gff.gz
MGYG000000366	MAG	2815847	54	72035	49.28	96.42	0	d__Bacteria;p__Firmicutes_A;c__Clostridia;o__Oscillospirales;f__CAG-382;g__UMGS882;s__UMGS882 sp900757905	ERS554208	ERP007090	Sweden	Europe	ftp://ftp.ebi.ac.uk/pub/databases/metagenomics/mgnify_genomes/human-gut/v2.0/all_genomes/MGYG0000003/MGYG000000366/genomes1/MGYG000000366.gff.gz
MGYG000000367	MAG	1764233	86	32642	44	97.87	0	d__Bacteria;p__Firmicutes_A;c__Clostridia;o__Peptostreptococcales;f__Anaerovoracaceae;g__QAKD01;s__QAKD01 sp003343965	ERS554209	ERP007090	Sweden	Europe	ftp://ftp.ebi.ac.uk/pub/databases/metagenomics/mgnify_genomes/human-gut/v2.0/all_genomes/MGYG0000003/MGYG000000367/genomes1/MGYG000000367.gff.gz
MGYG000000368	MAG	1707423	118	21424	53.8	88.59	0.17	d__Bacteria;p__Firmicutes_A;c__Clostridia;o__Oscillospirales;f__Oscillospiraceae;g__F23-B02;s__F23-B02 sp004553495	ERS554209	ERP007090	Sweden	Europe	ftp://ftp.ebi.ac.uk/pub/databases/metagenomics/mgnify_genomes/human-gut/v2.0/all_genomes/MGYG0000003/MGYG000000368/genomes1/MGYG000000368.gff.gz
MGYG000000369	MAG	1959873	56	55932	57.4	88.76	0.06	d__Bacteria;p__Firmicutes_A;c__Clostridia;o__Oscillospirales;f__Oscillospiraceae;g__CAG-170;s__CAG-170 sp003516765	ERS554210	ERP007090	Sweden	Europe	ftp://ftp.ebi.ac.uk/pub/databases/metagenomics/mgnify_genomes/human-gut/v2.0/all_genomes/MGYG0000003/MGYG000000369/genomes1/MGYG000000369.gff.gz
MGYG000000370	MAG	2729121	54	129557	56.16	94.63	1.01	d__Bacteria;p__Firmicutes_A;c__Clostridia;o__Oscillospirales;f__Oscillospiraceae;g__CAG-170;s__CAG-170 sp900545925	ERS554210	ERP007090	Sweden	Europe	ftp://ftp.ebi.ac.uk/pub/databases/metagenomics/mgnify_genomes/human-gut/v2.0/all_genomes/MGYG0000003/MGYG000000370/genomes1/MGYG000000370.gff.gz
MGYG000000371	MAG	2427904	49	98714	51.66	93.96	0	d__Bacteria;p__Firmicutes_A;c__Clostridia;o__Oscillospirales;f__CAG-272;g__CAG-390;s__CAG-390 sp003523225	ERS554192	ERP007090	Sweden	Europe	ftp://ftp.ebi.ac.uk/pub/databases/metagenomics/mgnify_genomes/human-gut/v2.0/all_genomes/MGYG0000003/MGYG000000371/genomes1/MGYG000000371.gff.gz
MGYG000000372	MAG	1318863	23	66428	27.59	81.56	0	d__Bacteria;p__Firmicutes_A;c__Clostridia;o__TANB77;f__CAG-508;g__CAG-273;s__CAG-273 sp003507395	ERS554192	ERP007090	Sweden	Europe	ftp://ftp.ebi.ac.uk/pub/databases/metagenomics/mgnify_genomes/human-gut/v2.0/all_genomes/MGYG0000003/MGYG000000372/genomes1/MGYG000000372.gff.gz
MGYG000000373	MAG	2809464	314	13367	49.66	94.99	2.04	d__Bacteria;p__Firmicutes_A;c__Clostridia;o__UBA1212;f__UBA1255;g__UMGS1537;s__UMGS1537 sp900761045	ERS554192	ERP007090	Sweden	Europe	ftp://ftp.ebi.ac.uk/pub/databases/metagenomics/mgnify_genomes/human-gut/v2.0/all_genomes/MGYG0000003/MGYG000000373/genomes1/MGYG000000373.gff.gz
MGYG000000374	MAG	1601144	92	25709	26.52	98.88	0	d__Bacteria;p__Firmicutes;c__Bacilli;o__RFN20;f__CAG-631;g__CAG-631;s__CAG-631 sp900762575	ERS554192	ERP007090	Sweden	Europe	ftp://ftp.ebi.ac.uk/pub/databases/metagenomics/mgnify_genomes/human-gut/v2.0/all_genomes/MGYG0000003/MGYG000000374/genomes1/MGYG000000374.gff.gz
MGYG000000375	MAG	1473545	28	91794	25.85	77.54	1.42	d__Bacteria;p__Firmicutes_A;c__Clostridia;o__TANB77;f__CAG-508;g__CAG-269;s__	ERS554211	ERP007090	Sweden	Europe	ftp://ftp.ebi.ac.uk/pub/databases/metagenomics/mgnify_genomes/human-gut/v2.0/all_genomes/MGYG0000003/MGYG000000375/genomes1/MGYG000000375.gff.gz
MGYG000000376	MAG	685078	41	25052	44.9	60.59	0.85	d__Bacteria;p__Patescibacteria;c__Saccharimonadia;o__Saccharimonadales;f__Saccharimonadaceae;g__UBA1103;s__	ERS554211	ERP007090	Sweden	Europe	ftp://ftp.ebi.ac.uk/pub/databases/metagenomics/mgnify_genomes/human-gut/v2.0/all_genomes/MGYG0000003/MGYG000000376/genomes1/MGYG000000376.gff.gz
MGYG000000377	MAG	2320618	113	39475	61.76	86.06	0.83	d__Bacteria;p__Firmicutes_A;c__Clostridia;o__Oscillospirales;f__Oscillospiraceae;g__UMGS1766;s__	ERS554212	ERP007090	Sweden	Europe	ftp://ftp.ebi.ac.uk/pub/databases/metagenomics/mgnify_genomes/human-gut/v2.0/all_genomes/MGYG0000003/MGYG000000377/genomes1/MGYG000000377.gff.gz
MGYG000000378	MAG	2604862	91	40799	52.05	97.26	0.95	d__Bacteria;p__Firmicutes_A;c__Clostridia;o__Lachnospirales;f__Lachnospiraceae;g__;s__	ERS554212	ERP007090	Sweden	Europe	ftp://ftp.ebi.ac.uk/pub/databases/metagenomics/mgnify_genomes/human-gut/v2.0/all_genomes/MGYG0000003/MGYG000000378/genomes1/MGYG000000378.gff.gz
MGYG000000379	MAG	2070552	16	252415	41.09	97.99	0	d__Bacteria;p__Firmicutes_A;c__Clostridia;o__Oscillospirales;f__Acutalibacteraceae;g__Eubacterium_R;s__Eubacterium_R sp900539425	ERS554212	ERP007090	Sweden	Europe	ftp://ftp.ebi.ac.uk/pub/databases/metagenomics/mgnify_genomes/human-gut/v2.0/all_genomes/MGYG0000003/MGYG000000379/genomes1/MGYG000000379.gff.gz
MGYG000000380	MAG	1622044	356	5084	53.72	76.47	3.62	d__Bacteria;p__Firmicutes;c__Bacilli;o__Erysipelotrichales;f__Erysipelotrichaceae;g__Merdibacter;s__	ERS554213	ERP007090	Sweden	Europe	ftp://ftp.ebi.ac.uk/pub/databases/metagenomics/mgnify_genomes/human-gut/v2.0/all_genomes/MGYG0000003/MGYG000000380/genomes1/MGYG000000380.gff.gz
MGYG000000381	MAG	953676	10	136569	27.88	80.9	2.25	d__Bacteria;p__Firmicutes;c__Bacilli;o__RF39;f__UBA660;g__CAG-628;s__	ERS554216	ERP007090	Sweden	Europe	ftp://ftp.ebi.ac.uk/pub/databases/metagenomics/mgnify_genomes/human-gut/v2.0/all_genomes/MGYG0000003/MGYG000000381/genomes1/MGYG000000381.gff.gz
MGYG000000382	MAG	1513268	36	83963	26.32	74.1	0.45	d__Bacteria;p__Firmicutes_A;c__Clostridia;o__TANB77;f__CAG-508;g__CAG-269;s__CAG-269 sp900554175	ERS554216	ERP007090	Sweden	Europe	ftp://ftp.ebi.ac.uk/pub/databases/metagenomics/mgnify_genomes/human-gut/v2.0/all_genomes/MGYG0000003/MGYG000000382/genomes1/MGYG000000382.gff.gz
MGYG000000383	MAG	1702468	22	151172	42.09	93.06	0.67	d__Bacteria;p__Firmicutes_A;c__Clostridia;o__Oscillospirales;f__Acutalibacteraceae;g__UBA737;s__	ERS554216	ERP007090	Sweden	Europe	ftp://ftp.ebi.ac.uk/pub/databases/metagenomics/mgnify_genomes/human-gut/v2.0/all_genomes/MGYG0000003/MGYG000000383/genomes1/MGYG000000383.gff.gz
MGYG000000384	MAG	1439005	27	81353	26.86	72.11	0.92	d__Bacteria;p__Firmicutes_A;c__Clostridia;o__TANB77;f__CAG-508;g__CAG-354;s__	ERS554216	ERP007090	Sweden	Europe	ftp://ftp.ebi.ac.uk/pub/databases/metagenomics/mgnify_genomes/human-gut/v2.0/all_genomes/MGYG0000003/MGYG000000384/genomes1/MGYG000000384.gff.gz
MGYG000000385	MAG	1909808	19	192291	32.17	88.89	0.85	d__Bacteria;p__Cyanobacteria;c__Vampirovibrionia;o__Gastranaerophilales;f__Gastranaerophilaceae;g__Zag111;s__	ERS554216	ERP007090	Sweden	Europe	ftp://ftp.ebi.ac.uk/pub/databases/metagenomics/mgnify_genomes/human-gut/v2.0/all_genomes/MGYG0000003/MGYG000000385/genomes1/MGYG000000385.gff.gz
MGYG000000386	MAG	2252934	291	10848	41.85	89.73	0.84	d__Bacteria;p__Firmicutes_A;c__Clostridia;o__Oscillospirales;f__CAG-272;g__UMGS911;s__	ERS554218	ERP007090	Sweden	Europe	ftp://ftp.ebi.ac.uk/pub/databases/metagenomics/mgnify_genomes/human-gut/v2.0/all_genomes/MGYG0000003/MGYG000000386/genomes1/MGYG000000386.gff.gz
MGYG000000387	MAG	2488147	83	54047	35.15	87.64	0.53	d__Bacteria;p__Firmicutes_A;c__Clostridia;o__Lachnospirales;f__Lachnospiraceae;g__;s__	ERS554218	ERP007090	Sweden	Europe	ftp://ftp.ebi.ac.uk/pub/databases/metagenomics/mgnify_genomes/human-gut/v2.0/all_genomes/MGYG0000003/MGYG000000387/genomes1/MGYG000000387.gff.gz
MGYG000000388	MAG	2362060	411	7068	57.9	83.02	3.43	d__Bacteria;p__Firmicutes_A;c__Clostridia;o__Oscillospirales;f__Acutalibacteraceae;g__UMGS1623;s__	ERS554218	ERP007090	Sweden	Europe	ftp://ftp.ebi.ac.uk/pub/databases/metagenomics/mgnify_genomes/human-gut/v2.0/all_genomes/MGYG0000003/MGYG000000388/genomes1/MGYG000000388.gff.gz
MGYG000000389	MAG	2762523	35	130947	44.1	96.94	0.63	d__Bacteria;p__Firmicutes_A;c__Clostridia;o__Lachnospirales;f__Lachnospiraceae;g__Roseburia;s__Roseburia sp900550935	ERS554218	ERP007090	Sweden	Europe	ftp://ftp.ebi.ac.uk/pub/databases/metagenomics/mgnify_genomes/human-gut/v2.0/all_genomes/MGYG0000003/MGYG000000389/genomes1/MGYG000000389.gff.gz
MGYG000000390	MAG	2232010	376	8072	55.13	83.68	2.19	d__Bacteria;p__Firmicutes_A;c__Clostridia;o__Oscillospirales;f__Acutalibacteraceae;g__;s__	ERS554193	ERP007090	Sweden	Europe	ftp://ftp.ebi.ac.uk/pub/databases/metagenomics/mgnify_genomes/human-gut/v2.0/all_genomes/MGYG0000003/MGYG000000390/genomes1/MGYG000000390.gff.gz
MGYG000000391	MAG	1644097	8	288028	42.76	93.55	1.61	d__Bacteria;p__Firmicutes_A;c__Clostridia_A;o__Christensenellales;f__Borkfalkiaceae;g__UBA11475;s__UBA11475 sp003538975	ERS554193	ERP007090	Sweden	Europe	ftp://ftp.ebi.ac.uk/pub/databases/metagenomics/mgnify_genomes/human-gut/v2.0/all_genomes/MGYG0000003/MGYG000000391/genomes1/MGYG000000391.gff.gz
MGYG000000392	MAG	2042501	23	209728	41.54	97.32	0	d__Bacteria;p__Firmicutes_A;c__Clostridia;o__Oscillospirales;f__Acutalibacteraceae;g__Ruminococcus_E;s__Ruminococcus_E sp003521625	ERS554193	ERP007090	Sweden	Europe	ftp://ftp.ebi.ac.uk/pub/databases/metagenomics/mgnify_genomes/human-gut/v2.0/all_genomes/MGYG0000003/MGYG000000392/genomes1/MGYG000000392.gff.gz
MGYG000000393	MAG	2242585	393	7634	50.16	85.95	0.98	d__Bacteria;p__Bacteroidota;c__Bacteroidia;o__Bacteroidales;f__UBA932;g__RC9;s__	ERS554221	ERP007090	Sweden	Europe	ftp://ftp.ebi.ac.uk/pub/databases/metagenomics/mgnify_genomes/human-gut/v2.0/all_genomes/MGYG0000003/MGYG000000393/genomes1/MGYG000000393.gff.gz
MGYG000000394	MAG	1906398	45	80183	45.72	92.47	0	d__Bacteria;p__Proteobacteria;c__Alphaproteobacteria;o__RF32;f__CAG-239;g__CAG-495;s__	ERS554221	ERP007090	Sweden	Europe	ftp://ftp.ebi.ac.uk/pub/databases/metagenomics/mgnify_genomes/human-gut/v2.0/all_genomes/MGYG0000003/MGYG000000394/genomes1/MGYG000000394.gff.gz
MGYG000000395	MAG	2097770	21	244359	43.28	97.99	0	d__Bacteria;p__Firmicutes_A;c__Clostridia;o__Oscillospirales;f__Acutalibacteraceae;g__CAG-217;s__CAG-217 sp900547275	ERS554222	ERP007090	Sweden	Europe	ftp://ftp.ebi.ac.uk/pub/databases/metagenomics/mgnify_genomes/human-gut/v2.0/all_genomes/MGYG0000003/MGYG000000395/genomes1/MGYG000000395.gff.gz
MGYG000000396	MAG	2040467	77	38475	60.07	99.19	0.81	d__Bacteria;p__Actinobacteriota;c__Coriobacteriia;o__Coriobacteriales;f__Coriobacteriaceae;g__Collinsella;s__	ERS554224	ERP007090	Sweden	Europe	ftp://ftp.ebi.ac.uk/pub/databases/metagenomics/mgnify_genomes/human-gut/v2.0/all_genomes/MGYG0000003/MGYG000000396/genomes1/MGYG000000396.gff.gz
MGYG000000397	MAG	1182481	342	3646	59.58	68.75	0.56	d__Bacteria;p__Actinobacteriota;c__Coriobacteriia;o__Coriobacteriales;f__Coriobacteriaceae;g__Collinsella;s__	ERS554226	ERP007090	Sweden	Europe	ftp://ftp.ebi.ac.uk/pub/databases/metagenomics/mgnify_genomes/human-gut/v2.0/all_genomes/MGYG0000003/MGYG000000397/genomes1/MGYG000000397.gff.gz
MGYG000000398	MAG	2936252	29	165814	44.42	94.63	0	d__Bacteria;p__Firmicutes_A;c__Clostridia;o__Lachnospirales;f__Lachnospiraceae;g__TF01-11;s__	ERS554227	ERP007090	Sweden	Europe	ftp://ftp.ebi.ac.uk/pub/databases/metagenomics/mgnify_genomes/human-gut/v2.0/all_genomes/MGYG0000003/MGYG000000398/genomes1/MGYG000000398.gff.gz
MGYG000000399	MAG	1208519	24	66110	50.06	56.05	0.81	d__Bacteria;p__Firmicutes_A;c__Clostridia_A;o__Christensenellales;f__Borkfalkiaceae;g__;s__	ERS554227	ERP007090	Sweden	Europe	ftp://ftp.ebi.ac.uk/pub/databases/metagenomics/mgnify_genomes/human-gut/v2.0/all_genomes/MGYG0000003/MGYG000000399/genomes1/MGYG000000399.gff.gz
MGYG000000400	MAG	2908659	85	55633	52.32	98.68	0.38	d__Bacteria;p__Bacteroidota;c__Bacteroidia;o__Bacteroidales;f__Muribaculaceae;g__UBA7173;s__	ERS554230	ERP007090	Sweden	Europe	ftp://ftp.ebi.ac.uk/pub/databases/metagenomics/mgnify_genomes/human-gut/v2.0/all_genomes/MGYG0000004/MGYG000000400/genomes1/MGYG000000400.gff.gz
MGYG000000401	MAG	788854	195	4864	33.36	78.61	0.56	d__Bacteria;p__Firmicutes_A;c__Clostridia_A;o__Christensenellales;f__UBA1242;g__UBA4626;s__	ERS554230	ERP007090	Sweden	Europe	ftp://ftp.ebi.ac.uk/pub/databases/metagenomics/mgnify_genomes/human-gut/v2.0/all_genomes/MGYG0000004/MGYG000000401/genomes1/MGYG000000401.gff.gz
MGYG000000402	MAG	1550033	21	102987	35.98	54.31	0	d__Bacteria;p__Firmicutes_A;c__Clostridia;o__Oscillospirales;f__Acutalibacteraceae;g__Pseudoruminococcus;s__Pseudoruminococcus sp902765855	ERS554230	ERP007090	Sweden	Europe	ftp://ftp.ebi.ac.uk/pub/databases/metagenomics/mgnify_genomes/human-gut/v2.0/all_genomes/MGYG0000004/MGYG000000402/genomes1/MGYG000000402.gff.gz
MGYG000000403	MAG	2138464	633	3716	42.59	67.3	0.67	d__Bacteria;p__Firmicutes_A;c__Clostridia;o__Monoglobales_A;f__UBA1381;g__UBA4716;s__	ERS554230	ERP007090	Sweden	Europe	ftp://ftp.ebi.ac.uk/pub/databases/metagenomics/mgnify_genomes/human-gut/v2.0/all_genomes/MGYG0000004/MGYG000000403/genomes1/MGYG000000403.gff.gz
MGYG000000404	MAG	2228546	38	103459	41.68	97.5	0.07	d__Bacteria;p__Firmicutes_A;c__Clostridia;o__Lachnospirales;f__Lachnospiraceae;g__UBA11774;s__UBA11774 sp003507655	ERS554194	ERP007090	Sweden	Europe	ftp://ftp.ebi.ac.uk/pub/databases/metagenomics/mgnify_genomes/human-gut/v2.0/all_genomes/MGYG0000004/MGYG000000404/genomes1/MGYG000000404.gff.gz
MGYG000000405	MAG	2251507	23	238738	54.72	88.81	0.67	d__Bacteria;p__Firmicutes_A;c__Clostridia;o__Oscillospirales;f__CAG-272;g__CAG-390;s__CAG-390 sp000437015	ERS554231	ERP007090	Sweden	Europe	ftp://ftp.ebi.ac.uk/pub/databases/metagenomics/mgnify_genomes/human-gut/v2.0/all_genomes/MGYG0000004/MGYG000000405/genomes1/MGYG000000405.gff.gz
MGYG000000406	MAG	1936952	23	133837	52.82	89.82	0	d__Bacteria;p__Firmicutes_A;c__Clostridia_A;o__Christensenellales;f__CAG-552;g__UBA10677;s__UBA10677 sp003533505	ERS554231	ERP007090	Sweden	Europe	ftp://ftp.ebi.ac.uk/pub/databases/metagenomics/mgnify_genomes/human-gut/v2.0/all_genomes/MGYG0000004/MGYG000000406/genomes1/MGYG000000406.gff.gz
MGYG000000407	MAG	980671	4	509291	32.7	92.02	0	d__Bacteria;p__Firmicutes_A;c__Clostridia_A;o__Christensenellales;f__UBA1242;g__;s__	ERS554231	ERP007090	Sweden	Europe	ftp://ftp.ebi.ac.uk/pub/databases/metagenomics/mgnify_genomes/human-gut/v2.0/all_genomes/MGYG0000004/MGYG000000407/genomes1/MGYG000000407.gff.gz
MGYG000000408	MAG	1810289	18	206132	27.44	92.31	0.85	d__Bacteria;p__Cyanobacteria;c__Vampirovibrionia;o__Gastranaerophilales;f__Gastranaerophilaceae;g__;s__	ERS554231	ERP007090	Sweden	Europe	ftp://ftp.ebi.ac.uk/pub/databases/metagenomics/mgnify_genomes/human-gut/v2.0/all_genomes/MGYG0000004/MGYG000000408/genomes1/MGYG000000408.gff.gz
MGYG000000409	MAG	2691378	32	185805	50.33	95.97	0	d__Bacteria;p__Firmicutes_A;c__Clostridia_A;o__Christensenellales;f__Borkfalkiaceae;g__QALS01;s__QALS01 sp003150575	ERS554231	ERP007090	Sweden	Europe	ftp://ftp.ebi.ac.uk/pub/databases/metagenomics/mgnify_genomes/human-gut/v2.0/all_genomes/MGYG0000004/MGYG000000409/genomes1/MGYG000000409.gff.gz
MGYG000000410	MAG	1882952	14	235483	32.23	89.74	1.14	d__Bacteria;p__Cyanobacteria;c__Vampirovibrionia;o__Gastranaerophilales;f__Gastranaerophilaceae;g__Zag111;s__Zag111 sp002102825	ERS554231	ERP007090	Sweden	Europe	ftp://ftp.ebi.ac.uk/pub/databases/metagenomics/mgnify_genomes/human-gut/v2.0/all_genomes/MGYG0000004/MGYG000000410/genomes1/MGYG000000410.gff.gz
MGYG000000411	MAG	1335301	12	134409	49.1	51.9	0	d__Bacteria;p__Firmicutes_C;c__Negativicutes;o__Veillonellales;f__Dialisteraceae;g__Dialister;s__	ERS554233	ERP007090	Sweden	Europe	ftp://ftp.ebi.ac.uk/pub/databases/metagenomics/mgnify_genomes/human-gut/v2.0/all_genomes/MGYG0000004/MGYG000000411/genomes1/MGYG000000411.gff.gz
MGYG000000412	MAG	2387553	30	141122	36.68	99.38	0.29	d__Bacteria;p__Proteobacteria;c__Gammaproteobacteria;o__Enterobacterales;f__Succinivibrionaceae;g__Succinivibrio;s__Succinivibrio sp000431835	ERS554233	ERP007090	Sweden	Europe	ftp://ftp.ebi.ac.uk/pub/databases/metagenomics/mgnify_genomes/human-gut/v2.0/all_genomes/MGYG0000004/MGYG000000412/genomes1/MGYG000000412.gff.gz
MGYG000000413	MAG	2856126	289	15113	45.6	88.55	2.55	d__Bacteria;p__Firmicutes_B;c__Peptococcia;o__Peptococcales;f__Peptococcaceae;g__UBA7185;s__	ERS554236	ERP007090	Sweden	Europe	ftp://ftp.ebi.ac.uk/pub/databases/metagenomics/mgnify_genomes/human-gut/v2.0/all_genomes/MGYG0000004/MGYG000000413/genomes1/MGYG000000413.gff.gz
MGYG000000414	MAG	2648727	25	148398	56.92	99.04	0.96	d__Bacteria;p__Bacteroidota;c__Bacteroidia;o__Bacteroidales;f__Rikenellaceae;g__Alistipes;s__Alistipes sp900546065	ERS554236	ERP007090	Sweden	Europe	ftp://ftp.ebi.ac.uk/pub/databases/metagenomics/mgnify_genomes/human-gut/v2.0/all_genomes/MGYG0000004/MGYG000000414/genomes1/MGYG000000414.gff.gz
MGYG000000415	MAG	2630685	16	239913	46.3	99.43	0	d__Bacteria;p__Bacteroidota;c__Bacteroidia;o__Bacteroidales;f__UBA11471;g__UBA11471;s__UBA11471 sp900547555	ERS554237	ERP007090	Sweden	Europe	ftp://ftp.ebi.ac.uk/pub/databases/metagenomics/mgnify_genomes/human-gut/v2.0/all_genomes/MGYG0000004/MGYG000000415/genomes1/MGYG000000415.gff.gz
MGYG000000416	MAG	1978468	39	93139	57.56	90.04	0.69	d__Bacteria;p__Firmicutes_A;c__Clostridia;o__Oscillospirales;f__CAG-272;g__UMGS1865;s__UMGS1865 sp900555785	ERS554237	ERP007090	Sweden	Europe	ftp://ftp.ebi.ac.uk/pub/databases/metagenomics/mgnify_genomes/human-gut/v2.0/all_genomes/MGYG0000004/MGYG000000416/genomes1/MGYG000000416.gff.gz
MGYG000000417	MAG	2910146	69	71403	46.4	93.49	1.34	d__Bacteria;p__Firmicutes_A;c__Clostridia;o__Lachnospirales;f__Lachnospiraceae;g__Acetatifactor;s__Acetatifactor sp900755865	ERS554237	ERP007090	Sweden	Europe	ftp://ftp.ebi.ac.uk/pub/databases/metagenomics/mgnify_genomes/human-gut/v2.0/all_genomes/MGYG0000004/MGYG000000417/genomes1/MGYG000000417.gff.gz
MGYG000000418	MAG	2050770	22	231627	48.85	99.46	0	d__Bacteria;p__Bacteroidota;c__Bacteroidia;o__Flavobacteriales;f__UBA1820;g__UBA1820;s__UBA1820 sp003150615	ERS554237	ERP007090	Sweden	Europe	ftp://ftp.ebi.ac.uk/pub/databases/metagenomics/mgnify_genomes/human-gut/v2.0/all_genomes/MGYG0000004/MGYG000000418/genomes1/MGYG000000418.gff.gz
MGYG000000419	MAG	1104451	6	584939	27.4	94.94	1.12	d__Bacteria;p__Firmicutes;c__Bacilli;o__RF39;f__UBA660;g__CAG-710;s__CAG-710 sp000432595	ERS554237	ERP007090	Sweden	Europe	ftp://ftp.ebi.ac.uk/pub/databases/metagenomics/mgnify_genomes/human-gut/v2.0/all_genomes/MGYG0000004/MGYG000000419/genomes1/MGYG000000419.gff.gz
MGYG000000420	MAG	2126341	161	21189	39.49	96.73	1.57	d__Bacteria;p__Firmicutes_A;c__Clostridia;o__Lachnospirales;f__Anaerotignaceae;g__UMGS1670;s__UMGS1670 sp900553995	ERS554238	ERP007090	Sweden	Europe	ftp://ftp.ebi.ac.uk/pub/databases/metagenomics/mgnify_genomes/human-gut/v2.0/all_genomes/MGYG0000004/MGYG000000420/genomes1/MGYG000000420.gff.gz
MGYG000000421	MAG	1698944	58	68941	26.66	72.08	4.19	d__Bacteria;p__Firmicutes_A;c__Clostridia;o__TANB77;f__CAG-508;g__CAG-269;s__	ERS554239	ERP007090	Sweden	Europe	ftp://ftp.ebi.ac.uk/pub/databases/metagenomics/mgnify_genomes/human-gut/v2.0/all_genomes/MGYG0000004/MGYG000000421/genomes1/MGYG000000421.gff.gz
MGYG000000422	MAG	1769950	46	70902	34.07	87.41	0.85	d__Bacteria;p__Cyanobacteria;c__Vampirovibrionia;o__Gastranaerophilales;f__Gastranaerophilaceae;g__Zag1;s__	ERS554239	ERP007090	Sweden	Europe	ftp://ftp.ebi.ac.uk/pub/databases/metagenomics/mgnify_genomes/human-gut/v2.0/all_genomes/MGYG0000004/MGYG000000422/genomes1/MGYG000000422.gff.gz
MGYG000000423	MAG	1728758	22	208200	25.76	79.69	1.68	d__Bacteria;p__Firmicutes_A;c__Clostridia;o__TANB77;f__CAG-508;g__UBA7001;s__	ERS554239	ERP007090	Sweden	Europe	ftp://ftp.ebi.ac.uk/pub/databases/metagenomics/mgnify_genomes/human-gut/v2.0/all_genomes/MGYG0000004/MGYG000000423/genomes1/MGYG000000423.gff.gz
MGYG000000424	MAG	2854163	57	90109	46.27	97.99	0	d__Bacteria;p__Firmicutes_A;c__Clostridia;o__Oscillospirales;f__Ruminococcaceae;g__CAG-353;s__CAG-353 sp900768995	ERS554239	ERP007090	Sweden	Europe	ftp://ftp.ebi.ac.uk/pub/databases/metagenomics/mgnify_genomes/human-gut/v2.0/all_genomes/MGYG0000004/MGYG000000424/genomes1/MGYG000000424.gff.gz
MGYG000000425	MAG	1738291	100	32047	41.36	93.29	0.34	d__Bacteria;p__Firmicutes_A;c__Clostridia;o__Oscillospirales;f__Ruminococcaceae;g__;s__	ERS554239	ERP007090	Sweden	Europe	ftp://ftp.ebi.ac.uk/pub/databases/metagenomics/mgnify_genomes/human-gut/v2.0/all_genomes/MGYG0000004/MGYG000000425/genomes1/MGYG000000425.gff.gz
MGYG000000426	MAG	1083370	32	48636	26.51	74.72	2.25	d__Bacteria;p__Firmicutes;c__Bacilli;o__RF39;f__UBA660;g__UBA5026;s__	ERS554239	ERP007090	Sweden	Europe	ftp://ftp.ebi.ac.uk/pub/databases/metagenomics/mgnify_genomes/human-gut/v2.0/all_genomes/MGYG0000004/MGYG000000426/genomes1/MGYG000000426.gff.gz
MGYG000000427	MAG	2168872	56	117305	25.94	100	0	d__Bacteria;p__Firmicutes;c__Bacilli;o__RFN20;f__CAG-449;g__CAG-449;s__CAG-449 sp000432895	ERS554240	ERP007090	Sweden	Europe	ftp://ftp.ebi.ac.uk/pub/databases/metagenomics/mgnify_genomes/human-gut/v2.0/all_genomes/MGYG0000004/MGYG000000427/genomes1/MGYG000000427.gff.gz
MGYG000000428	MAG	1789472	111	23737	48.21	86.8	0	d__Bacteria;p__Firmicutes_A;c__Clostridia_A;o__Christensenellales;f__CAG-552;g__UMGS1795;s__	ERS554240	ERP007090	Sweden	Europe	ftp://ftp.ebi.ac.uk/pub/databases/metagenomics/mgnify_genomes/human-gut/v2.0/all_genomes/MGYG0000004/MGYG000000428/genomes1/MGYG000000428.gff.gz
MGYG000000429	MAG	1972857	16	184721	50.18	94.35	0	d__Bacteria;p__Firmicutes_A;c__Clostridia_A;o__Christensenellales;f__Borkfalkiaceae;g__UBA7597;s__UBA7597 sp900542935	ERS554240	ERP007090	Sweden	Europe	ftp://ftp.ebi.ac.uk/pub/databases/metagenomics/mgnify_genomes/human-gut/v2.0/all_genomes/MGYG0000004/MGYG000000429/genomes1/MGYG000000429.gff.gz
MGYG000000430	MAG	1166774	8	178571	25.64	90.45	1.12	d__Bacteria;p__Firmicutes;c__Bacilli;o__RF39;f__UBA660;g__CAG-1000;s__CAG-1000 sp900761555	ERS554240	ERP007090	Sweden	Europe	ftp://ftp.ebi.ac.uk/pub/databases/metagenomics/mgnify_genomes/human-gut/v2.0/all_genomes/MGYG0000004/MGYG000000430/genomes1/MGYG000000430.gff.gz
MGYG000000431	MAG	1700744	17	259234	30.41	98.5	0	d__Bacteria;p__Firmicutes;c__Bacilli;o__RFN20;f__CAG-288;g__CAG-288;s__CAG-288 sp000437395	ERS554195	ERP007090	Sweden	Europe	ftp://ftp.ebi.ac.uk/pub/databases/metagenomics/mgnify_genomes/human-gut/v2.0/all_genomes/MGYG0000004/MGYG000000431/genomes1/MGYG000000431.gff.gz
MGYG000000432	MAG	1590144	49	52890	27.3	73.54	1.23	d__Bacteria;p__Firmicutes_A;c__Clostridia;o__TANB77;f__CAG-508;g__CAG-269;s__	ERS554195	ERP007090	Sweden	Europe	ftp://ftp.ebi.ac.uk/pub/databases/metagenomics/mgnify_genomes/human-gut/v2.0/all_genomes/MGYG0000004/MGYG000000432/genomes1/MGYG000000432.gff.gz
MGYG000000433	MAG	1914532	92	38113	28.2	98.67	2.67	d__Bacteria;p__Firmicutes;c__Bacilli;o__ML615J-28;f__CAG-313;g__UBA1737;s__	ERS554241	ERP007090	Sweden	Europe	ftp://ftp.ebi.ac.uk/pub/databases/metagenomics/mgnify_genomes/human-gut/v2.0/all_genomes/MGYG0000004/MGYG000000433/genomes1/MGYG000000433.gff.gz
MGYG000000434	MAG	1031211	18	167537	24.45	94.94	1.28	d__Bacteria;p__Firmicutes;c__Bacilli;o__RF39;f__UBA660;g__CAG-611;s__CAG-611 sp900552235	ERS554241	ERP007090	Sweden	Europe	ftp://ftp.ebi.ac.uk/pub/databases/metagenomics/mgnify_genomes/human-gut/v2.0/all_genomes/MGYG0000004/MGYG000000434/genomes1/MGYG000000434.gff.gz
MGYG000000435	MAG	1948428	20	240603	29.34	100	0	d__Bacteria;p__Firmicutes;c__Bacilli;o__RFN20;f__CAG-826;g__RUG131;s__RUG131 sp900549975	ERS554241	ERP007090	Sweden	Europe	ftp://ftp.ebi.ac.uk/pub/databases/metagenomics/mgnify_genomes/human-gut/v2.0/all_genomes/MGYG0000004/MGYG000000435/genomes1/MGYG000000435.gff.gz
MGYG000000436	MAG	2103098	19	258024	36.6	89.74	0.85	d__Bacteria;p__Cyanobacteria;c__Vampirovibrionia;o__Gastranaerophilales;f__Gastranaerophilaceae;g__CAG-306;s__CAG-306 sp000980375	ERS554243	ERP007090	Sweden	Europe	ftp://ftp.ebi.ac.uk/pub/databases/metagenomics/mgnify_genomes/human-gut/v2.0/all_genomes/MGYG0000004/MGYG000000436/genomes1/MGYG000000436.gff.gz
MGYG000000437	MAG	3341375	191	30199	59.35	65.52	0	d__Bacteria;p__Bacteroidota;c__Bacteroidia;o__Bacteroidales;f__Rikenellaceae;g__Alistipes;s__Alistipes sp001941065	ERS554245	ERP007090	Sweden	Europe	ftp://ftp.ebi.ac.uk/pub/databases/metagenomics/mgnify_genomes/human-gut/v2.0/all_genomes/MGYG0000004/MGYG000000437/genomes1/MGYG000000437.gff.gz
MGYG000000438	MAG	1976904	31	139618	34.44	89.74	0.85	d__Bacteria;p__Cyanobacteria;c__Vampirovibrionia;o__Gastranaerophilales;f__Gastranaerophilaceae;g__Zag1;s__Zag1 sp000433095	ERS554245	ERP007090	Sweden	Europe	ftp://ftp.ebi.ac.uk/pub/databases/metagenomics/mgnify_genomes/human-gut/v2.0/all_genomes/MGYG0000004/MGYG000000438/genomes1/MGYG000000438.gff.gz
MGYG000000440	MAG	2422037	28	159239	55.07	94.41	0.69	d__Bacteria;p__Firmicutes_A;c__Clostridia;o__Oscillospirales;f__CAG-272;g__UMGS1865;s__	ERS554246	ERP007090	Sweden	Europe	ftp://ftp.ebi.ac.uk/pub/databases/metagenomics/mgnify_genomes/human-gut/v2.0/all_genomes/MGYG0000004/MGYG000000440/genomes1/MGYG000000440.gff.gz
MGYG000000441	MAG	2454454	32	142604	48.49	95.27	0.68	d__Bacteria;p__Verrucomicrobiota;c__Verrucomicrobiae;o__Opitutales;f__CAG-312;g__CAG-312;s__CAG-312 sp900545705	ERS554196	ERP007090	Sweden	Europe	ftp://ftp.ebi.ac.uk/pub/databases/metagenomics/mgnify_genomes/human-gut/v2.0/all_genomes/MGYG0000004/MGYG000000441/genomes1/MGYG000000441.gff.gz
MGYG000000442	MAG	3125088	55	89338	51.77	96.7	0	d__Bacteria;p__Bacteroidota;c__Bacteroidia;o__Bacteroidales;f__Bacteroidaceae;g__CAG-462;s__CAG-462 sp003489705	ERS554196	ERP007090	Sweden	Europe	ftp://ftp.ebi.ac.uk/pub/databases/metagenomics/mgnify_genomes/human-gut/v2.0/all_genomes/MGYG0000004/MGYG000000442/genomes1/MGYG000000442.gff.gz
MGYG000000443	MAG	1708212	212	14460	40.88	92.3	1.01	d__Bacteria;p__Firmicutes_A;c__Clostridia;o__Oscillospirales;f__Acutalibacteraceae;g__Eubacterium_R;s__	ERS554251	ERP007090	Sweden	Europe	ftp://ftp.ebi.ac.uk/pub/databases/metagenomics/mgnify_genomes/human-gut/v2.0/all_genomes/MGYG0000004/MGYG000000443/genomes1/MGYG000000443.gff.gz
MGYG000000444	MAG	2535942	105	35841	51.85	94.76	0.83	d__Bacteria;p__Firmicutes_A;c__Clostridia_A;o__Christensenellales;f__Borkfalkiaceae;g__Borkfalkia;s__Borkfalkia ceftriaxoniphila	ERS554252	ERP007090	Sweden	Europe	ftp://ftp.ebi.ac.uk/pub/databases/metagenomics/mgnify_genomes/human-gut/v2.0/all_genomes/MGYG0000004/MGYG000000444/genomes1/MGYG000000444.gff.gz
MGYG000000445	MAG	1525621	107	22094	39.33	94.04	0.06	d__Bacteria;p__Proteobacteria;c__Alphaproteobacteria;o__RF32;f__CAG-239;g__RUG410;s__	ERS554255	ERP007090	Sweden	Europe	ftp://ftp.ebi.ac.uk/pub/databases/metagenomics/mgnify_genomes/human-gut/v2.0/all_genomes/MGYG0000004/MGYG000000445/genomes1/MGYG000000445.gff.gz
MGYG000000446	MAG	1423737	47	51551	25.55	93.26	0.16	d__Bacteria;p__Firmicutes;c__Bacilli;o__RF39;f__UBA660;g__UMGS1045;s__UMGS1045 sp900547995	ERS554255	ERP007090	Sweden	Europe	ftp://ftp.ebi.ac.uk/pub/databases/metagenomics/mgnify_genomes/human-gut/v2.0/all_genomes/MGYG0000004/MGYG000000446/genomes1/MGYG000000446.gff.gz
MGYG000000447	MAG	1931770	34	151217	35.28	89.74	0.85	d__Bacteria;p__Cyanobacteria;c__Vampirovibrionia;o__Gastranaerophilales;f__Gastranaerophilaceae;g__CAG-484;s__CAG-484 sp900554385	ERS554257	ERP007090	Sweden	Europe	ftp://ftp.ebi.ac.uk/pub/databases/metagenomics/mgnify_genomes/human-gut/v2.0/all_genomes/MGYG0000004/MGYG000000447/genomes1/MGYG000000447.gff.gz
MGYG000000448	MAG	2372251	242	13690	53.76	84.74	0.88	d__Bacteria;p__Bacteroidota;c__Bacteroidia;o__Bacteroidales;f__Muribaculaceae;g__CAG-873;s__	ERS554257	ERP007090	Sweden	Europe	ftp://ftp.ebi.ac.uk/pub/databases/metagenomics/mgnify_genomes/human-gut/v2.0/all_genomes/MGYG0000004/MGYG000000448/genomes1/MGYG000000448.gff.gz
MGYG000000449	MAG	1523903	69	35745	26.93	76.78	1.34	d__Bacteria;p__Firmicutes_A;c__Clostridia;o__TANB77;f__CAG-508;g__CAG-269;s__CAG-269 sp000438255	ERS554259	ERP007090	Sweden	Europe	ftp://ftp.ebi.ac.uk/pub/databases/metagenomics/mgnify_genomes/human-gut/v2.0/all_genomes/MGYG0000004/MGYG000000449/genomes1/MGYG000000449.gff.gz
MGYG000000450	MAG	2671977	112	37303	61.11	89.93	0	d__Bacteria;p__Firmicutes_A;c__Clostridia;o__Oscillospirales;f__Ruminococcaceae;g__UMGS1826;s__	ERS554197	ERP007090	Sweden	Europe	ftp://ftp.ebi.ac.uk/pub/databases/metagenomics/mgnify_genomes/human-gut/v2.0/all_genomes/MGYG0000004/MGYG000000450/genomes1/MGYG000000450.gff.gz
MGYG000000451	MAG	1842661	43	64824	56.55	98.53	0	d__Bacteria;p__Bacteroidota;c__Bacteroidia;o__Flavobacteriales;f__UBA1820;g__UBA1820;s__UBA1820 sp002314265	ERS554197	ERP007090	Sweden	Europe	ftp://ftp.ebi.ac.uk/pub/databases/metagenomics/mgnify_genomes/human-gut/v2.0/all_genomes/MGYG0000004/MGYG000000451/genomes1/MGYG000000451.gff.gz
MGYG000000452	MAG	2678398	115	33707	54.37	94.83	0	d__Bacteria;p__Bacteroidota;c__Bacteroidia;o__Bacteroidales;f__Barnesiellaceae;g__Barnesiella;s__Barnesiella sp002159975	ERS554198	ERP007090	Sweden	Europe	ftp://ftp.ebi.ac.uk/pub/databases/metagenomics/mgnify_genomes/human-gut/v2.0/all_genomes/MGYG0000004/MGYG000000452/genomes1/MGYG000000452.gff.gz
MGYG000000453	MAG	1755797	16	251121	41.47	97.32	0	d__Bacteria;p__Firmicutes_A;c__Clostridia;o__Oscillospirales;f__Acutalibacteraceae;g__Eubacterium_R;s__Eubacterium_R sp900539775	ERS554199	ERP007090	Sweden	Europe	ftp://ftp.ebi.ac.uk/pub/databases/metagenomics/mgnify_genomes/human-gut/v2.0/all_genomes/MGYG0000004/MGYG000000453/genomes1/MGYG000000453.gff.gz
MGYG000000454	MAG	1064846	353	3199	53.33	54.1	0.67	d__Bacteria;p__Firmicutes_A;c__Clostridia;o__Oscillospirales;f__CAG-272;g__RUG11130;s__	ERS554200	ERP007090	Sweden	Europe	ftp://ftp.ebi.ac.uk/pub/databases/metagenomics/mgnify_genomes/human-gut/v2.0/all_genomes/MGYG0000004/MGYG000000454/genomes1/MGYG000000454.gff.gz
MGYG000000455	MAG	1994916	453	5244	49.89	83.3	1.4	d__Bacteria;p__Firmicutes_A;c__Clostridia;o__UBA1212;f__UBA1255;g__UMGS1537;s__	ERS554200	ERP007090	Sweden	Europe	ftp://ftp.ebi.ac.uk/pub/databases/metagenomics/mgnify_genomes/human-gut/v2.0/all_genomes/MGYG0000004/MGYG000000455/genomes1/MGYG000000455.gff.gz
MGYG000000456	MAG	2140419	511	5140	53.62	76.11	2.53	d__Bacteria;p__Firmicutes_A;c__Clostridia;o__Oscillospirales;f__Acutalibacteraceae;g__;s__	ERS554200	ERP007090	Sweden	Europe	ftp://ftp.ebi.ac.uk/pub/databases/metagenomics/mgnify_genomes/human-gut/v2.0/all_genomes/MGYG0000004/MGYG000000456/genomes1/MGYG000000456.gff.gz
MGYG000000457	MAG	1876873	34	96992	46.31	94.63	0	d__Bacteria;p__Firmicutes_A;c__Clostridia;o__Oscillospirales;f__Acutalibacteraceae;g__UBA737;s__UBA737 sp900549755	ERS554200	ERP007090	Sweden	Europe	ftp://ftp.ebi.ac.uk/pub/databases/metagenomics/mgnify_genomes/human-gut/v2.0/all_genomes/MGYG0000004/MGYG000000457/genomes1/MGYG000000457.gff.gz
MGYG000000458	MAG	1496553	23	87771	48.33	94.35	0	d__Bacteria;p__Firmicutes_A;c__Clostridia_A;o__Christensenellales;f__CAG-314;g__CAG-314;s__CAG-314 sp900551395	ERS554200	ERP007090	Sweden	Europe	ftp://ftp.ebi.ac.uk/pub/databases/metagenomics/mgnify_genomes/human-gut/v2.0/all_genomes/MGYG0000004/MGYG000000458/genomes1/MGYG000000458.gff.gz
MGYG000000459	MAG	1088338	4	296384	34.95	77.69	0	d__Bacteria;p__Firmicutes_A;c__Clostridia_A;o__Christensenellales;f__UBA1242;g__;s__	ERS554200	ERP007090	Sweden	Europe	ftp://ftp.ebi.ac.uk/pub/databases/metagenomics/mgnify_genomes/human-gut/v2.0/all_genomes/MGYG0000004/MGYG000000459/genomes1/MGYG000000459.gff.gz
MGYG000000460	MAG	1595400	24	101927	46.16	86.17	0	d__Bacteria;p__Firmicutes_A;c__Clostridia_A;o__Christensenellales;f__CAG-917;g__CAG-475;s__CAG-475 sp900550915	SRS476076	SRP029441	Fiji	Oceania	ftp://ftp.ebi.ac.uk/pub/databases/metagenomics/mgnify_genomes/human-gut/v2.0/all_genomes/MGYG0000004/MGYG000000460/genomes1/MGYG000000460.gff.gz
MGYG000000461	MAG	905840	144	8618	35.7	69.7	0	d__Bacteria;p__Firmicutes_A;c__Clostridia_A;o__Christensenellales;f__UBA1242;g__UBA11517;s__UBA11517 sp900768545	SRS476076	SRP029441	Fiji	Oceania	ftp://ftp.ebi.ac.uk/pub/databases/metagenomics/mgnify_genomes/human-gut/v2.0/all_genomes/MGYG0000004/MGYG000000461/genomes1/MGYG000000461.gff.gz
MGYG000000462	MAG	1821707	78	36594	53.49	95.42	1.36	d__Bacteria;p__Bacteroidota;c__Bacteroidia;o__Bacteroidales;f__Rikenellaceae;g__UBA940;s__UBA940 sp900768115	SRS476076	SRP029441	Fiji	Oceania	ftp://ftp.ebi.ac.uk/pub/databases/metagenomics/mgnify_genomes/human-gut/v2.0/all_genomes/MGYG0000004/MGYG000000462/genomes1/MGYG000000462.gff.gz
MGYG000000463	MAG	1724452	18	178745	45.27	92.17	0	d__Bacteria;p__Firmicutes_A;c__Clostridia;o__Oscillospirales;f__CAG-272;g__CAG-841;s__CAG-841 sp000437375	SRS476076	SRP029441	Fiji	Oceania	ftp://ftp.ebi.ac.uk/pub/databases/metagenomics/mgnify_genomes/human-gut/v2.0/all_genomes/MGYG0000004/MGYG000000463/genomes1/MGYG000000463.gff.gz
MGYG000000464	MAG	1534068	12	214296	32.12	88.03	0.85	d__Bacteria;p__Cyanobacteria;c__Vampirovibrionia;o__Gastranaerophilales;f__Gastranaerophilaceae;g__QHMH01;s__QHMH01 sp003258795	SRS476144	SRP029441	Fiji	Oceania	ftp://ftp.ebi.ac.uk/pub/databases/metagenomics/mgnify_genomes/human-gut/v2.0/all_genomes/MGYG0000004/MGYG000000464/genomes1/MGYG000000464.gff.gz
MGYG000000465	MAG	930329	20	84203	27.19	79.21	2.25	d__Bacteria;p__Firmicutes;c__Bacilli;o__RF39;f__UBA660;g__CAG-460;s__	SRS476144	SRP029441	Fiji	Oceania	ftp://ftp.ebi.ac.uk/pub/databases/metagenomics/mgnify_genomes/human-gut/v2.0/all_genomes/MGYG0000004/MGYG000000465/genomes1/MGYG000000465.gff.gz
MGYG000000466	MAG	1837167	114	27754	50.61	88.37	0.67	d__Bacteria;p__Firmicutes_A;c__Clostridia;o__Oscillospirales;f__Ruminococcaceae;g__UMGS1668;s__UMGS1668 sp900553955	SRS476144	SRP029441	Fiji	Oceania	ftp://ftp.ebi.ac.uk/pub/databases/metagenomics/mgnify_genomes/human-gut/v2.0/all_genomes/MGYG0000004/MGYG000000466/genomes1/MGYG000000466.gff.gz
MGYG000000467	MAG	2445290	56	65279	46.46	92.99	3.04	d__Bacteria;p__Verrucomicrobiota;c__Lentisphaeria;o__Victivallales;f__Victivallaceae;g__CAAGED01;s__CAAGED01 sp900768505	SRS476144	SRP029441	Fiji	Oceania	ftp://ftp.ebi.ac.uk/pub/databases/metagenomics/mgnify_genomes/human-gut/v2.0/all_genomes/MGYG0000004/MGYG000000467/genomes1/MGYG000000467.gff.gz
MGYG000000468	MAG	2935049	163	31971	55.16	93.19	0.67	d__Bacteria;p__Firmicutes_A;c__Clostridia;o__Oscillospirales;f__CAG-272;g__UMGS1696;s__UMGS1696 sp900554225	SRS475566	SRP029441	Fiji	Oceania	ftp://ftp.ebi.ac.uk/pub/databases/metagenomics/mgnify_genomes/human-gut/v2.0/all_genomes/MGYG0000004/MGYG000000468/genomes1/MGYG000000468.gff.gz
MGYG000000469	MAG	1307310	28	77461	27	93.26	1.12	d__Bacteria;p__Firmicutes;c__Bacilli;o__RF39;f__UBA660;g__UBA6414;s__	SRS475566	SRP029441	Fiji	Oceania	ftp://ftp.ebi.ac.uk/pub/databases/metagenomics/mgnify_genomes/human-gut/v2.0/all_genomes/MGYG0000004/MGYG000000469/genomes1/MGYG000000469.gff.gz
MGYG000000470	MAG	2694868	240	16214	27.93	100	0	d__Bacteria;p__Spirochaetota;c__Brachyspirae;o__Brachyspirales;f__Brachyspiraceae;g__Brachyspira;s__Brachyspira pilosicoli	SRS475651	SRP029441	Fiji	Oceania	ftp://ftp.ebi.ac.uk/pub/databases/metagenomics/mgnify_genomes/human-gut/v2.0/all_genomes/MGYG0000004/MGYG000000470/genomes1/MGYG000000470.gff.gz
MGYG000000471	MAG	1588654	36	65593	44.1	97.27	0	d__Bacteria;p__Firmicutes;c__Bacilli;o__RFN20;f__CAG-288;g__UBA7642;s__UBA7642 sp900770925	SRS476430	SRP029441	Fiji	Oceania	ftp://ftp.ebi.ac.uk/pub/databases/metagenomics/mgnify_genomes/human-gut/v2.0/all_genomes/MGYG0000004/MGYG000000471/genomes1/MGYG000000471.gff.gz
MGYG000000472	MAG	1121511	3	806256	33.65	81.52	1.61	d__Bacteria;p__Firmicutes_A;c__Clostridia_A;o__Christensenellales;f__UBA1242;g__UMGS2069;s__UMGS2069 sp900554955	SRS475986	SRP029441	Fiji	Oceania	ftp://ftp.ebi.ac.uk/pub/databases/metagenomics/mgnify_genomes/human-gut/v2.0/all_genomes/MGYG0000004/MGYG000000472/genomes1/MGYG000000472.gff.gz
MGYG000000473	MAG	1843328	163	19002	45.69	88.51	1.61	d__Bacteria;p__Firmicutes_A;c__Clostridia_A;o__Christensenellales;f__Borkfalkiaceae;g__UBA10281;s__UBA10281 sp900767495	SRS475986	SRP029441	Fiji	Oceania	ftp://ftp.ebi.ac.uk/pub/databases/metagenomics/mgnify_genomes/human-gut/v2.0/all_genomes/MGYG0000004/MGYG000000473/genomes1/MGYG000000473.gff.gz
MGYG000000474	MAG	1911183	369	6794	59.63	82.25	3.46	d__Bacteria;p__Firmicutes_A;c__Clostridia;o__Oscillospirales;f__Oscillospiraceae;g__Dysosmobacter;s__	SRS475986	SRP029441	Fiji	Oceania	ftp://ftp.ebi.ac.uk/pub/databases/metagenomics/mgnify_genomes/human-gut/v2.0/all_genomes/MGYG0000004/MGYG000000474/genomes1/MGYG000000474.gff.gz
MGYG000000475	MAG	1625826	39	61915	53.03	97.4	0.62	d__Bacteria;p__Proteobacteria;c__Gammaproteobacteria;o__Burkholderiales;f__Burkholderiaceae;g__Duodenibacillus;s__Duodenibacillus sp900544335	SRS476187	SRP029441	Fiji	Oceania	ftp://ftp.ebi.ac.uk/pub/databases/metagenomics/mgnify_genomes/human-gut/v2.0/all_genomes/MGYG0000004/MGYG000000475/genomes1/MGYG000000475.gff.gz
MGYG000000476	MAG	2809926	68	120257	50.79	94.41	0.67	d__Bacteria;p__Firmicutes_A;c__Clostridia;o__Oscillospirales;f__CAG-382;g__UMGS882;s__UMGS882 sp900546385	SRS476070	SRP029441	Fiji	Oceania	ftp://ftp.ebi.ac.uk/pub/databases/metagenomics/mgnify_genomes/human-gut/v2.0/all_genomes/MGYG0000004/MGYG000000476/genomes1/MGYG000000476.gff.gz
MGYG000000477	MAG	1717685	79	48814	31	81.8	3.05	d__Bacteria;p__Firmicutes_A;c__Clostridia;o__TANB77;f__UBA1234;g__UBA1234;s__UBA1234 sp900753135	SRS476070	SRP029441	Fiji	Oceania	ftp://ftp.ebi.ac.uk/pub/databases/metagenomics/mgnify_genomes/human-gut/v2.0/all_genomes/MGYG0000004/MGYG000000477/genomes1/MGYG000000477.gff.gz
MGYG000000478	MAG	1684203	37	98987	38.42	96.63	0	d__Bacteria;p__Firmicutes;c__Bacilli;o__RFN20;f__CAG-826;g__UBA4951;s__UBA4951 sp900540385	SRS476021	SRP029441	Fiji	Oceania	ftp://ftp.ebi.ac.uk/pub/databases/metagenomics/mgnify_genomes/human-gut/v2.0/all_genomes/MGYG0000004/MGYG000000478/genomes1/MGYG000000478.gff.gz
MGYG000000479	MAG	2347794	16	189058	41.84	99.3	0	d__Bacteria;p__Spirochaetota;c__Spirochaetia;o__Treponematales;f__Treponemataceae;g__Treponema_D;s__Treponema_D sp900541995	SRS476120	SRP029441	Fiji	Oceania	ftp://ftp.ebi.ac.uk/pub/databases/metagenomics/mgnify_genomes/human-gut/v2.0/all_genomes/MGYG0000004/MGYG000000479/genomes1/MGYG000000479.gff.gz
MGYG000000480	MAG	1940095	68	46128	53.4	93.92	0.34	d__Bacteria;p__Verrucomicrobiota;c__Verrucomicrobiae;o__Opitutales;f__CAG-312;g__CAG-312;s__CAG-312 sp900546565	SRS476274	SRP029441	Fiji	Oceania	ftp://ftp.ebi.ac.uk/pub/databases/metagenomics/mgnify_genomes/human-gut/v2.0/all_genomes/MGYG0000004/MGYG000000480/genomes1/MGYG000000480.gff.gz
MGYG000000481	MAG	2443498	230	14331	45.76	96.13	3.29	d__Bacteria;p__Firmicutes_A;c__Clostridia;o__Oscillospirales;f__CAG-382;g__UMGS1387;s__	SRS476274	SRP029441	Fiji	Oceania	ftp://ftp.ebi.ac.uk/pub/databases/metagenomics/mgnify_genomes/human-gut/v2.0/all_genomes/MGYG0000004/MGYG000000481/genomes1/MGYG000000481.gff.gz
MGYG000000482	MAG	1135888	6	859601	26.49	75.33	0.22	d__Bacteria;p__Firmicutes_A;c__Clostridia;o__TANB77;f__CAG-508;g__HGM13634;s__HGM13634 sp900770385	SRS476302	SRP029441	Fiji	Oceania	ftp://ftp.ebi.ac.uk/pub/databases/metagenomics/mgnify_genomes/human-gut/v2.0/all_genomes/MGYG0000004/MGYG000000482/genomes1/MGYG000000482.gff.gz
MGYG000000483	MAG	1951388	68	42138	45.04	91.94	0	d__Bacteria;p__Firmicutes_A;c__Clostridia_A;o__Christensenellales;f__Borkfalkiaceae;g__HGM11416;s__HGM11416 sp900766495	SRS476155	SRP029441	Fiji	Oceania	ftp://ftp.ebi.ac.uk/pub/databases/metagenomics/mgnify_genomes/human-gut/v2.0/all_genomes/MGYG0000004/MGYG000000483/genomes1/MGYG000000483.gff.gz
MGYG000000484	MAG	2428908	25	179014	41.62	100	0	d__Bacteria;p__Firmicutes_A;c__Clostridia;o__Lachnospirales;f__Lachnospiraceae;g__Butyrivibrio_A;s__Butyrivibrio_A sp000431815	SRS475682	SRP029441	Fiji	Oceania	ftp://ftp.ebi.ac.uk/pub/databases/metagenomics/mgnify_genomes/human-gut/v2.0/all_genomes/MGYG0000004/MGYG000000484/genomes1/MGYG000000484.gff.gz
MGYG000000485	MAG	1980530	77	58186	34.2	86.69	1.28	d__Bacteria;p__Cyanobacteria;c__Vampirovibrionia;o__Gastranaerophilales;f__Gastranaerophilaceae;g__Zag1;s__Zag1 sp900767135	SRS475682	SRP029441	Fiji	Oceania	ftp://ftp.ebi.ac.uk/pub/databases/metagenomics/mgnify_genomes/human-gut/v2.0/all_genomes/MGYG0000004/MGYG000000485/genomes1/MGYG000000485.gff.gz
MGYG000000486	MAG	2258701	36	112229	47.18	99.4	1.2	d__Bacteria;p__Firmicutes_C;c__Negativicutes;o__Acidaminococcales;f__Acidaminococcaceae;g__Phascolarctobacterium_A;s__Phascolarctobacterium_A sp900770955	SRS475542	SRP029441	Fiji	Oceania	ftp://ftp.ebi.ac.uk/pub/databases/metagenomics/mgnify_genomes/human-gut/v2.0/all_genomes/MGYG0000004/MGYG000000486/genomes1/MGYG000000486.gff.gz
MGYG000000487	MAG	2815466	44	85653	53.18	97.32	0.67	d__Bacteria;p__Firmicutes_A;c__Clostridia;o__Oscillospirales;f__Ruminococcaceae;g__CAG-115;s__CAG-115 sp900768125	SRS476035	SRP029441	Fiji	Oceania	ftp://ftp.ebi.ac.uk/pub/databases/metagenomics/mgnify_genomes/human-gut/v2.0/all_genomes/MGYG0000004/MGYG000000487/genomes1/MGYG000000487.gff.gz
MGYG000000488	MAG	1945837	65	50264	27.27	98.67	1.33	d__Bacteria;p__Firmicutes;c__Bacilli;o__Acholeplasmatales;f__Anaeroplasmataceae;g__Anaeroplasma;s__Anaeroplasma sp900767915	SRS476035	SRP029441	Fiji	Oceania	ftp://ftp.ebi.ac.uk/pub/databases/metagenomics/mgnify_genomes/human-gut/v2.0/all_genomes/MGYG0000004/MGYG000000488/genomes1/MGYG000000488.gff.gz
MGYG000000489	MAG	2786257	43	102898	41.05	98.71	1.13	d__Bacteria;p__Firmicutes_A;c__Clostridia;o__Lachnospirales;f__Lachnospiraceae;g__Agathobacter;s__Agathobacter sp900548765	SRS476035	SRP029441	Fiji	Oceania	ftp://ftp.ebi.ac.uk/pub/databases/metagenomics/mgnify_genomes/human-gut/v2.0/all_genomes/MGYG0000004/MGYG000000489/genomes1/MGYG000000489.gff.gz
MGYG000000490	MAG	2369759	185	24011	58.2	93.18	0.69	d__Bacteria;p__Firmicutes_A;c__Clostridia;o__Oscillospirales;f__CAG-272;g__UMGS1865;s__UMGS1865 sp900768535	SRS476035	SRP029441	Fiji	Oceania	ftp://ftp.ebi.ac.uk/pub/databases/metagenomics/mgnify_genomes/human-gut/v2.0/all_genomes/MGYG0000004/MGYG000000490/genomes1/MGYG000000490.gff.gz
MGYG000000491	MAG	2014387	18	268115	33.1	89.74	0.85	d__Bacteria;p__Cyanobacteria;c__Vampirovibrionia;o__Gastranaerophilales;f__Gastranaerophilaceae;g__Zag111;s__Zag111 sp003258735	SRS476035	SRP029441	Fiji	Oceania	ftp://ftp.ebi.ac.uk/pub/databases/metagenomics/mgnify_genomes/human-gut/v2.0/all_genomes/MGYG0000004/MGYG000000491/genomes1/MGYG000000491.gff.gz
MGYG000000492	MAG	1465212	16	135351	39.29	95.7	0	d__Bacteria;p__Proteobacteria;c__Alphaproteobacteria;o__RF32;f__CAG-239;g__RUG410;s__RUG410 sp900553115	SRS475695	SRP029441	Fiji	Oceania	ftp://ftp.ebi.ac.uk/pub/databases/metagenomics/mgnify_genomes/human-gut/v2.0/all_genomes/MGYG0000004/MGYG000000492/genomes1/MGYG000000492.gff.gz
MGYG000000493	MAG	1815977	25	128859	31.78	89.74	0	d__Bacteria;p__Cyanobacteria;c__Vampirovibrionia;o__Gastranaerophilales;f__Gastranaerophilaceae;g__UBA2883;s__UBA2883 sp002103075	SRS476291	SRP029441	Fiji	Oceania	ftp://ftp.ebi.ac.uk/pub/databases/metagenomics/mgnify_genomes/human-gut/v2.0/all_genomes/MGYG0000004/MGYG000000493/genomes1/MGYG000000493.gff.gz
MGYG000000494	MAG	1504589	75	33882	28.03	76.33	1.57	d__Bacteria;p__Firmicutes_A;c__Clostridia;o__TANB77;f__CAG-508;g__CAG-269;s__	SRS476291	SRP029441	Fiji	Oceania	ftp://ftp.ebi.ac.uk/pub/databases/metagenomics/mgnify_genomes/human-gut/v2.0/all_genomes/MGYG0000004/MGYG000000494/genomes1/MGYG000000494.gff.gz
MGYG000000495	MAG	2149207	71	54538	48.52	95.97	0.67	d__Bacteria;p__Firmicutes_A;c__Clostridia;o__UMGS1883;f__HGM11501;g__HGM11501;s__HGM11501 sp900766735	SRS475612	SRP029441	Fiji	Oceania	ftp://ftp.ebi.ac.uk/pub/databases/metagenomics/mgnify_genomes/human-gut/v2.0/all_genomes/MGYG0000004/MGYG000000495/genomes1/MGYG000000495.gff.gz
MGYG000000496	MAG	1275836	6	284063	26.37	91.57	0.56	d__Bacteria;p__Firmicutes;c__Bacilli;o__RF39;f__UBA660;g__CAG-1000;s__CAG-1000 sp900768345	SRS475968	SRP029441	Fiji	Oceania	ftp://ftp.ebi.ac.uk/pub/databases/metagenomics/mgnify_genomes/human-gut/v2.0/all_genomes/MGYG0000004/MGYG000000496/genomes1/MGYG000000496.gff.gz
MGYG000000497	MAG	1155652	451	2567	47.23	60.77	1.72	d__Bacteria;p__Verrucomicrobiota;c__Verrucomicrobiae;o__Opitutales;f__CAG-312;g__QALA01;s__	SRS475968	SRP029441	Fiji	Oceania	ftp://ftp.ebi.ac.uk/pub/databases/metagenomics/mgnify_genomes/human-gut/v2.0/all_genomes/MGYG0000004/MGYG000000497/genomes1/MGYG000000497.gff.gz
MGYG000000498	MAG	1329771	63	33665	26.51	92.7	1.69	d__Bacteria;p__Firmicutes;c__Bacilli;o__RF39;f__UBA660;g__UMGS995;s__UMGS995 sp900769695	SRS476276	SRP029441	Fiji	Oceania	ftp://ftp.ebi.ac.uk/pub/databases/metagenomics/mgnify_genomes/human-gut/v2.0/all_genomes/MGYG0000004/MGYG000000498/genomes1/MGYG000000498.gff.gz
MGYG000000499	MAG	2647539	259	21139	44.17	90.69	0.81	d__Bacteria;p__Firmicutes_A;c__Clostridia_A;o__Christensenellales;f__Borkfalkiaceae;g__HGM11416;s__HGM11416 sp900768525	SRS476020	SRP029441	Fiji	Oceania	ftp://ftp.ebi.ac.uk/pub/databases/metagenomics/mgnify_genomes/human-gut/v2.0/all_genomes/MGYG0000004/MGYG000000499/genomes1/MGYG000000499.gff.gz
MGYG000000500	MAG	2379768	184	19067	57.31	95.65	0.84	d__Bacteria;p__Firmicutes_A;c__Clostridia;o__Oscillospirales;f__Oscillospiraceae;g__CAG-110;s__CAG-110 sp900547405	SRS475666	SRP029441	Fiji	Oceania	ftp://ftp.ebi.ac.uk/pub/databases/metagenomics/mgnify_genomes/human-gut/v2.0/all_genomes/MGYG0000005/MGYG000000500/genomes1/MGYG000000500.gff.gz
MGYG000000501	MAG	2730672	26	154699	44.62	98.66	0	d__Bacteria;p__Firmicutes_A;c__Clostridia;o__Lachnospirales;f__Lachnospiraceae;g__CAG-127;s__CAG-127 sp900553925	SRS475666	SRP029441	Fiji	Oceania	ftp://ftp.ebi.ac.uk/pub/databases/metagenomics/mgnify_genomes/human-gut/v2.0/all_genomes/MGYG0000005/MGYG000000501/genomes1/MGYG000000501.gff.gz
MGYG000000502	MAG	2577668	69	56429	28.02	99.2	0	d__Bacteria;p__Spirochaetota;c__Brachyspirae;o__Brachyspirales;f__Brachyspiraceae;g__Brachyspira;s__Brachyspira aalborgi	SRS475631	SRP029441	Fiji	Oceania	ftp://ftp.ebi.ac.uk/pub/databases/metagenomics/mgnify_genomes/human-gut/v2.0/all_genomes/MGYG0000005/MGYG000000502/genomes1/MGYG000000502.gff.gz
MGYG000000503	MAG	1878889	17	224627	31.26	88.89	0	d__Bacteria;p__Cyanobacteria;c__Vampirovibrionia;o__Gastranaerophilales;f__Gastranaerophilaceae;g__UMGS1585;s__UMGS1585 sp900766355	SRS475648	SRP029441	Fiji	Oceania	ftp://ftp.ebi.ac.uk/pub/databases/metagenomics/mgnify_genomes/human-gut/v2.0/all_genomes/MGYG0000005/MGYG000000503/genomes1/MGYG000000503.gff.gz
MGYG000000504	MAG	2519783	39	125476	46.11	94.59	1.35	d__Bacteria;p__Verrucomicrobiota;c__Verrucomicrobiae;o__Opitutales;f__CAG-312;g__CAG-312;s__CAG-312 sp000438015	SRS475979	SRP029441	Fiji	Oceania	ftp://ftp.ebi.ac.uk/pub/databases/metagenomics/mgnify_genomes/human-gut/v2.0/all_genomes/MGYG0000005/MGYG000000504/genomes1/MGYG000000504.gff.gz
MGYG000000505	MAG	1142930	172	9408	34.85	70.43	0.34	d__Bacteria;p__Firmicutes_A;c__Clostridia;o__Oscillospirales;f__Acutalibacteraceae;g__;s__	SRS475979	SRP029441	Fiji	Oceania	ftp://ftp.ebi.ac.uk/pub/databases/metagenomics/mgnify_genomes/human-gut/v2.0/all_genomes/MGYG0000005/MGYG000000505/genomes1/MGYG000000505.gff.gz
MGYG000000506	MAG	1552629	18	149542	40.46	95.7	0	d__Bacteria;p__Proteobacteria;c__Alphaproteobacteria;o__RF32;f__CAG-239;g__RUG410;s__RUG410 sp900769705	SRS476083	SRP029441	Fiji	Oceania	ftp://ftp.ebi.ac.uk/pub/databases/metagenomics/mgnify_genomes/human-gut/v2.0/all_genomes/MGYG0000005/MGYG000000506/genomes1/MGYG000000506.gff.gz
MGYG000000507	MAG	1876051	30	104170	51.76	77.74	0.05	d__Bacteria;p__Proteobacteria;c__Alphaproteobacteria;o__RF32;f__CAG-977;g__UBA2903;s__UBA2903 sp900768875	SRS476205	SRP029441	Fiji	Oceania	ftp://ftp.ebi.ac.uk/pub/databases/metagenomics/mgnify_genomes/human-gut/v2.0/all_genomes/MGYG0000005/MGYG000000507/genomes1/MGYG000000507.gff.gz
MGYG000000508	MAG	2012746	22	232346	48.4	88.81	0	d__Bacteria;p__Firmicutes_A;c__Clostridia;o__Oscillospirales;f__CAG-272;g__CAG-724;s__CAG-724 sp003524145	SRS476094	SRP029441	Fiji	Oceania	ftp://ftp.ebi.ac.uk/pub/databases/metagenomics/mgnify_genomes/human-gut/v2.0/all_genomes/MGYG0000005/MGYG000000508/genomes1/MGYG000000508.gff.gz
MGYG000000509	MAG	1316319	21	111674	53.76	96.56	0	d__Bacteria;p__Elusimicrobiota;c__Elusimicrobia;o__Elusimicrobiales;f__Elusimicrobiaceae;g__CADBRU01;s__CADBRU01 sp900762815	SRS476094	SRP029441	Fiji	Oceania	ftp://ftp.ebi.ac.uk/pub/databases/metagenomics/mgnify_genomes/human-gut/v2.0/all_genomes/MGYG0000005/MGYG000000509/genomes1/MGYG000000509.gff.gz
MGYG000000510	MAG	2415256	102	32127	45.59	97.32	0	d__Bacteria;p__Firmicutes_A;c__Clostridia;o__Oscillospirales;f__Ruminococcaceae;g__UMGS363;s__UMGS363 sp900541495	SRS476094	SRP029441	Fiji	Oceania	ftp://ftp.ebi.ac.uk/pub/databases/metagenomics/mgnify_genomes/human-gut/v2.0/all_genomes/MGYG0000005/MGYG000000510/genomes1/MGYG000000510.gff.gz
MGYG000000511	MAG	1940210	30	114376	33.79	88.89	0.85	d__Bacteria;p__Cyanobacteria;c__Vampirovibrionia;o__Gastranaerophilales;f__Gastranaerophilaceae;g__Zag1;s__Zag1 sp900556295	SRS476278	SRP029441	Fiji	Oceania	ftp://ftp.ebi.ac.uk/pub/databases/metagenomics/mgnify_genomes/human-gut/v2.0/all_genomes/MGYG0000005/MGYG000000511/genomes1/MGYG000000511.gff.gz
MGYG000000512	MAG	1575087	166	21047	58.05	53.9	0	d__Bacteria;p__Firmicutes_A;c__Clostridia;o__Oscillospirales;f__Ruminococcaceae;g__Faecalibacterium;s__	SRS475703	SRP029441	Fiji	Oceania	ftp://ftp.ebi.ac.uk/pub/databases/metagenomics/mgnify_genomes/human-gut/v2.0/all_genomes/MGYG0000005/MGYG000000512/genomes1/MGYG000000512.gff.gz
MGYG000000513	MAG	1869856	53	58909	38.62	98.42	0.35	d__Bacteria;p__Campylobacterota;c__Campylobacteria;o__Campylobacterales;f__Helicobacteraceae;g__Helicobacter_B;s__Helicobacter_B fennelliae	SRS475703	SRP029441	Fiji	Oceania	ftp://ftp.ebi.ac.uk/pub/databases/metagenomics/mgnify_genomes/human-gut/v2.0/all_genomes/MGYG0000005/MGYG000000513/genomes1/MGYG000000513.gff.gz
MGYG000000514	MAG	3147233	141	37037	41.26	94.63	0.06	d__Bacteria;p__Firmicutes_A;c__Clostridia;o__Lachnospirales;f__Lachnospiraceae;g__CAG-590;s__CAG-590 sp900769115	SRS476164	SRP029441	Fiji	Oceania	ftp://ftp.ebi.ac.uk/pub/databases/metagenomics/mgnify_genomes/human-gut/v2.0/all_genomes/MGYG0000005/MGYG000000514/genomes1/MGYG000000514.gff.gz
MGYG000000515	MAG	2818145	46	145978	42.21	98.43	0.97	d__Bacteria;p__Firmicutes_A;c__Clostridia;o__Lachnospirales;f__Lachnospiraceae;g__UBA2882;s__UBA2882 sp900549665	SRS475534	SRP029441	Fiji	Oceania	ftp://ftp.ebi.ac.uk/pub/databases/metagenomics/mgnify_genomes/human-gut/v2.0/all_genomes/MGYG0000005/MGYG000000515/genomes1/MGYG000000515.gff.gz
MGYG000000516	MAG	1853543	355	6395	60.13	77.7	2.47	d__Bacteria;p__Firmicutes_A;c__Clostridia;o__Oscillospirales;f__CAG-272;g__UMGS902;s__	SRS475534	SRP029441	Fiji	Oceania	ftp://ftp.ebi.ac.uk/pub/databases/metagenomics/mgnify_genomes/human-gut/v2.0/all_genomes/MGYG0000005/MGYG000000516/genomes1/MGYG000000516.gff.gz
MGYG000000517	MAG	2612851	49	134634	46.14	96.64	0	d__Bacteria;p__Firmicutes_A;c__Clostridia;o__Oscillospirales;f__Ruminococcaceae;g__UMGS1889;s__UMGS1889 sp900556055	SRS475534	SRP029441	Fiji	Oceania	ftp://ftp.ebi.ac.uk/pub/databases/metagenomics/mgnify_genomes/human-gut/v2.0/all_genomes/MGYG0000005/MGYG000000517/genomes1/MGYG000000517.gff.gz
MGYG000000518	MAG	1605062	107	22791	40.35	91.95	0	d__Bacteria;p__Firmicutes_A;c__Clostridia;o__Oscillospirales;f__Acutalibacteraceae;g__UBA737;s__UBA737 sp900547095	SRS475567	SRP029441	Fiji	Oceania	ftp://ftp.ebi.ac.uk/pub/databases/metagenomics/mgnify_genomes/human-gut/v2.0/all_genomes/MGYG0000005/MGYG000000518/genomes1/MGYG000000518.gff.gz
MGYG000000519	MAG	1498992	6	403537	47.43	96.63	0	d__Bacteria;p__Elusimicrobiota;c__Elusimicrobia;o__Elusimicrobiales;f__Elusimicrobiaceae;g__UBA1436;s__UBA1436 sp900541355	SRS476014	SRP029441	Fiji	Oceania	ftp://ftp.ebi.ac.uk/pub/databases/metagenomics/mgnify_genomes/human-gut/v2.0/all_genomes/MGYG0000005/MGYG000000519/genomes1/MGYG000000519.gff.gz
MGYG000000520	MAG	1867000	91	34497	55.9	87.68	0.34	d__Bacteria;p__Firmicutes_A;c__Clostridia;o__Oscillospirales;f__CAG-272;g__Firm-07;s__Firm-07 sp900548735	SRS476014	SRP029441	Fiji	Oceania	ftp://ftp.ebi.ac.uk/pub/databases/metagenomics/mgnify_genomes/human-gut/v2.0/all_genomes/MGYG0000005/MGYG000000520/genomes1/MGYG000000520.gff.gz
MGYG000000521	MAG	1223776	24	89165	27.93	76.56	0.02	d__Bacteria;p__Firmicutes_A;c__Clostridia;o__TANB77;f__CAG-508;g__CAG-452;s__	SRS476014	SRP029441	Fiji	Oceania	ftp://ftp.ebi.ac.uk/pub/databases/metagenomics/mgnify_genomes/human-gut/v2.0/all_genomes/MGYG0000005/MGYG000000521/genomes1/MGYG000000521.gff.gz
MGYG000000522	MAG	1691878	132	17954	31.67	99.2	0	d__Archaea;p__Methanobacteriota;c__Methanobacteria;o__Methanobacteriales;f__Methanobacteriaceae;g__Methanobrevibacter_A;s__Methanobrevibacter_A sp900766745	SRS475589	SRP029441	Fiji	Oceania	ftp://ftp.ebi.ac.uk/pub/databases/metagenomics/mgnify_genomes/human-gut/v2.0/all_genomes/MGYG0000005/MGYG000000522/genomes1/MGYG000000522.gff.gz
MGYG000000523	MAG	1958836	24	356338	33.92	88.03	1.71	d__Bacteria;p__Cyanobacteria;c__Vampirovibrionia;o__Gastranaerophilales;f__Gastranaerophilaceae;g__UBA1221;s__UBA1221 sp900770525	SRS476128	SRP029441	Fiji	Oceania	ftp://ftp.ebi.ac.uk/pub/databases/metagenomics/mgnify_genomes/human-gut/v2.0/all_genomes/MGYG0000005/MGYG000000523/genomes1/MGYG000000523.gff.gz
MGYG000000524	MAG	2043068	30	102176	45.64	88.71	0	d__Bacteria;p__Firmicutes_A;c__Clostridia_A;o__Christensenellales;f__Borkfalkiaceae;g__UBA4636;s__UBA4636 sp900770945	SRS476518	SRP029441	Fiji	Oceania	ftp://ftp.ebi.ac.uk/pub/databases/metagenomics/mgnify_genomes/human-gut/v2.0/all_genomes/MGYG0000005/MGYG000000524/genomes1/MGYG000000524.gff.gz
MGYG000000525	MAG	1915990	78	38942	62.22	99.38	0.62	d__Bacteria;p__Proteobacteria;c__Gammaproteobacteria;o__Burkholderiales;f__Burkholderiaceae;g__Duodenibacillus;s__Duodenibacillus sp900767875	SRS475541	SRP029441	Fiji	Oceania	ftp://ftp.ebi.ac.uk/pub/databases/metagenomics/mgnify_genomes/human-gut/v2.0/all_genomes/MGYG0000005/MGYG000000525/genomes1/MGYG000000525.gff.gz
MGYG000000526	MAG	3510035	38	182536	47.78	97.78	0.19	d__Bacteria;p__Bacteroidota;c__Bacteroidia;o__Bacteroidales;f__Bacteroidaceae;g__Prevotella;s__Prevotella sp900770395	SRS476306	SRP029441	Fiji	Oceania	ftp://ftp.ebi.ac.uk/pub/databases/metagenomics/mgnify_genomes/human-gut/v2.0/all_genomes/MGYG0000005/MGYG000000526/genomes1/MGYG000000526.gff.gz
MGYG000000527	MAG	1011217	9	269824	36.94	80.51	0.4	d__Bacteria;p__Firmicutes_A;c__Clostridia_A;o__Christensenellales;f__UBA1242;g__UMGS1470;s__UMGS1470 sp900552105	SRS475987	SRP029441	Fiji	Oceania	ftp://ftp.ebi.ac.uk/pub/databases/metagenomics/mgnify_genomes/human-gut/v2.0/all_genomes/MGYG0000005/MGYG000000527/genomes1/MGYG000000527.gff.gz
MGYG000000528	MAG	1493661	36	71090	40.95	96.77	0	d__Bacteria;p__Proteobacteria;c__Alphaproteobacteria;o__RF32;f__CAG-239;g__CAAFZY01;s__CAAFZY01 sp900767645	SRS475987	SRP029441	Fiji	Oceania	ftp://ftp.ebi.ac.uk/pub/databases/metagenomics/mgnify_genomes/human-gut/v2.0/all_genomes/MGYG0000005/MGYG000000528/genomes1/MGYG000000528.gff.gz
MGYG000000529	MAG	1939857	26	189458	32.64	88.89	0	d__Bacteria;p__Cyanobacteria;c__Vampirovibrionia;o__Gastranaerophilales;f__Gastranaerophilaceae;g__UMGS1585;s__UMGS1585 sp900553205	SRS476189	SRP029441	Fiji	Oceania	ftp://ftp.ebi.ac.uk/pub/databases/metagenomics/mgnify_genomes/human-gut/v2.0/all_genomes/MGYG0000005/MGYG000000529/genomes1/MGYG000000529.gff.gz
MGYG000000530	MAG	1956406	73	41953	49.48	97.18	0.72	d__Bacteria;p__Firmicutes_A;c__Clostridia_A;o__Christensenellales;f__CAG-138;g__PeH17;s__PeH17 sp000435055	SRS476015	SRP029441	Fiji	Oceania	ftp://ftp.ebi.ac.uk/pub/databases/metagenomics/mgnify_genomes/human-gut/v2.0/all_genomes/MGYG0000005/MGYG000000530/genomes1/MGYG000000530.gff.gz
MGYG000000531	MAG	2151211	117	33087	60.2	99.19	1.88	d__Bacteria;p__Actinobacteriota;c__Coriobacteriia;o__Coriobacteriales;f__Coriobacteriaceae;g__Collinsella;s__Collinsella sp900768265	SRS475613	SRP029441	Fiji	Oceania	ftp://ftp.ebi.ac.uk/pub/databases/metagenomics/mgnify_genomes/human-gut/v2.0/all_genomes/MGYG0000005/MGYG000000531/genomes1/MGYG000000531.gff.gz
MGYG000000532	MAG	2771736	40	92604	46.24	97.1	1.06	d__Bacteria;p__Firmicutes_A;c__Clostridia;o__Lachnospirales;f__Lachnospiraceae;g__CAG-510;s__CAG-510 sp000434615	SRS475604	SRP029441	Fiji	Oceania	ftp://ftp.ebi.ac.uk/pub/databases/metagenomics/mgnify_genomes/human-gut/v2.0/all_genomes/MGYG0000005/MGYG000000532/genomes1/MGYG000000532.gff.gz
MGYG000000533	MAG	2190020	31	106783	48.79	97.59	0.6	d__Bacteria;p__Firmicutes_C;c__Negativicutes;o__Acidaminococcales;f__Acidaminococcaceae;g__Phascolarctobacterium_A;s__Phascolarctobacterium_A sp900551335	SRS475537	SRP029441	Fiji	Oceania	ftp://ftp.ebi.ac.uk/pub/databases/metagenomics/mgnify_genomes/human-gut/v2.0/all_genomes/MGYG0000005/MGYG000000533/genomes1/MGYG000000533.gff.gz
MGYG000000534	MAG	3142227	85	53493	49.62	96.86	0.05	d__Bacteria;p__Bacteroidota;c__Bacteroidia;o__Bacteroidales;f__Bacteroidaceae;g__Prevotella;s__Prevotella sp900543975	SRS476185	SRP029441	Fiji	Oceania	ftp://ftp.ebi.ac.uk/pub/databases/metagenomics/mgnify_genomes/human-gut/v2.0/all_genomes/MGYG0000005/MGYG000000534/genomes1/MGYG000000534.gff.gz
MGYG000000535	MAG	2249918	143	28087	65.82	99.19	0	d__Bacteria;p__Actinobacteriota;c__Coriobacteriia;o__Coriobacteriales;f__Atopobiaceae;g__Olsenella;s__Olsenella sp900538935	SRS476104	SRP029441	Fiji	Oceania	ftp://ftp.ebi.ac.uk/pub/databases/metagenomics/mgnify_genomes/human-gut/v2.0/all_genomes/MGYG0000005/MGYG000000535/genomes1/MGYG000000535.gff.gz
MGYG000000536	MAG	2326188	358	9502	29.4	98.88	0	d__Bacteria;p__Fusobacteriota;c__Fusobacteriia;o__Fusobacteriales;f__Fusobacteriaceae;g__Cetobacterium_A;s__Cetobacterium_A sp900766645	SRS475578	SRP029441	Fiji	Oceania	ftp://ftp.ebi.ac.uk/pub/databases/metagenomics/mgnify_genomes/human-gut/v2.0/all_genomes/MGYG0000005/MGYG000000536/genomes1/MGYG000000536.gff.gz
MGYG000000537	MAG	2340074	99	36186	55.98	96.64	0.17	d__Bacteria;p__Firmicutes_A;c__Clostridia;o__Oscillospirales;f__Ruminococcaceae;g__UMGS1826;s__UMGS1826 sp900555435	SRS476166	SRP029441	Fiji	Oceania	ftp://ftp.ebi.ac.uk/pub/databases/metagenomics/mgnify_genomes/human-gut/v2.0/all_genomes/MGYG0000005/MGYG000000537/genomes1/MGYG000000537.gff.gz
MGYG000000538	MAG	3384359	30	210139	55.82	93.89	1.35	d__Bacteria;p__Verrucomicrobiota;c__Lentisphaeria;o__Victivallales;f__UBA1829;g__UBA1829;s__UBA1829 sp900549045	SRS476167	SRP029441	Fiji	Oceania	ftp://ftp.ebi.ac.uk/pub/databases/metagenomics/mgnify_genomes/human-gut/v2.0/all_genomes/MGYG0000005/MGYG000000538/genomes1/MGYG000000538.gff.gz
MGYG000000539	MAG	2303957	92	38662	54.68	96.84	0	d__Bacteria;p__Firmicutes_A;c__Clostridia;o__Lachnospirales;f__Lachnospiraceae;g__Oribacterium;s__Oribacterium sp004554245	SRS476098	SRP029441	Fiji	Oceania	ftp://ftp.ebi.ac.uk/pub/databases/metagenomics/mgnify_genomes/human-gut/v2.0/all_genomes/MGYG0000005/MGYG000000539/genomes1/MGYG000000539.gff.gz
MGYG000000540	MAG	1286390	60	42282	27.34	93.82	0	d__Bacteria;p__Firmicutes;c__Bacilli;o__RF39;f__UBA660;g__CAG-762;s__CAG-762 sp000432575	SRS476098	SRP029441	Fiji	Oceania	ftp://ftp.ebi.ac.uk/pub/databases/metagenomics/mgnify_genomes/human-gut/v2.0/all_genomes/MGYG0000005/MGYG000000540/genomes1/MGYG000000540.gff.gz
MGYG000000541	MAG	2312271	441	6714	43.35	82.69	0	d__Bacteria;p__Eremiobacterota;c__Xenobia;o__Xenobiales;f__Xenobiaceae;g__Bruticola;s__Bruticola sp004554425	SRS476098	SRP029441	Fiji	Oceania	ftp://ftp.ebi.ac.uk/pub/databases/metagenomics/mgnify_genomes/human-gut/v2.0/all_genomes/MGYG0000005/MGYG000000541/genomes1/MGYG000000541.gff.gz
MGYG000000542	MAG	1922508	33	112867	29.82	89.74	0	d__Bacteria;p__Cyanobacteria;c__Vampirovibrionia;o__Gastranaerophilales;f__Gastranaerophilaceae;g__UBA2883;s__UBA2883 sp900768915	SRS475962	SRP029441	Fiji	Oceania	ftp://ftp.ebi.ac.uk/pub/databases/metagenomics/mgnify_genomes/human-gut/v2.0/all_genomes/MGYG0000005/MGYG000000542/genomes1/MGYG000000542.gff.gz
MGYG000000543	MAG	2969366	71	79411	41.81	97.41	1.2	d__Bacteria;p__Firmicutes_A;c__Clostridia;o__Lachnospirales;f__Lachnospiraceae;g__Agathobacter;s__Agathobacter sp900552085	SRS476296	SRP029441	Fiji	Oceania	ftp://ftp.ebi.ac.uk/pub/databases/metagenomics/mgnify_genomes/human-gut/v2.0/all_genomes/MGYG0000005/MGYG000000543/genomes1/MGYG000000543.gff.gz
MGYG000000544	MAG	1985493	226	13510	34.98	88.03	0.09	d__Bacteria;p__Cyanobacteria;c__Vampirovibrionia;o__Gastranaerophilales;f__Gastranaerophilaceae;g__Zag1;s__Zag1 sp900769355	SRS476213	SRP029441	Fiji	Oceania	ftp://ftp.ebi.ac.uk/pub/databases/metagenomics/mgnify_genomes/human-gut/v2.0/all_genomes/MGYG0000005/MGYG000000544/genomes1/MGYG000000544.gff.gz
MGYG000000545	MAG	2021811	81	43544	41.3	50.97	0	d__Bacteria;p__Firmicutes_A;c__Clostridia;o__Lachnospirales;f__Lachnospiraceae;g__Mediterraneibacter;s__	SRS475689	SRP029441	Fiji	Oceania	ftp://ftp.ebi.ac.uk/pub/databases/metagenomics/mgnify_genomes/human-gut/v2.0/all_genomes/MGYG0000005/MGYG000000545/genomes1/MGYG000000545.gff.gz
MGYG000000546	MAG	3035642	245	19360	42.54	91.7	1.79	d__Bacteria;p__Firmicutes_A;c__Clostridia;o__Lachnospirales;f__Lachnospiraceae;g__Roseburia;s__Roseburia sp003483745	SRS476489	SRP029441	Fiji	Oceania	ftp://ftp.ebi.ac.uk/pub/databases/metagenomics/mgnify_genomes/human-gut/v2.0/all_genomes/MGYG0000005/MGYG000000546/genomes1/MGYG000000546.gff.gz
MGYG000000547	MAG	1632403	586	2917	34.03	73.06	1.42	d__Bacteria;p__Firmicutes;c__Bacilli;o__Erysipelotrichales;f__Erysipelatoclostridiaceae;g__Catenibacterium;s__	SRS475980	SRP029441	Fiji	Oceania	ftp://ftp.ebi.ac.uk/pub/databases/metagenomics/mgnify_genomes/human-gut/v2.0/all_genomes/MGYG0000005/MGYG000000547/genomes1/MGYG000000547.gff.gz
MGYG000000548	MAG	2283169	205	24227	67.74	97.93	0.75	d__Bacteria;p__Proteobacteria;c__Gammaproteobacteria;o__Burkholderiales;f__Burkholderiaceae;g__Sutterella;s__Sutterella sp900770335	SRS475953	SRP029441	Fiji	Oceania	ftp://ftp.ebi.ac.uk/pub/databases/metagenomics/mgnify_genomes/human-gut/v2.0/all_genomes/MGYG0000005/MGYG000000548/genomes1/MGYG000000548.gff.gz
MGYG000000549	MAG	1845545	17	163957	32.81	88.89	0.85	d__Bacteria;p__Cyanobacteria;c__Vampirovibrionia;o__Gastranaerophilales;f__Gastranaerophilaceae;g__Zag1;s__Zag1 sp001765415	SRS476211	SRP029441	Fiji	Oceania	ftp://ftp.ebi.ac.uk/pub/databases/metagenomics/mgnify_genomes/human-gut/v2.0/all_genomes/MGYG0000005/MGYG000000549/genomes1/MGYG000000549.gff.gz
MGYG000000550	MAG	2679456	202	19795	61.92	90.81	0	d__Bacteria;p__Firmicutes_A;c__Clostridia;o__Oscillospirales;f__Oscillospiraceae;g__Lawsonibacter;s__Lawsonibacter sp900545895	SRS1997075	SRP100575	China	Asia	ftp://ftp.ebi.ac.uk/pub/databases/metagenomics/mgnify_genomes/human-gut/v2.0/all_genomes/MGYG0000005/MGYG000000550/genomes1/MGYG000000550.gff.gz
MGYG000000551	MAG	2226054	73	45865	58.32	84.5	1.58	d__Bacteria;p__Desulfobacterota;c__Desulfovibrionia;o__Desulfovibrionales;f__Desulfovibrionaceae;g__Mailhella;s__Mailhella sp900553065	SRS1997073	SRP100575	China	Asia	ftp://ftp.ebi.ac.uk/pub/databases/metagenomics/mgnify_genomes/human-gut/v2.0/all_genomes/MGYG0000005/MGYG000000551/genomes1/MGYG000000551.gff.gz
MGYG000000552	MAG	1311729	314	5064	47.57	82.59	1.25	d__Bacteria;p__Proteobacteria;c__Gammaproteobacteria;o__Burkholderiales;f__Burkholderiaceae;g__CAG-521;s__CAG-521 sp900554675	SRS1997072	SRP100575	China	Asia	ftp://ftp.ebi.ac.uk/pub/databases/metagenomics/mgnify_genomes/human-gut/v2.0/all_genomes/MGYG0000005/MGYG000000552/genomes1/MGYG000000552.gff.gz
MGYG000000553	MAG	2921999	60	78049	46.72	98.31	2.53	d__Bacteria;p__Bacteroidota;c__Bacteroidia;o__Bacteroidales;f__Bacteroidaceae;g__Prevotella;s__Prevotella sp900548535	SRS1997072	SRP100575	China	Asia	ftp://ftp.ebi.ac.uk/pub/databases/metagenomics/mgnify_genomes/human-gut/v2.0/all_genomes/MGYG0000005/MGYG000000553/genomes1/MGYG000000553.gff.gz
MGYG000000554	MAG	1538481	271	7244	33.77	95.54	0.68	d__Bacteria;p__Campylobacterota;c__Campylobacteria;o__Campylobacterales;f__Campylobacteraceae;g__Campylobacter;s__Campylobacter fetus	SRS1997068	SRP100575	China	Asia	ftp://ftp.ebi.ac.uk/pub/databases/metagenomics/mgnify_genomes/human-gut/v2.0/all_genomes/MGYG0000005/MGYG000000554/genomes1/MGYG000000554.gff.gz
MGYG000000555	MAG	2866181	609	5714	33.59	61.43	0	d__Bacteria;p__Firmicutes_A;c__Clostridia;o__Lachnospirales;f__Cellulosilyticaceae;g__Cellulosilyticum;s__Cellulosilyticum sp900556665	SRS1997064	SRP100575	China	Asia	ftp://ftp.ebi.ac.uk/pub/databases/metagenomics/mgnify_genomes/human-gut/v2.0/all_genomes/MGYG0000005/MGYG000000555/genomes1/MGYG000000555.gff.gz
MGYG000000556	MAG	1959616	269	10272	60.01	95.13	1.61	d__Bacteria;p__Actinobacteriota;c__Coriobacteriia;o__Coriobacteriales;f__Coriobacteriaceae;g__Collinsella;s__Collinsella sp003469205	SRS1997060	SRP100575	China	Asia	ftp://ftp.ebi.ac.uk/pub/databases/metagenomics/mgnify_genomes/human-gut/v2.0/all_genomes/MGYG0000005/MGYG000000556/genomes1/MGYG000000556.gff.gz
MGYG000000557	MAG	2365525	21	179446	54.65	99.38	0.62	d__Bacteria;p__Proteobacteria;c__Gammaproteobacteria;o__Burkholderiales;f__Burkholderiaceae;g__Sutterella;s__	SRS1997015	SRP100575	China	Asia	ftp://ftp.ebi.ac.uk/pub/databases/metagenomics/mgnify_genomes/human-gut/v2.0/all_genomes/MGYG0000005/MGYG000000557/genomes1/MGYG000000557.gff.gz
MGYG000000558	MAG	2334569	79	54058	51.12	99.4	0	d__Bacteria;p__Firmicutes_C;c__Negativicutes;o__Veillonellales;f__Megasphaeraceae;g__Caecibacter;s__Caecibacter hominis	SRS1997051	SRP100575	China	Asia	ftp://ftp.ebi.ac.uk/pub/databases/metagenomics/mgnify_genomes/human-gut/v2.0/all_genomes/MGYG0000005/MGYG000000558/genomes1/MGYG000000558.gff.gz
MGYG000000559	MAG	3371833	67	83204	43.82	94.33	0.25	d__Bacteria;p__Bacteroidota;c__Bacteroidia;o__Bacteroidales;f__Bacteroidaceae;g__Paraprevotella;s__Paraprevotella sp900546665	SRS1997048	SRP100575	China	Asia	ftp://ftp.ebi.ac.uk/pub/databases/metagenomics/mgnify_genomes/human-gut/v2.0/all_genomes/MGYG0000005/MGYG000000559/genomes1/MGYG000000559.gff.gz
MGYG000000560	MAG	2185840	97	38837	52.51	98.14	0	d__Bacteria;p__Proteobacteria;c__Gammaproteobacteria;o__Burkholderiales;f__Burkholderiaceae;g__Sutterella;s__	SRS1997032	SRP100575	China	Asia	ftp://ftp.ebi.ac.uk/pub/databases/metagenomics/mgnify_genomes/human-gut/v2.0/all_genomes/MGYG0000005/MGYG000000560/genomes1/MGYG000000560.gff.gz
MGYG000000561	MAG	2687682	54	93029	53.78	98.66	0.67	d__Bacteria;p__Firmicutes_A;c__Clostridia;o__Oscillospirales;f__Ruminococcaceae;g__CAG-115;s__CAG-115 sp003507295	SRS1997006	SRP100575	China	Asia	ftp://ftp.ebi.ac.uk/pub/databases/metagenomics/mgnify_genomes/human-gut/v2.0/all_genomes/MGYG0000005/MGYG000000561/genomes1/MGYG000000561.gff.gz
MGYG000000562	MAG	2986625	20	210287	41.81	99.33	0	d__Bacteria;p__Firmicutes_A;c__Clostridia;o__Lachnospirales;f__Lachnospiraceae;g__Lachnospira;s__Lachnospira sp000437735	SRS1997004	SRP100575	China	Asia	ftp://ftp.ebi.ac.uk/pub/databases/metagenomics/mgnify_genomes/human-gut/v2.0/all_genomes/MGYG0000005/MGYG000000562/genomes1/MGYG000000562.gff.gz
MGYG000000563	MAG	2000158	155	17774	60.26	97.98	0.81	d__Bacteria;p__Actinobacteriota;c__Coriobacteriia;o__Coriobacteriales;f__Coriobacteriaceae;g__Collinsella;s__Collinsella sp900546105	SRS1997003	SRP100575	China	Asia	ftp://ftp.ebi.ac.uk/pub/databases/metagenomics/mgnify_genomes/human-gut/v2.0/all_genomes/MGYG0000005/MGYG000000563/genomes1/MGYG000000563.gff.gz
MGYG000000564	MAG	1924234	177	15955	56.54	92.92	2	d__Bacteria;p__Proteobacteria;c__Gammaproteobacteria;o__Burkholderiales;f__Burkholderiaceae;g__Duodenibacillus;s__Duodenibacillus sp900552915	SRS1997002	SRP100575	China	Asia	ftp://ftp.ebi.ac.uk/pub/databases/metagenomics/mgnify_genomes/human-gut/v2.0/all_genomes/MGYG0000005/MGYG000000564/genomes1/MGYG000000564.gff.gz
MGYG000000565	MAG	2194949	182	18615	60.26	98.39	0.81	d__Bacteria;p__Actinobacteriota;c__Coriobacteriia;o__Coriobacteriales;f__Coriobacteriaceae;g__Collinsella;s__Collinsella sp900545555	SRS1997022	SRP100575	China	Asia	ftp://ftp.ebi.ac.uk/pub/databases/metagenomics/mgnify_genomes/human-gut/v2.0/all_genomes/MGYG0000005/MGYG000000565/genomes1/MGYG000000565.gff.gz
MGYG000000566	MAG	1581307	449	4064	60.74	66.74	1.58	d__Bacteria;p__Desulfobacterota;c__Desulfovibrionia;o__Desulfovibrionales;f__Desulfovibrionaceae;g__Mailhella;s__	SRS1997022	SRP100575	China	Asia	ftp://ftp.ebi.ac.uk/pub/databases/metagenomics/mgnify_genomes/human-gut/v2.0/all_genomes/MGYG0000005/MGYG000000566/genomes1/MGYG000000566.gff.gz
MGYG000000567	MAG	1906485	13	318190	46.76	98.02	1.25	d__Bacteria;p__Proteobacteria;c__Gammaproteobacteria;o__Burkholderiales;f__Burkholderiaceae;g__CAG-521;s__CAG-521 sp000437635	SRS1997021	SRP100575	China	Asia	ftp://ftp.ebi.ac.uk/pub/databases/metagenomics/mgnify_genomes/human-gut/v2.0/all_genomes/MGYG0000005/MGYG000000567/genomes1/MGYG000000567.gff.gz
MGYG000000568	MAG	2842092	120	38404	46.37	96.09	0.38	d__Bacteria;p__Bacteroidota;c__Bacteroidia;o__Bacteroidales;f__Muribaculaceae;g__CAG-279;s__CAG-279 sp900544305	SRS1997019	SRP100575	China	Asia	ftp://ftp.ebi.ac.uk/pub/databases/metagenomics/mgnify_genomes/human-gut/v2.0/all_genomes/MGYG0000005/MGYG000000568/genomes1/MGYG000000568.gff.gz
MGYG000000570	MAG	935571	340	2826	61.05	55.11	0.81	d__Bacteria;p__Actinobacteriota;c__Coriobacteriia;o__Coriobacteriales;f__Coriobacteriaceae;g__Collinsella;s__Collinsella sp003459505	SRS1997019	SRP100575	China	Asia	ftp://ftp.ebi.ac.uk/pub/databases/metagenomics/mgnify_genomes/human-gut/v2.0/all_genomes/MGYG0000005/MGYG000000570/genomes1/MGYG000000570.gff.gz
MGYG000000571	MAG	1767918	30	87295	56.87	98.1	0.95	d__Bacteria;p__Actinobacteriota;c__Actinomycetia;o__Actinomycetales;f__Actinomycetaceae;g__Pauljensenia;s__Pauljensenia turicensis	SRS3638624	SRP156699	Madagascar	Africa	ftp://ftp.ebi.ac.uk/pub/databases/metagenomics/mgnify_genomes/human-gut/v2.0/all_genomes/MGYG0000005/MGYG000000571/genomes1/MGYG000000571.gff.gz
MGYG000000572	MAG	1867050	164	17692	32.81	88.03	1.71	d__Bacteria;p__Cyanobacteria;c__Vampirovibrionia;o__Gastranaerophilales;f__Gastranaerophilaceae;g__Zag1;s__	SRS3638611	SRP156699	Madagascar	Africa	ftp://ftp.ebi.ac.uk/pub/databases/metagenomics/mgnify_genomes/human-gut/v2.0/all_genomes/MGYG0000005/MGYG000000572/genomes1/MGYG000000572.gff.gz
MGYG000000573	MAG	2095140	139	23225	58.61	92.54	0	d__Bacteria;p__Firmicutes_A;c__Clostridia;o__Oscillospirales;f__Ruminococcaceae;g__Gemmiger;s__Gemmiger variabilis_A	SRS3638671	SRP156699	Madagascar	Africa	ftp://ftp.ebi.ac.uk/pub/databases/metagenomics/mgnify_genomes/human-gut/v2.0/all_genomes/MGYG0000005/MGYG000000573/genomes1/MGYG000000573.gff.gz
MGYG000000574	MAG	5306470	1220	5217	49.69	82.58	1.08	d__Bacteria;p__Firmicutes_A;c__Clostridia;o__Lachnospirales;f__Lachnospiraceae;g__;s__	SRS3638603	SRP156699	Madagascar	Africa	ftp://ftp.ebi.ac.uk/pub/databases/metagenomics/mgnify_genomes/human-gut/v2.0/all_genomes/MGYG0000005/MGYG000000574/genomes1/MGYG000000574.gff.gz
MGYG000000575	MAG	4988607	373	20679	52.21	94.57	2.25	d__Bacteria;p__Verrucomicrobiota;c__Lentisphaeria;o__Victivallales;f__UBA1829;g__UBA11452;s__UBA11452 sp003526375	SRS3638603	SRP156699	Madagascar	Africa	ftp://ftp.ebi.ac.uk/pub/databases/metagenomics/mgnify_genomes/human-gut/v2.0/all_genomes/MGYG0000005/MGYG000000575/genomes1/MGYG000000575.gff.gz
MGYG000000576	MAG	1830013	92	32756	41.63	99.63	0.37	d__Bacteria;p__Firmicutes;c__Bacilli;o__Lactobacillales;f__Streptococcaceae;g__Streptococcus;s__	SRS3638590	SRP156699	Madagascar	Africa	ftp://ftp.ebi.ac.uk/pub/databases/metagenomics/mgnify_genomes/human-gut/v2.0/all_genomes/MGYG0000005/MGYG000000576/genomes1/MGYG000000576.gff.gz
MGYG000000577	MAG	1390065	12	197655	58.45	77.42	0	d__Bacteria;p__Actinobacteriota;c__Coriobacteriia;o__Coriobacteriales;f__Eggerthellaceae;g__UMGS1502;s__	SRS3638590	SRP156699	Madagascar	Africa	ftp://ftp.ebi.ac.uk/pub/databases/metagenomics/mgnify_genomes/human-gut/v2.0/all_genomes/MGYG0000005/MGYG000000577/genomes1/MGYG000000577.gff.gz
MGYG000000578	MAG	1135240	278	4662	48.1	75.21	0.69	d__Bacteria;p__Firmicutes_A;c__Clostridia;o__Lachnospirales;f__Lachnospiraceae;g__;s__	SRS3638590	SRP156699	Madagascar	Africa	ftp://ftp.ebi.ac.uk/pub/databases/metagenomics/mgnify_genomes/human-gut/v2.0/all_genomes/MGYG0000005/MGYG000000578/genomes1/MGYG000000578.gff.gz
MGYG000000579	MAG	2259318	31	84753	59.84	98.39	0.81	d__Bacteria;p__Actinobacteriota;c__Coriobacteriia;o__Coriobacteriales;f__Coriobacteriaceae;g__Collinsella;s__	SRS3638583	SRP156699	Madagascar	Africa	ftp://ftp.ebi.ac.uk/pub/databases/metagenomics/mgnify_genomes/human-gut/v2.0/all_genomes/MGYG0000005/MGYG000000579/genomes1/MGYG000000579.gff.gz
MGYG000000580	MAG	1956603	24	161550	39.39	99.65	0.15	d__Bacteria;p__Firmicutes;c__Bacilli;o__Lactobacillales;f__Streptococcaceae;g__Streptococcus;s__Streptococcus vestibularis	SRS3638582	SRP156699	Madagascar	Africa	ftp://ftp.ebi.ac.uk/pub/databases/metagenomics/mgnify_genomes/human-gut/v2.0/all_genomes/MGYG0000005/MGYG000000580/genomes1/MGYG000000580.gff.gz
MGYG000000581	MAG	1426046	38	58019	42.88	98.92	0	d__Bacteria;p__Proteobacteria;c__Alphaproteobacteria;o__RF32;f__CAG-239;g__CAG-495;s__	SRS3638622	SRP156699	Madagascar	Africa	ftp://ftp.ebi.ac.uk/pub/databases/metagenomics/mgnify_genomes/human-gut/v2.0/all_genomes/MGYG0000005/MGYG000000581/genomes1/MGYG000000581.gff.gz
MGYG000000582	MAG	2064828	42	96083	38.38	100	0.19	d__Bacteria;p__Firmicutes;c__Bacilli;o__Lactobacillales;f__Streptococcaceae;g__Lactococcus;s__Lactococcus garvieae	SRS3638577	SRP156699	Madagascar	Africa	ftp://ftp.ebi.ac.uk/pub/databases/metagenomics/mgnify_genomes/human-gut/v2.0/all_genomes/MGYG0000005/MGYG000000582/genomes1/MGYG000000582.gff.gz
MGYG000000583	MAG	2865631	82	48369	46.69	96.04	1.93	d__Bacteria;p__Firmicutes_A;c__Clostridia;o__Lachnospirales;f__Lachnospiraceae;g__Acetatifactor;s__Acetatifactor sp900766575	SRS3638674	SRP156699	Madagascar	Africa	ftp://ftp.ebi.ac.uk/pub/databases/metagenomics/mgnify_genomes/human-gut/v2.0/all_genomes/MGYG0000005/MGYG000000583/genomes1/MGYG000000583.gff.gz
MGYG000000584	MAG	3056711	108	43043	51.68	95.56	0.48	d__Bacteria;p__Bacteroidota;c__Bacteroidia;o__Bacteroidales;f__UBA932;g__RC9;s__RC9 sp900544195	SRS3638636	SRP156699	Madagascar	Africa	ftp://ftp.ebi.ac.uk/pub/databases/metagenomics/mgnify_genomes/human-gut/v2.0/all_genomes/MGYG0000005/MGYG000000584/genomes1/MGYG000000584.gff.gz
MGYG000000585	MAG	3411763	130	47862	62.21	99.19	0	d__Bacteria;p__Actinobacteriota;c__Coriobacteriia;o__Coriobacteriales;f__UMGS124;g__UMGS124;s__	SRS3638653	SRP156699	Madagascar	Africa	ftp://ftp.ebi.ac.uk/pub/databases/metagenomics/mgnify_genomes/human-gut/v2.0/all_genomes/MGYG0000005/MGYG000000585/genomes1/MGYG000000585.gff.gz
MGYG000000586	MAG	2012106	256	10576	50.73	93.98	0.9	d__Bacteria;p__Firmicutes_A;c__Clostridia;o__Lachnospirales;f__Lachnospiraceae;g__TF01-11;s__	SRS3638653	SRP156699	Madagascar	Africa	ftp://ftp.ebi.ac.uk/pub/databases/metagenomics/mgnify_genomes/human-gut/v2.0/all_genomes/MGYG0000005/MGYG000000586/genomes1/MGYG000000586.gff.gz
MGYG000000587	MAG	1865333	428	5113	45.17	79.7	1.17	d__Bacteria;p__Firmicutes_A;c__Clostridia;o__Monoglobales_A;f__UBA1381;g__;s__	SRS3638653	SRP156699	Madagascar	Africa	ftp://ftp.ebi.ac.uk/pub/databases/metagenomics/mgnify_genomes/human-gut/v2.0/all_genomes/MGYG0000005/MGYG000000587/genomes1/MGYG000000587.gff.gz
MGYG000000588	MAG	1739916	228	10861	29.94	97.33	0	d__Bacteria;p__Firmicutes;c__Bacilli;o__ML615J-28;f__CAG-313;g__UMGS75;s__	SRS3638618	SRP156699	Madagascar	Africa	ftp://ftp.ebi.ac.uk/pub/databases/metagenomics/mgnify_genomes/human-gut/v2.0/all_genomes/MGYG0000005/MGYG000000588/genomes1/MGYG000000588.gff.gz
MGYG000000589	MAG	2241135	357	8840	59.95	71.61	1.79	d__Bacteria;p__Firmicutes_A;c__Clostridia;o__Oscillospirales;f__Ruminococcaceae;g__Faecalibacterium;s__	SRS3638618	SRP156699	Madagascar	Africa	ftp://ftp.ebi.ac.uk/pub/databases/metagenomics/mgnify_genomes/human-gut/v2.0/all_genomes/MGYG0000005/MGYG000000589/genomes1/MGYG000000589.gff.gz
MGYG000000590	MAG	860151	54	29644	45.98	87.36	0	d__Bacteria;p__Proteobacteria;c__Alphaproteobacteria;o__Rs-D84;f__Rs-D84;g__Rs-D84;s__Rs-D84 sp900549365	SRS3638623	SRP156699	Madagascar	Africa	ftp://ftp.ebi.ac.uk/pub/databases/metagenomics/mgnify_genomes/human-gut/v2.0/all_genomes/MGYG0000005/MGYG000000590/genomes1/MGYG000000590.gff.gz
MGYG000000591	MAG	2471478	57	62096	46.62	100	0.6	d__Bacteria;p__Firmicutes_C;c__Negativicutes;o__Acidaminococcales;f__Acidaminococcaceae;g__Phascolarctobacterium_A;s__Phascolarctobacterium_A succinatutens_A	SRS3638621	SRP156699	Madagascar	Africa	ftp://ftp.ebi.ac.uk/pub/databases/metagenomics/mgnify_genomes/human-gut/v2.0/all_genomes/MGYG0000005/MGYG000000591/genomes1/MGYG000000591.gff.gz
MGYG000000592	MAG	2977283	537	7102	51.72	85.17	1.19	d__Bacteria;p__Bacteroidota;c__Bacteroidia;o__Bacteroidales;f__UBA932;g__RC9;s__	SRS3638620	SRP156699	Madagascar	Africa	ftp://ftp.ebi.ac.uk/pub/databases/metagenomics/mgnify_genomes/human-gut/v2.0/all_genomes/MGYG0000005/MGYG000000592/genomes1/MGYG000000592.gff.gz
MGYG000000593	MAG	1980733	326	8570	60.48	87.2	2.42	d__Bacteria;p__Actinobacteriota;c__Coriobacteriia;o__Coriobacteriales;f__Coriobacteriaceae;g__Collinsella;s__	SRS3638620	SRP156699	Madagascar	Africa	ftp://ftp.ebi.ac.uk/pub/databases/metagenomics/mgnify_genomes/human-gut/v2.0/all_genomes/MGYG0000005/MGYG000000593/genomes1/MGYG000000593.gff.gz
MGYG000000594	MAG	2150081	154	27350	60.06	94.89	2.42	d__Bacteria;p__Actinobacteriota;c__Coriobacteriia;o__Coriobacteriales;f__Coriobacteriaceae;g__Collinsella;s__	SRS3638634	SRP156699	Madagascar	Africa	ftp://ftp.ebi.ac.uk/pub/databases/metagenomics/mgnify_genomes/human-gut/v2.0/all_genomes/MGYG0000005/MGYG000000594/genomes1/MGYG000000594.gff.gz
MGYG000000595	MAG	2259280	71	58991	65.34	100	0	d__Bacteria;p__Actinobacteriota;c__Coriobacteriia;o__Coriobacteriales;f__Eggerthellaceae;g__UMGS1293;s__UMGS1293 sp900754495	SRS3638638	SRP156699	Madagascar	Africa	ftp://ftp.ebi.ac.uk/pub/databases/metagenomics/mgnify_genomes/human-gut/v2.0/all_genomes/MGYG0000005/MGYG000000595/genomes1/MGYG000000595.gff.gz
MGYG000000596	MAG	2231726	38	110943	58.53	89.19	0.68	d__Bacteria;p__Verrucomicrobiota;c__Lentisphaeria;o__UBA1407;f__UBA1407;g__UBA1724;s__UBA1724 sp900548225	SRS3638605	SRP156699	Madagascar	Africa	ftp://ftp.ebi.ac.uk/pub/databases/metagenomics/mgnify_genomes/human-gut/v2.0/all_genomes/MGYG0000005/MGYG000000596/genomes1/MGYG000000596.gff.gz
MGYG000000597	MAG	2205762	102	30642	62.53	97.85	0.57	d__Bacteria;p__Actinobacteriota;c__Coriobacteriia;o__Coriobacteriales;f__Eggerthellaceae;g__Senegalimassilia;s__	SRS3638610	SRP156699	Madagascar	Africa	ftp://ftp.ebi.ac.uk/pub/databases/metagenomics/mgnify_genomes/human-gut/v2.0/all_genomes/MGYG0000005/MGYG000000597/genomes1/MGYG000000597.gff.gz
MGYG000000598	MAG	2170707	47	68246	60.28	98.39	1.61	d__Bacteria;p__Actinobacteriota;c__Coriobacteriia;o__Coriobacteriales;f__Coriobacteriaceae;g__Collinsella;s__	SRS3638581	SRP156699	Madagascar	Africa	ftp://ftp.ebi.ac.uk/pub/databases/metagenomics/mgnify_genomes/human-gut/v2.0/all_genomes/MGYG0000005/MGYG000000598/genomes1/MGYG000000598.gff.gz
MGYG000000599	MAG	2083618	260	13380	60.43	90.61	2.82	d__Bacteria;p__Actinobacteriota;c__Coriobacteriia;o__Coriobacteriales;f__Coriobacteriaceae;g__Collinsella;s__	SRS3638666	SRP156699	Madagascar	Africa	ftp://ftp.ebi.ac.uk/pub/databases/metagenomics/mgnify_genomes/human-gut/v2.0/all_genomes/MGYG0000005/MGYG000000599/genomes1/MGYG000000599.gff.gz
MGYG000000600	MAG	2612842	61	68372	51.25	98.85	0	d__Bacteria;p__Firmicutes_A;c__Clostridia;o__Lachnospirales;f__Lachnospiraceae;g__CAG-791;s__CAG-791 sp000431495	SRS3638585	SRP156699	Madagascar	Africa	ftp://ftp.ebi.ac.uk/pub/databases/metagenomics/mgnify_genomes/human-gut/v2.0/all_genomes/MGYG0000006/MGYG000000600/genomes1/MGYG000000600.gff.gz
MGYG000000601	MAG	1440391	344	4857	53.75	80.5	2.93	d__Bacteria;p__Firmicutes_A;c__Clostridia;o__Peptostreptococcales;f__Anaerovoracaceae;g__Mobilibacterium;s__Mobilibacterium timonense	SRS3638585	SRP156699	Madagascar	Africa	ftp://ftp.ebi.ac.uk/pub/databases/metagenomics/mgnify_genomes/human-gut/v2.0/all_genomes/MGYG0000006/MGYG000000601/genomes1/MGYG000000601.gff.gz
MGYG000000602	MAG	1953493	17	182801	53.39	99.19	0	d__Bacteria;p__Actinobacteriota;c__Coriobacteriia;o__Coriobacteriales;f__Eggerthellaceae;g__CAG-1427;s__CAG-1427 sp900544455	SRS3638682	SRP156699	Madagascar	Africa	ftp://ftp.ebi.ac.uk/pub/databases/metagenomics/mgnify_genomes/human-gut/v2.0/all_genomes/MGYG0000006/MGYG000000602/genomes1/MGYG000000602.gff.gz
MGYG000000603	MAG	1763859	24	106325	57.2	99.19	0	d__Bacteria;p__Actinobacteriota;c__Coriobacteriia;o__Coriobacteriales;f__Eggerthellaceae;g__UMGS1502;s__UMGS1502 sp900552365	SRS3638617	SRP156699	Madagascar	Africa	ftp://ftp.ebi.ac.uk/pub/databases/metagenomics/mgnify_genomes/human-gut/v2.0/all_genomes/MGYG0000006/MGYG000000603/genomes1/MGYG000000603.gff.gz
MGYG000000604	MAG	3604218	37	150179	54.75	93.21	2.03	d__Bacteria;p__Verrucomicrobiota;c__Lentisphaeria;o__Victivallales;f__UBA1829;g__UBA1829;s__UBA1829 sp900549415	SRS3638617	SRP156699	Madagascar	Africa	ftp://ftp.ebi.ac.uk/pub/databases/metagenomics/mgnify_genomes/human-gut/v2.0/all_genomes/MGYG0000006/MGYG000000604/genomes1/MGYG000000604.gff.gz
MGYG000000605	MAG	2224694	238	14159	46.16	96.64	0	d__Bacteria;p__Firmicutes_A;c__Clostridia;o__Oscillospirales;f__Ruminococcaceae;g__Ruminococcus_C;s__	SRS3638591	SRP156699	Madagascar	Africa	ftp://ftp.ebi.ac.uk/pub/databases/metagenomics/mgnify_genomes/human-gut/v2.0/all_genomes/MGYG0000006/MGYG000000605/genomes1/MGYG000000605.gff.gz
MGYG000000606	MAG	3291011	28	232000	51.59	94.13	0.63	d__Bacteria;p__Bacteroidota;c__Bacteroidia;o__Bacteroidales;f__UBA932;g__RC9;s__RC9 sp000433355	SRS3638591	SRP156699	Madagascar	Africa	ftp://ftp.ebi.ac.uk/pub/databases/metagenomics/mgnify_genomes/human-gut/v2.0/all_genomes/MGYG0000006/MGYG000000606/genomes1/MGYG000000606.gff.gz
MGYG000000607	MAG	1023795	31	55745	35.6	71.15	0	d__Bacteria;p__Firmicutes_A;c__Clostridia;o__Oscillospirales;f__Acutalibacteraceae;g__UMGS1491;s__	SRS3638608	SRP156699	Madagascar	Africa	ftp://ftp.ebi.ac.uk/pub/databases/metagenomics/mgnify_genomes/human-gut/v2.0/all_genomes/MGYG0000006/MGYG000000607/genomes1/MGYG000000607.gff.gz
MGYG000000608	MAG	2613041	555	6033	46.55	81.39	2.36	d__Bacteria;p__Verrucomicrobiota;c__Lentisphaeria;o__Victivallales;f__Victivallaceae;g__UMGS1518;s__	SRS3638608	SRP156699	Madagascar	Africa	ftp://ftp.ebi.ac.uk/pub/databases/metagenomics/mgnify_genomes/human-gut/v2.0/all_genomes/MGYG0000006/MGYG000000608/genomes1/MGYG000000608.gff.gz
MGYG000000609	MAG	1535020	186	12611	31.2	80.46	4.2	d__Bacteria;p__Firmicutes_A;c__Clostridia;o__TANB77;f__UBA1234;g__UBA1234;s__	SRS3638635	SRP156699	Madagascar	Africa	ftp://ftp.ebi.ac.uk/pub/databases/metagenomics/mgnify_genomes/human-gut/v2.0/all_genomes/MGYG0000006/MGYG000000609/genomes1/MGYG000000609.gff.gz
MGYG000000610	MAG	1515472	34	73578	42.02	94.62	0	d__Bacteria;p__Proteobacteria;c__Alphaproteobacteria;o__RF32;f__CAG-239;g__CAAFZY01;s__	SRS3638635	SRP156699	Madagascar	Africa	ftp://ftp.ebi.ac.uk/pub/databases/metagenomics/mgnify_genomes/human-gut/v2.0/all_genomes/MGYG0000006/MGYG000000610/genomes1/MGYG000000610.gff.gz
MGYG000000611	MAG	2306701	68	58198	61.56	98.2	0	d__Bacteria;p__Actinobacteriota;c__Coriobacteriia;o__Coriobacteriales;f__Eggerthellaceae;g__Senegalimassilia;s__Senegalimassilia faecalis	SRS3638612	SRP156699	Madagascar	Africa	ftp://ftp.ebi.ac.uk/pub/databases/metagenomics/mgnify_genomes/human-gut/v2.0/all_genomes/MGYG0000006/MGYG000000611/genomes1/MGYG000000611.gff.gz
MGYG000000612	MAG	1970930	260	10616	54.88	90.07	0	d__Bacteria;p__Firmicutes_C;c__Negativicutes;o__Veillonellales;f__Megasphaeraceae;g__Megasphaera;s__	SRS3638612	SRP156699	Madagascar	Africa	ftp://ftp.ebi.ac.uk/pub/databases/metagenomics/mgnify_genomes/human-gut/v2.0/all_genomes/MGYG0000006/MGYG000000612/genomes1/MGYG000000612.gff.gz
MGYG000000613	MAG	3275009	338	15766	62.51	96.11	4.3	d__Bacteria;p__Actinobacteriota;c__Coriobacteriia;o__Coriobacteriales;f__UMGS124;g__UMGS124;s__	SRS3638612	SRP156699	Madagascar	Africa	ftp://ftp.ebi.ac.uk/pub/databases/metagenomics/mgnify_genomes/human-gut/v2.0/all_genomes/MGYG0000006/MGYG000000613/genomes1/MGYG000000613.gff.gz
MGYG000000614	MAG	1784936	46	59570	66.07	96.51	0.81	d__Bacteria;p__Actinobacteriota;c__Coriobacteriia;o__Coriobacteriales;f__Atopobiaceae;g__Parolsenella;s__Parolsenella massiliensis	SRS3638612	SRP156699	Madagascar	Africa	ftp://ftp.ebi.ac.uk/pub/databases/metagenomics/mgnify_genomes/human-gut/v2.0/all_genomes/MGYG0000006/MGYG000000614/genomes1/MGYG000000614.gff.gz
MGYG000000615	MAG	1737072	44	56948	53.78	88.03	0	d__Bacteria;p__Firmicutes_A;c__Clostridia;o__Oscillospirales;f__CAG-382;g__UBA1752;s__UBA1752 sp900554405	SRS3638597	SRP156699	Madagascar	Africa	ftp://ftp.ebi.ac.uk/pub/databases/metagenomics/mgnify_genomes/human-gut/v2.0/all_genomes/MGYG0000006/MGYG000000615/genomes1/MGYG000000615.gff.gz
MGYG000000616	MAG	1717164	59	42616	54.2	100	0.12	d__Bacteria;p__Actinobacteriota;c__Coriobacteriia;o__Coriobacteriales;f__Eggerthellaceae;g__CAG-1427;s__	SRS3638597	SRP156699	Madagascar	Africa	ftp://ftp.ebi.ac.uk/pub/databases/metagenomics/mgnify_genomes/human-gut/v2.0/all_genomes/MGYG0000006/MGYG000000616/genomes1/MGYG000000616.gff.gz
MGYG000000617	MAG	1570984	69	34866	42.94	89.63	0	d__Bacteria;p__Proteobacteria;c__Alphaproteobacteria;o__RF32;f__CAG-239;g__RUG410;s__	SRS3638601	SRP156699	Madagascar	Africa	ftp://ftp.ebi.ac.uk/pub/databases/metagenomics/mgnify_genomes/human-gut/v2.0/all_genomes/MGYG0000006/MGYG000000617/genomes1/MGYG000000617.gff.gz
MGYG000000618	MAG	1703393	263	8618	33.8	81.54	0	d__Bacteria;p__Cyanobacteria;c__Vampirovibrionia;o__Gastranaerophilales;f__Gastranaerophilaceae;g__CAG-196;s__CAG-196 sp900553895	SRS3638601	SRP156699	Madagascar	Africa	ftp://ftp.ebi.ac.uk/pub/databases/metagenomics/mgnify_genomes/human-gut/v2.0/all_genomes/MGYG0000006/MGYG000000618/genomes1/MGYG000000618.gff.gz
MGYG000000619	MAG	2509514	91	40456	52.18	97.36	0.13	d__Bacteria;p__Bacteroidota;c__Bacteroidia;o__Bacteroidales;f__Muribaculaceae;g__CAG-873;s__CAG-873 sp900540625	SRS3638589	SRP156699	Madagascar	Africa	ftp://ftp.ebi.ac.uk/pub/databases/metagenomics/mgnify_genomes/human-gut/v2.0/all_genomes/MGYG0000006/MGYG000000619/genomes1/MGYG000000619.gff.gz
MGYG000000620	MAG	2212641	117	30345	66.81	100	2.58	d__Bacteria;p__Actinobacteriota;c__Coriobacteriia;o__Coriobacteriales;f__Atopobiaceae;g__Parolsenella;s__Parolsenella uli_B	SRS3638589	SRP156699	Madagascar	Africa	ftp://ftp.ebi.ac.uk/pub/databases/metagenomics/mgnify_genomes/human-gut/v2.0/all_genomes/MGYG0000006/MGYG000000620/genomes1/MGYG000000620.gff.gz
MGYG000000621	MAG	3027354	141	33702	46.34	97.13	1.55	d__Bacteria;p__Firmicutes_A;c__Clostridia;o__Lachnospirales;f__Lachnospiraceae;g__Acetatifactor;s__	SRS3638633	SRP156699	Madagascar	Africa	ftp://ftp.ebi.ac.uk/pub/databases/metagenomics/mgnify_genomes/human-gut/v2.0/all_genomes/MGYG0000006/MGYG000000621/genomes1/MGYG000000621.gff.gz
MGYG000000622	MAG	1753240	82	31617	32.86	93.1	0	d__Bacteria;p__Firmicutes;c__Bacilli;o__Erysipelotrichales;f__Erysipelotrichaceae;g__UBA636;s__UBA636 sp900546285	SRS3638615	SRP156699	Madagascar	Africa	ftp://ftp.ebi.ac.uk/pub/databases/metagenomics/mgnify_genomes/human-gut/v2.0/all_genomes/MGYG0000006/MGYG000000622/genomes1/MGYG000000622.gff.gz
MGYG000000623	MAG	3121730	188	28365	44.12	98.75	0.84	d__Bacteria;p__Firmicutes_A;c__Clostridia;o__Lachnospirales;f__Lachnospiraceae;g__Blautia_A;s__Blautia_A sp900763175	SRS3638586	SRP156699	Madagascar	Africa	ftp://ftp.ebi.ac.uk/pub/databases/metagenomics/mgnify_genomes/human-gut/v2.0/all_genomes/MGYG0000006/MGYG000000623/genomes1/MGYG000000623.gff.gz
MGYG000000624	MAG	2427641	200	18865	52.54	94.94	2.66	d__Bacteria;p__Proteobacteria;c__Gammaproteobacteria;o__Burkholderiales;f__Burkholderiaceae;g__Duodenibacillus;s__	SRS3638586	SRP156699	Madagascar	Africa	ftp://ftp.ebi.ac.uk/pub/databases/metagenomics/mgnify_genomes/human-gut/v2.0/all_genomes/MGYG0000006/MGYG000000624/genomes1/MGYG000000624.gff.gz
MGYG000000625	MAG	2232283	150	25385	43.51	89.26	0	d__Bacteria;p__Firmicutes_A;c__Clostridia;o__Lachnospirales;f__Lachnospiraceae;g__CAG-127;s__	SRS3638586	SRP156699	Madagascar	Africa	ftp://ftp.ebi.ac.uk/pub/databases/metagenomics/mgnify_genomes/human-gut/v2.0/all_genomes/MGYG0000006/MGYG000000625/genomes1/MGYG000000625.gff.gz
MGYG000000626	MAG	2453643	153	24343	47.58	93.3	1.38	d__Bacteria;p__Firmicutes_A;c__Clostridia;o__Lachnospirales;f__Lachnospiraceae;g__Eubacterium_J;s__	SRS3638586	SRP156699	Madagascar	Africa	ftp://ftp.ebi.ac.uk/pub/databases/metagenomics/mgnify_genomes/human-gut/v2.0/all_genomes/MGYG0000006/MGYG000000626/genomes1/MGYG000000626.gff.gz
MGYG000000627	MAG	2305272	278	11180	45.95	93.6	1.23	d__Bacteria;p__Firmicutes_A;c__Clostridia;o__Lachnospirales;f__Lachnospiraceae;g__CAG-632;s__	SRS3638586	SRP156699	Madagascar	Africa	ftp://ftp.ebi.ac.uk/pub/databases/metagenomics/mgnify_genomes/human-gut/v2.0/all_genomes/MGYG0000006/MGYG000000627/genomes1/MGYG000000627.gff.gz
MGYG000000628	MAG	1636358	89	27158	45.59	83.78	0	d__Bacteria;p__Firmicutes_A;c__Clostridia_A;o__Christensenellales;f__CAG-917;g__CAG-475;s__	SRS3638598	SRP156699	Madagascar	Africa	ftp://ftp.ebi.ac.uk/pub/databases/metagenomics/mgnify_genomes/human-gut/v2.0/all_genomes/MGYG0000006/MGYG000000628/genomes1/MGYG000000628.gff.gz
MGYG000000630	MAG	2325548	174	19689	52.14	89.98	0	d__Bacteria;p__Firmicutes_C;c__Negativicutes;o__Veillonellales;f__Dialisteraceae;g__Dialister;s__	SRS3638607	SRP156699	Madagascar	Africa	ftp://ftp.ebi.ac.uk/pub/databases/metagenomics/mgnify_genomes/human-gut/v2.0/all_genomes/MGYG0000006/MGYG000000630/genomes1/MGYG000000630.gff.gz
MGYG000000631	MAG	2636006	58	65767	51.39	97.94	0.89	d__Bacteria;p__Bacteroidota;c__Bacteroidia;o__Bacteroidales;f__Bacteroidaceae;g__Prevotella;s__Prevotella sp002299635	SRS3638680	SRP156699	Madagascar	Africa	ftp://ftp.ebi.ac.uk/pub/databases/metagenomics/mgnify_genomes/human-gut/v2.0/all_genomes/MGYG0000006/MGYG000000631/genomes1/MGYG000000631.gff.gz
MGYG000000632	MAG	2314202	400	8283	60.07	92.05	0.93	d__Bacteria;p__Proteobacteria;c__Gammaproteobacteria;o__Burkholderiales;f__Burkholderiaceae;g__Sutterella;s__	SRS3638680	SRP156699	Madagascar	Africa	ftp://ftp.ebi.ac.uk/pub/databases/metagenomics/mgnify_genomes/human-gut/v2.0/all_genomes/MGYG0000006/MGYG000000632/genomes1/MGYG000000632.gff.gz
MGYG000000633	MAG	2845403	56	77269	61.03	91.55	2.03	d__Bacteria;p__Verrucomicrobiota;c__Lentisphaeria;o__Victivallales;f__Victivallaceae;g__Victivallis;s__Victivallis sp900768515	SRS3638594	SRP156699	Madagascar	Africa	ftp://ftp.ebi.ac.uk/pub/databases/metagenomics/mgnify_genomes/human-gut/v2.0/all_genomes/MGYG0000006/MGYG000000633/genomes1/MGYG000000633.gff.gz
MGYG000000634	MAG	1737692	101	27328	42.96	93.73	1.42	d__Bacteria;p__Proteobacteria;c__Gammaproteobacteria;o__Burkholderiales;f__Rhodocyclaceae;g__SFHR01;s__	SRS3638584	SRP156699	Madagascar	Africa	ftp://ftp.ebi.ac.uk/pub/databases/metagenomics/mgnify_genomes/human-gut/v2.0/all_genomes/MGYG0000006/MGYG000000634/genomes1/MGYG000000634.gff.gz
MGYG000000635	MAG	2022414	197	15788	61.95	95.86	1.12	d__Bacteria;p__Actinobacteriota;c__Coriobacteriia;o__Coriobacteriales;f__Eggerthellaceae;g__Ellagibacter;s__	SRS3638613	SRP156699	Madagascar	Africa	ftp://ftp.ebi.ac.uk/pub/databases/metagenomics/mgnify_genomes/human-gut/v2.0/all_genomes/MGYG0000006/MGYG000000635/genomes1/MGYG000000635.gff.gz
MGYG000000636	MAG	2454584	55	65060	54.94	97.96	0	d__Bacteria;p__Firmicutes_A;c__Clostridia;o__Oscillospirales;f__Ruminococcaceae;g__Gemmiger;s__Gemmiger sp004555405	SRS3638613	SRP156699	Madagascar	Africa	ftp://ftp.ebi.ac.uk/pub/databases/metagenomics/mgnify_genomes/human-gut/v2.0/all_genomes/MGYG0000006/MGYG000000636/genomes1/MGYG000000636.gff.gz
MGYG000000637	MAG	1277650	245	6565	43.81	85.3	1.53	d__Bacteria;p__Proteobacteria;c__Alphaproteobacteria;o__RF32;f__CAG-239;g__CAG-495;s__	SRS3638655	SRP156699	Madagascar	Africa	ftp://ftp.ebi.ac.uk/pub/databases/metagenomics/mgnify_genomes/human-gut/v2.0/all_genomes/MGYG0000006/MGYG000000637/genomes1/MGYG000000637.gff.gz
MGYG000000638	MAG	2352186	99	35190	38.79	95.64	0.67	d__Bacteria;p__Firmicutes_A;c__Clostridia;o__Lachnospirales;f__Lachnospiraceae;g__Lachnospira;s__Lachnospira sp900547255	SRS3638655	SRP156699	Madagascar	Africa	ftp://ftp.ebi.ac.uk/pub/databases/metagenomics/mgnify_genomes/human-gut/v2.0/all_genomes/MGYG0000006/MGYG000000638/genomes1/MGYG000000638.gff.gz
MGYG000000639	MAG	2201404	284	10748	41.9	96.7	0	d__Bacteria;p__Spirochaetota;c__Spirochaetia;o__Treponematales;f__Treponemataceae;g__Treponema_D;s__Treponema_D sp900541945	SRS3638650	SRP156699	Madagascar	Africa	ftp://ftp.ebi.ac.uk/pub/databases/metagenomics/mgnify_genomes/human-gut/v2.0/all_genomes/MGYG0000006/MGYG000000639/genomes1/MGYG000000639.gff.gz
MGYG000000640	MAG	2090947	51	72606	51.7	88.14	0.45	d__Bacteria;p__Firmicutes_A;c__Clostridia_A;o__Christensenellales;f__CAG-552;g__UBA10677;s__	SRS3638630	SRP156699	Madagascar	Africa	ftp://ftp.ebi.ac.uk/pub/databases/metagenomics/mgnify_genomes/human-gut/v2.0/all_genomes/MGYG0000006/MGYG000000640/genomes1/MGYG000000640.gff.gz
MGYG000000641	MAG	2188417	84	50438	60.18	99.19	0	d__Bacteria;p__Actinobacteriota;c__Coriobacteriia;o__Coriobacteriales;f__Coriobacteriaceae;g__Collinsella;s__	SRS3638592	SRP156699	Madagascar	Africa	ftp://ftp.ebi.ac.uk/pub/databases/metagenomics/mgnify_genomes/human-gut/v2.0/all_genomes/MGYG0000006/MGYG000000641/genomes1/MGYG000000641.gff.gz
MGYG000000642	MAG	1644124	20	148353	48.48	99.14	0	d__Bacteria;p__Actinobacteriota;c__Actinomycetia;o__Actinomycetales;f__Actinomycetaceae;g__Arcanobacterium_A;s__	SRS3638592	SRP156699	Madagascar	Africa	ftp://ftp.ebi.ac.uk/pub/databases/metagenomics/mgnify_genomes/human-gut/v2.0/all_genomes/MGYG0000006/MGYG000000642/genomes1/MGYG000000642.gff.gz
MGYG000000643	MAG	2151853	46	67164	62.64	97.35	0.2	d__Bacteria;p__Actinobacteriota;c__Coriobacteriia;o__Coriobacteriales;f__Eggerthellaceae;g__Senegalimassilia;s__	SRS3638592	SRP156699	Madagascar	Africa	ftp://ftp.ebi.ac.uk/pub/databases/metagenomics/mgnify_genomes/human-gut/v2.0/all_genomes/MGYG0000006/MGYG000000643/genomes1/MGYG000000643.gff.gz
MGYG000000644	MAG	3556677	155	34506	45.07	97.65	1.69	d__Bacteria;p__Bacteroidota;c__Bacteroidia;o__Bacteroidales;f__Bacteroidaceae;g__Prevotella;s__Prevotella sp900546535	SRS3638592	SRP156699	Madagascar	Africa	ftp://ftp.ebi.ac.uk/pub/databases/metagenomics/mgnify_genomes/human-gut/v2.0/all_genomes/MGYG0000006/MGYG000000644/genomes1/MGYG000000644.gff.gz
MGYG000000645	MAG	2128522	140	25758	59.79	98.79	3.23	d__Bacteria;p__Actinobacteriota;c__Coriobacteriia;o__Coriobacteriales;f__Coriobacteriaceae;g__Collinsella;s__	SRS3638602	SRP156699	Madagascar	Africa	ftp://ftp.ebi.ac.uk/pub/databases/metagenomics/mgnify_genomes/human-gut/v2.0/all_genomes/MGYG0000006/MGYG000000645/genomes1/MGYG000000645.gff.gz
MGYG000000646	MAG	2069247	20	382146	37.81	99.33	0	d__Bacteria;p__Firmicutes_A;c__Clostridia;o__Oscillospirales;f__Acutalibacteraceae;g__Eubacterium_R;s__Eubacterium_R sp000436835	ERS1444631	ERP019502	Germany	Europe	ftp://ftp.ebi.ac.uk/pub/databases/metagenomics/mgnify_genomes/human-gut/v2.0/all_genomes/MGYG0000006/MGYG000000646/genomes1/MGYG000000646.gff.gz
MGYG000000647	MAG	2268104	111	33364	54.15	88.81	0.67	d__Bacteria;p__Firmicutes_A;c__Clostridia;o__Oscillospirales;f__CAG-272;g__CAG-390;s__CAG-390 sp900753295	ERS1444643	ERP019502	Germany	Europe	ftp://ftp.ebi.ac.uk/pub/databases/metagenomics/mgnify_genomes/human-gut/v2.0/all_genomes/MGYG0000006/MGYG000000647/genomes1/MGYG000000647.gff.gz
MGYG000000648	MAG	2024638	51	56418	60.11	99.19	0.81	d__Bacteria;p__Actinobacteriota;c__Coriobacteriia;o__Coriobacteriales;f__Coriobacteriaceae;g__Collinsella;s__Collinsella aerofaciens_G	ERS1444655	ERP019502	Germany	Europe	ftp://ftp.ebi.ac.uk/pub/databases/metagenomics/mgnify_genomes/human-gut/v2.0/all_genomes/MGYG0000006/MGYG000000648/genomes1/MGYG000000648.gff.gz
MGYG000000649	MAG	2118072	52	54667	60.09	99.19	0.81	d__Bacteria;p__Actinobacteriota;c__Coriobacteriia;o__Coriobacteriales;f__Coriobacteriaceae;g__Collinsella;s__Collinsella sp900758845	ERS1444670	ERP019502	Germany	Europe	ftp://ftp.ebi.ac.uk/pub/databases/metagenomics/mgnify_genomes/human-gut/v2.0/all_genomes/MGYG0000006/MGYG000000649/genomes1/MGYG000000649.gff.gz
MGYG000000650	MAG	2883736	214	20326	48.22	77.15	1.75	d__Bacteria;p__Firmicutes_A;c__Clostridia;o__Lachnospirales;f__Lachnospiraceae;g__Enterocloster;s__	ERS1444677	ERP019502	Germany	Europe	ftp://ftp.ebi.ac.uk/pub/databases/metagenomics/mgnify_genomes/human-gut/v2.0/all_genomes/MGYG0000006/MGYG000000650/genomes1/MGYG000000650.gff.gz
MGYG000000651	MAG	2239520	251	13071	61.51	93.38	0	d__Bacteria;p__Firmicutes_A;c__Clostridia;o__Oscillospirales;f__Oscillospiraceae;g__CAG-170;s__CAG-170 sp002404795	ERS1444685	ERP019502	Germany	Europe	ftp://ftp.ebi.ac.uk/pub/databases/metagenomics/mgnify_genomes/human-gut/v2.0/all_genomes/MGYG0000006/MGYG000000651/genomes1/MGYG000000651.gff.gz
MGYG000000652	MAG	3410500	57	112691	48.93	95.42	0.63	d__Bacteria;p__Bacteroidota;c__Bacteroidia;o__Bacteroidales;f__Bacteroidaceae;g__Bacteroides;s__Bacteroides togonis	ERS1444685	ERP019502	Germany	Europe	ftp://ftp.ebi.ac.uk/pub/databases/metagenomics/mgnify_genomes/human-gut/v2.0/all_genomes/MGYG0000006/MGYG000000652/genomes1/MGYG000000652.gff.gz
MGYG000000653	MAG	2583563	29	151503	45.63	99.62	0	d__Bacteria;p__Bacteroidota;c__Bacteroidia;o__Bacteroidales;f__UBA11471;g__UBA11471;s__UBA11471 sp000434215	ERS1444690	ERP019502	Germany	Europe	ftp://ftp.ebi.ac.uk/pub/databases/metagenomics/mgnify_genomes/human-gut/v2.0/all_genomes/MGYG0000006/MGYG000000653/genomes1/MGYG000000653.gff.gz
MGYG000000654	MAG	1448574	77	28351	47.63	97.18	0.81	d__Archaea;p__Thermoplasmatota;c__Thermoplasmata;o__Methanomassiliicoccales;f__Methanomethylophilaceae;g__MX-02;s__MX-02 sp006954405	ERS1444691	ERP019502	Germany	Europe	ftp://ftp.ebi.ac.uk/pub/databases/metagenomics/mgnify_genomes/human-gut/v2.0/all_genomes/MGYG0000006/MGYG000000654/genomes1/MGYG000000654.gff.gz
MGYG000000655	MAG	2321148	172	25547	33.32	96.23	0.71	d__Bacteria;p__Firmicutes;c__Bacilli;o__Erysipelotrichales;f__Erysipelotrichaceae;g__Holdemanella;s__Holdemanella sp900547815	ERS1444692	ERP019502	Germany	Europe	ftp://ftp.ebi.ac.uk/pub/databases/metagenomics/mgnify_genomes/human-gut/v2.0/all_genomes/MGYG0000006/MGYG000000655/genomes1/MGYG000000655.gff.gz
MGYG000000656	MAG	1593882	87	26474	27.77	74.1	2.03	d__Bacteria;p__Firmicutes_A;c__Clostridia;o__TANB77;f__CAG-508;g__CAG-269;s__	ERS1444696	ERP019502	Germany	Europe	ftp://ftp.ebi.ac.uk/pub/databases/metagenomics/mgnify_genomes/human-gut/v2.0/all_genomes/MGYG0000006/MGYG000000656/genomes1/MGYG000000656.gff.gz
MGYG000000657	MAG	4450077	629	9009	58.57	82.46	0	d__Bacteria;p__Proteobacteria;c__Gammaproteobacteria;o__Pseudomonadales;f__Pseudomonadaceae;g__Pseudomonas_E;s__Pseudomonas_E bubulae	ERS1444714	ERP019502	Germany	Europe	ftp://ftp.ebi.ac.uk/pub/databases/metagenomics/mgnify_genomes/human-gut/v2.0/all_genomes/MGYG0000006/MGYG000000657/genomes1/MGYG000000657.gff.gz
MGYG000000658	MAG	1755704	18	156200	58.89	62.77	0	d__Bacteria;p__Bacteroidota;c__Bacteroidia;o__Bacteroidales;f__Bacteroidaceae;g__Prevotellamassilia;s__	ERS1444716	ERP019502	Germany	Europe	ftp://ftp.ebi.ac.uk/pub/databases/metagenomics/mgnify_genomes/human-gut/v2.0/all_genomes/MGYG0000006/MGYG000000658/genomes1/MGYG000000658.gff.gz
MGYG000000659	MAG	1920550	39	61217	45.76	93.35	0.81	d__Bacteria;p__Firmicutes_A;c__Clostridia_A;o__Christensenellales;f__Borkfalkiaceae;g__UBA10281;s__UBA10281 sp900556195	ERS1444717	ERP019502	Germany	Europe	ftp://ftp.ebi.ac.uk/pub/databases/metagenomics/mgnify_genomes/human-gut/v2.0/all_genomes/MGYG0000006/MGYG000000659/genomes1/MGYG000000659.gff.gz
MGYG000000660	MAG	2038987	192	16230	60.01	92.74	1.81	d__Bacteria;p__Actinobacteriota;c__Coriobacteriia;o__Coriobacteriales;f__Coriobacteriaceae;g__Collinsella;s__	ERS1444719	ERP019502	Germany	Europe	ftp://ftp.ebi.ac.uk/pub/databases/metagenomics/mgnify_genomes/human-gut/v2.0/all_genomes/MGYG0000006/MGYG000000660/genomes1/MGYG000000660.gff.gz
MGYG000000661	MAG	1287314	91	21719	27.7	91.29	4.49	d__Bacteria;p__Firmicutes;c__Bacilli;o__RF39;f__UBA660;g__CAG-302;s__	ERS1444460	ERP019502	Kazakhstan	Asia	ftp://ftp.ebi.ac.uk/pub/databases/metagenomics/mgnify_genomes/human-gut/v2.0/all_genomes/MGYG0000006/MGYG000000661/genomes1/MGYG000000661.gff.gz
MGYG000000662	MAG	1413555	228	8225	32.61	81.27	2.76	d__Bacteria;p__Firmicutes;c__Bacilli;o__Erysipelotrichales;f__Erysipelotrichaceae;g__Bulleidia;s__	ERS1444461	ERP019502	Kazakhstan	Asia	ftp://ftp.ebi.ac.uk/pub/databases/metagenomics/mgnify_genomes/human-gut/v2.0/all_genomes/MGYG0000006/MGYG000000662/genomes1/MGYG000000662.gff.gz
MGYG000000663	MAG	1768787	113	27820	47.58	88.37	0.67	d__Bacteria;p__Firmicutes_A;c__Clostridia;o__Oscillospirales;f__Ruminococcaceae;g__UMGS1668;s__UMGS1668 sp900768105	ERS1444461	ERP019502	Kazakhstan	Asia	ftp://ftp.ebi.ac.uk/pub/databases/metagenomics/mgnify_genomes/human-gut/v2.0/all_genomes/MGYG0000006/MGYG000000663/genomes1/MGYG000000663.gff.gz
MGYG000000664	MAG	1822500	57	65723	34.95	97.59	0	d__Bacteria;p__Firmicutes;c__Bacilli;o__RFN20;f__CAG-826;g__UBA733;s__UBA733 sp900550795	ERS1444462	ERP019502	Kazakhstan	Asia	ftp://ftp.ebi.ac.uk/pub/databases/metagenomics/mgnify_genomes/human-gut/v2.0/all_genomes/MGYG0000006/MGYG000000664/genomes1/MGYG000000664.gff.gz
MGYG000000665	MAG	1021727	126	10660	28.36	65.41	2.61	d__Bacteria;p__Firmicutes_A;c__Clostridia;o__TANB77;f__CAG-508;g__CAG-273;s__	ERS1444463	ERP019502	Kazakhstan	Asia	ftp://ftp.ebi.ac.uk/pub/databases/metagenomics/mgnify_genomes/human-gut/v2.0/all_genomes/MGYG0000006/MGYG000000665/genomes1/MGYG000000665.gff.gz
MGYG000000666	MAG	4523435	432	14567	55.63	91.93	2.36	d__Bacteria;p__Verrucomicrobiota;c__Lentisphaeria;o__Victivallales;f__UBA1829;g__;s__	ERS1444465	ERP019502	Kazakhstan	Asia	ftp://ftp.ebi.ac.uk/pub/databases/metagenomics/mgnify_genomes/human-gut/v2.0/all_genomes/MGYG0000006/MGYG000000666/genomes1/MGYG000000666.gff.gz
MGYG000000667	MAG	2502097	25	144111	54.47	99.06	0.38	d__Bacteria;p__Bacteroidota;c__Bacteroidia;o__Bacteroidales;f__Muribaculaceae;g__UBA7173;s__UBA7173 sp900546835	ERS1444466	ERP019502	Kazakhstan	Asia	ftp://ftp.ebi.ac.uk/pub/databases/metagenomics/mgnify_genomes/human-gut/v2.0/all_genomes/MGYG0000006/MGYG000000667/genomes1/MGYG000000667.gff.gz
MGYG000000668	MAG	2648761	62	67564	50.11	98.16	0	d__Bacteria;p__Firmicutes_A;c__Clostridia;o__Peptostreptococcales;f__Anaerovoracaceae;g__CAG-238;s__CAG-238 sp900551415	ERS1444471	ERP019502	Kazakhstan	Asia	ftp://ftp.ebi.ac.uk/pub/databases/metagenomics/mgnify_genomes/human-gut/v2.0/all_genomes/MGYG0000006/MGYG000000668/genomes1/MGYG000000668.gff.gz
MGYG000000669	MAG	2227584	17	237984	44.59	97.09	0	d__Bacteria;p__Firmicutes_A;c__Clostridia;o__Oscillospirales;f__Acutalibacteraceae;g__CAG-488;s__CAG-488 sp000434055	ERS1444472	ERP019502	Kazakhstan	Asia	ftp://ftp.ebi.ac.uk/pub/databases/metagenomics/mgnify_genomes/human-gut/v2.0/all_genomes/MGYG0000006/MGYG000000669/genomes1/MGYG000000669.gff.gz
MGYG000000670	MAG	2790604	106	45393	28.87	99.06	0	d__Bacteria;p__Firmicutes;c__Bacilli;o__Erysipelotrichales;f__Erysipelatoclostridiaceae;g__Faecalibacillus;s__Faecalibacillus sp900544435	ERS1444476	ERP019502	Kazakhstan	Asia	ftp://ftp.ebi.ac.uk/pub/databases/metagenomics/mgnify_genomes/human-gut/v2.0/all_genomes/MGYG0000006/MGYG000000670/genomes1/MGYG000000670.gff.gz
MGYG000000671	MAG	2416932	124	42197	51.95	98.42	0	d__Bacteria;p__Firmicutes_C;c__Negativicutes;o__Veillonellales;f__Dialisteraceae;g__Dialister;s__Dialister sp002320515	ERS1444479	ERP019502	Kazakhstan	Asia	ftp://ftp.ebi.ac.uk/pub/databases/metagenomics/mgnify_genomes/human-gut/v2.0/all_genomes/MGYG0000006/MGYG000000671/genomes1/MGYG000000671.gff.gz
MGYG000000672	MAG	2733599	33	121082	52.9	96.75	0.63	d__Bacteria;p__Bacteroidota;c__Bacteroidia;o__Bacteroidales;f__UBA932;g__RC9;s__RC9 sp000431015	ERS1444480	ERP019502	Kazakhstan	Asia	ftp://ftp.ebi.ac.uk/pub/databases/metagenomics/mgnify_genomes/human-gut/v2.0/all_genomes/MGYG0000006/MGYG000000672/genomes1/MGYG000000672.gff.gz
MGYG000000673	MAG	2306526	67	66846	59.72	91.13	1.13	d__Bacteria;p__Bacteroidota;c__Bacteroidia;o__Bacteroidales;f__Muribaculaceae;g__CAG-873;s__CAG-873 sp004552485	ERS1444481	ERP019502	Kazakhstan	Asia	ftp://ftp.ebi.ac.uk/pub/databases/metagenomics/mgnify_genomes/human-gut/v2.0/all_genomes/MGYG0000006/MGYG000000673/genomes1/MGYG000000673.gff.gz
MGYG000000674	MAG	2404419	396	7979	41.56	91.3	2.01	d__Bacteria;p__Firmicutes_A;c__Clostridia;o__UMGS1810;f__UMGS1810;g__;s__	ERS1444481	ERP019502	Kazakhstan	Asia	ftp://ftp.ebi.ac.uk/pub/databases/metagenomics/mgnify_genomes/human-gut/v2.0/all_genomes/MGYG0000006/MGYG000000674/genomes1/MGYG000000674.gff.gz
MGYG000000675	MAG	5782172	252	39106	43.3	76.21	1.72	d__Bacteria;p__Bacteroidota;c__Bacteroidia;o__Bacteroidales;f__Bacteroidaceae;g__Bacteroides;s__Bacteroides congonensis	ERS1444482	ERP019502	Kazakhstan	Asia	ftp://ftp.ebi.ac.uk/pub/databases/metagenomics/mgnify_genomes/human-gut/v2.0/all_genomes/MGYG0000006/MGYG000000675/genomes1/MGYG000000675.gff.gz
MGYG000000676	MAG	2188584	114	28810	54.74	92.34	0.05	d__Bacteria;p__Firmicutes_A;c__Clostridia_A;o__Christensenellales;f__Borkfalkiaceae;g__Borkfalkia;s__	ERS1444483	ERP019502	Kazakhstan	Asia	ftp://ftp.ebi.ac.uk/pub/databases/metagenomics/mgnify_genomes/human-gut/v2.0/all_genomes/MGYG0000006/MGYG000000676/genomes1/MGYG000000676.gff.gz
MGYG000000677	MAG	2015211	238	11752	40.18	95.4	0.2	d__Bacteria;p__Spirochaetota;c__Spirochaetia;o__Sphaerochaetales;f__Sphaerochaetaceae;g__UBA5920;s__	ERS1444483	ERP019502	Kazakhstan	Asia	ftp://ftp.ebi.ac.uk/pub/databases/metagenomics/mgnify_genomes/human-gut/v2.0/all_genomes/MGYG0000006/MGYG000000677/genomes1/MGYG000000677.gff.gz
MGYG000000678	MAG	2629642	78	55818	55.45	97.71	0.38	d__Bacteria;p__Bacteroidota;c__Bacteroidia;o__Bacteroidales;f__Muribaculaceae;g__CAG-485;s__CAG-485 sp002491165	ERS1444495	ERP019502	Kazakhstan	Asia	ftp://ftp.ebi.ac.uk/pub/databases/metagenomics/mgnify_genomes/human-gut/v2.0/all_genomes/MGYG0000006/MGYG000000678/genomes1/MGYG000000678.gff.gz
MGYG000000679	MAG	1043255	59	27786	36.83	80.51	0.4	d__Bacteria;p__Firmicutes_A;c__Clostridia_A;o__Christensenellales;f__UBA1242;g__UMGS1470;s__UMGS1470 sp900766395	ERS1444495	ERP019502	Kazakhstan	Asia	ftp://ftp.ebi.ac.uk/pub/databases/metagenomics/mgnify_genomes/human-gut/v2.0/all_genomes/MGYG0000006/MGYG000000679/genomes1/MGYG000000679.gff.gz
MGYG000000680	MAG	2323759	508	5906	47.18	69.77	2.87	d__Bacteria;p__Firmicutes_A;c__Clostridia;o__Lachnospirales;f__Lachnospiraceae;g__UBA3402;s__	ERS1444496	ERP019502	Kazakhstan	Asia	ftp://ftp.ebi.ac.uk/pub/databases/metagenomics/mgnify_genomes/human-gut/v2.0/all_genomes/MGYG0000006/MGYG000000680/genomes1/MGYG000000680.gff.gz
MGYG000000681	MAG	1472277	375	4499	40.76	72.16	3.55	d__Bacteria;p__Firmicutes;c__Bacilli;o__Lactobacillales;f__Streptococcaceae;g__Lactococcus_A;s__Lactococcus_A raffinolactis	ERS1444497	ERP019502	Kazakhstan	Asia	ftp://ftp.ebi.ac.uk/pub/databases/metagenomics/mgnify_genomes/human-gut/v2.0/all_genomes/MGYG0000006/MGYG000000681/genomes1/MGYG000000681.gff.gz
MGYG000000682	MAG	2426258	81	44642	45.62	91.16	0.19	d__Bacteria;p__Bacteroidota;c__Bacteroidia;o__Bacteroidales;f__Bacteroidaceae;g__UBA4334;s__	ERS1444497	ERP019502	Kazakhstan	Asia	ftp://ftp.ebi.ac.uk/pub/databases/metagenomics/mgnify_genomes/human-gut/v2.0/all_genomes/MGYG0000006/MGYG000000682/genomes1/MGYG000000682.gff.gz
MGYG000000683	MAG	2086024	10	519539	47.83	80.97	0.79	d__Bacteria;p__Proteobacteria;c__Alphaproteobacteria;o__RF32;f__CAG-977;g__CAG-977;s__CAG-977 sp000434295	ERS1444498	ERP019502	Kazakhstan	Asia	ftp://ftp.ebi.ac.uk/pub/databases/metagenomics/mgnify_genomes/human-gut/v2.0/all_genomes/MGYG0000006/MGYG000000683/genomes1/MGYG000000683.gff.gz
MGYG000000684	MAG	2175265	134	25340	59.8	96.37	1.61	d__Bacteria;p__Actinobacteriota;c__Coriobacteriia;o__Coriobacteriales;f__Coriobacteriaceae;g__Collinsella;s__	ERS1444507	ERP019502	Kazakhstan	Asia	ftp://ftp.ebi.ac.uk/pub/databases/metagenomics/mgnify_genomes/human-gut/v2.0/all_genomes/MGYG0000006/MGYG000000684/genomes1/MGYG000000684.gff.gz
MGYG000000685	MAG	2863940	101	42793	41.21	99.33	0	d__Bacteria;p__Firmicutes_A;c__Clostridia;o__Lachnospirales;f__Lachnospiraceae;g__CAG-590;s__CAG-590 sp900552885	ERS1444511	ERP019502	Kazakhstan	Asia	ftp://ftp.ebi.ac.uk/pub/databases/metagenomics/mgnify_genomes/human-gut/v2.0/all_genomes/MGYG0000006/MGYG000000685/genomes1/MGYG000000685.gff.gz
MGYG000000686	MAG	1824593	53	64309	45.78	97.75	0	d__Bacteria;p__Firmicutes;c__Bacilli;o__RFN20;f__CAG-826;g__UBA733;s__UBA733 sp900767605	ERS1444514	ERP019502	Kazakhstan	Asia	ftp://ftp.ebi.ac.uk/pub/databases/metagenomics/mgnify_genomes/human-gut/v2.0/all_genomes/MGYG0000006/MGYG000000686/genomes1/MGYG000000686.gff.gz
MGYG000000687	MAG	2211452	280	13520	35.7	92.69	1.57	d__Bacteria;p__Firmicutes_A;c__Clostridia;o__Lachnospirales;f__Lachnospiraceae;g__Anaerostipes;s__	ERS1444514	ERP019502	Kazakhstan	Asia	ftp://ftp.ebi.ac.uk/pub/databases/metagenomics/mgnify_genomes/human-gut/v2.0/all_genomes/MGYG0000006/MGYG000000687/genomes1/MGYG000000687.gff.gz
MGYG000000688	MAG	1353298	415	3529	60.39	55	0.81	d__Bacteria;p__Actinobacteriota;c__Coriobacteriia;o__Coriobacteriales;f__Coriobacteriaceae;g__Collinsella;s__	ERS1444517	ERP019502	Kazakhstan	Asia	ftp://ftp.ebi.ac.uk/pub/databases/metagenomics/mgnify_genomes/human-gut/v2.0/all_genomes/MGYG0000006/MGYG000000688/genomes1/MGYG000000688.gff.gz
MGYG000000689	MAG	1802380	188	13943	54.51	85.12	0	d__Bacteria;p__Firmicutes_A;c__Clostridia;o__Oscillospirales;f__Ruminococcaceae;g__Angelakisella;s__Angelakisella sp003453215	ERS1444518	ERP019502	Kazakhstan	Asia	ftp://ftp.ebi.ac.uk/pub/databases/metagenomics/mgnify_genomes/human-gut/v2.0/all_genomes/MGYG0000006/MGYG000000689/genomes1/MGYG000000689.gff.gz
MGYG000000690	MAG	2764780	118	37980	40.73	99.33	0	d__Bacteria;p__Firmicutes_A;c__Clostridia;o__Lachnospirales;f__Lachnospiraceae;g__CAG-590;s__CAG-590 sp000431135	ERS1444518	ERP019502	Kazakhstan	Asia	ftp://ftp.ebi.ac.uk/pub/databases/metagenomics/mgnify_genomes/human-gut/v2.0/all_genomes/MGYG0000006/MGYG000000690/genomes1/MGYG000000690.gff.gz
MGYG000000691	MAG	1993212	174	16864	57.91	88.26	4.85	d__Bacteria;p__Firmicutes_A;c__Clostridia;o__Oscillospirales;f__Oscillospiraceae;g__CAG-110;s__	ERS1444519	ERP019502	Kazakhstan	Asia	ftp://ftp.ebi.ac.uk/pub/databases/metagenomics/mgnify_genomes/human-gut/v2.0/all_genomes/MGYG0000006/MGYG000000691/genomes1/MGYG000000691.gff.gz
MGYG000000692	MAG	2730358	185	22668	43.62	97.92	0	d__Bacteria;p__Bacteroidota;c__Bacteroidia;o__Bacteroidales;f__Bacteroidaceae;g__Prevotellamassilia;s__Prevotellamassilia sp900543155	ERS1444523	ERP019502	Kazakhstan	Asia	ftp://ftp.ebi.ac.uk/pub/databases/metagenomics/mgnify_genomes/human-gut/v2.0/all_genomes/MGYG0000006/MGYG000000692/genomes1/MGYG000000692.gff.gz
MGYG000000693	MAG	2022975	84	36674	60.31	98.39	0.81	d__Bacteria;p__Actinobacteriota;c__Coriobacteriia;o__Coriobacteriales;f__Coriobacteriaceae;g__Collinsella;s__	ERS1444530	ERP019502	Kazakhstan	Asia	ftp://ftp.ebi.ac.uk/pub/databases/metagenomics/mgnify_genomes/human-gut/v2.0/all_genomes/MGYG0000006/MGYG000000693/genomes1/MGYG000000693.gff.gz
MGYG000000694	MAG	2080543	108	27428	59.81	99.19	1.61	d__Bacteria;p__Actinobacteriota;c__Coriobacteriia;o__Coriobacteriales;f__Coriobacteriaceae;g__Collinsella;s__	ERS1444531	ERP019502	Kazakhstan	Asia	ftp://ftp.ebi.ac.uk/pub/databases/metagenomics/mgnify_genomes/human-gut/v2.0/all_genomes/MGYG0000006/MGYG000000694/genomes1/MGYG000000694.gff.gz
MGYG000000695	MAG	3484843	73	74733	45.93	98.14	0.56	d__Bacteria;p__Bacteroidota;c__Bacteroidia;o__Bacteroidales;f__Bacteroidaceae;g__Prevotella;s__Prevotella sp000436035	ERS1444534	ERP019502	Kazakhstan	Asia	ftp://ftp.ebi.ac.uk/pub/databases/metagenomics/mgnify_genomes/human-gut/v2.0/all_genomes/MGYG0000006/MGYG000000695/genomes1/MGYG000000695.gff.gz
MGYG000000696	MAG	3184747	82	69908	42.5	99.62	0.77	d__Bacteria;p__Bacteroidota;c__Bacteroidia;o__Bacteroidales;f__Tannerellaceae;g__Parabacteroides;s__Parabacteroides sp900549585	ERS1444540	ERP019502	Kazakhstan	Asia	ftp://ftp.ebi.ac.uk/pub/databases/metagenomics/mgnify_genomes/human-gut/v2.0/all_genomes/MGYG0000006/MGYG000000696/genomes1/MGYG000000696.gff.gz
MGYG000000698	MAG	1742225	102	25064	46.35	91.53	0.81	d__Bacteria;p__Firmicutes_A;c__Clostridia_A;o__Christensenellales;f__DTU072;g__CAG-1782;s__	ERS1444541	ERP019502	Kazakhstan	Asia	ftp://ftp.ebi.ac.uk/pub/databases/metagenomics/mgnify_genomes/human-gut/v2.0/all_genomes/MGYG0000006/MGYG000000698/genomes1/MGYG000000698.gff.gz
MGYG000000699	MAG	1671307	408	4968	38.35	74.76	4.13	d__Bacteria;p__Firmicutes;c__Bacilli;o__Erysipelotrichales;f__Erysipelotrichaceae;g__Bulleidia;s__	ERS1444546	ERP019502	Kazakhstan	Asia	ftp://ftp.ebi.ac.uk/pub/databases/metagenomics/mgnify_genomes/human-gut/v2.0/all_genomes/MGYG0000006/MGYG000000699/genomes1/MGYG000000699.gff.gz
MGYG000000700	MAG	2636252	139	34305	55.61	94.94	0	d__Bacteria;p__Bacteroidota;c__Bacteroidia;o__Bacteroidales;f__Bacteroidaceae;g__UBA4372;s__UBA4372 sp900543815	ERS1444548	ERP019502	Kazakhstan	Asia	ftp://ftp.ebi.ac.uk/pub/databases/metagenomics/mgnify_genomes/human-gut/v2.0/all_genomes/MGYG0000007/MGYG000000700/genomes1/MGYG000000700.gff.gz
MGYG000000701	MAG	3061545	75	62090	47.01	97.97	0.74	d__Bacteria;p__Bacteroidota;c__Bacteroidia;o__Bacteroidales;f__Bacteroidaceae;g__Prevotella;s__Prevotella sp900552675	ERS1444549	ERP019502	Kazakhstan	Asia	ftp://ftp.ebi.ac.uk/pub/databases/metagenomics/mgnify_genomes/human-gut/v2.0/all_genomes/MGYG0000007/MGYG000000701/genomes1/MGYG000000701.gff.gz
MGYG000000702	MAG	1965317	361	6920	60.3	85.22	2.02	d__Bacteria;p__Actinobacteriota;c__Coriobacteriia;o__Coriobacteriales;f__Coriobacteriaceae;g__Collinsella;s__	ERS1444549	ERP019502	Kazakhstan	Asia	ftp://ftp.ebi.ac.uk/pub/databases/metagenomics/mgnify_genomes/human-gut/v2.0/all_genomes/MGYG0000007/MGYG000000702/genomes1/MGYG000000702.gff.gz
MGYG000000703	MAG	2495318	52	81175	59.85	93.62	0.67	d__Bacteria;p__Firmicutes_A;c__Clostridia;o__Oscillospirales;f__Oscillospiraceae;g__CAG-83;s__CAG-83 sp900552725	ERS1444550	ERP019502	Kazakhstan	Asia	ftp://ftp.ebi.ac.uk/pub/databases/metagenomics/mgnify_genomes/human-gut/v2.0/all_genomes/MGYG0000007/MGYG000000703/genomes1/MGYG000000703.gff.gz
MGYG000000704	MAG	1970599	29	121629	50.17	92.62	0.67	d__Bacteria;p__Firmicutes_A;c__Clostridia;o__Oscillospirales;f__Acutalibacteraceae;g__UMGS1279;s__	ERS1444550	ERP019502	Kazakhstan	Asia	ftp://ftp.ebi.ac.uk/pub/databases/metagenomics/mgnify_genomes/human-gut/v2.0/all_genomes/MGYG0000007/MGYG000000704/genomes1/MGYG000000704.gff.gz
MGYG000000705	MAG	1649544	5	465986	46.38	85.46	0	d__Bacteria;p__Firmicutes_A;c__Clostridia_A;o__Christensenellales;f__CAG-917;g__CAG-475;s__CAG-475 sp000434435	ERS1444554	ERP019502	Kazakhstan	Asia	ftp://ftp.ebi.ac.uk/pub/databases/metagenomics/mgnify_genomes/human-gut/v2.0/all_genomes/MGYG0000007/MGYG000000705/genomes1/MGYG000000705.gff.gz
MGYG000000706	MAG	2490616	39	108707	41.83	94.41	0.67	d__Bacteria;p__Firmicutes_A;c__Clostridia;o__Monoglobales;f__Monoglobaceae;g__UMGS1326;s__	ERS1444555	ERP019502	Kazakhstan	Asia	ftp://ftp.ebi.ac.uk/pub/databases/metagenomics/mgnify_genomes/human-gut/v2.0/all_genomes/MGYG0000007/MGYG000000706/genomes1/MGYG000000706.gff.gz
MGYG000000707	MAG	3151200	92	48192	47.99	95.57	0	d__Bacteria;p__Bacteroidota;c__Bacteroidia;o__Bacteroidales;f__Bacteroidaceae;g__Prevotella;s__Prevotella sp900546575	ERS1444555	ERP019502	Kazakhstan	Asia	ftp://ftp.ebi.ac.uk/pub/databases/metagenomics/mgnify_genomes/human-gut/v2.0/all_genomes/MGYG0000007/MGYG000000707/genomes1/MGYG000000707.gff.gz
MGYG000000708	MAG	1500808	346	5296	44.35	81.18	1.8	d__Bacteria;p__Proteobacteria;c__Gammaproteobacteria;o__Enterobacterales;f__Succinivibrionaceae;g__Succinivibrio;s__	ERS1444557	ERP019502	Kazakhstan	Asia	ftp://ftp.ebi.ac.uk/pub/databases/metagenomics/mgnify_genomes/human-gut/v2.0/all_genomes/MGYG0000007/MGYG000000708/genomes1/MGYG000000708.gff.gz
MGYG000000709	MAG	1364323	458	3102	59.78	55.89	0.38	d__Bacteria;p__Firmicutes_A;c__Clostridia;o__Oscillospirales;f__Oscillospiraceae;g__UBA738;s__	ERS1444559	ERP019502	Kazakhstan	Asia	ftp://ftp.ebi.ac.uk/pub/databases/metagenomics/mgnify_genomes/human-gut/v2.0/all_genomes/MGYG0000007/MGYG000000709/genomes1/MGYG000000709.gff.gz
MGYG000000710	MAG	2205840	155	20054	57.9	91.72	0.67	d__Bacteria;p__Firmicutes_A;c__Clostridia;o__Oscillospirales;f__Oscillospiraceae;g__CAG-110;s__	ERS1444559	ERP019502	Kazakhstan	Asia	ftp://ftp.ebi.ac.uk/pub/databases/metagenomics/mgnify_genomes/human-gut/v2.0/all_genomes/MGYG0000007/MGYG000000710/genomes1/MGYG000000710.gff.gz
MGYG000000711	MAG	1966926	462	5171	46.84	79.49	2.13	d__Bacteria;p__Firmicutes_A;c__Clostridia;o__Peptostreptococcales;f__Anaerovoracaceae;g__CAG-238;s__	ERS1444559	ERP019502	Kazakhstan	Asia	ftp://ftp.ebi.ac.uk/pub/databases/metagenomics/mgnify_genomes/human-gut/v2.0/all_genomes/MGYG0000007/MGYG000000711/genomes1/MGYG000000711.gff.gz
MGYG000000712	MAG	2138816	235	14067	30.36	100	0	d__Bacteria;p__Fusobacteriota;c__Fusobacteriia;o__Fusobacteriales;f__Fusobacteriaceae;g__Fusobacterium_B;s__Fusobacterium_B sp900541465	ERS1444562	ERP019502	Kazakhstan	Asia	ftp://ftp.ebi.ac.uk/pub/databases/metagenomics/mgnify_genomes/human-gut/v2.0/all_genomes/MGYG0000007/MGYG000000712/genomes1/MGYG000000712.gff.gz
MGYG000000713	MAG	1787047	390	5435	57.31	74.84	0.34	d__Bacteria;p__Firmicutes_A;c__Clostridia;o__Oscillospirales;f__Oscillospiraceae;g__CAG-83;s__	ERS1444564	ERP019502	Kazakhstan	Asia	ftp://ftp.ebi.ac.uk/pub/databases/metagenomics/mgnify_genomes/human-gut/v2.0/all_genomes/MGYG0000007/MGYG000000713/genomes1/MGYG000000713.gff.gz
MGYG000000714	MAG	1374960	29	78878	27.68	93.82	1.69	d__Bacteria;p__Firmicutes;c__Bacilli;o__RF39;f__UBA660;g__CAG-451;s__CAG-451 sp000438295	ERS1444575	ERP019502	Kazakhstan	Asia	ftp://ftp.ebi.ac.uk/pub/databases/metagenomics/mgnify_genomes/human-gut/v2.0/all_genomes/MGYG0000007/MGYG000000714/genomes1/MGYG000000714.gff.gz
MGYG000000715	MAG	2198914	34	113137	58.23	93.06	0	d__Bacteria;p__Firmicutes_A;c__Clostridia;o__Oscillospirales;f__Oscillospiraceae;g__CAG-110;s__CAG-110 sp900544705	ERS1444576	ERP019502	Kazakhstan	Asia	ftp://ftp.ebi.ac.uk/pub/databases/metagenomics/mgnify_genomes/human-gut/v2.0/all_genomes/MGYG0000007/MGYG000000715/genomes1/MGYG000000715.gff.gz
MGYG000000716	MAG	2039168	98	31067	60.46	97.29	0.81	d__Bacteria;p__Actinobacteriota;c__Coriobacteriia;o__Coriobacteriales;f__Coriobacteriaceae;g__Collinsella;s__	ERS1444578	ERP019502	Kazakhstan	Asia	ftp://ftp.ebi.ac.uk/pub/databases/metagenomics/mgnify_genomes/human-gut/v2.0/all_genomes/MGYG0000007/MGYG000000716/genomes1/MGYG000000716.gff.gz
MGYG000000717	MAG	1934275	85	42116	61.84	98.75	1.25	d__Bacteria;p__Proteobacteria;c__Gammaproteobacteria;o__Burkholderiales;f__Burkholderiaceae;g__Duodenibacillus;s__Duodenibacillus sp900762555	ERS1444582	ERP019502	Kazakhstan	Asia	ftp://ftp.ebi.ac.uk/pub/databases/metagenomics/mgnify_genomes/human-gut/v2.0/all_genomes/MGYG0000007/MGYG000000717/genomes1/MGYG000000717.gff.gz
MGYG000000718	MAG	1975049	22	121470	50.42	96.5	0	d__Bacteria;p__Firmicutes_A;c__Clostridia_A;o__Christensenellales;f__CAG-138;g__SFDB01;s__SFDB01 sp004558825	ERS1444584	ERP019502	Kazakhstan	Asia	ftp://ftp.ebi.ac.uk/pub/databases/metagenomics/mgnify_genomes/human-gut/v2.0/all_genomes/MGYG0000007/MGYG000000718/genomes1/MGYG000000718.gff.gz
MGYG000000719	MAG	1825952	57	54953	53.21	89.26	0	d__Bacteria;p__Firmicutes_A;c__Clostridia;o__Oscillospirales;f__CAG-272;g__HGM12650;s__	ERS1444584	ERP019502	Kazakhstan	Asia	ftp://ftp.ebi.ac.uk/pub/databases/metagenomics/mgnify_genomes/human-gut/v2.0/all_genomes/MGYG0000007/MGYG000000719/genomes1/MGYG000000719.gff.gz
MGYG000000720	MAG	3759035	154	44437	58.45	93.24	2.07	d__Bacteria;p__Verrucomicrobiota;c__Lentisphaeria;o__Victivallales;f__Victivallaceae;g__Victivallis;s__	ERS1444584	ERP019502	Kazakhstan	Asia	ftp://ftp.ebi.ac.uk/pub/databases/metagenomics/mgnify_genomes/human-gut/v2.0/all_genomes/MGYG0000007/MGYG000000720/genomes1/MGYG000000720.gff.gz
MGYG000000721	MAG	2405891	43	92493	43.05	92.62	0.22	d__Bacteria;p__Firmicutes_A;c__Clostridia;o__Lachnospirales;f__Lachnospiraceae;g__NC2004;s__	ERS1444584	ERP019502	Kazakhstan	Asia	ftp://ftp.ebi.ac.uk/pub/databases/metagenomics/mgnify_genomes/human-gut/v2.0/all_genomes/MGYG0000007/MGYG000000721/genomes1/MGYG000000721.gff.gz
MGYG000000722	MAG	2915024	80	59633	50.22	91.98	0	d__Bacteria;p__Bacteroidota;c__Bacteroidia;o__Bacteroidales;f__UBA932;g__RC9;s__RC9 sp900545245	ERS1444585	ERP019502	Kazakhstan	Asia	ftp://ftp.ebi.ac.uk/pub/databases/metagenomics/mgnify_genomes/human-gut/v2.0/all_genomes/MGYG0000007/MGYG000000722/genomes1/MGYG000000722.gff.gz
MGYG000000723	MAG	2208348	14	1296942	51.49	97.27	0	d__Bacteria;p__Firmicutes_A;c__Clostridia;o__Oscillospirales;f__Acutalibacteraceae;g__CAG-177;s__CAG-177 sp003514385	ERS1444585	ERP019502	Kazakhstan	Asia	ftp://ftp.ebi.ac.uk/pub/databases/metagenomics/mgnify_genomes/human-gut/v2.0/all_genomes/MGYG0000007/MGYG000000723/genomes1/MGYG000000723.gff.gz
MGYG000000724	MAG	1919940	281	9928	60.85	69.43	0	d__Bacteria;p__Firmicutes_A;c__Clostridia;o__Oscillospirales;f__Ruminococcaceae;g__Gemmiger;s__	ERS1444585	ERP019502	Kazakhstan	Asia	ftp://ftp.ebi.ac.uk/pub/databases/metagenomics/mgnify_genomes/human-gut/v2.0/all_genomes/MGYG0000007/MGYG000000724/genomes1/MGYG000000724.gff.gz
MGYG000000725	MAG	2192750	114	30773	51.96	99.37	0	d__Bacteria;p__Firmicutes_C;c__Negativicutes;o__Veillonellales;f__Dialisteraceae;g__Dialister;s__Dialister sp000434475	ERS1444590	ERP019502	Kazakhstan	Asia	ftp://ftp.ebi.ac.uk/pub/databases/metagenomics/mgnify_genomes/human-gut/v2.0/all_genomes/MGYG0000007/MGYG000000725/genomes1/MGYG000000725.gff.gz
MGYG000000726	MAG	1857870	15	283089	42.75	97.32	0	d__Bacteria;p__Firmicutes_A;c__Clostridia;o__Oscillospirales;f__Acutalibacteraceae;g__CAG-180;s__CAG-180 sp004556705	ERS1444593	ERP019502	Kazakhstan	Asia	ftp://ftp.ebi.ac.uk/pub/databases/metagenomics/mgnify_genomes/human-gut/v2.0/all_genomes/MGYG0000007/MGYG000000726/genomes1/MGYG000000726.gff.gz
MGYG000000727	MAG	2530364	98	48944	60.18	88.98	0	d__Bacteria;p__Firmicutes_A;c__Clostridia_A;o__Christensenellales;f__CAG-74;g__SFFS01;s__	ERS1444597	ERP019502	Kazakhstan	Asia	ftp://ftp.ebi.ac.uk/pub/databases/metagenomics/mgnify_genomes/human-gut/v2.0/all_genomes/MGYG0000007/MGYG000000727/genomes1/MGYG000000727.gff.gz
MGYG000000728	MAG	1947591	201	13996	46.43	95.84	1.05	d__Bacteria;p__Firmicutes_A;c__Clostridia;o__UBA1212;f__;g__;s__	ERS1444597	ERP019502	Kazakhstan	Asia	ftp://ftp.ebi.ac.uk/pub/databases/metagenomics/mgnify_genomes/human-gut/v2.0/all_genomes/MGYG0000007/MGYG000000728/genomes1/MGYG000000728.gff.gz
MGYG000000729	MAG	1856951	28	118419	53.82	90.94	0	d__Bacteria;p__Firmicutes_A;c__Clostridia;o__Oscillospirales;f__Oscillospiraceae;g__F23-B02;s__F23-B02 sp900545805	ERS1444597	ERP019502	Kazakhstan	Asia	ftp://ftp.ebi.ac.uk/pub/databases/metagenomics/mgnify_genomes/human-gut/v2.0/all_genomes/MGYG0000007/MGYG000000729/genomes1/MGYG000000729.gff.gz
MGYG000000730	MAG	2096902	24	133578	53.13	99.19	0	d__Bacteria;p__Firmicutes_A;c__Clostridia_A;o__Christensenellales;f__CAG-138;g__Phil1;s__Phil1 sp001940855	ERS1444597	ERP019502	Kazakhstan	Asia	ftp://ftp.ebi.ac.uk/pub/databases/metagenomics/mgnify_genomes/human-gut/v2.0/all_genomes/MGYG0000007/MGYG000000730/genomes1/MGYG000000730.gff.gz
MGYG000000731	MAG	1796272	310	7290	60.03	83.29	0	d__Bacteria;p__Actinobacteriota;c__Coriobacteriia;o__Coriobacteriales;f__Coriobacteriaceae;g__Collinsella;s__	ERS1444599	ERP019502	Kazakhstan	Asia	ftp://ftp.ebi.ac.uk/pub/databases/metagenomics/mgnify_genomes/human-gut/v2.0/all_genomes/MGYG0000007/MGYG000000731/genomes1/MGYG000000731.gff.gz
MGYG000000732	MAG	1710353	19	191876	30.01	79.46	0.67	d__Bacteria;p__Firmicutes_A;c__Clostridia;o__TANB77;f__CAG-508;g__CAG-245;s__	ERS1444599	ERP019502	Kazakhstan	Asia	ftp://ftp.ebi.ac.uk/pub/databases/metagenomics/mgnify_genomes/human-gut/v2.0/all_genomes/MGYG0000007/MGYG000000732/genomes1/MGYG000000732.gff.gz
MGYG000000733	MAG	1893651	95	31965	48.38	79.89	0	d__Bacteria;p__Firmicutes_A;c__Clostridia_A;o__Christensenellales;f__Borkfalkiaceae;g__Borkfalkia;s__	ERS1444602	ERP019502	Kazakhstan	Asia	ftp://ftp.ebi.ac.uk/pub/databases/metagenomics/mgnify_genomes/human-gut/v2.0/all_genomes/MGYG0000007/MGYG000000733/genomes1/MGYG000000733.gff.gz
MGYG000000734	MAG	2140620	57	72083	45.97	93.95	1.61	d__Bacteria;p__Firmicutes_A;c__Clostridia_A;o__Christensenellales;f__Borkfalkiaceae;g__UBA10281;s__UBA10281 sp900548285	ERS1444603	ERP019502	Kazakhstan	Asia	ftp://ftp.ebi.ac.uk/pub/databases/metagenomics/mgnify_genomes/human-gut/v2.0/all_genomes/MGYG0000007/MGYG000000734/genomes1/MGYG000000734.gff.gz
MGYG000000735	MAG	2273680	185	19555	59.5	84.53	1.81	d__Bacteria;p__Firmicutes_A;c__Clostridia;o__Oscillospirales;f__Oscillospiraceae;g__UBA738;s__	ERS1444603	ERP019502	Kazakhstan	Asia	ftp://ftp.ebi.ac.uk/pub/databases/metagenomics/mgnify_genomes/human-gut/v2.0/all_genomes/MGYG0000007/MGYG000000735/genomes1/MGYG000000735.gff.gz
MGYG000000736	MAG	1883440	68	43342	56.51	89.93	0	d__Bacteria;p__Firmicutes_A;c__Clostridia;o__Oscillospirales;f__Oscillospiraceae;g__CAG-110;s__	ERS1444603	ERP019502	Kazakhstan	Asia	ftp://ftp.ebi.ac.uk/pub/databases/metagenomics/mgnify_genomes/human-gut/v2.0/all_genomes/MGYG0000007/MGYG000000736/genomes1/MGYG000000736.gff.gz
MGYG000000737	MAG	1638367	368	5254	59.79	72.23	0.08	d__Bacteria;p__Actinobacteriota;c__Coriobacteriia;o__Coriobacteriales;f__Coriobacteriaceae;g__Collinsella;s__	ERS1444605	ERP019502	Kazakhstan	Asia	ftp://ftp.ebi.ac.uk/pub/databases/metagenomics/mgnify_genomes/human-gut/v2.0/all_genomes/MGYG0000007/MGYG000000737/genomes1/MGYG000000737.gff.gz
MGYG000000738	MAG	934493	268	3852	28.94	59.61	0.34	d__Bacteria;p__Firmicutes_A;c__Clostridia;o__TANB77;f__CAG-508;g__CAG-269;s__	ERS1444609	ERP019502	Kazakhstan	Asia	ftp://ftp.ebi.ac.uk/pub/databases/metagenomics/mgnify_genomes/human-gut/v2.0/all_genomes/MGYG0000007/MGYG000000738/genomes1/MGYG000000738.gff.gz
MGYG000000739	MAG	2046079	200	13505	66.74	96.67	1.68	d__Bacteria;p__Firmicutes_A;c__Clostridia;o__Oscillospirales;f__Oscillospiraceae;g__Evtepia;s__	ERS1444614	ERP019502	Kazakhstan	Asia	ftp://ftp.ebi.ac.uk/pub/databases/metagenomics/mgnify_genomes/human-gut/v2.0/all_genomes/MGYG0000007/MGYG000000739/genomes1/MGYG000000739.gff.gz
MGYG000000740	MAG	2359825	74	47773	58.44	95.27	0.68	d__Bacteria;p__Verrucomicrobiota;c__Verrucomicrobiae;o__Opitutales;f__CAG-312;g__CAG-312;s__CAG-312 sp001917305	ERS1444614	ERP019502	Kazakhstan	Asia	ftp://ftp.ebi.ac.uk/pub/databases/metagenomics/mgnify_genomes/human-gut/v2.0/all_genomes/MGYG0000007/MGYG000000740/genomes1/MGYG000000740.gff.gz
MGYG000000741	MAG	2390173	51	84291	58.69	95.97	1.34	d__Bacteria;p__Firmicutes_A;c__Clostridia;o__Oscillospirales;f__Oscillospiraceae;g__CAG-170;s__CAG-170 sp900548625	ERS1444620	ERP019502	Kazakhstan	Asia	ftp://ftp.ebi.ac.uk/pub/databases/metagenomics/mgnify_genomes/human-gut/v2.0/all_genomes/MGYG0000007/MGYG000000741/genomes1/MGYG000000741.gff.gz
MGYG000000742	MAG	2345274	145	30818	51.82	99.37	0	d__Bacteria;p__Firmicutes_C;c__Negativicutes;o__Veillonellales;f__Dialisteraceae;g__Dialister;s__Dialister sp900541605	ERS1444620	ERP019502	Kazakhstan	Asia	ftp://ftp.ebi.ac.uk/pub/databases/metagenomics/mgnify_genomes/human-gut/v2.0/all_genomes/MGYG0000007/MGYG000000742/genomes1/MGYG000000742.gff.gz
MGYG000000743	MAG	2477350	47	104237	56.77	99.11	0	d__Bacteria;p__Firmicutes_A;c__Clostridia;o__Oscillospirales;f__Oscillospiraceae;g__CAG-110;s__CAG-110 sp000434635	ERS1444622	ERP019502	Kazakhstan	Asia	ftp://ftp.ebi.ac.uk/pub/databases/metagenomics/mgnify_genomes/human-gut/v2.0/all_genomes/MGYG0000007/MGYG000000743/genomes1/MGYG000000743.gff.gz
MGYG000000744	MAG	1909099	173	17226	60.08	92.67	0.81	d__Bacteria;p__Actinobacteriota;c__Coriobacteriia;o__Coriobacteriales;f__Coriobacteriaceae;g__Collinsella;s__Collinsella sp900550205	ERS1444622	ERP019502	Kazakhstan	Asia	ftp://ftp.ebi.ac.uk/pub/databases/metagenomics/mgnify_genomes/human-gut/v2.0/all_genomes/MGYG0000007/MGYG000000744/genomes1/MGYG000000744.gff.gz
MGYG000000745	MAG	2615728	111	45388	59.64	93.55	0.37	d__Bacteria;p__Firmicutes_A;c__Clostridia_A;o__Christensenellales;f__CAG-74;g__;s__	ERS1444623	ERP019502	Kazakhstan	Asia	ftp://ftp.ebi.ac.uk/pub/databases/metagenomics/mgnify_genomes/human-gut/v2.0/all_genomes/MGYG0000007/MGYG000000745/genomes1/MGYG000000745.gff.gz
MGYG000000746	MAG	2046986	44	73376	58	91.61	0	d__Bacteria;p__Firmicutes_A;c__Clostridia;o__Oscillospirales;f__Oscillospiraceae;g__UBA1777;s__	ERS1444623	ERP019502	Kazakhstan	Asia	ftp://ftp.ebi.ac.uk/pub/databases/metagenomics/mgnify_genomes/human-gut/v2.0/all_genomes/MGYG0000007/MGYG000000746/genomes1/MGYG000000746.gff.gz
MGYG000000747	MAG	2418810	252	14029	58.85	90.47	3.57	d__Bacteria;p__Firmicutes_A;c__Clostridia_A;o__Christensenellales;f__CAG-74;g__;s__	ERS1444623	ERP019502	Kazakhstan	Asia	ftp://ftp.ebi.ac.uk/pub/databases/metagenomics/mgnify_genomes/human-gut/v2.0/all_genomes/MGYG0000007/MGYG000000747/genomes1/MGYG000000747.gff.gz
MGYG000000748	MAG	1946382	103	28545	52.02	90.71	0	d__Bacteria;p__Firmicutes_A;c__Clostridia_A;o__Christensenellales;f__CAG-552;g__UBA10677;s__UBA10677 sp900762945	ERS1444623	ERP019502	Kazakhstan	Asia	ftp://ftp.ebi.ac.uk/pub/databases/metagenomics/mgnify_genomes/human-gut/v2.0/all_genomes/MGYG0000007/MGYG000000748/genomes1/MGYG000000748.gff.gz
MGYG000000749	MAG	1250048	259	5757	42.94	77.95	0.93	d__Bacteria;p__Firmicutes_A;c__Clostridia_A;o__Christensenellales;f__CAG-917;g__CAG-917;s__	ERS1444623	ERP019502	Kazakhstan	Asia	ftp://ftp.ebi.ac.uk/pub/databases/metagenomics/mgnify_genomes/human-gut/v2.0/all_genomes/MGYG0000007/MGYG000000749/genomes1/MGYG000000749.gff.gz
MGYG000000750	MAG	1783127	109	24507	49.09	82.77	0	d__Bacteria;p__Firmicutes_A;c__Clostridia;o__Oscillospirales;f__CAG-272;g__CAG-724;s__	ERS1444623	ERP019502	Kazakhstan	Asia	ftp://ftp.ebi.ac.uk/pub/databases/metagenomics/mgnify_genomes/human-gut/v2.0/all_genomes/MGYG0000007/MGYG000000750/genomes1/MGYG000000750.gff.gz
MGYG000000751	MAG	1147622	103	18357	34.95	90.45	2.25	d__Bacteria;p__Firmicutes_A;c__Clostridia_A;o__Christensenellales;f__UBA1242;g__UBA11490;s__	ERS1444624	ERP019502	Kazakhstan	Asia	ftp://ftp.ebi.ac.uk/pub/databases/metagenomics/mgnify_genomes/human-gut/v2.0/all_genomes/MGYG0000007/MGYG000000751/genomes1/MGYG000000751.gff.gz
MGYG000000752	MAG	2697118	112	41863	45.68	93.65	0.67	d__Bacteria;p__Firmicutes_A;c__Clostridia;o__Oscillospirales;f__Acutalibacteraceae;g__UBA737;s__	ERS1444624	ERP019502	Kazakhstan	Asia	ftp://ftp.ebi.ac.uk/pub/databases/metagenomics/mgnify_genomes/human-gut/v2.0/all_genomes/MGYG0000007/MGYG000000752/genomes1/MGYG000000752.gff.gz
MGYG000000753	MAG	1854497	34	115716	59.22	93.29	0	d__Bacteria;p__Firmicutes_A;c__Clostridia;o__Oscillospirales;f__Oscillospiraceae;g__ER4;s__ER4 sp900768135	ERS1444624	ERP019502	Kazakhstan	Asia	ftp://ftp.ebi.ac.uk/pub/databases/metagenomics/mgnify_genomes/human-gut/v2.0/all_genomes/MGYG0000007/MGYG000000753/genomes1/MGYG000000753.gff.gz
MGYG000000754	MAG	1511164	355	4921	41.83	79.91	1.72	d__Bacteria;p__Firmicutes;c__Bacilli;o__Lactobacillales;f__Streptococcaceae;g__Streptococcus;s__Streptococcus sp900555155	ERS714110	ERP010229	Bangladesh	Asia	ftp://ftp.ebi.ac.uk/pub/databases/metagenomics/mgnify_genomes/human-gut/v2.0/all_genomes/MGYG0000007/MGYG000000754/genomes1/MGYG000000754.gff.gz
MGYG000000755	MAG	1680879	30	184043	35.73	98.46	0.12	d__Bacteria;p__Campylobacterota;c__Campylobacteria;o__Campylobacterales;f__Campylobacteraceae;g__Campylobacter;s__Campylobacter sp013416015	ERS714112	ERP010229	Bangladesh	Asia	ftp://ftp.ebi.ac.uk/pub/databases/metagenomics/mgnify_genomes/human-gut/v2.0/all_genomes/MGYG0000007/MGYG000000755/genomes1/MGYG000000755.gff.gz
MGYG000000756	MAG	1963853	61	57952	56.17	98.96	0.15	d__Bacteria;p__Actinobacteriota;c__Actinomycetia;o__Actinomycetales;f__Bifidobacteriaceae;g__Bifidobacterium;s__Bifidobacterium sp002742445	ERS714113	ERP010229	Bangladesh	Asia	ftp://ftp.ebi.ac.uk/pub/databases/metagenomics/mgnify_genomes/human-gut/v2.0/all_genomes/MGYG0000007/MGYG000000756/genomes1/MGYG000000756.gff.gz
MGYG000000757	MAG	982783	134	9747	53.08	71.03	0.67	d__Bacteria;p__Firmicutes_C;c__Negativicutes;o__Veillonellales;f__Negativicoccaceae;g__Negativicoccus;s__Negativicoccus massiliensis	ERS714114	ERP010229	Bangladesh	Asia	ftp://ftp.ebi.ac.uk/pub/databases/metagenomics/mgnify_genomes/human-gut/v2.0/all_genomes/MGYG0000007/MGYG000000757/genomes1/MGYG000000757.gff.gz
MGYG000000758	MAG	1223939	61	29144	35.23	53.34	0.42	d__Bacteria;p__Firmicutes_A;c__Clostridia;o__Tissierellales;f__Peptoniphilaceae;g__Peptoniphilus_A;s__Peptoniphilus_A harei	ERS714114	ERP010229	Bangladesh	Asia	ftp://ftp.ebi.ac.uk/pub/databases/metagenomics/mgnify_genomes/human-gut/v2.0/all_genomes/MGYG0000007/MGYG000000758/genomes1/MGYG000000758.gff.gz
MGYG000000759	MAG	1836417	464	4520	59.17	77.97	1.97	d__Bacteria;p__Actinobacteriota;c__Actinomycetia;o__Mycobacteriales;f__Mycobacteriaceae;g__Corynebacterium;s__	ERS714116	ERP010229	Bangladesh	Asia	ftp://ftp.ebi.ac.uk/pub/databases/metagenomics/mgnify_genomes/human-gut/v2.0/all_genomes/MGYG0000007/MGYG000000759/genomes1/MGYG000000759.gff.gz
MGYG000000760	MAG	2818339	31	132575	45.72	99.29	0	d__Bacteria;p__Bacteroidota;c__Bacteroidia;o__Bacteroidales;f__Bacteroidaceae;g__Prevotella;s__	ERS714117	ERP010229	Bangladesh	Asia	ftp://ftp.ebi.ac.uk/pub/databases/metagenomics/mgnify_genomes/human-gut/v2.0/all_genomes/MGYG0000007/MGYG000000760/genomes1/MGYG000000760.gff.gz
MGYG000000761.1	MAG	1538831	284	7136	36	85.7	0.24	d__Bacteria;p__Firmicutes_A;c__Clostridia;o__Tissierellales;f__Peptoniphilaceae;g__Anaerococcus;s__	ERS714117	ERP010229	Bangladesh	Asia	ftp://ftp.ebi.ac.uk/pub/databases/metagenomics/mgnify_genomes/human-gut/v2.0/all_genomes/MGYG0000007/MGYG000000761.1/genomes1/MGYG000000761.1.gff.gz
MGYG000000762	MAG	1520675	51	45432	57.95	54.84	0.34	d__Bacteria;p__Actinobacteriota;c__Actinomycetia;o__Mycobacteriales;f__Mycobacteriaceae;g__Corynebacterium;s__Corynebacterium glucuronolyticum	ERS714119	ERP010229	Bangladesh	Asia	ftp://ftp.ebi.ac.uk/pub/databases/metagenomics/mgnify_genomes/human-gut/v2.0/all_genomes/MGYG0000007/MGYG000000762/genomes1/MGYG000000762.gff.gz
MGYG000000763	MAG	1466466	281	6883	53.19	54.23	0.78	d__Bacteria;p__Bacteroidota;c__Bacteroidia;o__Bacteroidales;f__Porphyromonadaceae;g__Porphyromonas;s__	ERS714120	ERP010229	Bangladesh	Asia	ftp://ftp.ebi.ac.uk/pub/databases/metagenomics/mgnify_genomes/human-gut/v2.0/all_genomes/MGYG0000007/MGYG000000763/genomes1/MGYG000000763.gff.gz
MGYG000000764	MAG	1992577	33	127506	56.35	97.33	0.31	d__Bacteria;p__Bacteroidota;c__Bacteroidia;o__Bacteroidales;f__Porphyromonadaceae;g__Porphyromonas_A;s__Porphyromonas_A sp900541275	ERS714120	ERP010229	Bangladesh	Asia	ftp://ftp.ebi.ac.uk/pub/databases/metagenomics/mgnify_genomes/human-gut/v2.0/all_genomes/MGYG0000007/MGYG000000764/genomes1/MGYG000000764.gff.gz
MGYG000000765	MAG	2007181	46	65669	56.22	96.32	0.63	d__Bacteria;p__Bacteroidota;c__Bacteroidia;o__Bacteroidales;f__Porphyromonadaceae;g__Porphyromonas_A;s__Porphyromonas_A bennonis	ERS714147	ERP010229	Bangladesh	Asia	ftp://ftp.ebi.ac.uk/pub/databases/metagenomics/mgnify_genomes/human-gut/v2.0/all_genomes/MGYG0000007/MGYG000000765/genomes1/MGYG000000765.gff.gz
MGYG000000766	MAG	1523934	24	98266	36.06	98.25	0	d__Bacteria;p__Firmicutes_A;c__Clostridia;o__Tissierellales;f__Peptoniphilaceae;g__Fenollaria;s__Fenollaria sp900539225	ERS714148	ERP010229	Bangladesh	Asia	ftp://ftp.ebi.ac.uk/pub/databases/metagenomics/mgnify_genomes/human-gut/v2.0/all_genomes/MGYG0000007/MGYG000000766/genomes1/MGYG000000766.gff.gz
MGYG000000767	MAG	2269129	267	11333	61.43	78.17	4.44	d__Bacteria;p__Actinobacteriota;c__Coriobacteriia;o__Coriobacteriales;f__Eggerthellaceae;g__Paraeggerthella;s__Paraeggerthella hongkongensis	DRS026578	DRP003048	Japan	Asia	ftp://ftp.ebi.ac.uk/pub/databases/metagenomics/mgnify_genomes/human-gut/v2.0/all_genomes/MGYG0000007/MGYG000000767/genomes1/MGYG000000767.gff.gz
MGYG000000768	MAG	2207911	31	117358	59.96	97.58	0.81	d__Bacteria;p__Actinobacteriota;c__Coriobacteriia;o__Coriobacteriales;f__Coriobacteriaceae;g__Collinsella;s__Collinsella sp900542905	DRS026580	DRP003048	Japan	Asia	ftp://ftp.ebi.ac.uk/pub/databases/metagenomics/mgnify_genomes/human-gut/v2.0/all_genomes/MGYG0000007/MGYG000000768/genomes1/MGYG000000768.gff.gz
MGYG000000769	MAG	2100050	48	75698	59.93	99.19	1.61	d__Bacteria;p__Actinobacteriota;c__Coriobacteriia;o__Coriobacteriales;f__Coriobacteriaceae;g__Collinsella;s__Collinsella sp900544875	DRS026582	DRP003048	Japan	Asia	ftp://ftp.ebi.ac.uk/pub/databases/metagenomics/mgnify_genomes/human-gut/v2.0/all_genomes/MGYG0000007/MGYG000000769/genomes1/MGYG000000769.gff.gz
MGYG000000770	MAG	2217348	9	361084	59.84	100	1.61	d__Bacteria;p__Actinobacteriota;c__Coriobacteriia;o__Coriobacteriales;f__Coriobacteriaceae;g__Collinsella;s__Collinsella sp900544095	DRS026587	DRP003048	Japan	Asia	ftp://ftp.ebi.ac.uk/pub/databases/metagenomics/mgnify_genomes/human-gut/v2.0/all_genomes/MGYG0000007/MGYG000000770/genomes1/MGYG000000770.gff.gz
MGYG000000771	MAG	1762765	318	6339	35.65	86.78	1.35	d__Bacteria;p__Firmicutes;c__Bacilli;o__Lactobacillales;f__Streptococcaceae;g__Lactococcus;s__Lactococcus lactis_E	DRS026587	DRP003048	Japan	Asia	ftp://ftp.ebi.ac.uk/pub/databases/metagenomics/mgnify_genomes/human-gut/v2.0/all_genomes/MGYG0000007/MGYG000000771/genomes1/MGYG000000771.gff.gz
MGYG000000772	MAG	2044239	30	94556	59.95	99.19	0.81	d__Bacteria;p__Actinobacteriota;c__Coriobacteriia;o__Coriobacteriales;f__Coriobacteriaceae;g__Collinsella;s__Collinsella sp900541695	DRS026594	DRP003048	Japan	Asia	ftp://ftp.ebi.ac.uk/pub/databases/metagenomics/mgnify_genomes/human-gut/v2.0/all_genomes/MGYG0000007/MGYG000000772/genomes1/MGYG000000772.gff.gz
MGYG000000773	MAG	2056602	63	55616	35.59	97.14	0	d__Bacteria;p__Firmicutes;c__Bacilli;o__Erysipelotrichales;f__Erysipelotrichaceae;g__Bulleidia;s__Bulleidia sp900539965	DRS026603	DRP003048	Japan	Asia	ftp://ftp.ebi.ac.uk/pub/databases/metagenomics/mgnify_genomes/human-gut/v2.0/all_genomes/MGYG0000007/MGYG000000773/genomes1/MGYG000000773.gff.gz
MGYG000000774	MAG	3366873	121	40833	43.24	98.73	1.27	d__Bacteria;p__Firmicutes_A;c__Clostridia;o__Lachnospirales;f__Lachnospiraceae;g__Enterocloster;s__Enterocloster sp900543885	DRS026607	DRP003048	Japan	Asia	ftp://ftp.ebi.ac.uk/pub/databases/metagenomics/mgnify_genomes/human-gut/v2.0/all_genomes/MGYG0000007/MGYG000000774/genomes1/MGYG000000774.gff.gz
MGYG000000775	MAG	1891758	132	20677	57.68	89.44	2.61	d__Bacteria;p__Actinobacteriota;c__Actinomycetia;o__Actinomycetales;f__Bifidobacteriaceae;g__Bifidobacterium;s__Bifidobacterium sp900551485	DRS026633	DRP003048	Japan	Asia	ftp://ftp.ebi.ac.uk/pub/databases/metagenomics/mgnify_genomes/human-gut/v2.0/all_genomes/MGYG0000007/MGYG000000775/genomes1/MGYG000000775.gff.gz
MGYG000000776	MAG	1658978	234	8434	47.61	83.8	1.9	d__Bacteria;p__Firmicutes_C;c__Negativicutes;o__Veillonellales;f__Dialisteraceae;g__UBA5809;s__UBA5809 sp002417965	DRS026637	DRP003048	Japan	Asia	ftp://ftp.ebi.ac.uk/pub/databases/metagenomics/mgnify_genomes/human-gut/v2.0/all_genomes/MGYG0000007/MGYG000000776/genomes1/MGYG000000776.gff.gz
MGYG000000777	MAG	2148033	25	105326	60.02	100	1.61	d__Bacteria;p__Actinobacteriota;c__Coriobacteriia;o__Coriobacteriales;f__Coriobacteriaceae;g__Collinsella;s__Collinsella sp900544135	DRS026393	DRP003048	Japan	Asia	ftp://ftp.ebi.ac.uk/pub/databases/metagenomics/mgnify_genomes/human-gut/v2.0/all_genomes/MGYG0000007/MGYG000000777/genomes1/MGYG000000777.gff.gz
MGYG000000778	MAG	2085046	26	151508	60.02	99.19	0.81	d__Bacteria;p__Actinobacteriota;c__Coriobacteriia;o__Coriobacteriales;f__Coriobacteriaceae;g__Collinsella;s__Collinsella sp900541645	DRS026395	DRP003048	Japan	Asia	ftp://ftp.ebi.ac.uk/pub/databases/metagenomics/mgnify_genomes/human-gut/v2.0/all_genomes/MGYG0000007/MGYG000000778/genomes1/MGYG000000778.gff.gz
MGYG000000779	MAG	2667664	204	19289	50.1	96.28	0.67	d__Bacteria;p__Bacteroidota;c__Bacteroidia;o__Bacteroidales;f__Bacteroidaceae;g__Prevotella;s__Prevotella sp000431975	ERS006561	ERP000108	Denmark	Europe	ftp://ftp.ebi.ac.uk/pub/databases/metagenomics/mgnify_genomes/human-gut/v2.0/all_genomes/MGYG0000007/MGYG000000779/genomes1/MGYG000000779.gff.gz
MGYG000000780	MAG	2105610	51	57334	59.84	97.85	0.81	d__Bacteria;p__Actinobacteriota;c__Coriobacteriia;o__Coriobacteriales;f__Coriobacteriaceae;g__Collinsella;s__Collinsella sp900541475	ERS848618	ERP012177	China	Asia	ftp://ftp.ebi.ac.uk/pub/databases/metagenomics/mgnify_genomes/human-gut/v2.0/all_genomes/MGYG0000007/MGYG000000780/genomes1/MGYG000000780.gff.gz
MGYG000000781	MAG	3237958	77	65583	47.54	96.48	0.19	d__Bacteria;p__Bacteroidota;c__Bacteroidia;o__Bacteroidales;f__Bacteroidaceae;g__Phocaeicola;s__Phocaeicola sp900541515	ERS848626	ERP012177	China	Asia	ftp://ftp.ebi.ac.uk/pub/databases/metagenomics/mgnify_genomes/human-gut/v2.0/all_genomes/MGYG0000007/MGYG000000781/genomes1/MGYG000000781.gff.gz
MGYG000000782	MAG	1798867	27	118696	42.53	99.4	0.9	d__Bacteria;p__Firmicutes_C;c__Negativicutes;o__Acidaminococcales;f__Acidaminococcaceae;g__Phascolarctobacterium_A;s__Phascolarctobacterium_A sp900541915	ERS848626	ERP012177	China	Asia	ftp://ftp.ebi.ac.uk/pub/databases/metagenomics/mgnify_genomes/human-gut/v2.0/all_genomes/MGYG0000007/MGYG000000782/genomes1/MGYG000000782.gff.gz
MGYG000000783	MAG	2145785	28	116452	38.94	97.21	1.5	d__Bacteria;p__Firmicutes_C;c__Negativicutes;o__Veillonellales;f__Veillonellaceae;g__Veillonella_A;s__Veillonella_A sp900545795	ERS848643	ERP012177	China	Asia	ftp://ftp.ebi.ac.uk/pub/databases/metagenomics/mgnify_genomes/human-gut/v2.0/all_genomes/MGYG0000007/MGYG000000783/genomes1/MGYG000000783.gff.gz
MGYG000000784	MAG	1269692	27	70781	27.76	100	0.12	d__Bacteria;p__Firmicutes;c__Bacilli;o__RF39;f__UBA660;g__CAG-417;s__CAG-417 sp000432835	ERS848644	ERP012177	China	Asia	ftp://ftp.ebi.ac.uk/pub/databases/metagenomics/mgnify_genomes/human-gut/v2.0/all_genomes/MGYG0000007/MGYG000000784/genomes1/MGYG000000784.gff.gz
MGYG000000785	MAG	1185697	112	13989	47.5	70.69	1.72	d__Bacteria;p__Actinobacteriota;c__Coriobacteriia;o__Coriobacteriales;f__Atopobiaceae;g__Lancefieldella;s__Lancefieldella sp900555335	ERS848646	ERP012177	China	Asia	ftp://ftp.ebi.ac.uk/pub/databases/metagenomics/mgnify_genomes/human-gut/v2.0/all_genomes/MGYG0000007/MGYG000000785/genomes1/MGYG000000785.gff.gz
MGYG000000786	MAG	1748688	141	16228	39.01	85.19	2.63	d__Bacteria;p__Firmicutes_C;c__Negativicutes;o__Veillonellales;f__Veillonellaceae;g__Veillonella;s__Veillonella sp900545205	ERS848651	ERP012177	China	Asia	ftp://ftp.ebi.ac.uk/pub/databases/metagenomics/mgnify_genomes/human-gut/v2.0/all_genomes/MGYG0000007/MGYG000000786/genomes1/MGYG000000786.gff.gz
MGYG000000787	MAG	2086603	154	19256	59.77	96.99	0.12	d__Bacteria;p__Actinobacteriota;c__Coriobacteriia;o__Coriobacteriales;f__Coriobacteriaceae;g__Collinsella;s__Collinsella sp002232035	ERS848654	ERP012177	China	Asia	ftp://ftp.ebi.ac.uk/pub/databases/metagenomics/mgnify_genomes/human-gut/v2.0/all_genomes/MGYG0000007/MGYG000000787/genomes1/MGYG000000787.gff.gz
MGYG000000788	MAG	2895183	97	46861	46.29	90.44	1.38	d__Bacteria;p__Bacteroidota;c__Bacteroidia;o__Bacteroidales;f__Bacteroidaceae;g__Bacteroides;s__Bacteroides pyogenes	ERS848655	ERP012177	China	Asia	ftp://ftp.ebi.ac.uk/pub/databases/metagenomics/mgnify_genomes/human-gut/v2.0/all_genomes/MGYG0000007/MGYG000000788/genomes1/MGYG000000788.gff.gz
MGYG000000789	MAG	2053989	87	36051	60.08	98.39	0.81	d__Bacteria;p__Actinobacteriota;c__Coriobacteriia;o__Coriobacteriales;f__Coriobacteriaceae;g__Collinsella;s__Collinsella sp002232035	ERS848661	ERP012177	China	Asia	ftp://ftp.ebi.ac.uk/pub/databases/metagenomics/mgnify_genomes/human-gut/v2.0/all_genomes/MGYG0000007/MGYG000000789/genomes1/MGYG000000789.gff.gz
MGYG000000790	MAG	2081813	396	6041	27.54	92.7	0	d__Bacteria;p__Fusobacteriota;c__Fusobacteriia;o__Fusobacteriales;f__Fusobacteriaceae;g__Fusobacterium;s__Fusobacterium nucleatum_E	ERS848674	ERP012177	China	Asia	ftp://ftp.ebi.ac.uk/pub/databases/metagenomics/mgnify_genomes/human-gut/v2.0/all_genomes/MGYG0000007/MGYG000000790/genomes1/MGYG000000790.gff.gz
MGYG000000791	MAG	1608604	72	45128	27.06	81.88	1.17	d__Bacteria;p__Firmicutes_A;c__Clostridia;o__TANB77;f__CAG-508;g__CAG-269;s__CAG-269 sp900551615	ERS848703	ERP012177	China	Asia	ftp://ftp.ebi.ac.uk/pub/databases/metagenomics/mgnify_genomes/human-gut/v2.0/all_genomes/MGYG0000007/MGYG000000791/genomes1/MGYG000000791.gff.gz
MGYG000000792	MAG	1373170	39	62200	40.49	97.16	0	d__Bacteria;p__Firmicutes_A;c__Clostridia;o__Peptostreptococcales;f__Anaerovoracaceae;g__Eubacterium_M;s__Eubacterium_M sp900540015	ERS848731	ERP012177	China	Asia	ftp://ftp.ebi.ac.uk/pub/databases/metagenomics/mgnify_genomes/human-gut/v2.0/all_genomes/MGYG0000007/MGYG000000792/genomes1/MGYG000000792.gff.gz
MGYG000000793	MAG	1894833	302	7661	36.29	84.24	0	d__Bacteria;p__Proteobacteria;c__Gammaproteobacteria;o__Enterobacterales;f__Succinivibrionaceae;g__Succinivibrio;s__Succinivibrio sp900548485	ERS848735	ERP012177	China	Asia	ftp://ftp.ebi.ac.uk/pub/databases/metagenomics/mgnify_genomes/human-gut/v2.0/all_genomes/MGYG0000007/MGYG000000793/genomes1/MGYG000000793.gff.gz
MGYG000000794	MAG	2368186	255	12607	39.62	72.81	1.75	d__Bacteria;p__Firmicutes_C;c__Negativicutes;o__Selenomonadales;f__Selenomonadaceae;g__Megamonas;s__Megamonas sp900554895	ERS848737	ERP012177	China	Asia	ftp://ftp.ebi.ac.uk/pub/databases/metagenomics/mgnify_genomes/human-gut/v2.0/all_genomes/MGYG0000007/MGYG000000794/genomes1/MGYG000000794.gff.gz
MGYG000000795	MAG	1972498	159	17310	60.2	87.56	1.61	d__Bacteria;p__Actinobacteriota;c__Coriobacteriia;o__Coriobacteriales;f__Coriobacteriaceae;g__Collinsella;s__	ERS1015612	ERP013562	China	Asia	ftp://ftp.ebi.ac.uk/pub/databases/metagenomics/mgnify_genomes/human-gut/v2.0/all_genomes/MGYG0000007/MGYG000000795/genomes1/MGYG000000795.gff.gz
MGYG000000796	MAG	2621918	52	85695	44.2	98.12	0	d__Bacteria;p__Proteobacteria;c__Gammaproteobacteria;o__Burkholderiales;f__Burkholderiaceae;g__Turicimonas;s__Turicimonas muris	ERS1015616	ERP013562	China	Asia	ftp://ftp.ebi.ac.uk/pub/databases/metagenomics/mgnify_genomes/human-gut/v2.0/all_genomes/MGYG0000007/MGYG000000796/genomes1/MGYG000000796.gff.gz
MGYG000000797	MAG	2093052	146	20645	60	95.97	0.95	d__Bacteria;p__Actinobacteriota;c__Coriobacteriia;o__Coriobacteriales;f__Coriobacteriaceae;g__Collinsella;s__Collinsella sp900544755	ERS1015618	ERP013562	China	Asia	ftp://ftp.ebi.ac.uk/pub/databases/metagenomics/mgnify_genomes/human-gut/v2.0/all_genomes/MGYG0000007/MGYG000000797/genomes1/MGYG000000797.gff.gz
MGYG000000798	MAG	2225766	110	33358	59.83	97.58	0.81	d__Bacteria;p__Actinobacteriota;c__Coriobacteriia;o__Coriobacteriales;f__Coriobacteriaceae;g__Collinsella;s__Collinsella sp900542945	ERS1015624	ERP013562	China	Asia	ftp://ftp.ebi.ac.uk/pub/databases/metagenomics/mgnify_genomes/human-gut/v2.0/all_genomes/MGYG0000007/MGYG000000798/genomes1/MGYG000000798.gff.gz
MGYG000000801	MAG	2156276	62	58109	60.06	98.39	0.81	d__Bacteria;p__Actinobacteriota;c__Coriobacteriia;o__Coriobacteriales;f__Coriobacteriaceae;g__Collinsella;s__Collinsella sp900542325	ERS1015651	ERP013562	China	Asia	ftp://ftp.ebi.ac.uk/pub/databases/metagenomics/mgnify_genomes/human-gut/v2.0/all_genomes/MGYG0000008/MGYG000000801/genomes1/MGYG000000801.gff.gz
MGYG000000802	MAG	2225126	34	96606	59.85	100	0.81	d__Bacteria;p__Actinobacteriota;c__Coriobacteriia;o__Coriobacteriales;f__Coriobacteriaceae;g__Collinsella;s__Collinsella sp900540855	ERS1015659	ERP013562	China	Asia	ftp://ftp.ebi.ac.uk/pub/databases/metagenomics/mgnify_genomes/human-gut/v2.0/all_genomes/MGYG0000008/MGYG000000802/genomes1/MGYG000000802.gff.gz
MGYG000000803	MAG	542109	4	404062	28.31	97.31	1.15	d__Bacteria;p__Firmicutes;c__Bacilli;o__Mycoplasmatales;f__Mycoplasmoidaceae;g__Ureaplasma;s__Ureaplasma sp900544585	ERS1015664	ERP013562	China	Asia	ftp://ftp.ebi.ac.uk/pub/databases/metagenomics/mgnify_genomes/human-gut/v2.0/all_genomes/MGYG0000008/MGYG000000803/genomes1/MGYG000000803.gff.gz
MGYG000000805	MAG	2084829	116	25965	60.21	95.97	1.61	d__Bacteria;p__Actinobacteriota;c__Coriobacteriia;o__Coriobacteriales;f__Coriobacteriaceae;g__Collinsella;s__Collinsella sp900546825	ERS1015672	ERP013562	China	Asia	ftp://ftp.ebi.ac.uk/pub/databases/metagenomics/mgnify_genomes/human-gut/v2.0/all_genomes/MGYG0000008/MGYG000000805/genomes1/MGYG000000805.gff.gz
MGYG000000806	MAG	2686211	160	26894	41.26	95.85	0	d__Bacteria;p__Firmicutes_A;c__Clostridia;o__Lachnospirales;f__Lachnospiraceae;g__Blautia_A;s__Blautia_A sp900541345	ERS1015685	ERP013562	China	Asia	ftp://ftp.ebi.ac.uk/pub/databases/metagenomics/mgnify_genomes/human-gut/v2.0/all_genomes/MGYG0000008/MGYG000000806/genomes1/MGYG000000806.gff.gz
MGYG000000807	MAG	2221047	52	97586	33.14	98.59	3.52	d__Bacteria;p__Firmicutes_A;c__Clostridia;o__Eubacteriales;f__Anaerofustaceae;g__Anaerofustis;s__Anaerofustis sp900549875	ERS1015694	ERP013562	China	Asia	ftp://ftp.ebi.ac.uk/pub/databases/metagenomics/mgnify_genomes/human-gut/v2.0/all_genomes/MGYG0000008/MGYG000000807/genomes1/MGYG000000807.gff.gz
MGYG000000808	MAG	1884951	335	6878	63.65	64.67	2.01	d__Bacteria;p__Firmicutes_A;c__Clostridia;o__Oscillospirales;f__Oscillospiraceae;g__Dysosmobacter;s__Dysosmobacter sp900556925	ERS1015694	ERP013562	China	Asia	ftp://ftp.ebi.ac.uk/pub/databases/metagenomics/mgnify_genomes/human-gut/v2.0/all_genomes/MGYG0000008/MGYG000000808/genomes1/MGYG000000808.gff.gz
MGYG000000809	MAG	2343519	33	111174	54.5	90.94	2.01	d__Bacteria;p__Firmicutes_A;c__Clostridia;o__Oscillospirales;f__Acutalibacteraceae;g__UBA1691;s__UBA1691 sp900549825	ERS1015701	ERP013562	China	Asia	ftp://ftp.ebi.ac.uk/pub/databases/metagenomics/mgnify_genomes/human-gut/v2.0/all_genomes/MGYG0000008/MGYG000000809/genomes1/MGYG000000809.gff.gz
MGYG000000810	MAG	2278510	38	88683	62.16	95.5	0.62	d__Bacteria;p__Proteobacteria;c__Gammaproteobacteria;o__Burkholderiales;f__Burkholderiaceae;g__Sutterella;s__Sutterella sp900543805	ERS1015721	ERP013562	China	Asia	ftp://ftp.ebi.ac.uk/pub/databases/metagenomics/mgnify_genomes/human-gut/v2.0/all_genomes/MGYG0000008/MGYG000000810/genomes1/MGYG000000810.gff.gz
MGYG000000811	MAG	2115809	21	159007	59.7	94.35	0.81	d__Bacteria;p__Actinobacteriota;c__Coriobacteriia;o__Coriobacteriales;f__Coriobacteriaceae;g__Collinsella;s__Collinsella sp003437035	ERS1015724	ERP013562	China	Asia	ftp://ftp.ebi.ac.uk/pub/databases/metagenomics/mgnify_genomes/human-gut/v2.0/all_genomes/MGYG0000008/MGYG000000811/genomes1/MGYG000000811.gff.gz
MGYG000000812	MAG	1921914	21	122711	59.84	85.48	0.81	d__Bacteria;p__Actinobacteriota;c__Coriobacteriia;o__Coriobacteriales;f__Coriobacteriaceae;g__Collinsella;s__Collinsella sp900549715	ERS1015730	ERP013562	China	Asia	ftp://ftp.ebi.ac.uk/pub/databases/metagenomics/mgnify_genomes/human-gut/v2.0/all_genomes/MGYG0000008/MGYG000000812/genomes1/MGYG000000812.gff.gz
MGYG000000813	MAG	1978596	8	464336	30.6	88.89	1.28	d__Bacteria;p__Cyanobacteria;c__Vampirovibrionia;o__Gastranaerophilales;f__Gastranaerophilaceae;g__Zag1;s__Zag1 sp000437435	ERS1015732	ERP013562	China	Asia	ftp://ftp.ebi.ac.uk/pub/databases/metagenomics/mgnify_genomes/human-gut/v2.0/all_genomes/MGYG0000008/MGYG000000813/genomes1/MGYG000000813.gff.gz
MGYG000000814	MAG	1710044	104	22117	48.19	87.44	0	d__Bacteria;p__Proteobacteria;c__Gammaproteobacteria;o__Burkholderiales;f__Burkholderiaceae;g__CAG-521;s__CAG-521 sp900546995	ERS1015796	ERP013562	China	Asia	ftp://ftp.ebi.ac.uk/pub/databases/metagenomics/mgnify_genomes/human-gut/v2.0/all_genomes/MGYG0000008/MGYG000000814/genomes1/MGYG000000814.gff.gz
MGYG000000815	MAG	4510901	20	390858	37.63	100	0	d__Bacteria;p__Bacteroidota;c__Bacteroidia;o__Bacteroidales;f__Dysgonomonadaceae;g__Dysgonomonas;s__Dysgonomonas capnocytophagoides	ERS1015806	ERP013562	China	Asia	ftp://ftp.ebi.ac.uk/pub/databases/metagenomics/mgnify_genomes/human-gut/v2.0/all_genomes/MGYG0000008/MGYG000000815/genomes1/MGYG000000815.gff.gz
MGYG000000817	MAG	2136964	123	22787	33.87	96.23	0	d__Bacteria;p__Firmicutes;c__Bacilli;o__Erysipelotrichales;f__Erysipelatoclostridiaceae;g__Catenibacterium;s__Catenibacterium sp900540665	ERS1015867	ERP013563	China	Asia	ftp://ftp.ebi.ac.uk/pub/databases/metagenomics/mgnify_genomes/human-gut/v2.0/all_genomes/MGYG0000008/MGYG000000817/genomes1/MGYG000000817.gff.gz
MGYG000000818	MAG	1248586	265	5088	38.5	66.95	2.94	d__Bacteria;p__Firmicutes_C;c__Negativicutes;o__Veillonellales;f__Veillonellaceae;g__Veillonella;s__	ERS1015871	ERP013563	China	Asia	ftp://ftp.ebi.ac.uk/pub/databases/metagenomics/mgnify_genomes/human-gut/v2.0/all_genomes/MGYG0000008/MGYG000000818/genomes1/MGYG000000818.gff.gz
MGYG000000820	MAG	2712076	35	124370	45.36	96.31	0	d__Bacteria;p__Firmicutes_A;c__Clostridia;o__Monoglobales_A;f__UBA9506;g__UBA9506;s__UBA9506 sp003506415	ERS1015886	ERP013563	China	Asia	ftp://ftp.ebi.ac.uk/pub/databases/metagenomics/mgnify_genomes/human-gut/v2.0/all_genomes/MGYG0000008/MGYG000000820/genomes1/MGYG000000820.gff.gz
MGYG000000821	MAG	2141919	117	30715	66.45	95.8	0	d__Bacteria;p__Proteobacteria;c__Gammaproteobacteria;o__Burkholderiales;f__Burkholderiaceae;g__Sutterella;s__	ERS1015890	ERP013563	China	Asia	ftp://ftp.ebi.ac.uk/pub/databases/metagenomics/mgnify_genomes/human-gut/v2.0/all_genomes/MGYG0000008/MGYG000000821/genomes1/MGYG000000821.gff.gz
MGYG000000822	MAG	2370791	60	54497	35.6	96.34	0.79	d__Bacteria;p__Firmicutes;c__Bacilli;o__Lactobacillales;f__Lactobacillaceae;g__Companilactobacillus;s__Companilactobacillus farciminis_A	ERS1015897	ERP013563	China	Asia	ftp://ftp.ebi.ac.uk/pub/databases/metagenomics/mgnify_genomes/human-gut/v2.0/all_genomes/MGYG0000008/MGYG000000822/genomes1/MGYG000000822.gff.gz
MGYG000000823	MAG	2131500	61	45818	57.89	89.12	1.92	d__Bacteria;p__Bacteroidota;c__Bacteroidia;o__Bacteroidales;f__Rikenellaceae;g__Alistipes;s__Alistipes sp900550375	ERS1015898	ERP013563	China	Asia	ftp://ftp.ebi.ac.uk/pub/databases/metagenomics/mgnify_genomes/human-gut/v2.0/all_genomes/MGYG0000008/MGYG000000823/genomes1/MGYG000000823.gff.gz
MGYG000000824	MAG	2120674	213	12785	56.73	81.99	1.67	d__Bacteria;p__Bacteroidota;c__Bacteroidia;o__Bacteroidales;f__Muribaculaceae;g__CAG-485;s__CAG-485 sp900552315	ERS1015898	ERP013563	China	Asia	ftp://ftp.ebi.ac.uk/pub/databases/metagenomics/mgnify_genomes/human-gut/v2.0/all_genomes/MGYG0000008/MGYG000000824/genomes1/MGYG000000824.gff.gz
MGYG000000825	MAG	2700478	40	102045	52.61	96.98	1.07	d__Bacteria;p__Bacteroidota;c__Bacteroidia;o__Bacteroidales;f__Muribaculaceae;g__Duncaniella;s__Duncaniella sp900544535	ERS1015898	ERP013563	China	Asia	ftp://ftp.ebi.ac.uk/pub/databases/metagenomics/mgnify_genomes/human-gut/v2.0/all_genomes/MGYG0000008/MGYG000000825/genomes1/MGYG000000825.gff.gz
MGYG000000826	MAG	2075639	107	28198	60.26	92.28	2.62	d__Bacteria;p__Actinobacteriota;c__Coriobacteriia;o__Coriobacteriales;f__Coriobacteriaceae;g__Collinsella;s__Collinsella sp900550415	ERS1015908	ERP013563	China	Asia	ftp://ftp.ebi.ac.uk/pub/databases/metagenomics/mgnify_genomes/human-gut/v2.0/all_genomes/MGYG0000008/MGYG000000826/genomes1/MGYG000000826.gff.gz
MGYG000000827	MAG	2287148	36	104496	59.93	99.19	1.61	d__Bacteria;p__Actinobacteriota;c__Coriobacteriia;o__Coriobacteriales;f__Coriobacteriaceae;g__Collinsella;s__Collinsella sp002232035	ERS1015917	ERP013563	China	Asia	ftp://ftp.ebi.ac.uk/pub/databases/metagenomics/mgnify_genomes/human-gut/v2.0/all_genomes/MGYG0000008/MGYG000000827/genomes1/MGYG000000827.gff.gz
MGYG000000829	MAG	2305677	94	36225	59.74	99.19	0.81	d__Bacteria;p__Actinobacteriota;c__Coriobacteriia;o__Coriobacteriales;f__Atopobiaceae;g__UBA7748;s__UBA7748 sp900314535	ERS1015923	ERP013563	China	Asia	ftp://ftp.ebi.ac.uk/pub/databases/metagenomics/mgnify_genomes/human-gut/v2.0/all_genomes/MGYG0000008/MGYG000000829/genomes1/MGYG000000829.gff.gz
MGYG000000830	MAG	2260107	90	41764	60.14	99.91	2.42	d__Bacteria;p__Actinobacteriota;c__Coriobacteriia;o__Coriobacteriales;f__Coriobacteriaceae;g__Collinsella;s__Collinsella sp002232035	ERS1015923	ERP013563	China	Asia	ftp://ftp.ebi.ac.uk/pub/databases/metagenomics/mgnify_genomes/human-gut/v2.0/all_genomes/MGYG0000008/MGYG000000830/genomes1/MGYG000000830.gff.gz
MGYG000000832	MAG	2218408	37	88905	59.75	99.19	0.81	d__Bacteria;p__Actinobacteriota;c__Coriobacteriia;o__Coriobacteriales;f__Coriobacteriaceae;g__Collinsella;s__Collinsella sp002232035	ERS1015935	ERP013563	China	Asia	ftp://ftp.ebi.ac.uk/pub/databases/metagenomics/mgnify_genomes/human-gut/v2.0/all_genomes/MGYG0000008/MGYG000000832/genomes1/MGYG000000832.gff.gz
MGYG000000833	MAG	2326911	27	110825	59.8	99.19	0.81	d__Bacteria;p__Actinobacteriota;c__Coriobacteriia;o__Coriobacteriales;f__Coriobacteriaceae;g__Collinsella;s__Collinsella sp003436275	ERS1015937	ERP013563	China	Asia	ftp://ftp.ebi.ac.uk/pub/databases/metagenomics/mgnify_genomes/human-gut/v2.0/all_genomes/MGYG0000008/MGYG000000833/genomes1/MGYG000000833.gff.gz
MGYG000000835	MAG	2188673	98	32815	59.92	96.45	4.23	d__Bacteria;p__Actinobacteriota;c__Coriobacteriia;o__Coriobacteriales;f__Coriobacteriaceae;g__Collinsella;s__Collinsella sp002232035	ERS1015943	ERP013563	China	Asia	ftp://ftp.ebi.ac.uk/pub/databases/metagenomics/mgnify_genomes/human-gut/v2.0/all_genomes/MGYG0000008/MGYG000000835/genomes1/MGYG000000835.gff.gz
MGYG000000836	MAG	1764500	33	102818	45.4	93.35	0.81	d__Bacteria;p__Firmicutes_A;c__Clostridia_A;o__Christensenellales;f__Borkfalkiaceae;g__UBA10281;s__UBA10281 sp000437515	ERS1015964	ERP013563	China	Asia	ftp://ftp.ebi.ac.uk/pub/databases/metagenomics/mgnify_genomes/human-gut/v2.0/all_genomes/MGYG0000008/MGYG000000836/genomes1/MGYG000000836.gff.gz
MGYG000000837	MAG	2171635	123	23331	57.37	93.66	0.34	d__Bacteria;p__Firmicutes_A;c__Clostridia;o__Oscillospirales;f__Oscillospiraceae;g__Dysosmobacter;s__Dysosmobacter sp900544105	ERS1015971	ERP013563	China	Asia	ftp://ftp.ebi.ac.uk/pub/databases/metagenomics/mgnify_genomes/human-gut/v2.0/all_genomes/MGYG0000008/MGYG000000837/genomes1/MGYG000000837.gff.gz
MGYG000000838	MAG	1767761	295	6663	59.17	71.53	3.83	d__Bacteria;p__Firmicutes_A;c__Clostridia;o__Oscillospirales;f__Butyricicoccaceae;g__Agathobaculum;s__Agathobaculum sp900557315	ERS1015975	ERP013563	China	Asia	ftp://ftp.ebi.ac.uk/pub/databases/metagenomics/mgnify_genomes/human-gut/v2.0/all_genomes/MGYG0000008/MGYG000000838/genomes1/MGYG000000838.gff.gz
MGYG000000839	MAG	2735655	79	72388	26.81	96.77	0	d__Bacteria;p__Firmicutes_A;c__Clostridia;o__Clostridiales;f__Clostridiaceae;g__Clostridium;s__Clostridium sp900540255	ERS1015978	ERP013563	China	Asia	ftp://ftp.ebi.ac.uk/pub/databases/metagenomics/mgnify_genomes/human-gut/v2.0/all_genomes/MGYG0000008/MGYG000000839/genomes1/MGYG000000839.gff.gz
MGYG000000840	MAG	2579152	47	82348	60	97.52	0.16	d__Bacteria;p__Proteobacteria;c__Gammaproteobacteria;o__Burkholderiales;f__Burkholderiaceae;g__Sutterella;s__	ERS1015984	ERP013563	China	Asia	ftp://ftp.ebi.ac.uk/pub/databases/metagenomics/mgnify_genomes/human-gut/v2.0/all_genomes/MGYG0000008/MGYG000000840/genomes1/MGYG000000840.gff.gz
MGYG000000841	MAG	2174241	42	99567	57.49	96.64	1.01	d__Bacteria;p__Firmicutes_A;c__Clostridia;o__Oscillospirales;f__Oscillospiraceae;g__Dysosmobacter;s__Dysosmobacter sp900544615	ERS1015985	ERP013563	China	Asia	ftp://ftp.ebi.ac.uk/pub/databases/metagenomics/mgnify_genomes/human-gut/v2.0/all_genomes/MGYG0000008/MGYG000000841/genomes1/MGYG000000841.gff.gz
MGYG000000842	MAG	1846287	26	103923	62.35	100	0.81	d__Bacteria;p__Actinobacteriota;c__Coriobacteriia;o__Coriobacteriales;f__Coriobacteriaceae;g__Collinsella;s__Collinsella sp900540845	ERS1015992	ERP013563	China	Asia	ftp://ftp.ebi.ac.uk/pub/databases/metagenomics/mgnify_genomes/human-gut/v2.0/all_genomes/MGYG0000008/MGYG000000842/genomes1/MGYG000000842.gff.gz
MGYG000000843	MAG	2470970	35	101458	53.36	98.95	0.52	d__Bacteria;p__Firmicutes;c__Bacilli;o__Lactobacillales;f__Lactobacillaceae;g__Lacticaseibacillus;s__Lacticaseibacillus sp900540605	ERS1015999	ERP013563	China	Asia	ftp://ftp.ebi.ac.uk/pub/databases/metagenomics/mgnify_genomes/human-gut/v2.0/all_genomes/MGYG0000008/MGYG000000843/genomes1/MGYG000000843.gff.gz
MGYG000000844	MAG	1387413	312	4590	36.84	72.68	0.96	d__Bacteria;p__Firmicutes;c__Bacilli;o__Lactobacillales;f__Lactobacillaceae;g__Lactobacillus;s__Lactobacillus apis	ERS1015999	ERP013563	China	Asia	ftp://ftp.ebi.ac.uk/pub/databases/metagenomics/mgnify_genomes/human-gut/v2.0/all_genomes/MGYG0000008/MGYG000000844/genomes1/MGYG000000844.gff.gz
MGYG000000845	MAG	2267424	50	87038	59.73	100	1.61	d__Bacteria;p__Actinobacteriota;c__Coriobacteriia;o__Coriobacteriales;f__Coriobacteriaceae;g__Collinsella;s__Collinsella sp003469205	ERS1016000	ERP013563	China	Asia	ftp://ftp.ebi.ac.uk/pub/databases/metagenomics/mgnify_genomes/human-gut/v2.0/all_genomes/MGYG0000008/MGYG000000845/genomes1/MGYG000000845.gff.gz
MGYG000000846	MAG	2190850	40	77604	60	99.19	0.81	d__Bacteria;p__Actinobacteriota;c__Coriobacteriia;o__Coriobacteriales;f__Coriobacteriaceae;g__Collinsella;s__Collinsella sp900541685	ERS1016002	ERP013563	China	Asia	ftp://ftp.ebi.ac.uk/pub/databases/metagenomics/mgnify_genomes/human-gut/v2.0/all_genomes/MGYG0000008/MGYG000000846/genomes1/MGYG000000846.gff.gz
MGYG000000847	MAG	2084328	79	39730	50.3	100	0	d__Bacteria;p__Firmicutes_C;c__Negativicutes;o__Acidaminococcales;f__Acidaminococcaceae;g__Acidaminococcus;s__Acidaminococcus sp900538365	ERS1016006	ERP013563	China	Asia	ftp://ftp.ebi.ac.uk/pub/databases/metagenomics/mgnify_genomes/human-gut/v2.0/all_genomes/MGYG0000008/MGYG000000847/genomes1/MGYG000000847.gff.gz
MGYG000000850	MAG	1767218	21	190474	45.74	98.02	1.25	d__Bacteria;p__Proteobacteria;c__Gammaproteobacteria;o__Burkholderiales;f__Burkholderiaceae;g__CAG-521;s__CAG-521 sp900544345	ERS1016009	ERP013563	China	Asia	ftp://ftp.ebi.ac.uk/pub/databases/metagenomics/mgnify_genomes/human-gut/v2.0/all_genomes/MGYG0000008/MGYG000000850/genomes1/MGYG000000850.gff.gz
MGYG000000851	MAG	2227060	311	8663	55.27	88.21	2.89	d__Bacteria;p__Bacteroidota;c__Bacteroidia;o__Bacteroidales;f__Muribaculaceae;g__UBA7173;s__UBA7173 sp900552325	ERS1016010	ERP013563	China	Asia	ftp://ftp.ebi.ac.uk/pub/databases/metagenomics/mgnify_genomes/human-gut/v2.0/all_genomes/MGYG0000008/MGYG000000851/genomes1/MGYG000000851.gff.gz
MGYG000000852	MAG	2918004	62	87391	47.87	94.81	0.94	d__Bacteria;p__Bacteroidota;c__Bacteroidia;o__Bacteroidales;f__Bacteroidaceae;g__Prevotella;s__Prevotella sp900545525	ERS1016020	ERP013563	China	Asia	ftp://ftp.ebi.ac.uk/pub/databases/metagenomics/mgnify_genomes/human-gut/v2.0/all_genomes/MGYG0000008/MGYG000000852/genomes1/MGYG000000852.gff.gz
MGYG000000853	MAG	3157276	207	20506	51.6	90.78	1.6	d__Bacteria;p__Bacteroidota;c__Bacteroidia;o__Bacteroidales;f__Bacteroidaceae;g__Prevotella;s__Prevotella sp900549175	ERS1016021	ERP013563	China	Asia	ftp://ftp.ebi.ac.uk/pub/databases/metagenomics/mgnify_genomes/human-gut/v2.0/all_genomes/MGYG0000008/MGYG000000853/genomes1/MGYG000000853.gff.gz
MGYG000000854	MAG	2733305	52	70074	49.28	88.4	0.74	d__Bacteria;p__Bacteroidota;c__Bacteroidia;o__Bacteroidales;f__Bacteroidaceae;g__Paraprevotella;s__Paraprevotella sp900548345	ERS1016021	ERP013563	China	Asia	ftp://ftp.ebi.ac.uk/pub/databases/metagenomics/mgnify_genomes/human-gut/v2.0/all_genomes/MGYG0000008/MGYG000000854/genomes1/MGYG000000854.gff.gz
MGYG000000855	MAG	2256268	40	71799	59.93	100	0.81	d__Bacteria;p__Actinobacteriota;c__Coriobacteriia;o__Coriobacteriales;f__Coriobacteriaceae;g__Collinsella;s__Collinsella sp900540875	ERS1016025	ERP013563	China	Asia	ftp://ftp.ebi.ac.uk/pub/databases/metagenomics/mgnify_genomes/human-gut/v2.0/all_genomes/MGYG0000008/MGYG000000855/genomes1/MGYG000000855.gff.gz
MGYG000000856	MAG	2096757	85	35055	60.05	99.19	1.28	d__Bacteria;p__Actinobacteriota;c__Coriobacteriia;o__Coriobacteriales;f__Coriobacteriaceae;g__Collinsella;s__Collinsella sp003459505	ERS1016029	ERP013563	China	Asia	ftp://ftp.ebi.ac.uk/pub/databases/metagenomics/mgnify_genomes/human-gut/v2.0/all_genomes/MGYG0000008/MGYG000000856/genomes1/MGYG000000856.gff.gz
MGYG000000857	MAG	1764654	51	74900	26.96	75.21	0.45	d__Bacteria;p__Firmicutes_A;c__Clostridia;o__TANB77;f__CAG-508;g__CAG-269;s__CAG-269 sp900552555	ERS1016031	ERP013563	China	Asia	ftp://ftp.ebi.ac.uk/pub/databases/metagenomics/mgnify_genomes/human-gut/v2.0/all_genomes/MGYG0000008/MGYG000000857/genomes1/MGYG000000857.gff.gz
MGYG000000858	MAG	2197901	38	87895	59.67	98.66	0.81	d__Bacteria;p__Actinobacteriota;c__Coriobacteriia;o__Coriobacteriales;f__Coriobacteriaceae;g__Collinsella;s__Collinsella sp900542155	ERS1016038	ERP013563	China	Asia	ftp://ftp.ebi.ac.uk/pub/databases/metagenomics/mgnify_genomes/human-gut/v2.0/all_genomes/MGYG0000008/MGYG000000858/genomes1/MGYG000000858.gff.gz
MGYG000000859	MAG	2911374	76	54093	43.99	91.91	0.63	d__Bacteria;p__Firmicutes_A;c__Clostridia;o__Lachnospirales;f__Lachnospiraceae;g__Faecalimonas;s__Faecalimonas sp900546325	ERS1016040	ERP013563	China	Asia	ftp://ftp.ebi.ac.uk/pub/databases/metagenomics/mgnify_genomes/human-gut/v2.0/all_genomes/MGYG0000008/MGYG000000859/genomes1/MGYG000000859.gff.gz
MGYG000000860	MAG	1828071	235	10314	39.43	93.87	1.21	d__Bacteria;p__Proteobacteria;c__Gammaproteobacteria;o__Enterobacterales;f__Pasteurellaceae;g__Haemophilus_D;s__	ERS1016047	ERP013563	China	Asia	ftp://ftp.ebi.ac.uk/pub/databases/metagenomics/mgnify_genomes/human-gut/v2.0/all_genomes/MGYG0000008/MGYG000000860/genomes1/MGYG000000860.gff.gz
MGYG000000861	MAG	2145101	98	34800	63.35	87.83	0.81	d__Bacteria;p__Actinobacteriota;c__Coriobacteriia;o__Coriobacteriales;f__Atopobiaceae;g__Olsenella_B;s__Olsenella_B sp900548775	ERS1016049	ERP013563	China	Asia	ftp://ftp.ebi.ac.uk/pub/databases/metagenomics/mgnify_genomes/human-gut/v2.0/all_genomes/MGYG0000008/MGYG000000861/genomes1/MGYG000000861.gff.gz
MGYG000000862	MAG	2326547	37	102401	59.9	100	1.61	d__Bacteria;p__Actinobacteriota;c__Coriobacteriia;o__Coriobacteriales;f__Coriobacteriaceae;g__Collinsella;s__	ERS1016049	ERP013563	China	Asia	ftp://ftp.ebi.ac.uk/pub/databases/metagenomics/mgnify_genomes/human-gut/v2.0/all_genomes/MGYG0000008/MGYG000000862/genomes1/MGYG000000862.gff.gz
MGYG000000863	MAG	2015892	29	106139	45.86	95.27	1.69	d__Bacteria;p__Verrucomicrobiota;c__Verrucomicrobiae;o__Opitutales;f__CAG-312;g__UMGS1490;s__UMGS1490 sp900547395	ERS1066661	ERP013933	United States	North America	ftp://ftp.ebi.ac.uk/pub/databases/metagenomics/mgnify_genomes/human-gut/v2.0/all_genomes/MGYG0000008/MGYG000000863/genomes1/MGYG000000863.gff.gz
MGYG000000864	MAG	2413963	31	117910	44.87	99.33	0.17	d__Bacteria;p__Firmicutes_A;c__Clostridia;o__Lachnospirales;f__Lachnospiraceae;g__CAG-632;s__CAG-632 sp900539185	ERS1066672	ERP013933	United States	North America	ftp://ftp.ebi.ac.uk/pub/databases/metagenomics/mgnify_genomes/human-gut/v2.0/all_genomes/MGYG0000008/MGYG000000864/genomes1/MGYG000000864.gff.gz
MGYG000000865	MAG	1614838	315	5991	60.56	75.61	1.69	d__Bacteria;p__Actinobacteriota;c__Coriobacteriia;o__Coriobacteriales;f__Coriobacteriaceae;g__Collinsella;s__Collinsella sp900554255	ERS1066674	ERP013933	United States	North America	ftp://ftp.ebi.ac.uk/pub/databases/metagenomics/mgnify_genomes/human-gut/v2.0/all_genomes/MGYG0000008/MGYG000000865/genomes1/MGYG000000865.gff.gz
MGYG000000866	MAG	1503128	74	27060	62.66	56.69	0	d__Bacteria;p__Bacteroidota;c__Bacteroidia;o__Bacteroidales;f__Bacteroidaceae;g__Prevotellamassilia;s__Prevotellamassilia sp900556465	ERS1066681	ERP013933	United States	North America	ftp://ftp.ebi.ac.uk/pub/databases/metagenomics/mgnify_genomes/human-gut/v2.0/all_genomes/MGYG0000008/MGYG000000866/genomes1/MGYG000000866.gff.gz
MGYG000000867	MAG	1874565	42	71851	49.07	93.62	0	d__Bacteria;p__Firmicutes_A;c__Clostridia;o__Oscillospirales;f__Ruminococcaceae;g__UBA1409;s__UBA1409 sp002338885	ERS1066686	ERP013933	United States	North America	ftp://ftp.ebi.ac.uk/pub/databases/metagenomics/mgnify_genomes/human-gut/v2.0/all_genomes/MGYG0000008/MGYG000000867/genomes1/MGYG000000867.gff.gz
MGYG000000868	MAG	1947873	209	13723	60.03	96.17	0.88	d__Bacteria;p__Actinobacteriota;c__Coriobacteriia;o__Coriobacteriales;f__Coriobacteriaceae;g__Collinsella;s__Collinsella sp900544425	ERS1066694	ERP013933	United States	North America	ftp://ftp.ebi.ac.uk/pub/databases/metagenomics/mgnify_genomes/human-gut/v2.0/all_genomes/MGYG0000008/MGYG000000868/genomes1/MGYG000000868.gff.gz
MGYG000000869	MAG	768550	77	12174	38.33	84.49	1.12	d__Bacteria;p__Firmicutes_A;c__Clostridia_A;o__Christensenellales;f__UBA1242;g__UBA11517;s__UBA11517 sp003522085	ERS1066695	ERP013933	United States	North America	ftp://ftp.ebi.ac.uk/pub/databases/metagenomics/mgnify_genomes/human-gut/v2.0/all_genomes/MGYG0000008/MGYG000000869/genomes1/MGYG000000869.gff.gz
MGYG000000870	MAG	3134704	31	162350	55.9	97.96	0	d__Bacteria;p__Verrucomicrobiota;c__Verrucomicrobiae;o__Verrucomicrobiales;f__Akkermansiaceae;g__Akkermansia;s__Akkermansia sp004167605	ERS1066697	ERP013933	United States	North America	ftp://ftp.ebi.ac.uk/pub/databases/metagenomics/mgnify_genomes/human-gut/v2.0/all_genomes/MGYG0000008/MGYG000000870/genomes1/MGYG000000870.gff.gz
MGYG000000872	MAG	2772884	56	80289	53.18	98.75	0.38	d__Bacteria;p__Bacteroidota;c__Bacteroidia;o__Bacteroidales;f__Muribaculaceae;g__UBA7173;s__UBA7173 sp900540205	ERS1066724	ERP013933	United States	North America	ftp://ftp.ebi.ac.uk/pub/databases/metagenomics/mgnify_genomes/human-gut/v2.0/all_genomes/MGYG0000008/MGYG000000872/genomes1/MGYG000000872.gff.gz
MGYG000000873	MAG	2049752	83	33763	52.75	99.92	0.47	d__Bacteria;p__Bacteroidota;c__Bacteroidia;o__Bacteroidales;f__Porphyromonadaceae;g__Porphyromonas;s__Porphyromonas sp900539765	ERS1066738	ERP013933	United States	North America	ftp://ftp.ebi.ac.uk/pub/databases/metagenomics/mgnify_genomes/human-gut/v2.0/all_genomes/MGYG0000008/MGYG000000873/genomes1/MGYG000000873.gff.gz
MGYG000000874	MAG	1307174	20	104522	46.16	74.91	0	d__Bacteria;p__Proteobacteria;c__Alphaproteobacteria;o__RF32;f__CAG-239;g__CAG-267;s__CAG-267 sp900551865	ERS1066739	ERP013933	United States	North America	ftp://ftp.ebi.ac.uk/pub/databases/metagenomics/mgnify_genomes/human-gut/v2.0/all_genomes/MGYG0000008/MGYG000000874/genomes1/MGYG000000874.gff.gz
MGYG000000875	MAG	1875451	103	31092	57.68	96.61	0.81	d__Bacteria;p__Firmicutes_A;c__Clostridia_A;o__Christensenellales;f__CAG-138;g__CAG-1024;s__CAG-1024 sp000432015	ERS1066741	ERP013933	United States	North America	ftp://ftp.ebi.ac.uk/pub/databases/metagenomics/mgnify_genomes/human-gut/v2.0/all_genomes/MGYG0000008/MGYG000000875/genomes1/MGYG000000875.gff.gz
MGYG000000876	MAG	1718013	475	3736	58.93	69.1	3.71	d__Bacteria;p__Firmicutes_A;c__Clostridia;o__Oscillospirales;f__Ruminococcaceae;g__Faecalibacterium;s__	ERS1069638	ERP013827	Netherlands	Europe	ftp://ftp.ebi.ac.uk/pub/databases/metagenomics/mgnify_genomes/human-gut/v2.0/all_genomes/MGYG0000008/MGYG000000876/genomes1/MGYG000000876.gff.gz
MGYG000000877	MAG	2052192	38	108457	60.28	93.96	0.73	d__Bacteria;p__Firmicutes_A;c__Clostridia;o__Oscillospirales;f__Oscillospiraceae;g__CAG-83;s__CAG-83 sp900545495	ERS1069649	ERP013827	Netherlands	Europe	ftp://ftp.ebi.ac.uk/pub/databases/metagenomics/mgnify_genomes/human-gut/v2.0/all_genomes/MGYG0000008/MGYG000000877/genomes1/MGYG000000877.gff.gz
MGYG000000878	MAG	2047179	136	27741	60.5	97.58	0.81	d__Bacteria;p__Actinobacteriota;c__Coriobacteriia;o__Coriobacteriales;f__Coriobacteriaceae;g__Collinsella;s__Collinsella sp900541145	ERS1069664	ERP013827	Netherlands	Europe	ftp://ftp.ebi.ac.uk/pub/databases/metagenomics/mgnify_genomes/human-gut/v2.0/all_genomes/MGYG0000008/MGYG000000878/genomes1/MGYG000000878.gff.gz
MGYG000000879	MAG	2269825	91	41673	59.96	99.19	0.81	d__Bacteria;p__Actinobacteriota;c__Coriobacteriia;o__Coriobacteriales;f__Coriobacteriaceae;g__Collinsella;s__Collinsella sp900541665	ERS1069670	ERP013827	Netherlands	Europe	ftp://ftp.ebi.ac.uk/pub/databases/metagenomics/mgnify_genomes/human-gut/v2.0/all_genomes/MGYG0000008/MGYG000000879/genomes1/MGYG000000879.gff.gz
MGYG000000880	MAG	1799935	325	6669	60.18	82.26	4.03	d__Bacteria;p__Actinobacteriota;c__Coriobacteriia;o__Coriobacteriales;f__Coriobacteriaceae;g__Collinsella;s__Collinsella sp900555355	ERS1069652	ERP013827	Netherlands	Europe	ftp://ftp.ebi.ac.uk/pub/databases/metagenomics/mgnify_genomes/human-gut/v2.0/all_genomes/MGYG0000008/MGYG000000880/genomes1/MGYG000000880.gff.gz
MGYG000000881	MAG	2142946	188	19053	59.83	96.1	1.04	d__Bacteria;p__Actinobacteriota;c__Coriobacteriia;o__Coriobacteriales;f__Coriobacteriaceae;g__Collinsella;s__Collinsella sp900545075	ERS1069683	ERP013827	Netherlands	Europe	ftp://ftp.ebi.ac.uk/pub/databases/metagenomics/mgnify_genomes/human-gut/v2.0/all_genomes/MGYG0000008/MGYG000000881/genomes1/MGYG000000881.gff.gz
MGYG000000883	MAG	1720775	128	19644	59.9	77.3	3.36	d__Bacteria;p__Firmicutes_A;c__Clostridia;o__Oscillospirales;f__Oscillospiraceae;g__CAG-170;s__CAG-170 sp900555665	ERS1076053	ERP014480	Denmark	Europe	ftp://ftp.ebi.ac.uk/pub/databases/metagenomics/mgnify_genomes/human-gut/v2.0/all_genomes/MGYG0000008/MGYG000000883/genomes1/MGYG000000883.gff.gz
MGYG000000884	MAG	2163347	39	109425	61.46	92.95	0	d__Bacteria;p__Firmicutes_A;c__Clostridia;o__Oscillospirales;f__Oscillospiraceae;g__CAG-103;s__CAG-103 sp900317855	ERS1076056	ERP014480	Denmark	Europe	ftp://ftp.ebi.ac.uk/pub/databases/metagenomics/mgnify_genomes/human-gut/v2.0/all_genomes/MGYG0000008/MGYG000000884/genomes1/MGYG000000884.gff.gz
MGYG000000885	MAG	2151266	78	40181	59.88	99.19	0.81	d__Bacteria;p__Actinobacteriota;c__Coriobacteriia;o__Coriobacteriales;f__Coriobacteriaceae;g__Collinsella;s__Collinsella sp900541785	ERS1076056	ERP014480	Denmark	Europe	ftp://ftp.ebi.ac.uk/pub/databases/metagenomics/mgnify_genomes/human-gut/v2.0/all_genomes/MGYG0000008/MGYG000000885/genomes1/MGYG000000885.gff.gz
MGYG000000886	MAG	2937871	24	168094	46.42	97.68	0.57	d__Bacteria;p__Firmicutes_A;c__Clostridia;o__Lachnospirales;f__Lachnospiraceae;g__UBA2882;s__UBA2882 sp900542015	ERS1076043	ERP014480	Denmark	Europe	ftp://ftp.ebi.ac.uk/pub/databases/metagenomics/mgnify_genomes/human-gut/v2.0/all_genomes/MGYG0000008/MGYG000000886/genomes1/MGYG000000886.gff.gz
MGYG000000887	MAG	1303871	41	53326	25.81	92	0	d__Bacteria;p__Firmicutes;c__Bacilli;o__RF39;f__UBA660;g__CAG-914;s__CAG-914 sp000437895	ERS1076046	ERP014480	Denmark	Europe	ftp://ftp.ebi.ac.uk/pub/databases/metagenomics/mgnify_genomes/human-gut/v2.0/all_genomes/MGYG0000008/MGYG000000887/genomes1/MGYG000000887.gff.gz
MGYG000000889	MAG	2172459	78	37987	47.74	96.23	0.19	d__Bacteria;p__Bacteroidota;c__Bacteroidia;o__Bacteroidales;f__Muribaculaceae;g__CAG-279;s__CAG-279 sp900541555	ERS1076042	ERP014480	Denmark	Europe	ftp://ftp.ebi.ac.uk/pub/databases/metagenomics/mgnify_genomes/human-gut/v2.0/all_genomes/MGYG0000008/MGYG000000889/genomes1/MGYG000000889.gff.gz
MGYG000000892	MAG	2629881	375	8759	48.58	83.34	2.68	d__Bacteria;p__Firmicutes_A;c__Clostridia;o__Oscillospirales;f__Ruminococcaceae;g__CAG-115;s__CAG-115 sp002492075	ERS1076050	ERP014480	Denmark	Europe	ftp://ftp.ebi.ac.uk/pub/databases/metagenomics/mgnify_genomes/human-gut/v2.0/all_genomes/MGYG0000008/MGYG000000892/genomes1/MGYG000000892.gff.gz
MGYG000000894	MAG	1390532	240	6897	52.04	79.07	0	d__Bacteria;p__Firmicutes_A;c__Clostridia;o__Oscillospirales;f__CAG-382;g__UMGS1307;s__UMGS1307 sp900550505	ERS1076059	ERP014480	Denmark	Europe	ftp://ftp.ebi.ac.uk/pub/databases/metagenomics/mgnify_genomes/human-gut/v2.0/all_genomes/MGYG0000008/MGYG000000894/genomes1/MGYG000000894.gff.gz
MGYG000000896	MAG	2091469	38	82687	60.27	100	0.81	d__Bacteria;p__Actinobacteriota;c__Coriobacteriia;o__Coriobacteriales;f__Coriobacteriaceae;g__Collinsella;s__Collinsella sp900540895	ERS1076051	ERP014480	Denmark	Europe	ftp://ftp.ebi.ac.uk/pub/databases/metagenomics/mgnify_genomes/human-gut/v2.0/all_genomes/MGYG0000008/MGYG000000896/genomes1/MGYG000000896.gff.gz
MGYG000000897	MAG	1739504	27	117927	42.72	97.98	0	d__Archaea;p__Thermoplasmatota;c__Thermoplasmata;o__Methanomassiliicoccales;f__Methanomassiliicoccaceae;g__Methanomassiliicoccus_A;s__	ERS1076051	ERP014480	Denmark	Europe	ftp://ftp.ebi.ac.uk/pub/databases/metagenomics/mgnify_genomes/human-gut/v2.0/all_genomes/MGYG0000008/MGYG000000897/genomes1/MGYG000000897.gff.gz
MGYG000000898	MAG	2143386	182	15456	60.59	95.3	0.27	d__Bacteria;p__Firmicutes_A;c__Clostridia_A;o__Christensenellales;f__CAG-138;g__UBA5394;s__UBA5394 sp900542615	ERS1076051	ERP014480	Denmark	Europe	ftp://ftp.ebi.ac.uk/pub/databases/metagenomics/mgnify_genomes/human-gut/v2.0/all_genomes/MGYG0000008/MGYG000000898/genomes1/MGYG000000898.gff.gz
MGYG000000899	MAG	1597492	46	53310	62.89	84.78	0.81	d__Bacteria;p__Firmicutes_A;c__Clostridia_A;o__Christensenellales;f__CAG-138;g__UMGS1241;s__UMGS1241 sp900549955	ERS1076051	ERP014480	Denmark	Europe	ftp://ftp.ebi.ac.uk/pub/databases/metagenomics/mgnify_genomes/human-gut/v2.0/all_genomes/MGYG0000008/MGYG000000899/genomes1/MGYG000000899.gff.gz
MGYG000000900	MAG	2178918	110	26880	51.07	97.43	1.85	d__Bacteria;p__Firmicutes_A;c__Clostridia;o__Oscillospirales;f__CAG-272;g__UMGS902;s__UMGS902 sp900546635	ERS1076051	ERP014480	Denmark	Europe	ftp://ftp.ebi.ac.uk/pub/databases/metagenomics/mgnify_genomes/human-gut/v2.0/all_genomes/MGYG0000009/MGYG000000900/genomes1/MGYG000000900.gff.gz
MGYG000000901	MAG	2058329	61	56161	57.07	99.38	0	d__Bacteria;p__Firmicutes_C;c__Negativicutes;o__Acidaminococcales;f__Acidaminococcaceae;g__Acidaminococcus;s__Acidaminococcus fermentans	ERS1076058	ERP014480	Denmark	Europe	ftp://ftp.ebi.ac.uk/pub/databases/metagenomics/mgnify_genomes/human-gut/v2.0/all_genomes/MGYG0000009/MGYG000000901/genomes1/MGYG000000901.gff.gz
MGYG000000902	MAG	4770522	155	54134	28.45	98.39	0.81	d__Bacteria;p__Firmicutes_A;c__Clostridia;o__Clostridiales;f__Clostridiaceae;g__Clostridium;s__Clostridium neonatale	ERS1289677	ERP016813	China	Asia	ftp://ftp.ebi.ac.uk/pub/databases/metagenomics/mgnify_genomes/human-gut/v2.0/all_genomes/MGYG0000009/MGYG000000902/genomes1/MGYG000000902.gff.gz
MGYG000000903	MAG	1712909	69	42637	26.12	71.52	0.67	d__Bacteria;p__Firmicutes_A;c__Clostridia;o__TANB77;f__CAG-508;g__CAG-269;s__CAG-269 sp900553985	ERS1289680	ERP016813	China	Asia	ftp://ftp.ebi.ac.uk/pub/databases/metagenomics/mgnify_genomes/human-gut/v2.0/all_genomes/MGYG0000009/MGYG000000903/genomes1/MGYG000000903.gff.gz
MGYG000000904	MAG	1807375	273	8118	60.08	82.48	2.42	d__Bacteria;p__Actinobacteriota;c__Coriobacteriia;o__Coriobacteriales;f__Coriobacteriaceae;g__Collinsella;s__Collinsella sp900553415	ERS1289687	ERP016813	China	Asia	ftp://ftp.ebi.ac.uk/pub/databases/metagenomics/mgnify_genomes/human-gut/v2.0/all_genomes/MGYG0000009/MGYG000000904/genomes1/MGYG000000904.gff.gz
MGYG000000905	MAG	802447	14	92587	60.86	61.29	0	d__Bacteria;p__Actinobacteriota;c__Coriobacteriia;o__Coriobacteriales;f__Coriobacteriaceae;g__Collinsella;s__Collinsella sp900555555	ERS1289689	ERP016813	China	Asia	ftp://ftp.ebi.ac.uk/pub/databases/metagenomics/mgnify_genomes/human-gut/v2.0/all_genomes/MGYG0000009/MGYG000000905/genomes1/MGYG000000905.gff.gz
MGYG000000906	MAG	2359165	15	196070	46.23	75.39	0.19	d__Bacteria;p__Bacteroidota;c__Bacteroidia;o__Bacteroidales;f__Bacteroidaceae;g__Phocaeicola;s__Phocaeicola sp900552075	ERS1289691	ERP016813	China	Asia	ftp://ftp.ebi.ac.uk/pub/databases/metagenomics/mgnify_genomes/human-gut/v2.0/all_genomes/MGYG0000009/MGYG000000906/genomes1/MGYG000000906.gff.gz
MGYG000000907	MAG	1602935	62	41170	62.99	79.74	0.81	d__Bacteria;p__Actinobacteriota;c__Coriobacteriia;o__Coriobacteriales;f__Coriobacteriaceae;g__Collinsella;s__Collinsella sp900551665	ERS1289708	ERP016813	China	Asia	ftp://ftp.ebi.ac.uk/pub/databases/metagenomics/mgnify_genomes/human-gut/v2.0/all_genomes/MGYG0000009/MGYG000000907/genomes1/MGYG000000907.gff.gz
MGYG000000908	MAG	1980396	299	8301	30.07	82.83	0.47	d__Bacteria;p__Firmicutes;c__Bacilli;o__Erysipelotrichales;f__Erysipelatoclostridiaceae;g__Beduini;s__Beduini sp900550005	ERS1289719	ERP016813	China	Asia	ftp://ftp.ebi.ac.uk/pub/databases/metagenomics/mgnify_genomes/human-gut/v2.0/all_genomes/MGYG0000009/MGYG000000908/genomes1/MGYG000000908.gff.gz
MGYG000000909	MAG	3035568	46	102386	46.22	99.37	0	d__Bacteria;p__Firmicutes_A;c__Clostridia;o__Lachnospirales;f__Lachnospiraceae;g__UBA9502;s__UBA9502 sp900538475	ERS1289720	ERP016813	China	Asia	ftp://ftp.ebi.ac.uk/pub/databases/metagenomics/mgnify_genomes/human-gut/v2.0/all_genomes/MGYG0000009/MGYG000000909/genomes1/MGYG000000909.gff.gz
MGYG000000910	MAG	1136343	60	23445	63.13	62.77	0.22	d__Bacteria;p__Firmicutes_A;c__Clostridia;o__Oscillospirales;f__Oscillospiraceae;g__An92;s__An92 sp900199495	ERS1289729	ERP016813	China	Asia	ftp://ftp.ebi.ac.uk/pub/databases/metagenomics/mgnify_genomes/human-gut/v2.0/all_genomes/MGYG0000009/MGYG000000910/genomes1/MGYG000000910.gff.gz
MGYG000000911	MAG	2030892	231	11666	62.43	84.07	3.02	d__Bacteria;p__Actinobacteriota;c__Coriobacteriia;o__Coriobacteriales;f__Eggerthellaceae;g__Slackia_A;s__Slackia_A sp900553775	ERS1289740	ERP016813	China	Asia	ftp://ftp.ebi.ac.uk/pub/databases/metagenomics/mgnify_genomes/human-gut/v2.0/all_genomes/MGYG0000009/MGYG000000911/genomes1/MGYG000000911.gff.gz
MGYG000000913	MAG	2138636	117	32473	40.78	69.53	2.55	d__Bacteria;p__Firmicutes_A;c__Clostridia;o__Lachnospirales;f__Lachnospiraceae;g__Blautia;s__Blautia sp900556555	ERS1343331	ERP017091	China	Asia	ftp://ftp.ebi.ac.uk/pub/databases/metagenomics/mgnify_genomes/human-gut/v2.0/all_genomes/MGYG0000009/MGYG000000913/genomes1/MGYG000000913.gff.gz
MGYG000000914	MAG	1959286	73	40399	28.47	98.72	1.12	d__Bacteria;p__Fusobacteriota;c__Fusobacteriia;o__Fusobacteriales;f__Fusobacteriaceae;g__Fusobacterium_A;s__Fusobacterium_A sp900015295	ERS1343336	ERP017091	China	Asia	ftp://ftp.ebi.ac.uk/pub/databases/metagenomics/mgnify_genomes/human-gut/v2.0/all_genomes/MGYG0000009/MGYG000000914/genomes1/MGYG000000914.gff.gz
MGYG000000915	MAG	3503945	37	229775	27.83	99.17	1.37	d__Bacteria;p__Firmicutes_A;c__Clostridia;o__Clostridiales;f__Clostridiaceae;g__Clostridium;s__Clostridium nigeriense	ERS1343341	ERP017091	China	Asia	ftp://ftp.ebi.ac.uk/pub/databases/metagenomics/mgnify_genomes/human-gut/v2.0/all_genomes/MGYG0000009/MGYG000000915/genomes1/MGYG000000915.gff.gz
MGYG000000916	MAG	1647230	43	56033	52.08	88.31	0	d__Bacteria;p__Firmicutes;c__Bacilli;o__Lactobacillales;f__Lactobacillaceae;g__Lactobacillus;s__Lactobacillus porci	ERS1343342	ERP017091	China	Asia	ftp://ftp.ebi.ac.uk/pub/databases/metagenomics/mgnify_genomes/human-gut/v2.0/all_genomes/MGYG0000009/MGYG000000916/genomes1/MGYG000000916.gff.gz
MGYG000000917	MAG	1546935	34	81721	42.82	83.21	1.5	d__Bacteria;p__Firmicutes_C;c__Negativicutes;o__Acidaminococcales;f__Acidaminococcaceae;g__Phascolarctobacterium;s__Phascolarctobacterium sp900551745	ERS1343345	ERP017091	China	Asia	ftp://ftp.ebi.ac.uk/pub/databases/metagenomics/mgnify_genomes/human-gut/v2.0/all_genomes/MGYG0000009/MGYG000000917/genomes1/MGYG000000917.gff.gz
MGYG000000918	MAG	2489541	21	164126	61.28	96.88	1.25	d__Bacteria;p__Proteobacteria;c__Gammaproteobacteria;o__Burkholderiales;f__Burkholderiaceae;g__Sutterella;s__Sutterella sp900545275	ERS1343347	ERP017091	China	Asia	ftp://ftp.ebi.ac.uk/pub/databases/metagenomics/mgnify_genomes/human-gut/v2.0/all_genomes/MGYG0000009/MGYG000000918/genomes1/MGYG000000918.gff.gz
MGYG000000919	MAG	4175004	53	199463	33.38	97.99	4.25	d__Bacteria;p__Firmicutes_A;c__Clostridia;o__Lachnospirales;f__Cellulosilyticaceae;g__Niameybacter;s__Niameybacter sp900551325	ERS1343360	ERP017091	China	Asia	ftp://ftp.ebi.ac.uk/pub/databases/metagenomics/mgnify_genomes/human-gut/v2.0/all_genomes/MGYG0000009/MGYG000000919/genomes1/MGYG000000919.gff.gz
MGYG000000920	MAG	2473301	73	73142	60.86	94.56	2.04	d__Bacteria;p__Firmicutes_A;c__Clostridia;o__Oscillospirales;f__Ruminococcaceae;g__Gemmiger;s__Gemmiger sp900548355	ERS1343361	ERP017091	China	Asia	ftp://ftp.ebi.ac.uk/pub/databases/metagenomics/mgnify_genomes/human-gut/v2.0/all_genomes/MGYG0000009/MGYG000000920/genomes1/MGYG000000920.gff.gz
MGYG000000921	MAG	2037614	82	45681	61.41	94.83	1.34	d__Bacteria;p__Firmicutes_A;c__Clostridia;o__Oscillospirales;f__Oscillospiraceae;g__Dysosmobacter;s__Dysosmobacter sp900546705	ERS1343361	ERP017091	China	Asia	ftp://ftp.ebi.ac.uk/pub/databases/metagenomics/mgnify_genomes/human-gut/v2.0/all_genomes/MGYG0000009/MGYG000000921/genomes1/MGYG000000921.gff.gz
MGYG000000922	MAG	2901170	67	69508	60.27	94.76	0	d__Bacteria;p__Firmicutes_A;c__Clostridia_A;o__Christensenellales;f__UMGS416;g__UMGS416;s__UMGS416 sp900542005	ERS1343361	ERP017091	China	Asia	ftp://ftp.ebi.ac.uk/pub/databases/metagenomics/mgnify_genomes/human-gut/v2.0/all_genomes/MGYG0000009/MGYG000000922/genomes1/MGYG000000922.gff.gz
MGYG000000923	MAG	2732014	23	212253	36.35	72.41	0	d__Bacteria;p__Bacteroidota;c__Bacteroidia;o__Bacteroidales;f__Bacteroidaceae;g__Phocaeicola;s__Phocaeicola sp900552645	ERS1343373	ERP017091	China	Asia	ftp://ftp.ebi.ac.uk/pub/databases/metagenomics/mgnify_genomes/human-gut/v2.0/all_genomes/MGYG0000009/MGYG000000923/genomes1/MGYG000000923.gff.gz
MGYG000000924	MAG	2081481	57	52825	40.38	88.59	0.22	d__Bacteria;p__Firmicutes_A;c__Clostridia;o__Oscillospirales;f__Acutalibacteraceae;g__An172;s__An172 sp002160515	ERS1343382	ERP017091	China	Asia	ftp://ftp.ebi.ac.uk/pub/databases/metagenomics/mgnify_genomes/human-gut/v2.0/all_genomes/MGYG0000009/MGYG000000924/genomes1/MGYG000000924.gff.gz
MGYG000000925	MAG	947873	8	143245	59.59	61.29	0	d__Bacteria;p__Actinobacteriota;c__Coriobacteriia;o__Coriobacteriales;f__Coriobacteriaceae;g__Collinsella;s__Collinsella sp900544115	ERS1343403	ERP017091	China	Asia	ftp://ftp.ebi.ac.uk/pub/databases/metagenomics/mgnify_genomes/human-gut/v2.0/all_genomes/MGYG0000009/MGYG000000925/genomes1/MGYG000000925.gff.gz
MGYG000000926	MAG	1658618	203	10925	38.73	83.95	0.6	d__Bacteria;p__Firmicutes_C;c__Negativicutes;o__Veillonellales;f__Veillonellaceae;g__Veillonella;s__Veillonella sp900549845	ERS1343415	ERP017091	China	Asia	ftp://ftp.ebi.ac.uk/pub/databases/metagenomics/mgnify_genomes/human-gut/v2.0/all_genomes/MGYG0000009/MGYG000000926/genomes1/MGYG000000926.gff.gz
MGYG000000927	MAG	1752526	34	73092	45.3	97.01	1.2	d__Bacteria;p__Firmicutes_C;c__Negativicutes;o__Acidaminococcales;f__Acidaminococcaceae;g__Phascolarctobacterium_A;s__Phascolarctobacterium_A sp900545025	ERS1343420	ERP017091	China	Asia	ftp://ftp.ebi.ac.uk/pub/databases/metagenomics/mgnify_genomes/human-gut/v2.0/all_genomes/MGYG0000009/MGYG000000927/genomes1/MGYG000000927.gff.gz
MGYG000000928	MAG	1843164	238	9637	60.28	85.72	2.42	d__Bacteria;p__Actinobacteriota;c__Coriobacteriia;o__Coriobacteriales;f__Coriobacteriaceae;g__Collinsella;s__Collinsella sp003437035	ERS1343438	ERP017091	China	Asia	ftp://ftp.ebi.ac.uk/pub/databases/metagenomics/mgnify_genomes/human-gut/v2.0/all_genomes/MGYG0000009/MGYG000000928/genomes1/MGYG000000928.gff.gz
MGYG000000929	MAG	1183274	41	52814	27.69	80.82	0.35	d__Bacteria;p__Firmicutes_A;c__Clostridia;o__TANB77;f__CAG-508;g__CAG-273;s__CAG-273 sp000437855	ERS1647331	ERP019674	Germany	Europe	ftp://ftp.ebi.ac.uk/pub/databases/metagenomics/mgnify_genomes/human-gut/v2.0/all_genomes/MGYG0000009/MGYG000000929/genomes1/MGYG000000929.gff.gz
MGYG000000930	MAG	1894829	38	84536	38.08	96.23	2.59	d__Bacteria;p__Firmicutes;c__Bacilli;o__Erysipelotrichales;f__Erysipelotrichaceae;g__Absicoccus;s__Absicoccus porci	ERS1647293	ERP019674	Germany	Europe	ftp://ftp.ebi.ac.uk/pub/databases/metagenomics/mgnify_genomes/human-gut/v2.0/all_genomes/MGYG0000009/MGYG000000930/genomes1/MGYG000000930.gff.gz
MGYG000000931	MAG	1690546	109	24965	30.02	98.67	0	d__Bacteria;p__Firmicutes;c__Bacilli;o__ML615J-28;f__CAG-313;g__UMGS75;s__UMGS75 sp900538885	ERS1647289	ERP019674	Germany	Europe	ftp://ftp.ebi.ac.uk/pub/databases/metagenomics/mgnify_genomes/human-gut/v2.0/all_genomes/MGYG0000009/MGYG000000931/genomes1/MGYG000000931.gff.gz
MGYG000000932	MAG	1983140	114	24788	57.94	96.2	0.67	d__Bacteria;p__Firmicutes_A;c__Clostridia;o__Oscillospirales;f__Acutalibacteraceae;g__UMGS577;s__UMGS577 sp900543525	ERS1647281	ERP019674	Germany	Europe	ftp://ftp.ebi.ac.uk/pub/databases/metagenomics/mgnify_genomes/human-gut/v2.0/all_genomes/MGYG0000009/MGYG000000932/genomes1/MGYG000000932.gff.gz
MGYG000000933	MAG	1540789	15	218858	48.69	93.95	0	d__Bacteria;p__Firmicutes_A;c__Clostridia_A;o__Christensenellales;f__CAG-314;g__CAG-314;s__CAG-314 sp000437915	ERS1647330	ERP019674	Germany	Europe	ftp://ftp.ebi.ac.uk/pub/databases/metagenomics/mgnify_genomes/human-gut/v2.0/all_genomes/MGYG0000009/MGYG000000933/genomes1/MGYG000000933.gff.gz
MGYG000000934	MAG	1650668	367	4904	60.15	73.49	4.11	d__Bacteria;p__Actinobacteriota;c__Coriobacteriia;o__Coriobacteriales;f__Coriobacteriaceae;g__Collinsella;s__	ERS1647323	ERP019674	Germany	Europe	ftp://ftp.ebi.ac.uk/pub/databases/metagenomics/mgnify_genomes/human-gut/v2.0/all_genomes/MGYG0000009/MGYG000000934/genomes1/MGYG000000934.gff.gz
MGYG000000935	MAG	1747376	310	6432	43.94	79.22	1.34	d__Bacteria;p__Firmicutes_A;c__Clostridia;o__Oscillospirales;f__Acutalibacteraceae;g__UMGS1532;s__UMGS1532 sp900552605	ERS1647304	ERP019674	Germany	Europe	ftp://ftp.ebi.ac.uk/pub/databases/metagenomics/mgnify_genomes/human-gut/v2.0/all_genomes/MGYG0000009/MGYG000000935/genomes1/MGYG000000935.gff.gz
MGYG000000936	MAG	2104086	211	15856	60.06	98.19	3.09	d__Bacteria;p__Actinobacteriota;c__Coriobacteriia;o__Coriobacteriales;f__Coriobacteriaceae;g__Collinsella;s__Collinsella sp900544235	ERS1647317	ERP019674	Germany	Europe	ftp://ftp.ebi.ac.uk/pub/databases/metagenomics/mgnify_genomes/human-gut/v2.0/all_genomes/MGYG0000009/MGYG000000936/genomes1/MGYG000000936.gff.gz
MGYG000000937	MAG	2265948	45	99498	45.84	95.75	0.13	d__Bacteria;p__Firmicutes_A;c__Clostridia;o__Oscillospirales;f__Acutalibacteraceae;g__UMGS403;s__UMGS403 sp900541975	ERS1647292	ERP019674	Germany	Europe	ftp://ftp.ebi.ac.uk/pub/databases/metagenomics/mgnify_genomes/human-gut/v2.0/all_genomes/MGYG0000009/MGYG000000937/genomes1/MGYG000000937.gff.gz
MGYG000000938	MAG	2716766	144	24665	59.82	94.07	1.14	d__Bacteria;p__Firmicutes_A;c__Clostridia;o__Oscillospirales;f__Oscillospiraceae;g__UBA5446;s__UBA5446 sp900546485	ERS1647313	ERP019674	Germany	Europe	ftp://ftp.ebi.ac.uk/pub/databases/metagenomics/mgnify_genomes/human-gut/v2.0/all_genomes/MGYG0000009/MGYG000000938/genomes1/MGYG000000938.gff.gz
MGYG000000939	MAG	1952721	45	87086	63.16	96.61	0.03	d__Bacteria;p__Firmicutes_A;c__Clostridia_A;o__Christensenellales;f__CAG-138;g__UMGS1241;s__UMGS1241 sp900540495	ERS1647297	ERP019674	Germany	Europe	ftp://ftp.ebi.ac.uk/pub/databases/metagenomics/mgnify_genomes/human-gut/v2.0/all_genomes/MGYG0000009/MGYG000000939/genomes1/MGYG000000939.gff.gz
MGYG000000940	MAG	1957495	242	10588	59.94	94.42	2.22	d__Bacteria;p__Actinobacteriota;c__Coriobacteriia;o__Coriobacteriales;f__Coriobacteriaceae;g__Collinsella;s__Collinsella sp900548935	ERS1647320	ERP019674	Germany	Europe	ftp://ftp.ebi.ac.uk/pub/databases/metagenomics/mgnify_genomes/human-gut/v2.0/all_genomes/MGYG0000009/MGYG000000940/genomes1/MGYG000000940.gff.gz
MGYG000000941	MAG	2489616	58	77291	54.07	98.49	0	d__Bacteria;p__Bacteroidota;c__Bacteroidia;o__Bacteroidales;f__Muribaculaceae;g__CAG-1031;s__CAG-1031 sp000431215	ERS1647308	ERP019674	Germany	Europe	ftp://ftp.ebi.ac.uk/pub/databases/metagenomics/mgnify_genomes/human-gut/v2.0/all_genomes/MGYG0000009/MGYG000000941/genomes1/MGYG000000941.gff.gz
MGYG000000942	MAG	1713288	23	124713	48.29	91.53	0	d__Bacteria;p__Firmicutes_A;c__Clostridia_A;o__Christensenellales;f__CAG-314;g__UMGS692;s__UMGS692 sp900544545	ERS1647314	ERP019674	Germany	Europe	ftp://ftp.ebi.ac.uk/pub/databases/metagenomics/mgnify_genomes/human-gut/v2.0/all_genomes/MGYG0000009/MGYG000000942/genomes1/MGYG000000942.gff.gz
MGYG000000943	MAG	1209559	17	96345	36.21	63.76	0	d__Bacteria;p__Firmicutes_A;c__Clostridia;o__Oscillospirales;f__Acutalibacteraceae;g__Eubacterium_R;s__Eubacterium_R sp900555015	ERS1647328	ERP019674	Germany	Europe	ftp://ftp.ebi.ac.uk/pub/databases/metagenomics/mgnify_genomes/human-gut/v2.0/all_genomes/MGYG0000009/MGYG000000943/genomes1/MGYG000000943.gff.gz
MGYG000000944	MAG	1785315	33	94101	54.53	99.65	0	d__Bacteria;p__Actinobacteriota;c__Coriobacteriia;o__Coriobacteriales;f__Eggerthellaceae;g__CAG-1427;s__CAG-1427 sp900538545	ERS1295930	ERP022699	United Kingdom	Europe	ftp://ftp.ebi.ac.uk/pub/databases/metagenomics/mgnify_genomes/human-gut/v2.0/all_genomes/MGYG0000009/MGYG000000944/genomes1/MGYG000000944.gff.gz
MGYG000000945	MAG	1468207	24	135501	29.83	77.67	0.67	d__Bacteria;p__Firmicutes_A;c__Clostridia;o__TANB77;f__CAG-508;g__CAG-245;s__CAG-245 sp900552135	ERS1295851	ERP022699	United Kingdom	Europe	ftp://ftp.ebi.ac.uk/pub/databases/metagenomics/mgnify_genomes/human-gut/v2.0/all_genomes/MGYG0000009/MGYG000000945/genomes1/MGYG000000945.gff.gz
MGYG000000946	MAG	1127007	17	81569	59.87	72.58	0	d__Bacteria;p__Actinobacteriota;c__Coriobacteriia;o__Coriobacteriales;f__Coriobacteriaceae;g__Collinsella;s__Collinsella sp900552685	ERS1282033	ERP022699	United Kingdom	Europe	ftp://ftp.ebi.ac.uk/pub/databases/metagenomics/mgnify_genomes/human-gut/v2.0/all_genomes/MGYG0000009/MGYG000000946/genomes1/MGYG000000946.gff.gz
MGYG000000947	MAG	1628537	233	8026	59.56	78.4	2.02	d__Bacteria;p__Actinobacteriota;c__Coriobacteriia;o__Coriobacteriales;f__Coriobacteriaceae;g__Collinsella;s__Collinsella sp900553935	ERS1487530	ERP020710	China	Asia	ftp://ftp.ebi.ac.uk/pub/databases/metagenomics/mgnify_genomes/human-gut/v2.0/all_genomes/MGYG0000009/MGYG000000947/genomes1/MGYG000000947.gff.gz
MGYG000000948	MAG	1605952	21	130430	28.66	76.67	1.7	d__Bacteria;p__Firmicutes_A;c__Clostridia;o__TANB77;f__CAG-508;g__UMGS1994;s__UMGS1994 sp900553945	ERS1487553	ERP020710	China	Asia	ftp://ftp.ebi.ac.uk/pub/databases/metagenomics/mgnify_genomes/human-gut/v2.0/all_genomes/MGYG0000009/MGYG000000948/genomes1/MGYG000000948.gff.gz
MGYG000000949	MAG	1666180	231	8827	60.25	81.05	0.81	d__Bacteria;p__Actinobacteriota;c__Coriobacteriia;o__Coriobacteriales;f__Coriobacteriaceae;g__Collinsella;s__Collinsella sp900551195	ERS1487574	ERP020710	China	Asia	ftp://ftp.ebi.ac.uk/pub/databases/metagenomics/mgnify_genomes/human-gut/v2.0/all_genomes/MGYG0000009/MGYG000000949/genomes1/MGYG000000949.gff.gz
MGYG000000950	MAG	1578561	54	51128	27.62	74.32	0.67	d__Bacteria;p__Firmicutes_A;c__Clostridia;o__TANB77;f__CAG-508;g__CAG-269;s__CAG-269 sp900553125	ERS1487591	ERP020710	China	Asia	ftp://ftp.ebi.ac.uk/pub/databases/metagenomics/mgnify_genomes/human-gut/v2.0/all_genomes/MGYG0000009/MGYG000000950/genomes1/MGYG000000950.gff.gz
MGYG000000951	MAG	3022567	100	58544	27.53	93.13	0.7	d__Bacteria;p__Firmicutes_A;c__Clostridia;o__Peptostreptococcales;f__Peptostreptococcaceae;g__GCA-900066495;s__GCA-900066495 sp900545985	ERS1487593	ERP020710	China	Asia	ftp://ftp.ebi.ac.uk/pub/databases/metagenomics/mgnify_genomes/human-gut/v2.0/all_genomes/MGYG0000009/MGYG000000951/genomes1/MGYG000000951.gff.gz
MGYG000000952	MAG	1290735	18	117203	26.99	96.63	0	d__Bacteria;p__Firmicutes;c__Bacilli;o__RFN20;f__CAG-826;g__UBA4855;s__UBA4855 sp900540365	ERS199137	ERP002061	Denmark	Europe	ftp://ftp.ebi.ac.uk/pub/databases/metagenomics/mgnify_genomes/human-gut/v2.0/all_genomes/MGYG0000009/MGYG000000952/genomes1/MGYG000000952.gff.gz
MGYG000000953	MAG	1995240	213	15031	29.87	93.26	2.25	d__Bacteria;p__Fusobacteriota;c__Fusobacteriia;o__Fusobacteriales;f__Fusobacteriaceae;g__Fusobacterium_A;s__Fusobacterium_A sp900549465	ERS199284	ERP002061	Spain	Europe	ftp://ftp.ebi.ac.uk/pub/databases/metagenomics/mgnify_genomes/human-gut/v2.0/all_genomes/MGYG0000009/MGYG000000953/genomes1/MGYG000000953.gff.gz
MGYG000000955	MAG	1478705	285	6076	59.89	64.14	2.58	d__Bacteria;p__Actinobacteriota;c__Coriobacteriia;o__Coriobacteriales;f__Coriobacteriaceae;g__Collinsella;s__Collinsella sp900557505	ERS199384	ERP002061	Spain	Europe	ftp://ftp.ebi.ac.uk/pub/databases/metagenomics/mgnify_genomes/human-gut/v2.0/all_genomes/MGYG0000009/MGYG000000955/genomes1/MGYG000000955.gff.gz
MGYG000000956	MAG	2507716	11	1286896	44.87	99.25	0	d__Bacteria;p__Bacteroidota;c__Bacteroidia;o__Bacteroidales;f__Barnesiellaceae;g__Barnesiella;s__Barnesiella sp900538705	ERS328811	ERP003612	Denmark	Europe	ftp://ftp.ebi.ac.uk/pub/databases/metagenomics/mgnify_genomes/human-gut/v2.0/all_genomes/MGYG0000009/MGYG000000956/genomes1/MGYG000000956.gff.gz
MGYG000000958	MAG	1304133	23	124882	27.53	93.82	3.37	d__Bacteria;p__Firmicutes;c__Bacilli;o__RF39;f__UBA660;g__CAG-776;s__CAG-776 sp000438195	ERS328859	ERP003612	Denmark	Europe	ftp://ftp.ebi.ac.uk/pub/databases/metagenomics/mgnify_genomes/human-gut/v2.0/all_genomes/MGYG0000009/MGYG000000958/genomes1/MGYG000000958.gff.gz
MGYG000000959	MAG	2365658	113	31772	42.04	97.76	0.67	d__Bacteria;p__Firmicutes_A;c__Clostridia;o__Oscillospirales;f__Ruminococcaceae;g__Ruminococcus;s__Ruminococcus sp900752785	ERS396304	ERP004605	Denmark	Europe	ftp://ftp.ebi.ac.uk/pub/databases/metagenomics/mgnify_genomes/human-gut/v2.0/all_genomes/MGYG0000009/MGYG000000959/genomes1/MGYG000000959.gff.gz
MGYG000000960	MAG	778564	149	6655	34.62	62.79	0.11	d__Bacteria;p__Firmicutes_A;c__Clostridia_A;o__Christensenellales;f__UBA1242;g__UBA11517;s__UBA11517 sp900555365	ERS396333	ERP004605	Denmark	Europe	ftp://ftp.ebi.ac.uk/pub/databases/metagenomics/mgnify_genomes/human-gut/v2.0/all_genomes/MGYG0000009/MGYG000000960/genomes1/MGYG000000960.gff.gz
MGYG000000962	MAG	1002062	7	225374	45.11	89.01	0	d__Bacteria;p__Proteobacteria;c__Alphaproteobacteria;o__Rs-D84;f__Rs-D84;g__Rs-D84;s__Rs-D84 sp900546185	ERS396369	ERP004605	Denmark	Europe	ftp://ftp.ebi.ac.uk/pub/databases/metagenomics/mgnify_genomes/human-gut/v2.0/all_genomes/MGYG0000009/MGYG000000962/genomes1/MGYG000000962.gff.gz
MGYG000000963	MAG	1599597	202	11921	54.42	73.92	0.66	d__Bacteria;p__Bacteroidota;c__Bacteroidia;o__Bacteroidales;f__Bacteroidaceae;g__CAG-617;s__CAG-617 sp900553285	ERS396385	ERP004605	Denmark	Europe	ftp://ftp.ebi.ac.uk/pub/databases/metagenomics/mgnify_genomes/human-gut/v2.0/all_genomes/MGYG0000009/MGYG000000963/genomes1/MGYG000000963.gff.gz
MGYG000000964	MAG	3100012	107	44961	47.49	96.65	0	d__Bacteria;p__Bacteroidota;c__Bacteroidia;o__Bacteroidales;f__Bacteroidaceae;g__Phocaeicola;s__Phocaeicola salanitronis	ERS396385	ERP004605	Denmark	Europe	ftp://ftp.ebi.ac.uk/pub/databases/metagenomics/mgnify_genomes/human-gut/v2.0/all_genomes/MGYG0000009/MGYG000000964/genomes1/MGYG000000964.gff.gz
MGYG000000965	MAG	1808621	76	35361	50.03	98.36	0.81	d__Bacteria;p__Firmicutes_A;c__Clostridia_A;o__Christensenellales;f__CAG-138;g__PeH17;s__PeH17 sp900542285	ERS396388	ERP004605	Denmark	Europe	ftp://ftp.ebi.ac.uk/pub/databases/metagenomics/mgnify_genomes/human-gut/v2.0/all_genomes/MGYG0000009/MGYG000000965/genomes1/MGYG000000965.gff.gz
MGYG000000966	MAG	2907985	122	35730	43.48	89.02	3.8	d__Bacteria;p__Firmicutes_A;c__Clostridia;o__Lachnospirales;f__Lachnospiraceae;g__Blautia_A;s__Blautia_A sp900553515	ERS396406	ERP004605	Spain	Europe	ftp://ftp.ebi.ac.uk/pub/databases/metagenomics/mgnify_genomes/human-gut/v2.0/all_genomes/MGYG0000009/MGYG000000966/genomes1/MGYG000000966.gff.gz
MGYG000000967	MAG	1698990	231	9430	31.6	93.02	0	d__Bacteria;p__Firmicutes_A;c__Clostridia;o__Lachnospirales;f__CAG-274;g__UMGS1441;s__UMGS1441 sp900543365	ERS396468	ERP004605	Spain	Europe	ftp://ftp.ebi.ac.uk/pub/databases/metagenomics/mgnify_genomes/human-gut/v2.0/all_genomes/MGYG0000009/MGYG000000967/genomes1/MGYG000000967.gff.gz
MGYG000000968	MAG	2145066	19	172430	41.86	100	0	d__Bacteria;p__Firmicutes_C;c__Negativicutes;o__Veillonellales;f__Veillonellaceae;g__Veillonella_A;s__Veillonella_A seminalis	ERS396514	ERP004605	Spain	Europe	ftp://ftp.ebi.ac.uk/pub/databases/metagenomics/mgnify_genomes/human-gut/v2.0/all_genomes/MGYG0000009/MGYG000000968/genomes1/MGYG000000968.gff.gz
MGYG000000969	MAG	2650866	87	48395	42.66	95.55	1.44	d__Bacteria;p__Firmicutes_A;c__Clostridia;o__Lachnospirales;f__Lachnospiraceae;g__Eubacterium_I;s__Eubacterium_I sp900546495	ERS396539	ERP004605	Spain	Europe	ftp://ftp.ebi.ac.uk/pub/databases/metagenomics/mgnify_genomes/human-gut/v2.0/all_genomes/MGYG0000009/MGYG000000969/genomes1/MGYG000000969.gff.gz
MGYG000000970	MAG	1325935	218	8006	54.2	68.8	1.9	d__Bacteria;p__Firmicutes_A;c__Clostridia_A;o__Christensenellales;f__CAG-552;g__UMGS1880;s__UMGS1880 sp900555875	ERS433543	ERP005558	Australia	Oceania	ftp://ftp.ebi.ac.uk/pub/databases/metagenomics/mgnify_genomes/human-gut/v2.0/all_genomes/MGYG0000009/MGYG000000970/genomes1/MGYG000000970.gff.gz
MGYG000000971	MAG	3501016	483	9378	57.39	83.08	2.03	d__Bacteria;p__Verrucomicrobiota;c__Lentisphaeria;o__Victivallales;f__Victivallaceae;g__UMGS1518;s__UMGS1518 sp900552575	ERS433543	ERP005558	Australia	Oceania	ftp://ftp.ebi.ac.uk/pub/databases/metagenomics/mgnify_genomes/human-gut/v2.0/all_genomes/MGYG0000009/MGYG000000971/genomes1/MGYG000000971.gff.gz
MGYG000000972	MAG	1119698	17	149285	32.94	73.91	0	d__Bacteria;p__Firmicutes_A;c__Clostridia;o__Oscillospirales;f__Acutalibacteraceae;g__UMGS1491;s__UMGS1491 sp900552265	ERS433543	ERP005558	Australia	Oceania	ftp://ftp.ebi.ac.uk/pub/databases/metagenomics/mgnify_genomes/human-gut/v2.0/all_genomes/MGYG0000009/MGYG000000972/genomes1/MGYG000000972.gff.gz
MGYG000000973	MAG	2116765	204	14115	46.01	89.19	3.04	d__Bacteria;p__Verrucomicrobiota;c__Verrucomicrobiae;o__Opitutales;f__CAG-312;g__UMGS1490;s__UMGS1490 sp900552245	ERS433543	ERP005558	Australia	Oceania	ftp://ftp.ebi.ac.uk/pub/databases/metagenomics/mgnify_genomes/human-gut/v2.0/all_genomes/MGYG0000009/MGYG000000973/genomes1/MGYG000000973.gff.gz
MGYG000000974	MAG	1617589	47	69540	30.08	96.63	0	d__Bacteria;p__Firmicutes;c__Bacilli;o__RFN20;f__CAG-826;g__UBA4855;s__UBA4855 sp900540395	ERS433548	ERP005558	Australia	Oceania	ftp://ftp.ebi.ac.uk/pub/databases/metagenomics/mgnify_genomes/human-gut/v2.0/all_genomes/MGYG0000009/MGYG000000974/genomes1/MGYG000000974.gff.gz
MGYG000000975	MAG	1556359	69	42980	28.83	96.63	1.12	d__Bacteria;p__Firmicutes;c__Bacilli;o__RFN20;f__CAG-826;g__UBA4855;s__UBA4855 sp900545015	ERS433551	ERP005558	Australia	Oceania	ftp://ftp.ebi.ac.uk/pub/databases/metagenomics/mgnify_genomes/human-gut/v2.0/all_genomes/MGYG0000009/MGYG000000975/genomes1/MGYG000000975.gff.gz
MGYG000000976	MAG	1832180	41	62515	26.26	76.61	4.7	d__Bacteria;p__Firmicutes_A;c__Clostridia;o__TANB77;f__CAG-508;g__CAG-492;s__CAG-492 sp900557195	ERS433557	ERP005558	Australia	Oceania	ftp://ftp.ebi.ac.uk/pub/databases/metagenomics/mgnify_genomes/human-gut/v2.0/all_genomes/MGYG0000009/MGYG000000976/genomes1/MGYG000000976.gff.gz
MGYG000000977	MAG	2927434	59	89947	27	100	0.4	d__Bacteria;p__Firmicutes_A;c__Clostridia;o__Clostridiales;f__Clostridiaceae;g__Clostridium;s__Clostridium sp900539375	ERS433563	ERP005558	Australia	Oceania	ftp://ftp.ebi.ac.uk/pub/databases/metagenomics/mgnify_genomes/human-gut/v2.0/all_genomes/MGYG0000009/MGYG000000977/genomes1/MGYG000000977.gff.gz
MGYG000000978	MAG	1233255	56	44144	40.05	64.68	0.15	d__Bacteria;p__Firmicutes;c__Bacilli;o__Lactobacillales;f__Streptococcaceae;g__Streptococcus;s__Streptococcus mitis_D	ERS473030	ERP005989	Denmark	Europe	ftp://ftp.ebi.ac.uk/pub/databases/metagenomics/mgnify_genomes/human-gut/v2.0/all_genomes/MGYG0000009/MGYG000000978/genomes1/MGYG000000978.gff.gz
MGYG000000979	MAG	1969889	177	15346	60.38	95.88	0	d__Bacteria;p__Actinobacteriota;c__Coriobacteriia;o__Coriobacteriales;f__Coriobacteriaceae;g__Collinsella;s__Collinsella sp900541285	ERS473032	ERP005989	Denmark	Europe	ftp://ftp.ebi.ac.uk/pub/databases/metagenomics/mgnify_genomes/human-gut/v2.0/all_genomes/MGYG0000009/MGYG000000979/genomes1/MGYG000000979.gff.gz
MGYG000000980	MAG	1953909	10	344261	45.15	99.19	0.12	d__Bacteria;p__Actinobacteriota;c__Coriobacteriia;o__Coriobacteriales;f__Eggerthellaceae;g__CAG-1427;s__CAG-1427 sp000435475	ERS473068	ERP005989	Denmark	Europe	ftp://ftp.ebi.ac.uk/pub/databases/metagenomics/mgnify_genomes/human-gut/v2.0/all_genomes/MGYG0000009/MGYG000000980/genomes1/MGYG000000980.gff.gz
MGYG000000981	MAG	1960459	123	22959	60.01	94.35	0	d__Bacteria;p__Actinobacteriota;c__Coriobacteriia;o__Coriobacteriales;f__Coriobacteriaceae;g__Collinsella;s__Collinsella sp900542235	ERS473094	ERP005989	Denmark	Europe	ftp://ftp.ebi.ac.uk/pub/databases/metagenomics/mgnify_genomes/human-gut/v2.0/all_genomes/MGYG0000009/MGYG000000981/genomes1/MGYG000000981.gff.gz
MGYG000000982	MAG	1595406	100	25779	27.06	78.68	1.23	d__Bacteria;p__Firmicutes_A;c__Clostridia;o__TANB77;f__CAG-508;g__CAG-354;s__CAG-354 sp900552655	ERS473123	ERP005989	Denmark	Europe	ftp://ftp.ebi.ac.uk/pub/databases/metagenomics/mgnify_genomes/human-gut/v2.0/all_genomes/MGYG0000009/MGYG000000982/genomes1/MGYG000000982.gff.gz
MGYG000000984	MAG	1868237	248	10436	59.81	90.92	1.61	d__Bacteria;p__Actinobacteriota;c__Coriobacteriia;o__Coriobacteriales;f__Coriobacteriaceae;g__Collinsella;s__Collinsella sp900549215	ERS473174	ERP005989	Denmark	Europe	ftp://ftp.ebi.ac.uk/pub/databases/metagenomics/mgnify_genomes/human-gut/v2.0/all_genomes/MGYG0000009/MGYG000000984/genomes1/MGYG000000984.gff.gz
MGYG000000985	MAG	1906572	134	21150	60.26	97.04	0	d__Bacteria;p__Actinobacteriota;c__Coriobacteriia;o__Coriobacteriales;f__Coriobacteriaceae;g__Collinsella;s__Collinsella sp900540095	ERS473192	ERP005989	Denmark	Europe	ftp://ftp.ebi.ac.uk/pub/databases/metagenomics/mgnify_genomes/human-gut/v2.0/all_genomes/MGYG0000009/MGYG000000985/genomes1/MGYG000000985.gff.gz
MGYG000000986	MAG	2112494	107	28083	60	99.34	0.81	d__Bacteria;p__Actinobacteriota;c__Coriobacteriia;o__Coriobacteriales;f__Coriobacteriaceae;g__Collinsella;s__Collinsella aerofaciens_F	ERS473208	ERP005989	Denmark	Europe	ftp://ftp.ebi.ac.uk/pub/databases/metagenomics/mgnify_genomes/human-gut/v2.0/all_genomes/MGYG0000009/MGYG000000986/genomes1/MGYG000000986.gff.gz
MGYG000000987	MAG	2681460	106	40277	47.46	92.53	4.48	d__Bacteria;p__Firmicutes_A;c__Clostridia;o__Lachnospirales;f__Lachnospiraceae;g__Merdimonas;s__Merdimonas sp900553355	ERS473214	ERP005989	Denmark	Europe	ftp://ftp.ebi.ac.uk/pub/databases/metagenomics/mgnify_genomes/human-gut/v2.0/all_genomes/MGYG0000009/MGYG000000987/genomes1/MGYG000000987.gff.gz
MGYG000000988	MAG	3481555	219	23671	44.66	96.64	3.36	d__Bacteria;p__Firmicutes_A;c__Clostridia;o__Lachnospirales;f__Lachnospiraceae;g__Anaerostipes;s__Anaerostipes rhamnosivorans	ERS473225	ERP005989	Denmark	Europe	ftp://ftp.ebi.ac.uk/pub/databases/metagenomics/mgnify_genomes/human-gut/v2.0/all_genomes/MGYG0000009/MGYG000000988/genomes1/MGYG000000988.gff.gz
MGYG000000989	MAG	3436851	181	29326	34.91	96.42	3.02	d__Bacteria;p__Firmicutes_A;c__Clostridia;o__Lachnospirales;f__Cellulosilyticaceae;g__Niameybacter;s__Niameybacter sp900549765	ERS473255	ERP005989	Denmark	Europe	ftp://ftp.ebi.ac.uk/pub/databases/metagenomics/mgnify_genomes/human-gut/v2.0/all_genomes/MGYG0000009/MGYG000000989/genomes1/MGYG000000989.gff.gz
MGYG000000990	MAG	2534213	80	45327	39	99.36	0.16	d__Bacteria;p__Firmicutes_A;c__Clostridia;o__Lachnospirales;f__Lachnospiraceae;g__Blautia;s__Blautia sp900539145	ERS473255	ERP005989	Denmark	Europe	ftp://ftp.ebi.ac.uk/pub/databases/metagenomics/mgnify_genomes/human-gut/v2.0/all_genomes/MGYG0000009/MGYG000000990/genomes1/MGYG000000990.gff.gz
MGYG000000991	MAG	3278188	353	11811	34.67	94.97	0.67	d__Bacteria;p__Firmicutes_A;c__Clostridia;o__Lachnospirales;f__Lachnospiraceae;g__UMGS680;s__UMGS680 sp900544525	ERS473296	ERP005989	Denmark	Europe	ftp://ftp.ebi.ac.uk/pub/databases/metagenomics/mgnify_genomes/human-gut/v2.0/all_genomes/MGYG0000009/MGYG000000991/genomes1/MGYG000000991.gff.gz
MGYG000000992	MAG	1558058	38	57045	45.03	91.95	1.01	d__Bacteria;p__Firmicutes_A;c__Clostridia;o__Oscillospirales;f__Acutalibacteraceae;g__UBA737;s__UBA737 sp900547445	ERS473330	ERP005989	Denmark	Europe	ftp://ftp.ebi.ac.uk/pub/databases/metagenomics/mgnify_genomes/human-gut/v2.0/all_genomes/MGYG0000009/MGYG000000992/genomes1/MGYG000000992.gff.gz
MGYG000000993	MAG	1983283	20	197859	39.31	99.66	0	d__Bacteria;p__Proteobacteria;c__Gammaproteobacteria;o__Enterobacterales;f__Pasteurellaceae;g__Haemophilus_D;s__Haemophilus_D sp900756155	ERS473369	ERP005989	Denmark	Europe	ftp://ftp.ebi.ac.uk/pub/databases/metagenomics/mgnify_genomes/human-gut/v2.0/all_genomes/MGYG0000009/MGYG000000993/genomes1/MGYG000000993.gff.gz
MGYG000000994	MAG	1548184	21	129147	42.18	95.48	0	d__Bacteria;p__Firmicutes_C;c__Negativicutes;o__Veillonellales;f__Dialisteraceae;g__Dialister;s__Dialister sp900541485	ERS473371	ERP005989	Denmark	Europe	ftp://ftp.ebi.ac.uk/pub/databases/metagenomics/mgnify_genomes/human-gut/v2.0/all_genomes/MGYG0000009/MGYG000000994/genomes1/MGYG000000994.gff.gz
MGYG000000995	MAG	2084286	58	50824	60.18	100	0.81	d__Bacteria;p__Actinobacteriota;c__Coriobacteriia;o__Coriobacteriales;f__Coriobacteriaceae;g__Collinsella;s__Collinsella sp900540985	ERS473374	ERP005989	Denmark	Europe	ftp://ftp.ebi.ac.uk/pub/databases/metagenomics/mgnify_genomes/human-gut/v2.0/all_genomes/MGYG0000009/MGYG000000995/genomes1/MGYG000000995.gff.gz
MGYG000000996	MAG	1986576	162	17407	60.27	97.02	2.02	d__Bacteria;p__Actinobacteriota;c__Coriobacteriia;o__Coriobacteriales;f__Coriobacteriaceae;g__Collinsella;s__Collinsella sp900547345	ERS473378	ERP005989	Denmark	Europe	ftp://ftp.ebi.ac.uk/pub/databases/metagenomics/mgnify_genomes/human-gut/v2.0/all_genomes/MGYG0000009/MGYG000000996/genomes1/MGYG000000996.gff.gz
MGYG000000997	MAG	2319952	111	27096	48.24	87.15	0.46	d__Bacteria;p__Firmicutes_A;c__Clostridia;o__Lachnospirales;f__Lachnospiraceae;g__Roseburia;s__Roseburia sp900548205	ERS537181	ERP006678	China	Asia	ftp://ftp.ebi.ac.uk/pub/databases/metagenomics/mgnify_genomes/human-gut/v2.0/all_genomes/MGYG0000009/MGYG000000997/genomes1/MGYG000000997.gff.gz
MGYG000000998	MAG	635891	30	29915	43.64	58.97	0.85	d__Bacteria;p__Patescibacteria;c__Saccharimonadia;o__Saccharimonadales;f__Saccharimonadaceae;g__TM7x;s__TM7x sp900556885	ERS537183	ERP006678	China	Asia	ftp://ftp.ebi.ac.uk/pub/databases/metagenomics/mgnify_genomes/human-gut/v2.0/all_genomes/MGYG0000009/MGYG000000998/genomes1/MGYG000000998.gff.gz
MGYG000001000	MAG	2124642	394	6183	38.53	59.49	0.67	d__Bacteria;p__Firmicutes_A;c__Clostridia;o__Monoglobales_A;f__UBA1381;g__UBA4716;s__UBA4716 sp900556575	ERS537199	ERP006678	China	Asia	ftp://ftp.ebi.ac.uk/pub/databases/metagenomics/mgnify_genomes/human-gut/v2.0/all_genomes/MGYG0000010/MGYG000001000/genomes1/MGYG000001000.gff.gz
MGYG000001001	MAG	3195691	57	83244	51.13	98.31	0.34	d__Bacteria;p__Bacteroidota;c__Bacteroidia;o__Bacteroidales;f__Bacteroidaceae;g__Prevotella;s__Prevotella sp900540375	ERS537247	ERP006678	China	Asia	ftp://ftp.ebi.ac.uk/pub/databases/metagenomics/mgnify_genomes/human-gut/v2.0/all_genomes/MGYG0000010/MGYG000001001/genomes1/MGYG000001001.gff.gz
MGYG000001002	MAG	2120274	61	62505	60.11	100	0.81	d__Bacteria;p__Actinobacteriota;c__Coriobacteriia;o__Coriobacteriales;f__Coriobacteriaceae;g__Collinsella;s__Collinsella sp900541125	ERS608599	ERP008729	Austria	Europe	ftp://ftp.ebi.ac.uk/pub/databases/metagenomics/mgnify_genomes/human-gut/v2.0/all_genomes/MGYG0000010/MGYG000001002/genomes1/MGYG000001002.gff.gz
MGYG000001003	MAG	2034771	123	25584	60.09	96.43	0.81	d__Bacteria;p__Actinobacteriota;c__Coriobacteriia;o__Coriobacteriales;f__Coriobacteriaceae;g__Collinsella;s__Collinsella sp900543845	ERS608481	ERP008729	Austria	Europe	ftp://ftp.ebi.ac.uk/pub/databases/metagenomics/mgnify_genomes/human-gut/v2.0/all_genomes/MGYG0000010/MGYG000001003/genomes1/MGYG000001003.gff.gz
MGYG000001004	MAG	2903340	130	34705	46.13	98.73	0.16	d__Bacteria;p__Firmicutes_A;c__Clostridia;o__Lachnospirales;f__Lachnospiraceae;g__CAG-56;s__CAG-56 sp900539525	ERS608558	ERP008729	Austria	Europe	ftp://ftp.ebi.ac.uk/pub/databases/metagenomics/mgnify_genomes/human-gut/v2.0/all_genomes/MGYG0000010/MGYG000001004/genomes1/MGYG000001004.gff.gz
MGYG000001005	MAG	2260829	97	42189	38.5	83.62	0.79	d__Bacteria;p__Firmicutes_A;c__Clostridia;o__Lachnospirales;f__Lachnospiraceae;g__Faecalimonas;s__Faecalimonas sp900550235	ERS608500	ERP008729	Austria	Europe	ftp://ftp.ebi.ac.uk/pub/databases/metagenomics/mgnify_genomes/human-gut/v2.0/all_genomes/MGYG0000010/MGYG000001005/genomes1/MGYG000001005.gff.gz
MGYG000001006	MAG	1711330	376	4907	64.66	79.73	3.89	d__Bacteria;p__Actinobacteriota;c__Actinomycetia;o__Actinomycetales;f__Actinomycetaceae;g__Pauljensenia;s__Pauljensenia sp000278725	ERS608571	ERP008729	Austria	Europe	ftp://ftp.ebi.ac.uk/pub/databases/metagenomics/mgnify_genomes/human-gut/v2.0/all_genomes/MGYG0000010/MGYG000001006/genomes1/MGYG000001006.gff.gz
MGYG000001007	MAG	3037076	137	31419	28.7	98.94	0.47	d__Bacteria;p__Firmicutes_A;c__Clostridia;o__Peptostreptococcales;f__Peptostreptococcaceae;g__Intestinibacter;s__Intestinibacter sp900540355	ERS608537	ERP008729	Austria	Europe	ftp://ftp.ebi.ac.uk/pub/databases/metagenomics/mgnify_genomes/human-gut/v2.0/all_genomes/MGYG0000010/MGYG000001007/genomes1/MGYG000001007.gff.gz
MGYG000001008	MAG	3113530	119	54415	33.05	99.06	4.92	d__Bacteria;p__Firmicutes;c__Bacilli;o__Erysipelotrichales;f__Erysipelotrichaceae;g__Clostridium_AQ;s__Clostridium_AQ sp900552125	ERS608581	ERP008729	Austria	Europe	ftp://ftp.ebi.ac.uk/pub/databases/metagenomics/mgnify_genomes/human-gut/v2.0/all_genomes/MGYG0000010/MGYG000001008/genomes1/MGYG000001008.gff.gz
MGYG000001009	MAG	1616783	302	6345	60.13	64.66	1.08	d__Bacteria;p__Actinobacteriota;c__Coriobacteriia;o__Coriobacteriales;f__Coriobacteriaceae;g__Collinsella;s__	ERS608498	ERP008729	Austria	Europe	ftp://ftp.ebi.ac.uk/pub/databases/metagenomics/mgnify_genomes/human-gut/v2.0/all_genomes/MGYG0000010/MGYG000001009/genomes1/MGYG000001009.gff.gz
MGYG000001010	MAG	2093768	35	113779	38.83	100	0	d__Bacteria;p__Firmicutes_C;c__Negativicutes;o__Veillonellales;f__Veillonellaceae;g__Veillonella;s__Veillonella sp900538355	ERS714109	ERP010229	Bangladesh	Asia	ftp://ftp.ebi.ac.uk/pub/databases/metagenomics/mgnify_genomes/human-gut/v2.0/all_genomes/MGYG0000010/MGYG000001010/genomes1/MGYG000001010.gff.gz
MGYG000001011	MAG	999989	29	72564	32.27	77.44	0	d__Bacteria;p__Firmicutes_A;c__Clostridia;o__Tissierellales;f__Peptoniphilaceae;g__Anaerococcus;s__Anaerococcus sp900551095	ERS714117	ERP010229	Bangladesh	Asia	ftp://ftp.ebi.ac.uk/pub/databases/metagenomics/mgnify_genomes/human-gut/v2.0/all_genomes/MGYG0000010/MGYG000001011/genomes1/MGYG000001011.gff.gz
MGYG000001012	MAG	2045709	65	40647	53.1	99.92	0.31	d__Bacteria;p__Bacteroidota;c__Bacteroidia;o__Bacteroidales;f__Porphyromonadaceae;g__Porphyromonas;s__Porphyromonas sp900539155	ERS714117	ERP010229	Bangladesh	Asia	ftp://ftp.ebi.ac.uk/pub/databases/metagenomics/mgnify_genomes/human-gut/v2.0/all_genomes/MGYG0000010/MGYG000001012/genomes1/MGYG000001012.gff.gz
MGYG000001013	MAG	1653935	24	143275	37.3	96.74	0	d__Bacteria;p__Firmicutes_A;c__Clostridia;o__Tissierellales;f__Peptoniphilaceae;g__Ezakiella;s__Ezakiella sp900540185	ERS714120	ERP010229	Bangladesh	Asia	ftp://ftp.ebi.ac.uk/pub/databases/metagenomics/mgnify_genomes/human-gut/v2.0/all_genomes/MGYG0000010/MGYG000001013/genomes1/MGYG000001013.gff.gz
MGYG000001014	MAG	1848217	246	9669	50.48	89.42	3.48	d__Bacteria;p__Actinobacteriota;c__Actinomycetia;o__Actinomycetales;f__Actinomycetaceae;g__Varibaculum;s__Varibaculum timonense	ERS714147	ERP010229	Bangladesh	Asia	ftp://ftp.ebi.ac.uk/pub/databases/metagenomics/mgnify_genomes/human-gut/v2.0/all_genomes/MGYG0000010/MGYG000001014/genomes1/MGYG000001014.gff.gz
MGYG000001015	MAG	1427844	256	6625	59.25	58.04	0	d__Bacteria;p__Firmicutes_A;c__Clostridia;o__Oscillospirales;f__Ruminococcaceae;g__Gemmiger;s__Gemmiger sp900556255	ERS746710	ERP010700	United Kingdom	Europe	ftp://ftp.ebi.ac.uk/pub/databases/metagenomics/mgnify_genomes/human-gut/v2.0/all_genomes/MGYG0000010/MGYG000001015/genomes1/MGYG000001015.gff.gz
MGYG000001016	MAG	2558639	52	65575	49.74	96.15	0.7	d__Bacteria;p__Firmicutes_A;c__Clostridia;o__UBA1212;f__UBA1255;g__UMGS1537;s__UMGS1537 sp900543695	ERS746718	ERP010700	United Kingdom	Europe	ftp://ftp.ebi.ac.uk/pub/databases/metagenomics/mgnify_genomes/human-gut/v2.0/all_genomes/MGYG0000010/MGYG000001016/genomes1/MGYG000001016.gff.gz
MGYG000001017	MAG	1758548	207	11666	38.7	92.93	0	d__Bacteria;p__Firmicutes;c__Bacilli;o__Lactobacillales;f__Streptococcaceae;g__Lactococcus;s__Lactococcus garvieae_B	ERS800647	ERP010839	Bangladesh	Asia	ftp://ftp.ebi.ac.uk/pub/databases/metagenomics/mgnify_genomes/human-gut/v2.0/all_genomes/MGYG0000010/MGYG000001017/genomes1/MGYG000001017.gff.gz
MGYG000001018	MAG	2841260	169	27071	51.31	91.4	0.84	d__Bacteria;p__Firmicutes_A;c__Clostridia;o__Lachnospirales;f__Lachnospiraceae;g__Mediterraneibacter;s__Mediterraneibacter sp900751785	ERS235501	ERP002469	Sweden	Europe	ftp://ftp.ebi.ac.uk/pub/databases/metagenomics/mgnify_genomes/human-gut/v2.0/all_genomes/MGYG0000010/MGYG000001018/genomes1/MGYG000001018.gff.gz
MGYG000001019	MAG	1980681	112	27967	60.16	97.58	2.42	d__Bacteria;p__Actinobacteriota;c__Coriobacteriia;o__Coriobacteriales;f__Coriobacteriaceae;g__Collinsella;s__Collinsella sp900751755	ERS235506	ERP002469	Sweden	Europe	ftp://ftp.ebi.ac.uk/pub/databases/metagenomics/mgnify_genomes/human-gut/v2.0/all_genomes/MGYG0000010/MGYG000001019/genomes1/MGYG000001019.gff.gz
MGYG000001020	MAG	1406978	644	2457	45.94	64.82	2.34	d__Bacteria;p__Firmicutes_B;c__Dehalobacteriia;o__UBA7702;f__UBA7702;g__UBA7702;s__	ERS235507	ERP002469	Sweden	Europe	ftp://ftp.ebi.ac.uk/pub/databases/metagenomics/mgnify_genomes/human-gut/v2.0/all_genomes/MGYG0000010/MGYG000001020/genomes1/MGYG000001020.gff.gz
MGYG000001021	MAG	2360136	38	103205	52.28	97.32	0	d__Bacteria;p__Firmicutes_A;c__Clostridia;o__Oscillospirales;f__Ruminococcaceae;g__Ruminococcus_C;s__Ruminococcus_C sp000980705	ERS235525	ERP002469	Sweden	Europe	ftp://ftp.ebi.ac.uk/pub/databases/metagenomics/mgnify_genomes/human-gut/v2.0/all_genomes/MGYG0000010/MGYG000001021/genomes1/MGYG000001021.gff.gz
MGYG000001022	MAG	1892407	113	25839	60	95.3	1.08	d__Bacteria;p__Actinobacteriota;c__Coriobacteriia;o__Coriobacteriales;f__Coriobacteriaceae;g__Collinsella;s__Collinsella sp900751695	ERS235526	ERP002469	Sweden	Europe	ftp://ftp.ebi.ac.uk/pub/databases/metagenomics/mgnify_genomes/human-gut/v2.0/all_genomes/MGYG0000010/MGYG000001022/genomes1/MGYG000001022.gff.gz
MGYG000001023	MAG	2414891	97	45816	54.88	81.3	0.64	d__Bacteria;p__Firmicutes_B;c__Peptococcia;o__Peptococcales;f__Peptococcaceae;g__UMGS1590;s__UMGS1590 sp900552455	ERS235527	ERP002469	Sweden	Europe	ftp://ftp.ebi.ac.uk/pub/databases/metagenomics/mgnify_genomes/human-gut/v2.0/all_genomes/MGYG0000010/MGYG000001023/genomes1/MGYG000001023.gff.gz
MGYG000001024	MAG	2614111	76	227865	45.17	95.3	0	d__Bacteria;p__Firmicutes_A;c__Clostridia;o__Monoglobales_A;f__UBA1381;g__HGM11521;s__HGM11521 sp900751885	ERS235531	ERP002469	Sweden	Europe	ftp://ftp.ebi.ac.uk/pub/databases/metagenomics/mgnify_genomes/human-gut/v2.0/all_genomes/MGYG0000010/MGYG000001024/genomes1/MGYG000001024.gff.gz
MGYG000001025	MAG	1331709	38	58343	57.87	84.59	0	d__Bacteria;p__Actinobacteriota;c__Coriobacteriia;o__Coriobacteriales;f__Coriobacteriaceae;g__Collinsella;s__Collinsella sp900768795	ERS235540	ERP002469	Sweden	Europe	ftp://ftp.ebi.ac.uk/pub/databases/metagenomics/mgnify_genomes/human-gut/v2.0/all_genomes/MGYG0000010/MGYG000001025/genomes1/MGYG000001025.gff.gz
MGYG000001026	MAG	1862227	57	50556	56.28	99.19	2.42	d__Bacteria;p__Actinobacteriota;c__Coriobacteriia;o__Coriobacteriales;f__Eggerthellaceae;g__CAG-1427;s__CAG-1427 sp900555755	ERS235545	ERP002469	Sweden	Europe	ftp://ftp.ebi.ac.uk/pub/databases/metagenomics/mgnify_genomes/human-gut/v2.0/all_genomes/MGYG0000010/MGYG000001026/genomes1/MGYG000001026.gff.gz
MGYG000001027	MAG	2760146	152	41694	48.38	94.3	0.16	d__Bacteria;p__Firmicutes_A;c__Clostridia;o__Lachnospirales;f__Lachnospiraceae;g__CAG-56;s__CAG-56 sp900752065	ERS235548	ERP002469	Sweden	Europe	ftp://ftp.ebi.ac.uk/pub/databases/metagenomics/mgnify_genomes/human-gut/v2.0/all_genomes/MGYG0000010/MGYG000001027/genomes1/MGYG000001027.gff.gz
MGYG000001028	MAG	1729829	634	3261	54.17	73.23	3.27	d__Bacteria;p__Firmicutes_A;c__Clostridia;o__Oscillospirales;f__Oscillospiraceae;g__UBA1777;s__	ERS235559	ERP002469	Sweden	Europe	ftp://ftp.ebi.ac.uk/pub/databases/metagenomics/mgnify_genomes/human-gut/v2.0/all_genomes/MGYG0000010/MGYG000001028/genomes1/MGYG000001028.gff.gz
MGYG000001029	MAG	1961725	18	147848	53.49	97.99	0	d__Bacteria;p__Firmicutes_A;c__Clostridia;o__Oscillospirales;f__Acutalibacteraceae;g__CAG-217;s__CAG-217 sp000436335	ERS235562	ERP002469	Sweden	Europe	ftp://ftp.ebi.ac.uk/pub/databases/metagenomics/mgnify_genomes/human-gut/v2.0/all_genomes/MGYG0000010/MGYG000001029/genomes1/MGYG000001029.gff.gz
MGYG000001030	MAG	3359263	37	141636	53.15	94.4	0.94	d__Bacteria;p__Bacteroidota;c__Bacteroidia;o__Bacteroidales;f__Muribaculaceae;g__CAG-485;s__CAG-485 sp900760735	ERS235564	ERP002469	Sweden	Europe	ftp://ftp.ebi.ac.uk/pub/databases/metagenomics/mgnify_genomes/human-gut/v2.0/all_genomes/MGYG0000010/MGYG000001030/genomes1/MGYG000001030.gff.gz
MGYG000001031	MAG	1736770	191	15864	28.23	74.1	3.19	d__Bacteria;p__Firmicutes_A;c__Clostridia;o__TANB77;f__CAG-508;g__CAG-269;s__CAG-269 sp900556945	ERS235582	ERP002469	Sweden	Europe	ftp://ftp.ebi.ac.uk/pub/databases/metagenomics/mgnify_genomes/human-gut/v2.0/all_genomes/MGYG0000010/MGYG000001031/genomes1/MGYG000001031.gff.gz
MGYG000001032	MAG	1474174	435	4067	40.07	67.25	1.34	d__Bacteria;p__Firmicutes_A;c__Clostridia;o__Lachnospirales;f__Lachnospiraceae;g__Eubacterium_G;s__	ERS235584	ERP002469	Sweden	Europe	ftp://ftp.ebi.ac.uk/pub/databases/metagenomics/mgnify_genomes/human-gut/v2.0/all_genomes/MGYG0000010/MGYG000001032/genomes1/MGYG000001032.gff.gz
MGYG000001033	MAG	2187204	745	3471	53.25	82.49	2.97	d__Bacteria;p__Firmicutes_A;c__Clostridia;o__Lachnospirales;f__UBA1390;g__UBA1390;s__	ERS235621	ERP002469	Sweden	Europe	ftp://ftp.ebi.ac.uk/pub/databases/metagenomics/mgnify_genomes/human-gut/v2.0/all_genomes/MGYG0000010/MGYG000001033/genomes1/MGYG000001033.gff.gz
MGYG000001034	MAG	3004037	121	41746	46.92	97.22	0	d__Bacteria;p__Bacteroidota;c__Bacteroidia;o__Bacteroidales;f__Bacteroidaceae;g__Prevotella;s__Prevotella sp900554695	ERS235627	ERP002469	Sweden	Europe	ftp://ftp.ebi.ac.uk/pub/databases/metagenomics/mgnify_genomes/human-gut/v2.0/all_genomes/MGYG0000010/MGYG000001034/genomes1/MGYG000001034.gff.gz
MGYG000001035	MAG	3564571	1160	3449	61.89	67.51	2.03	d__Bacteria;p__Proteobacteria;c__Gammaproteobacteria;o__Pseudomonadales;f__Pseudomonadaceae;g__Pseudomonas_E;s__Pseudomonas_E putida_P	ERS235629	ERP002469	Sweden	Europe	ftp://ftp.ebi.ac.uk/pub/databases/metagenomics/mgnify_genomes/human-gut/v2.0/all_genomes/MGYG0000010/MGYG000001035/genomes1/MGYG000001035.gff.gz
MGYG000001036	MAG	3018511	484	9845	53.38	85.16	1.19	d__Bacteria;p__Bacteroidota;c__Bacteroidia;o__Bacteroidales;f__Muribaculaceae;g__CAG-1031;s__CAG-1031 sp900752535	ERS235633	ERP002469	Sweden	Europe	ftp://ftp.ebi.ac.uk/pub/databases/metagenomics/mgnify_genomes/human-gut/v2.0/all_genomes/MGYG0000010/MGYG000001036/genomes1/MGYG000001036.gff.gz
MGYG000001037	MAG	1935424	213	13956	45.13	90.79	0.24	d__Bacteria;p__Firmicutes_A;c__Clostridia;o__Oscillospirales;f__Acutalibacteraceae;g__DTU089;s__DTU089 sp002440045	ERS396304	ERP004605	Denmark	Europe	ftp://ftp.ebi.ac.uk/pub/databases/metagenomics/mgnify_genomes/human-gut/v2.0/all_genomes/MGYG0000010/MGYG000001037/genomes1/MGYG000001037.gff.gz
MGYG000001039	MAG	3066315	173	40496	45.74	82.26	0.75	d__Bacteria;p__Bacteroidota;c__Bacteroidia;o__Bacteroidales;f__Bacteroidaceae;g__Phocaeicola;s__Phocaeicola sp900553185	ERS396326	ERP004605	Denmark	Europe	ftp://ftp.ebi.ac.uk/pub/databases/metagenomics/mgnify_genomes/human-gut/v2.0/all_genomes/MGYG0000010/MGYG000001039/genomes1/MGYG000001039.gff.gz
MGYG000001040	MAG	2860396	249	16721	52.68	98.15	0.46	d__Bacteria;p__Bacteroidota;c__Bacteroidia;o__Bacteroidales;f__Bacteroidaceae;g__Prevotella;s__Prevotella sp900554045	ERS396329	ERP004605	Denmark	Europe	ftp://ftp.ebi.ac.uk/pub/databases/metagenomics/mgnify_genomes/human-gut/v2.0/all_genomes/MGYG0000010/MGYG000001040/genomes1/MGYG000001040.gff.gz
MGYG000001041	MAG	1034312	248	5158	34.2	85.96	1.12	d__Bacteria;p__Firmicutes;c__Bacilli;o__RF39;f__UBA660;g__UMGS1648;s__UMGS1648 sp900553765	ERS396333	ERP004605	Denmark	Europe	ftp://ftp.ebi.ac.uk/pub/databases/metagenomics/mgnify_genomes/human-gut/v2.0/all_genomes/MGYG0000010/MGYG000001041/genomes1/MGYG000001041.gff.gz
MGYG000001042	MAG	3438278	133	64940	48.54	98.38	0	d__Bacteria;p__Bacteroidota;c__Bacteroidia;o__Bacteroidales;f__Bacteroidaceae;g__Prevotella;s__Prevotella sp000436595	ERS396353	ERP004605	Denmark	Europe	ftp://ftp.ebi.ac.uk/pub/databases/metagenomics/mgnify_genomes/human-gut/v2.0/all_genomes/MGYG0000010/MGYG000001042/genomes1/MGYG000001042.gff.gz
MGYG000001043	MAG	1039027	29	93624	28.38	85.58	2.25	d__Bacteria;p__Firmicutes;c__Bacilli;o__RF39;f__UBA660;g__CAG-877;s__CAG-877 sp900753325	ERS396355	ERP004605	Denmark	Europe	ftp://ftp.ebi.ac.uk/pub/databases/metagenomics/mgnify_genomes/human-gut/v2.0/all_genomes/MGYG0000010/MGYG000001043/genomes1/MGYG000001043.gff.gz
MGYG000001044	MAG	1440385	20	131734	46.79	96.82	0	d__Bacteria;p__Campylobacterota;c__Campylobacteria;o__Campylobacterales;f__Campylobacteraceae;g__Campylobacter;s__Campylobacter sp900753405	ERS396357	ERP004605	Denmark	Europe	ftp://ftp.ebi.ac.uk/pub/databases/metagenomics/mgnify_genomes/human-gut/v2.0/all_genomes/MGYG0000010/MGYG000001044/genomes1/MGYG000001044.gff.gz
MGYG000001045	MAG	5511723	168	53105	50.17	98.05	0	d__Bacteria;p__Firmicutes_A;c__Clostridia;o__Lachnospirales;f__Lachnospiraceae;g__Enterocloster;s__Enterocloster sp005845215	ERS396358	ERP004605	Denmark	Europe	ftp://ftp.ebi.ac.uk/pub/databases/metagenomics/mgnify_genomes/human-gut/v2.0/all_genomes/MGYG0000010/MGYG000001045/genomes1/MGYG000001045.gff.gz
MGYG000001046	MAG	1859156	190	20306	59.56	90.88	1.01	d__Bacteria;p__Firmicutes_A;c__Clostridia;o__Oscillospirales;f__Oscillospiraceae;g__CAG-103;s__CAG-103 sp004556965	ERS396358	ERP004605	Denmark	Europe	ftp://ftp.ebi.ac.uk/pub/databases/metagenomics/mgnify_genomes/human-gut/v2.0/all_genomes/MGYG0000010/MGYG000001046/genomes1/MGYG000001046.gff.gz
MGYG000001048	MAG	1211990	386	3750	32.49	78.46	1.17	d__Bacteria;p__Firmicutes;c__Bacilli;o__RF39;f__UBA660;g__UBA7057;s__	ERS396377	ERP004605	Denmark	Europe	ftp://ftp.ebi.ac.uk/pub/databases/metagenomics/mgnify_genomes/human-gut/v2.0/all_genomes/MGYG0000010/MGYG000001048/genomes1/MGYG000001048.gff.gz
MGYG000001049	MAG	2008199	658	3698	55.3	83.88	0.84	d__Bacteria;p__Firmicutes_A;c__Clostridia;o__Oscillospirales;f__Oscillospiraceae;g__UBA1777;s__	ERS396377	ERP004605	Denmark	Europe	ftp://ftp.ebi.ac.uk/pub/databases/metagenomics/mgnify_genomes/human-gut/v2.0/all_genomes/MGYG0000010/MGYG000001049/genomes1/MGYG000001049.gff.gz
MGYG000001050	MAG	1065888	48	38595	32.48	80.09	0.81	d__Bacteria;p__Firmicutes_A;c__Clostridia_A;o__Christensenellales;f__UBA1242;g__UBA11490;s__UBA11490 sp003524095	ERS396401	ERP004605	Denmark	Europe	ftp://ftp.ebi.ac.uk/pub/databases/metagenomics/mgnify_genomes/human-gut/v2.0/all_genomes/MGYG0000010/MGYG000001050/genomes1/MGYG000001050.gff.gz
MGYG000001053	MAG	1520294	57	68812	30.05	98.88	0	d__Bacteria;p__Firmicutes;c__Bacilli;o__RFN20;f__CAG-631;g__CAG-631;s__CAG-631 sp900754115	ERS396430	ERP004605	Spain	Europe	ftp://ftp.ebi.ac.uk/pub/databases/metagenomics/mgnify_genomes/human-gut/v2.0/all_genomes/MGYG0000010/MGYG000001053/genomes1/MGYG000001053.gff.gz
MGYG000001054	MAG	2025835	131	24175	46.99	94.71	1.18	d__Bacteria;p__Proteobacteria;c__Gammaproteobacteria;o__Enterobacterales;f__Succinivibrionaceae;g__Succinivibrio;s__Succinivibrio sp900555115	ERS396468	ERP004605	Spain	Europe	ftp://ftp.ebi.ac.uk/pub/databases/metagenomics/mgnify_genomes/human-gut/v2.0/all_genomes/MGYG0000010/MGYG000001054/genomes1/MGYG000001054.gff.gz
MGYG000001055	MAG	2019920	112	29242	35.6	89.74	0.85	d__Bacteria;p__Cyanobacteria;c__Vampirovibrionia;o__Gastranaerophilales;f__Gastranaerophilaceae;g__CAG-484;s__CAG-484 sp000431315	ERS396475	ERP004605	Spain	Europe	ftp://ftp.ebi.ac.uk/pub/databases/metagenomics/mgnify_genomes/human-gut/v2.0/all_genomes/MGYG0000010/MGYG000001055/genomes1/MGYG000001055.gff.gz
MGYG000001056	MAG	3020119	224	27785	45.3	97.3	0.17	d__Bacteria;p__Bacteroidota;c__Bacteroidia;o__Bacteroidales;f__Bacteroidaceae;g__Prevotella;s__Prevotella sp900556395	ERS396489	ERP004605	Spain	Europe	ftp://ftp.ebi.ac.uk/pub/databases/metagenomics/mgnify_genomes/human-gut/v2.0/all_genomes/MGYG0000010/MGYG000001056/genomes1/MGYG000001056.gff.gz
MGYG000001057	MAG	2192208	35	96968	51.57	98.66	0.67	d__Bacteria;p__Firmicutes_A;c__Clostridia;o__Oscillospirales;f__Ruminococcaceae;g__Negativibacillus;s__Negativibacillus sp000435195	ERS396504	ERP004605	Spain	Europe	ftp://ftp.ebi.ac.uk/pub/databases/metagenomics/mgnify_genomes/human-gut/v2.0/all_genomes/MGYG0000010/MGYG000001057/genomes1/MGYG000001057.gff.gz
MGYG000001058	MAG	2245359	302	9885	48.79	87.88	0.74	d__Bacteria;p__Bacteroidota;c__Bacteroidia;o__Bacteroidales;f__Bacteroidaceae;g__UBA6398;s__UBA6398 sp900550635	ERS396505	ERP004605	Spain	Europe	ftp://ftp.ebi.ac.uk/pub/databases/metagenomics/mgnify_genomes/human-gut/v2.0/all_genomes/MGYG0000010/MGYG000001058/genomes1/MGYG000001058.gff.gz
MGYG000001059	MAG	2193999	99	38807	47.45	99.74	0.71	d__Bacteria;p__Bacteroidota;c__Bacteroidia;o__Bacteroidales;f__Porphyromonadaceae;g__Porphyromonas_A;s__Porphyromonas_A somerae	ERS396508	ERP004605	Spain	Europe	ftp://ftp.ebi.ac.uk/pub/databases/metagenomics/mgnify_genomes/human-gut/v2.0/all_genomes/MGYG0000010/MGYG000001059/genomes1/MGYG000001059.gff.gz
MGYG000001060	MAG	2084459	114	27659	48.73	98.73	0.02	d__Bacteria;p__Firmicutes_C;c__Negativicutes;o__Veillonellales;f__Dialisteraceae;g__Dialister;s__Dialister hominis	ERS396526	ERP004605	Spain	Europe	ftp://ftp.ebi.ac.uk/pub/databases/metagenomics/mgnify_genomes/human-gut/v2.0/all_genomes/MGYG0000010/MGYG000001060/genomes1/MGYG000001060.gff.gz
MGYG000001061	MAG	1909854	262	10876	59.85	92.74	0.81	d__Bacteria;p__Actinobacteriota;c__Coriobacteriia;o__Coriobacteriales;f__Coriobacteriaceae;g__Collinsella;s__	ERS396528	ERP004605	Spain	Europe	ftp://ftp.ebi.ac.uk/pub/databases/metagenomics/mgnify_genomes/human-gut/v2.0/all_genomes/MGYG0000010/MGYG000001061/genomes1/MGYG000001061.gff.gz
MGYG000001062	MAG	1871556	204	15519	43.21	97.38	0	d__Bacteria;p__Actinobacteriota;c__Coriobacteriia;o__Coriobacteriales;f__Eggerthellaceae;g__CAG-1427;s__CAG-1427 sp900556585	ERS396536	ERP004605	Spain	Europe	ftp://ftp.ebi.ac.uk/pub/databases/metagenomics/mgnify_genomes/human-gut/v2.0/all_genomes/MGYG0000010/MGYG000001062/genomes1/MGYG000001062.gff.gz
MGYG000001063	MAG	7637037	158	85185	41.82	99.37	0.32	d__Bacteria;p__Firmicutes_A;c__Clostridia;o__Lachnospirales;f__Lachnospiraceae;g__Robinsoniella;s__Robinsoniella sp900540475	ERS473025	ERP005989	Sweden	Europe	ftp://ftp.ebi.ac.uk/pub/databases/metagenomics/mgnify_genomes/human-gut/v2.0/all_genomes/MGYG0000010/MGYG000001063/genomes1/MGYG000001063.gff.gz
MGYG000001064	MAG	1854245	184	15857	42.17	84.76	2.99	d__Bacteria;p__Firmicutes;c__Bacilli;o__Lactobacillales;f__Streptococcaceae;g__Streptococcus;s__Streptococcus sp900755085	ERS473030	ERP005989	Sweden	Europe	ftp://ftp.ebi.ac.uk/pub/databases/metagenomics/mgnify_genomes/human-gut/v2.0/all_genomes/MGYG0000010/MGYG000001064/genomes1/MGYG000001064.gff.gz
MGYG000001065	MAG	3284441	70	89250	49.02	99.37	0	d__Bacteria;p__Firmicutes_A;c__Clostridia;o__Lachnospirales;f__Lachnospiraceae;g__Enterocloster;s__Enterocloster sp900538485	ERS473061	ERP005989	Sweden	Europe	ftp://ftp.ebi.ac.uk/pub/databases/metagenomics/mgnify_genomes/human-gut/v2.0/all_genomes/MGYG0000010/MGYG000001065/genomes1/MGYG000001065.gff.gz
MGYG000001066.1	MAG	1773337	36	147984	39.28	99.88	0.02	d__Bacteria;p__Firmicutes_C;c__Negativicutes;o__Veillonellales;f__Veillonellaceae;g__F0422;s__F0422 sp001553345	ERS473075	ERP005989	Sweden	Europe	ftp://ftp.ebi.ac.uk/pub/databases/metagenomics/mgnify_genomes/human-gut/v2.0/all_genomes/MGYG0000010/MGYG000001066.1/genomes1/MGYG000001066.1.gff.gz
MGYG000001067	MAG	1916899	374	7489	46.1	80.23	1.52	d__Bacteria;p__Firmicutes_B;c__Peptococcia;o__Peptococcales;f__Peptococcaceae;g__UMGS1590;s__UMGS1590 sp900553245	ERS473083	ERP005989	Sweden	Europe	ftp://ftp.ebi.ac.uk/pub/databases/metagenomics/mgnify_genomes/human-gut/v2.0/all_genomes/MGYG0000010/MGYG000001067/genomes1/MGYG000001067.gff.gz
MGYG000001068	MAG	2029735	86	34655	39.82	99.5	0.19	d__Bacteria;p__Firmicutes;c__Bacilli;o__Lactobacillales;f__Streptococcaceae;g__Streptococcus;s__Streptococcus sp000187445	ERS473097	ERP005989	Sweden	Europe	ftp://ftp.ebi.ac.uk/pub/databases/metagenomics/mgnify_genomes/human-gut/v2.0/all_genomes/MGYG0000010/MGYG000001068/genomes1/MGYG000001068.gff.gz
MGYG000001069	MAG	2409721	380	9605	53.64	73.93	0.02	d__Bacteria;p__Firmicutes_A;c__Clostridia;o__Oscillospirales;f__Acutalibacteraceae;g__UBA4871;s__UBA4871 sp900554535	ERS473137	ERP005989	Sweden	Europe	ftp://ftp.ebi.ac.uk/pub/databases/metagenomics/mgnify_genomes/human-gut/v2.0/all_genomes/MGYG0000010/MGYG000001069/genomes1/MGYG000001069.gff.gz
MGYG000001070	MAG	1755005	70	37665	39.35	94.21	0.2	d__Bacteria;p__Firmicutes_C;c__Negativicutes;o__Veillonellales;f__Veillonellaceae;g__F0422;s__F0422 sp900544365	ERS473147	ERP005989	Sweden	Europe	ftp://ftp.ebi.ac.uk/pub/databases/metagenomics/mgnify_genomes/human-gut/v2.0/all_genomes/MGYG0000010/MGYG000001070/genomes1/MGYG000001070.gff.gz
MGYG000001071	MAG	1444895	592	2779	40.23	78.68	1.14	d__Bacteria;p__Proteobacteria;c__Gammaproteobacteria;o__Enterobacterales;f__Pasteurellaceae;g__Haemophilus_A;s__Haemophilus_A sputorum	ERS473193	ERP005989	Sweden	Europe	ftp://ftp.ebi.ac.uk/pub/databases/metagenomics/mgnify_genomes/human-gut/v2.0/all_genomes/MGYG0000010/MGYG000001071/genomes1/MGYG000001071.gff.gz
MGYG000001072	MAG	2601066	117	50930	41.61	95.32	0	d__Bacteria;p__Firmicutes_A;c__Clostridia;o__Lachnospirales;f__Lachnospiraceae;g__CAG-317;s__CAG-317 sp900543415	ERS473200	ERP005989	Sweden	Europe	ftp://ftp.ebi.ac.uk/pub/databases/metagenomics/mgnify_genomes/human-gut/v2.0/all_genomes/MGYG0000010/MGYG000001072/genomes1/MGYG000001072.gff.gz
MGYG000001073	MAG	2595353	276	21620	28.22	100	4.09	d__Bacteria;p__Fusobacteriota;c__Fusobacteriia;o__Fusobacteriales;f__Fusobacteriaceae;g__Fusobacterium_B;s__Fusobacterium_B sp900554885	ERS473221	ERP005989	Sweden	Europe	ftp://ftp.ebi.ac.uk/pub/databases/metagenomics/mgnify_genomes/human-gut/v2.0/all_genomes/MGYG0000010/MGYG000001073/genomes1/MGYG000001073.gff.gz
MGYG000001074	MAG	2078798	974	2335	49.44	65.73	1.47	d__Bacteria;p__Bacteroidota;c__Bacteroidia;o__Bacteroidales;f__Bacteroidaceae;g__Prevotella;s__Prevotella sp002251365	ERS473224	ERP005989	Sweden	Europe	ftp://ftp.ebi.ac.uk/pub/databases/metagenomics/mgnify_genomes/human-gut/v2.0/all_genomes/MGYG0000010/MGYG000001074/genomes1/MGYG000001074.gff.gz
MGYG000001075	MAG	1052362	416	2801	40.85	62.18	0.82	d__Bacteria;p__Firmicutes;c__Bacilli;o__Lactobacillales;f__Aerococcaceae;g__Granulicatella;s__	ERS473226	ERP005989	Sweden	Europe	ftp://ftp.ebi.ac.uk/pub/databases/metagenomics/mgnify_genomes/human-gut/v2.0/all_genomes/MGYG0000010/MGYG000001075/genomes1/MGYG000001075.gff.gz
MGYG000001076	MAG	3627630	304	42356	36.1	96.64	0.69	d__Bacteria;p__Firmicutes_A;c__Clostridia;o__Lachnospirales;f__Lachnospiraceae;g__CAG-411;s__CAG-411 sp000437275	ERS473238	ERP005989	Sweden	Europe	ftp://ftp.ebi.ac.uk/pub/databases/metagenomics/mgnify_genomes/human-gut/v2.0/all_genomes/MGYG0000010/MGYG000001076/genomes1/MGYG000001076.gff.gz
MGYG000001077	MAG	2006111	94	34570	49.99	99.45	0	d__Bacteria;p__Firmicutes;c__Bacilli;o__Lactobacillales;f__Lactobacillaceae;g__Limosilactobacillus;s__Limosilactobacillus oris	ERS473243	ERP005989	Sweden	Europe	ftp://ftp.ebi.ac.uk/pub/databases/metagenomics/mgnify_genomes/human-gut/v2.0/all_genomes/MGYG0000010/MGYG000001077/genomes1/MGYG000001077.gff.gz
MGYG000001078	MAG	1984981	236	11383	59.58	87.33	0	d__Bacteria;p__Actinobacteriota;c__Actinomycetia;o__Actinomycetales;f__Micrococcaceae;g__Rothia;s__Rothia sp001808955	ERS473253	ERP005989	Sweden	Europe	ftp://ftp.ebi.ac.uk/pub/databases/metagenomics/mgnify_genomes/human-gut/v2.0/all_genomes/MGYG0000010/MGYG000001078/genomes1/MGYG000001078.gff.gz
MGYG000001079	MAG	1324289	726	1872	47.89	63.52	2.33	d__Bacteria;p__Campylobacterota;c__Campylobacteria;o__Campylobacterales;f__Campylobacteraceae;g__Campylobacter_B;s__Campylobacter_B sp900539505	ERS473256	ERP005989	Sweden	Europe	ftp://ftp.ebi.ac.uk/pub/databases/metagenomics/mgnify_genomes/human-gut/v2.0/all_genomes/MGYG0000010/MGYG000001079/genomes1/MGYG000001079.gff.gz
MGYG000001080	MAG	1416081	671	2205	34.89	62.72	0.71	d__Bacteria;p__Firmicutes;c__Bacilli;o__Staphylococcales;f__Staphylococcaceae;g__Staphylococcus;s__Staphylococcus haemolyticus_A	ERS473271	ERP005989	Sweden	Europe	ftp://ftp.ebi.ac.uk/pub/databases/metagenomics/mgnify_genomes/human-gut/v2.0/all_genomes/MGYG0000010/MGYG000001080/genomes1/MGYG000001080.gff.gz
MGYG000001081	MAG	3715652	245	66805	54.4	92.62	2.01	d__Bacteria;p__Firmicutes_A;c__Clostridia;o__Oscillospirales;f__Acutalibacteraceae;g__Acutalibacter;s__Acutalibacter sp900755895	ERS473283	ERP005989	Sweden	Europe	ftp://ftp.ebi.ac.uk/pub/databases/metagenomics/mgnify_genomes/human-gut/v2.0/all_genomes/MGYG0000010/MGYG000001081/genomes1/MGYG000001081.gff.gz
MGYG000001082	MAG	2310000	233	15040	40.8	98.04	0.67	d__Bacteria;p__Firmicutes_A;c__Clostridia;o__Oscillospirales;f__Acutalibacteraceae;g__Ruminococcus_E;s__Ruminococcus_E sp900755995	ERS473294	ERP005989	Sweden	Europe	ftp://ftp.ebi.ac.uk/pub/databases/metagenomics/mgnify_genomes/human-gut/v2.0/all_genomes/MGYG0000010/MGYG000001082/genomes1/MGYG000001082.gff.gz
MGYG000001083	MAG	2200570	318	10513	51.75	78.55	0.96	d__Bacteria;p__Bacteroidota;c__Bacteroidia;o__Bacteroidales;f__Muribaculaceae;g__CAG-873;s__CAG-873 sp900755985	ERS473294	ERP005989	Sweden	Europe	ftp://ftp.ebi.ac.uk/pub/databases/metagenomics/mgnify_genomes/human-gut/v2.0/all_genomes/MGYG0000010/MGYG000001083/genomes1/MGYG000001083.gff.gz
MGYG000001084	MAG	2045378	488	5486	58.91	83.9	2.25	d__Bacteria;p__Actinobacteriota;c__Coriobacteriia;o__Coriobacteriales;f__Coriobacteriaceae;g__Collinsella;s__Collinsella sp900555955	ERS473295	ERP005989	Sweden	Europe	ftp://ftp.ebi.ac.uk/pub/databases/metagenomics/mgnify_genomes/human-gut/v2.0/all_genomes/MGYG0000010/MGYG000001084/genomes1/MGYG000001084.gff.gz
MGYG000001085	MAG	2352626	44	106821	49.4	96.9	0	d__Bacteria;p__Bacteroidota;c__Bacteroidia;o__Bacteroidales;f__UBA932;g__RC9;s__RC9 sp000434935	ERS473302	ERP005989	Sweden	Europe	ftp://ftp.ebi.ac.uk/pub/databases/metagenomics/mgnify_genomes/human-gut/v2.0/all_genomes/MGYG0000010/MGYG000001085/genomes1/MGYG000001085.gff.gz
MGYG000001086	MAG	1602673	246	7573	59.85	78.93	0.27	d__Bacteria;p__Actinobacteriota;c__Coriobacteriia;o__Coriobacteriales;f__Coriobacteriaceae;g__Collinsella;s__Collinsella sp900552995	ERS473306	ERP005989	Sweden	Europe	ftp://ftp.ebi.ac.uk/pub/databases/metagenomics/mgnify_genomes/human-gut/v2.0/all_genomes/MGYG0000010/MGYG000001086/genomes1/MGYG000001086.gff.gz
MGYG000001087	MAG	3616712	434	17781	39.26	86.09	4.5	d__Bacteria;p__Firmicutes_A;c__Clostridia;o__Lachnospirales;f__Lachnospiraceae;g__Anaerostipes;s__Anaerostipes sp900756035	ERS473319	ERP005989	Sweden	Europe	ftp://ftp.ebi.ac.uk/pub/databases/metagenomics/mgnify_genomes/human-gut/v2.0/all_genomes/MGYG0000010/MGYG000001087/genomes1/MGYG000001087.gff.gz
MGYG000001088	MAG	1866538	21	141904	39.5	99.89	0	d__Bacteria;p__Proteobacteria;c__Gammaproteobacteria;o__Enterobacterales;f__Pasteurellaceae;g__Haemophilus_D;s__Haemophilus_D parainfluenzae_L	ERS473331	ERP005989	Sweden	Europe	ftp://ftp.ebi.ac.uk/pub/databases/metagenomics/mgnify_genomes/human-gut/v2.0/all_genomes/MGYG0000010/MGYG000001088/genomes1/MGYG000001088.gff.gz
MGYG000001089	MAG	3268107	249	21678	28.9	99.19	1.06	d__Bacteria;p__Firmicutes_A;c__Clostridia;o__Clostridiales;f__Clostridiaceae;g__Clostridium;s__Clostridium sp000435835	ERS473359	ERP005989	Sweden	Europe	ftp://ftp.ebi.ac.uk/pub/databases/metagenomics/mgnify_genomes/human-gut/v2.0/all_genomes/MGYG0000010/MGYG000001089/genomes1/MGYG000001089.gff.gz
MGYG000001090	MAG	1594466	32	83293	50.79	99.19	0.12	d__Bacteria;p__Actinobacteriota;c__Coriobacteriia;o__Coriobacteriales;f__Eggerthellaceae;g__CAG-1427;s__CAG-1427 sp900540345	ERS473382	ERP005989	Sweden	Europe	ftp://ftp.ebi.ac.uk/pub/databases/metagenomics/mgnify_genomes/human-gut/v2.0/all_genomes/MGYG0000010/MGYG000001090/genomes1/MGYG000001090.gff.gz
MGYG000001091	MAG	4193018	1059	5438	53.66	65.76	0	d__Bacteria;p__Proteobacteria;c__Gammaproteobacteria;o__Enterobacterales;f__Enterobacteriaceae;g__Citrobacter_A;s__Citrobacter_A sp009363175	ERS473396	ERP005989	Sweden	Europe	ftp://ftp.ebi.ac.uk/pub/databases/metagenomics/mgnify_genomes/human-gut/v2.0/all_genomes/MGYG0000010/MGYG000001091/genomes1/MGYG000001091.gff.gz
MGYG000001092	MAG	2220171	70	66411	59.85	100	0.81	d__Bacteria;p__Actinobacteriota;c__Coriobacteriia;o__Coriobacteriales;f__Coriobacteriaceae;g__Collinsella;s__Collinsella aerofaciens_J	ERS473404	ERP005989	Sweden	Europe	ftp://ftp.ebi.ac.uk/pub/databases/metagenomics/mgnify_genomes/human-gut/v2.0/all_genomes/MGYG0000010/MGYG000001092/genomes1/MGYG000001092.gff.gz
MGYG000001093	MAG	3659018	206	28770	37.67	98.77	0.18	d__Bacteria;p__Bacteroidota;c__Bacteroidia;o__Flavobacteriales;f__Flavobacteriaceae;g__Flavobacterium;s__Flavobacterium lindanitolerans	ERS473408	ERP005989	Sweden	Europe	ftp://ftp.ebi.ac.uk/pub/databases/metagenomics/mgnify_genomes/human-gut/v2.0/all_genomes/MGYG0000010/MGYG000001093/genomes1/MGYG000001093.gff.gz
MGYG000001094	MAG	3284523	195	27096	62.95	96.1	1.48	d__Bacteria;p__Proteobacteria;c__Gammaproteobacteria;o__Burkholderiales;f__Rhodocyclaceae;g__Azonexus;s__Azonexus sp900549295	ERS473408	ERP005989	Sweden	Europe	ftp://ftp.ebi.ac.uk/pub/databases/metagenomics/mgnify_genomes/human-gut/v2.0/all_genomes/MGYG0000010/MGYG000001094/genomes1/MGYG000001094.gff.gz
MGYG000001095	MAG	4128611	587	9930	36.23	96.46	0.74	d__Bacteria;p__Bacteroidota;c__Bacteroidia;o__Flavobacteriales;f__Weeksellaceae;g__Chryseobacterium;s__Chryseobacterium gambrini	ERS473408	ERP005989	Sweden	Europe	ftp://ftp.ebi.ac.uk/pub/databases/metagenomics/mgnify_genomes/human-gut/v2.0/all_genomes/MGYG0000010/MGYG000001095/genomes1/MGYG000001095.gff.gz
MGYG000001096	MAG	2058974	63	53343	60.13	99.19	0.81	d__Bacteria;p__Actinobacteriota;c__Coriobacteriia;o__Coriobacteriales;f__Coriobacteriaceae;g__Collinsella;s__Collinsella aerofaciens_K	ERS473415	ERP005989	Sweden	Europe	ftp://ftp.ebi.ac.uk/pub/databases/metagenomics/mgnify_genomes/human-gut/v2.0/all_genomes/MGYG0000010/MGYG000001096/genomes1/MGYG000001096.gff.gz
MGYG000001097	MAG	3372203	162	32905	47.61	98.52	0.12	d__Bacteria;p__Bacteroidota;c__Bacteroidia;o__Bacteroidales;f__Bacteroidaceae;g__Prevotella;s__Prevotella pectinovora	ERS537189	ERP006678	China	Asia	ftp://ftp.ebi.ac.uk/pub/databases/metagenomics/mgnify_genomes/human-gut/v2.0/all_genomes/MGYG0000010/MGYG000001097/genomes1/MGYG000001097.gff.gz
MGYG000001098	MAG	2141975	44	133640	39.25	97.99	0	d__Bacteria;p__Firmicutes_A;c__Clostridia;o__Oscillospirales;f__Acutalibacteraceae;g__Eubacterium_R;s__Eubacterium_R sp002493325	ERS537194	ERP006678	China	Asia	ftp://ftp.ebi.ac.uk/pub/databases/metagenomics/mgnify_genomes/human-gut/v2.0/all_genomes/MGYG0000010/MGYG000001098/genomes1/MGYG000001098.gff.gz
MGYG000001099	MAG	1938481	114	24045	59.73	85.94	0.81	d__Bacteria;p__Actinobacteriota;c__Coriobacteriia;o__Coriobacteriales;f__Coriobacteriaceae;g__Collinsella;s__Collinsella sp900551015	ERS537202	ERP006678	China	Asia	ftp://ftp.ebi.ac.uk/pub/databases/metagenomics/mgnify_genomes/human-gut/v2.0/all_genomes/MGYG0000010/MGYG000001099/genomes1/MGYG000001099.gff.gz
MGYG000001100	MAG	1591687	238	11771	41.31	97.24	1.35	d__Bacteria;p__Firmicutes;c__Bacilli;o__Lactobacillales;f__Lactobacillaceae;g__Weissella;s__Weissella viridescens	ERS537206	ERP006678	China	Asia	ftp://ftp.ebi.ac.uk/pub/databases/metagenomics/mgnify_genomes/human-gut/v2.0/all_genomes/MGYG0000011/MGYG000001100/genomes1/MGYG000001100.gff.gz
MGYG000001101	MAG	2035203	69	45545	45.29	86.91	0.84	d__Bacteria;p__Firmicutes_A;c__Clostridia;o__Monoglobales_A;f__UBA1381;g__HGM11523;s__HGM11523 sp900756545	ERS537207	ERP006678	China	Asia	ftp://ftp.ebi.ac.uk/pub/databases/metagenomics/mgnify_genomes/human-gut/v2.0/all_genomes/MGYG0000011/MGYG000001101/genomes1/MGYG000001101.gff.gz
MGYG000001102	MAG	2481411	171	22769	45.34	80.44	2.59	d__Bacteria;p__Firmicutes_B;c__Peptococcia;o__Peptococcales;f__Peptococcaceae;g__UBA7185;s__UBA7185 sp900756555	ERS537207	ERP006678	China	Asia	ftp://ftp.ebi.ac.uk/pub/databases/metagenomics/mgnify_genomes/human-gut/v2.0/all_genomes/MGYG0000011/MGYG000001102/genomes1/MGYG000001102.gff.gz
MGYG000001103	MAG	2571825	365	8023	57.64	79.1	0	d__Bacteria;p__Firmicutes_A;c__Clostridia_A;o__Christensenellales;f__CAG-74;g__UMGS1600;s__UMGS1600 sp900553315	ERS537207	ERP006678	China	Asia	ftp://ftp.ebi.ac.uk/pub/databases/metagenomics/mgnify_genomes/human-gut/v2.0/all_genomes/MGYG0000011/MGYG000001103/genomes1/MGYG000001103.gff.gz
MGYG000001105	MAG	2026346	28	107616	59.7	97.58	0.81	d__Bacteria;p__Actinobacteriota;c__Coriobacteriia;o__Coriobacteriales;f__Coriobacteriaceae;g__Collinsella;s__Collinsella sp003469205	ERS537210	ERP006678	China	Asia	ftp://ftp.ebi.ac.uk/pub/databases/metagenomics/mgnify_genomes/human-gut/v2.0/all_genomes/MGYG0000011/MGYG000001105/genomes1/MGYG000001105.gff.gz
MGYG000001106	MAG	1936587	797	2818	60.78	58.34	1.59	d__Bacteria;p__Firmicutes_A;c__Clostridia;o__Oscillospirales;f__Ruminococcaceae;g__Pygmaiobacter;s__	ERS537215	ERP006678	China	Asia	ftp://ftp.ebi.ac.uk/pub/databases/metagenomics/mgnify_genomes/human-gut/v2.0/all_genomes/MGYG0000011/MGYG000001106/genomes1/MGYG000001106.gff.gz
MGYG000001107	MAG	1971180	164	17653	59.96	87.67	2.42	d__Bacteria;p__Actinobacteriota;c__Coriobacteriia;o__Coriobacteriales;f__Coriobacteriaceae;g__Collinsella;s__Collinsella sp900756725	ERS537223	ERP006678	China	Asia	ftp://ftp.ebi.ac.uk/pub/databases/metagenomics/mgnify_genomes/human-gut/v2.0/all_genomes/MGYG0000011/MGYG000001107/genomes1/MGYG000001107.gff.gz
MGYG000001108	MAG	1919497	46	81535	59.96	85.48	0.81	d__Bacteria;p__Actinobacteriota;c__Coriobacteriia;o__Coriobacteriales;f__Coriobacteriaceae;g__Collinsella;s__Collinsella sp900756765	ERS537237	ERP006678	China	Asia	ftp://ftp.ebi.ac.uk/pub/databases/metagenomics/mgnify_genomes/human-gut/v2.0/all_genomes/MGYG0000011/MGYG000001108/genomes1/MGYG000001108.gff.gz
MGYG000001109	MAG	2762977	96	57001	57.18	97.76	1.34	d__Bacteria;p__Firmicutes_A;c__Clostridia;o__Oscillospirales;f__Oscillospiraceae;g__CAG-110;s__CAG-110 sp900544975	ERS537245	ERP006678	China	Asia	ftp://ftp.ebi.ac.uk/pub/databases/metagenomics/mgnify_genomes/human-gut/v2.0/all_genomes/MGYG0000011/MGYG000001109/genomes1/MGYG000001109.gff.gz
MGYG000001110	MAG	1465150	89	25867	26.49	76.78	0.67	d__Bacteria;p__Firmicutes_A;c__Clostridia;o__TANB77;f__CAG-508;g__CAG-269;s__CAG-269 sp000431335	ERS537247	ERP006678	China	Asia	ftp://ftp.ebi.ac.uk/pub/databases/metagenomics/mgnify_genomes/human-gut/v2.0/all_genomes/MGYG0000011/MGYG000001110/genomes1/MGYG000001110.gff.gz
MGYG000001112	MAG	2020645	28	205529	39.29	99.58	0	d__Bacteria;p__Proteobacteria;c__Gammaproteobacteria;o__Enterobacterales;f__Pasteurellaceae;g__Haemophilus_D;s__	ERS537263	ERP006678	China	Asia	ftp://ftp.ebi.ac.uk/pub/databases/metagenomics/mgnify_genomes/human-gut/v2.0/all_genomes/MGYG0000011/MGYG000001112/genomes1/MGYG000001112.gff.gz
MGYG000001113	MAG	2010666	76	39163	61.15	94.88	0.75	d__Bacteria;p__Proteobacteria;c__Gammaproteobacteria;o__Burkholderiales;f__Burkholderiaceae;g__Duodenibacillus;s__Duodenibacillus sp900552545	ERS537263	ERP006678	China	Asia	ftp://ftp.ebi.ac.uk/pub/databases/metagenomics/mgnify_genomes/human-gut/v2.0/all_genomes/MGYG0000011/MGYG000001113/genomes1/MGYG000001113.gff.gz
MGYG000001114	MAG	2008094	61	51818	59.9	87.9	0.81	d__Bacteria;p__Actinobacteriota;c__Coriobacteriia;o__Coriobacteriales;f__Coriobacteriaceae;g__Collinsella;s__	ERS537268	ERP006678	China	Asia	ftp://ftp.ebi.ac.uk/pub/databases/metagenomics/mgnify_genomes/human-gut/v2.0/all_genomes/MGYG0000011/MGYG000001114/genomes1/MGYG000001114.gff.gz
MGYG000001115	MAG	2249105	170	18954	58.15	98.66	0.46	d__Bacteria;p__Firmicutes_A;c__Clostridia;o__Oscillospirales;f__Butyricicoccaceae;g__Agathobaculum;s__Agathobaculum sp900544475	ERS537268	ERP006678	China	Asia	ftp://ftp.ebi.ac.uk/pub/databases/metagenomics/mgnify_genomes/human-gut/v2.0/all_genomes/MGYG0000011/MGYG000001115/genomes1/MGYG000001115.gff.gz
MGYG000001116	MAG	2106167	56	76788	48.88	95.3	0	d__Bacteria;p__Firmicutes_A;c__Clostridia;o__Oscillospirales;f__Acutalibacteraceae;g__UMGS1279;s__UMGS1279 sp900550315	ERS537270	ERP006678	China	Asia	ftp://ftp.ebi.ac.uk/pub/databases/metagenomics/mgnify_genomes/human-gut/v2.0/all_genomes/MGYG0000011/MGYG000001116/genomes1/MGYG000001116.gff.gz
MGYG000001117	MAG	1799317	42	74910	42.59	98.2	1.5	d__Bacteria;p__Firmicutes_C;c__Negativicutes;o__Acidaminococcales;f__Acidaminococcaceae;g__Phascolarctobacterium_A;s__Phascolarctobacterium_A sp900547415	ERS537277	ERP006678	China	Asia	ftp://ftp.ebi.ac.uk/pub/databases/metagenomics/mgnify_genomes/human-gut/v2.0/all_genomes/MGYG0000011/MGYG000001117/genomes1/MGYG000001117.gff.gz
MGYG000001118	MAG	1723532	177	13495	37.6	80.01	0.67	d__Bacteria;p__Firmicutes_A;c__Clostridia;o__Lachnospirales;f__Anaerotignaceae;g__HGM11808;s__HGM11808 sp900757025	ERS537280	ERP006678	China	Asia	ftp://ftp.ebi.ac.uk/pub/databases/metagenomics/mgnify_genomes/human-gut/v2.0/all_genomes/MGYG0000011/MGYG000001118/genomes1/MGYG000001118.gff.gz
MGYG000001120	MAG	2280051	39	118374	51.73	99.33	0.67	d__Bacteria;p__Firmicutes_A;c__Clostridia;o__Oscillospirales;f__Butyricicoccaceae;g__Butyricicoccus_A;s__Butyricicoccus_A sp002395695	ERS537286	ERP006678	China	Asia	ftp://ftp.ebi.ac.uk/pub/databases/metagenomics/mgnify_genomes/human-gut/v2.0/all_genomes/MGYG0000011/MGYG000001120/genomes1/MGYG000001120.gff.gz
MGYG000001121	MAG	2042092	97	41837	59.79	90.93	0.81	d__Bacteria;p__Actinobacteriota;c__Coriobacteriia;o__Coriobacteriales;f__Coriobacteriaceae;g__Collinsella;s__Collinsella sp900757205	ERS537286	ERP006678	China	Asia	ftp://ftp.ebi.ac.uk/pub/databases/metagenomics/mgnify_genomes/human-gut/v2.0/all_genomes/MGYG0000011/MGYG000001121/genomes1/MGYG000001121.gff.gz
MGYG000001122	MAG	2149360	67	48468	59.68	95.97	0.81	d__Bacteria;p__Actinobacteriota;c__Coriobacteriia;o__Coriobacteriales;f__Coriobacteriaceae;g__Collinsella;s__Collinsella sp900757185	ERS537290	ERP006678	China	Asia	ftp://ftp.ebi.ac.uk/pub/databases/metagenomics/mgnify_genomes/human-gut/v2.0/all_genomes/MGYG0000011/MGYG000001122/genomes1/MGYG000001122.gff.gz
MGYG000001123	MAG	1615884	300	6087	60.07	69.29	0.81	d__Bacteria;p__Actinobacteriota;c__Coriobacteriia;o__Coriobacteriales;f__Coriobacteriaceae;g__Collinsella;s__Collinsella sp900757265	ERS537304	ERP006678	China	Asia	ftp://ftp.ebi.ac.uk/pub/databases/metagenomics/mgnify_genomes/human-gut/v2.0/all_genomes/MGYG0000011/MGYG000001123/genomes1/MGYG000001123.gff.gz
MGYG000001124	MAG	2122715	331	7389	59.82	85.62	3.3	d__Bacteria;p__Actinobacteriota;c__Coriobacteriia;o__Coriobacteriales;f__Coriobacteriaceae;g__Collinsella;s__Collinsella sp900757285	ERS537307	ERP006678	China	Asia	ftp://ftp.ebi.ac.uk/pub/databases/metagenomics/mgnify_genomes/human-gut/v2.0/all_genomes/MGYG0000011/MGYG000001124/genomes1/MGYG000001124.gff.gz
MGYG000001125	MAG	1115602	240	5747	33.74	64.02	2.68	d__Bacteria;p__Firmicutes_A;c__Clostridia;o__Oscillospirales;f__Acutalibacteraceae;g__UMGS1491;s__UMGS1491 sp900757335	ERS537310	ERP006678	China	Asia	ftp://ftp.ebi.ac.uk/pub/databases/metagenomics/mgnify_genomes/human-gut/v2.0/all_genomes/MGYG0000011/MGYG000001125/genomes1/MGYG000001125.gff.gz
MGYG000001126	MAG	2024069	90	31912	59.92	92.74	1.61	d__Bacteria;p__Actinobacteriota;c__Coriobacteriia;o__Coriobacteriales;f__Coriobacteriaceae;g__Collinsella;s__Collinsella sp900757505	ERS537311	ERP006678	China	Asia	ftp://ftp.ebi.ac.uk/pub/databases/metagenomics/mgnify_genomes/human-gut/v2.0/all_genomes/MGYG0000011/MGYG000001126/genomes1/MGYG000001126.gff.gz
MGYG000001127	MAG	1940597	239	11493	60.21	89.52	1.84	d__Bacteria;p__Actinobacteriota;c__Coriobacteriia;o__Coriobacteriales;f__Coriobacteriaceae;g__Collinsella;s__Collinsella sp900757385	ERS537313	ERP006678	China	Asia	ftp://ftp.ebi.ac.uk/pub/databases/metagenomics/mgnify_genomes/human-gut/v2.0/all_genomes/MGYG0000011/MGYG000001127/genomes1/MGYG000001127.gff.gz
MGYG000001129	MAG	1878365	227	13327	46.55	91.22	0	d__Bacteria;p__Firmicutes_A;c__Clostridia;o__Oscillospirales;f__Ruminococcaceae;g__Ruminococcus_C;s__Ruminococcus_C sp000437255	ERS537316	ERP006678	China	Asia	ftp://ftp.ebi.ac.uk/pub/databases/metagenomics/mgnify_genomes/human-gut/v2.0/all_genomes/MGYG0000011/MGYG000001129/genomes1/MGYG000001129.gff.gz
MGYG000001130	MAG	2064336	59	55465	59.89	95.16	0.81	d__Bacteria;p__Actinobacteriota;c__Coriobacteriia;o__Coriobacteriales;f__Coriobacteriaceae;g__Collinsella;s__Collinsella sp900757615	ERS537317	ERP006678	China	Asia	ftp://ftp.ebi.ac.uk/pub/databases/metagenomics/mgnify_genomes/human-gut/v2.0/all_genomes/MGYG0000011/MGYG000001130/genomes1/MGYG000001130.gff.gz
MGYG000001131	MAG	3153631	95	97592	50.97	98.87	0.68	d__Bacteria;p__Bacteroidota;c__Bacteroidia;o__Bacteroidales;f__Bacteroidaceae;g__Prevotella;s__Prevotella sp900543585	ERS537322	ERP006678	China	Asia	ftp://ftp.ebi.ac.uk/pub/databases/metagenomics/mgnify_genomes/human-gut/v2.0/all_genomes/MGYG0000011/MGYG000001131/genomes1/MGYG000001131.gff.gz
MGYG000001132	MAG	2773330	46	184210	54.74	98.39	0	d__Bacteria;p__Firmicutes_A;c__Clostridia_A;o__Christensenellales;f__CAG-138;g__UBA1685;s__UBA1685 sp002320595	ERS537327	ERP006678	China	Asia	ftp://ftp.ebi.ac.uk/pub/databases/metagenomics/mgnify_genomes/human-gut/v2.0/all_genomes/MGYG0000011/MGYG000001132/genomes1/MGYG000001132.gff.gz
MGYG000001133	MAG	1218789	596	2161	54.25	60.37	0	d__Bacteria;p__Firmicutes_A;c__Clostridia;o__Oscillospirales;f__CAG-272;g__HGM12669;s__	ERS537327	ERP006678	China	Asia	ftp://ftp.ebi.ac.uk/pub/databases/metagenomics/mgnify_genomes/human-gut/v2.0/all_genomes/MGYG0000011/MGYG000001133/genomes1/MGYG000001133.gff.gz
MGYG000001134	MAG	2166498	29	134498	59.71	91.13	0.81	d__Bacteria;p__Actinobacteriota;c__Coriobacteriia;o__Coriobacteriales;f__Coriobacteriaceae;g__Collinsella;s__Collinsella sp900757495	ERS537327	ERP006678	China	Asia	ftp://ftp.ebi.ac.uk/pub/databases/metagenomics/mgnify_genomes/human-gut/v2.0/all_genomes/MGYG0000011/MGYG000001134/genomes1/MGYG000001134.gff.gz
MGYG000001135	MAG	2009504	148	19464	59.89	90.32	1.08	d__Bacteria;p__Actinobacteriota;c__Coriobacteriia;o__Coriobacteriales;f__Coriobacteriaceae;g__Collinsella;s__Collinsella sp900757465	ERS537329	ERP006678	China	Asia	ftp://ftp.ebi.ac.uk/pub/databases/metagenomics/mgnify_genomes/human-gut/v2.0/all_genomes/MGYG0000011/MGYG000001135/genomes1/MGYG000001135.gff.gz
MGYG000001136	MAG	2106281	24	171373	61.51	96.31	0.67	d__Bacteria;p__Firmicutes_A;c__Clostridia;o__Oscillospirales;f__Oscillospiraceae;g__CAG-103;s__CAG-103 sp900543625	ERS537330	ERP006678	China	Asia	ftp://ftp.ebi.ac.uk/pub/databases/metagenomics/mgnify_genomes/human-gut/v2.0/all_genomes/MGYG0000011/MGYG000001136/genomes1/MGYG000001136.gff.gz
MGYG000001137	MAG	1967661	32	77410	59.74	89.52	0.81	d__Bacteria;p__Actinobacteriota;c__Coriobacteriia;o__Coriobacteriales;f__Coriobacteriaceae;g__Collinsella;s__	ERS537338	ERP006678	China	Asia	ftp://ftp.ebi.ac.uk/pub/databases/metagenomics/mgnify_genomes/human-gut/v2.0/all_genomes/MGYG0000011/MGYG000001137/genomes1/MGYG000001137.gff.gz
MGYG000001138	MAG	2080195	82	40003	59.79	92.74	0.81	d__Bacteria;p__Actinobacteriota;c__Coriobacteriia;o__Coriobacteriales;f__Coriobacteriaceae;g__Collinsella;s__Collinsella sp003469205	ERS537341	ERP006678	China	Asia	ftp://ftp.ebi.ac.uk/pub/databases/metagenomics/mgnify_genomes/human-gut/v2.0/all_genomes/MGYG0000011/MGYG000001138/genomes1/MGYG000001138.gff.gz
MGYG000001139	MAG	2015191	67	50486	59.84	94.35	1.61	d__Bacteria;p__Actinobacteriota;c__Coriobacteriia;o__Coriobacteriales;f__Coriobacteriaceae;g__Collinsella;s__Collinsella sp900757595	ERS537342	ERP006678	China	Asia	ftp://ftp.ebi.ac.uk/pub/databases/metagenomics/mgnify_genomes/human-gut/v2.0/all_genomes/MGYG0000011/MGYG000001139/genomes1/MGYG000001139.gff.gz
MGYG000001140	MAG	1954271	186	15403	60.1	85.48	0.92	d__Bacteria;p__Actinobacteriota;c__Coriobacteriia;o__Coriobacteriales;f__Coriobacteriaceae;g__Collinsella;s__Collinsella sp900757705	ERS537348	ERP006678	China	Asia	ftp://ftp.ebi.ac.uk/pub/databases/metagenomics/mgnify_genomes/human-gut/v2.0/all_genomes/MGYG0000011/MGYG000001140/genomes1/MGYG000001140.gff.gz
MGYG000001141	MAG	2792636	112	55667	41.25	96.42	0.67	d__Bacteria;p__Firmicutes_A;c__Clostridia;o__Lachnospirales;f__Lachnospiraceae;g__CAG-303;s__CAG-303 sp000437755	ERS537350	ERP006678	China	Asia	ftp://ftp.ebi.ac.uk/pub/databases/metagenomics/mgnify_genomes/human-gut/v2.0/all_genomes/MGYG0000011/MGYG000001141/genomes1/MGYG000001141.gff.gz
MGYG000001142	MAG	1873531	685	3309	59.41	81.47	1.69	d__Bacteria;p__Actinobacteriota;c__Coriobacteriia;o__Coriobacteriales;f__Coriobacteriaceae;g__Collinsella;s__	ERS537353	ERP006678	China	Asia	ftp://ftp.ebi.ac.uk/pub/databases/metagenomics/mgnify_genomes/human-gut/v2.0/all_genomes/MGYG0000011/MGYG000001142/genomes1/MGYG000001142.gff.gz
MGYG000001145	MAG	729391	7	383417	43.03	65.81	0.85	d__Bacteria;p__Patescibacteria;c__Saccharimonadia;o__Saccharimonadales;f__Saccharimonadaceae;g__TM7x;s__TM7x sp900556355	ERS537356	ERP006678	China	Asia	ftp://ftp.ebi.ac.uk/pub/databases/metagenomics/mgnify_genomes/human-gut/v2.0/all_genomes/MGYG0000011/MGYG000001145/genomes1/MGYG000001145.gff.gz
MGYG000001146	MAG	1763227	41	69804	44.68	96.64	0	d__Bacteria;p__Firmicutes_A;c__Clostridia;o__Oscillospirales;f__Acutalibacteraceae;g__UBA737;s__UBA737 sp900543215	ERS537365	ERP006678	China	Asia	ftp://ftp.ebi.ac.uk/pub/databases/metagenomics/mgnify_genomes/human-gut/v2.0/all_genomes/MGYG0000011/MGYG000001146/genomes1/MGYG000001146.gff.gz
MGYG000001148	MAG	3218254	344	13735	29.21	98.88	2.25	d__Bacteria;p__Fusobacteriota;c__Fusobacteriia;o__Fusobacteriales;f__Fusobacteriaceae;g__Fusobacterium_A;s__Fusobacterium_A varium_A	ERS537391	ERP006678	China	Asia	ftp://ftp.ebi.ac.uk/pub/databases/metagenomics/mgnify_genomes/human-gut/v2.0/all_genomes/MGYG0000011/MGYG000001148/genomes1/MGYG000001148.gff.gz
MGYG000001149	MAG	1411115	30	66995	29.64	97.75	0	d__Bacteria;p__Fusobacteriota;c__Fusobacteriia;o__Fusobacteriales;f__Fusobacteriaceae;g__Fusobacterium_B;s__Fusobacterium_B sp900554355	ERS537392	ERP006678	China	Asia	ftp://ftp.ebi.ac.uk/pub/databases/metagenomics/mgnify_genomes/human-gut/v2.0/all_genomes/MGYG0000011/MGYG000001149/genomes1/MGYG000001149.gff.gz
MGYG000001150	MAG	1896149	113	25432	60.16	88.71	0.81	d__Bacteria;p__Actinobacteriota;c__Coriobacteriia;o__Coriobacteriales;f__Coriobacteriaceae;g__Collinsella;s__	ERS537397	ERP006678	China	Asia	ftp://ftp.ebi.ac.uk/pub/databases/metagenomics/mgnify_genomes/human-gut/v2.0/all_genomes/MGYG0000011/MGYG000001150/genomes1/MGYG000001150.gff.gz
MGYG000001151	MAG	2508735	256	16130	45.71	98.43	0	d__Bacteria;p__Firmicutes_A;c__Clostridia;o__Oscillospirales;f__Ruminococcaceae;g__Ruminococcus_C;s__Ruminococcus_C sp000433635	ERS537405	ERP006678	China	Asia	ftp://ftp.ebi.ac.uk/pub/databases/metagenomics/mgnify_genomes/human-gut/v2.0/all_genomes/MGYG0000011/MGYG000001151/genomes1/MGYG000001151.gff.gz
MGYG000001152	MAG	2046686	98	37178	60.11	98.39	0.81	d__Bacteria;p__Actinobacteriota;c__Coriobacteriia;o__Coriobacteriales;f__Coriobacteriaceae;g__Collinsella;s__Collinsella sp900552425	ERS537407	ERP006678	China	Asia	ftp://ftp.ebi.ac.uk/pub/databases/metagenomics/mgnify_genomes/human-gut/v2.0/all_genomes/MGYG0000011/MGYG000001152/genomes1/MGYG000001152.gff.gz
MGYG000001153	MAG	1513202	71	64492	42.69	98.39	0	d__Bacteria;p__Actinobacteriota;c__Coriobacteriia;o__Coriobacteriales;f__Eggerthellaceae;g__CAG-1427;s__CAG-1427 sp900546175	ERS608481	ERP008729	Austria	Europe	ftp://ftp.ebi.ac.uk/pub/databases/metagenomics/mgnify_genomes/human-gut/v2.0/all_genomes/MGYG0000011/MGYG000001153/genomes1/MGYG000001153.gff.gz
MGYG000001154	MAG	1843166	15	211788	45.15	99.19	0.81	d__Bacteria;p__Actinobacteriota;c__Coriobacteriia;o__Coriobacteriales;f__Eggerthellaceae;g__CAG-1427;s__CAG-1427 sp000431675	ERS608483	ERP008729	Austria	Europe	ftp://ftp.ebi.ac.uk/pub/databases/metagenomics/mgnify_genomes/human-gut/v2.0/all_genomes/MGYG0000011/MGYG000001154/genomes1/MGYG000001154.gff.gz
MGYG000001155	MAG	1976528	302	8577	59.69	85.5	1.57	d__Bacteria;p__Firmicutes_A;c__Clostridia;o__Oscillospirales;f__Oscillospiraceae;g__UBA738;s__UBA738 sp004557735	ERS608493	ERP008729	Austria	Europe	ftp://ftp.ebi.ac.uk/pub/databases/metagenomics/mgnify_genomes/human-gut/v2.0/all_genomes/MGYG0000011/MGYG000001155/genomes1/MGYG000001155.gff.gz
MGYG000001156	MAG	2933732	128	33532	60.72	94.35	1.08	d__Bacteria;p__Firmicutes_A;c__Clostridia_A;o__Christensenellales;f__CAG-74;g__SFHK01;s__SFHK01 sp004556395	ERS608493	ERP008729	Austria	Europe	ftp://ftp.ebi.ac.uk/pub/databases/metagenomics/mgnify_genomes/human-gut/v2.0/all_genomes/MGYG0000011/MGYG000001156/genomes1/MGYG000001156.gff.gz
MGYG000001157	MAG	2792015	126	36573	58.83	98.64	0	d__Bacteria;p__Firmicutes_A;c__Clostridia;o__Oscillospirales;f__Ruminococcaceae;g__Gemmiger;s__Gemmiger sp900540775	ERS608494	ERP008729	Austria	Europe	ftp://ftp.ebi.ac.uk/pub/databases/metagenomics/mgnify_genomes/human-gut/v2.0/all_genomes/MGYG0000011/MGYG000001157/genomes1/MGYG000001157.gff.gz
MGYG000001158	MAG	2212762	68	77992	60.43	99.19	0.81	d__Bacteria;p__Actinobacteriota;c__Coriobacteriia;o__Coriobacteriales;f__Coriobacteriaceae;g__Collinsella;s__Collinsella sp900759335	ERS608499	ERP008729	Austria	Europe	ftp://ftp.ebi.ac.uk/pub/databases/metagenomics/mgnify_genomes/human-gut/v2.0/all_genomes/MGYG0000011/MGYG000001158/genomes1/MGYG000001158.gff.gz
MGYG000001159	MAG	2232439	60	132235	64.74	97.58	0.96	d__Bacteria;p__Actinobacteriota;c__Actinomycetia;o__Actinomycetales;f__Bifidobacteriaceae;g__Bifidobacterium;s__Bifidobacterium pullorum	ERS608501	ERP008729	Austria	Europe	ftp://ftp.ebi.ac.uk/pub/databases/metagenomics/mgnify_genomes/human-gut/v2.0/all_genomes/MGYG0000011/MGYG000001159/genomes1/MGYG000001159.gff.gz
MGYG000001160	MAG	2196853	28	176133	33.22	99.33	0.67	d__Bacteria;p__Firmicutes_A;c__Clostridia;o__Lachnospirales;f__CAG-274;g__CAG-274;s__CAG-274 sp000432155	ERS608507	ERP008729	Austria	Europe	ftp://ftp.ebi.ac.uk/pub/databases/metagenomics/mgnify_genomes/human-gut/v2.0/all_genomes/MGYG0000011/MGYG000001160/genomes1/MGYG000001160.gff.gz
MGYG000001161	MAG	2008323	59	41829	60.26	96.77	0.81	d__Bacteria;p__Actinobacteriota;c__Coriobacteriia;o__Coriobacteriales;f__Coriobacteriaceae;g__Collinsella;s__Collinsella sp900548265	ERS608525	ERP008729	Austria	Europe	ftp://ftp.ebi.ac.uk/pub/databases/metagenomics/mgnify_genomes/human-gut/v2.0/all_genomes/MGYG0000011/MGYG000001161/genomes1/MGYG000001161.gff.gz
MGYG000001162	MAG	1612933	36	88536	57.23	92.41	0	d__Bacteria;p__Firmicutes_C;c__Negativicutes;o__Veillonellales;f__Dialisteraceae;g__UBA1822;s__UBA1822 sp900545365	ERS608535	ERP008729	Austria	Europe	ftp://ftp.ebi.ac.uk/pub/databases/metagenomics/mgnify_genomes/human-gut/v2.0/all_genomes/MGYG0000011/MGYG000001162/genomes1/MGYG000001162.gff.gz
MGYG000001163	MAG	1959348	23	140605	45.66	100	0.12	d__Bacteria;p__Actinobacteriota;c__Coriobacteriia;o__Coriobacteriales;f__Eggerthellaceae;g__CAG-1427;s__CAG-1427 sp900542265	ERS608546	ERP008729	Austria	Europe	ftp://ftp.ebi.ac.uk/pub/databases/metagenomics/mgnify_genomes/human-gut/v2.0/all_genomes/MGYG0000011/MGYG000001163/genomes1/MGYG000001163.gff.gz
MGYG000001164	MAG	3302780	184	30219	49.12	97.61	0	d__Bacteria;p__Bacteroidota;c__Bacteroidia;o__Bacteroidales;f__Bacteroidaceae;g__Prevotella;s__Prevotella lascolaii	ERS608546	ERP008729	Austria	Europe	ftp://ftp.ebi.ac.uk/pub/databases/metagenomics/mgnify_genomes/human-gut/v2.0/all_genomes/MGYG0000011/MGYG000001164/genomes1/MGYG000001164.gff.gz
MGYG000001165	MAG	1950666	85	36436	60.01	99.19	0.81	d__Bacteria;p__Actinobacteriota;c__Coriobacteriia;o__Coriobacteriales;f__Coriobacteriaceae;g__Collinsella;s__Collinsella sp900758845	ERS608556	ERP008729	Austria	Europe	ftp://ftp.ebi.ac.uk/pub/databases/metagenomics/mgnify_genomes/human-gut/v2.0/all_genomes/MGYG0000011/MGYG000001165/genomes1/MGYG000001165.gff.gz
MGYG000001166	MAG	2264247	106	40491	52.64	89.43	3.02	d__Bacteria;p__Firmicutes_A;c__Clostridia;o__Oscillospirales;f__Oscillospiraceae;g__F23-B02;s__F23-B02 sp004557075	ERS608556	ERP008729	Austria	Europe	ftp://ftp.ebi.ac.uk/pub/databases/metagenomics/mgnify_genomes/human-gut/v2.0/all_genomes/MGYG0000011/MGYG000001166/genomes1/MGYG000001166.gff.gz
MGYG000001167	MAG	1564270	10	478180	45.09	99.19	0.12	d__Bacteria;p__Actinobacteriota;c__Coriobacteriia;o__Coriobacteriales;f__Eggerthellaceae;g__CAG-1427;s__CAG-1427 sp000434775	ERS608560	ERP008729	Austria	Europe	ftp://ftp.ebi.ac.uk/pub/databases/metagenomics/mgnify_genomes/human-gut/v2.0/all_genomes/MGYG0000011/MGYG000001167/genomes1/MGYG000001167.gff.gz
MGYG000001168	MAG	1867940	30	136938	53.05	99.19	0.2	d__Bacteria;p__Actinobacteriota;c__Coriobacteriia;o__Coriobacteriales;f__Eggerthellaceae;g__CAG-1427;s__CAG-1427 sp000436075	ERS608567	ERP008729	Austria	Europe	ftp://ftp.ebi.ac.uk/pub/databases/metagenomics/mgnify_genomes/human-gut/v2.0/all_genomes/MGYG0000011/MGYG000001168/genomes1/MGYG000001168.gff.gz
MGYG000001169	MAG	2128230	654	4013	57.72	83.81	2.01	d__Bacteria;p__Firmicutes_A;c__Clostridia;o__Oscillospirales;f__Acutalibacteraceae;g__Acutalibacter;s__	ERS608568	ERP008729	Austria	Europe	ftp://ftp.ebi.ac.uk/pub/databases/metagenomics/mgnify_genomes/human-gut/v2.0/all_genomes/MGYG0000011/MGYG000001169/genomes1/MGYG000001169.gff.gz
MGYG000001170	MAG	2224944	194	17896	56.41	90	4.37	d__Bacteria;p__Firmicutes_A;c__Clostridia_A;o__Christensenellales;f__CAG-74;g__UMGS1603;s__UMGS1603 sp900759005	ERS608572	ERP008729	Austria	Europe	ftp://ftp.ebi.ac.uk/pub/databases/metagenomics/mgnify_genomes/human-gut/v2.0/all_genomes/MGYG0000011/MGYG000001170/genomes1/MGYG000001170.gff.gz
MGYG000001171	MAG	2228600	152	43146	44.78	81.4	2.25	d__Bacteria;p__Firmicutes_B;c__Peptococcia;o__Peptococcales;f__Peptococcaceae;g__UMGS1590;s__UMGS1590 sp900759105	ERS608579	ERP008729	Austria	Europe	ftp://ftp.ebi.ac.uk/pub/databases/metagenomics/mgnify_genomes/human-gut/v2.0/all_genomes/MGYG0000011/MGYG000001171/genomes1/MGYG000001171.gff.gz
[truncated: 3,616 more rows]
