# Supplementary material for: Autoinducer-2-mediated communication network within human gut microbiota
Source: ISME J. 2025 Sep 11;19(1):wraf204. doi: 10.1093/ismejo/wraf204 (PMC12503165; doi:10.1093/ismejo/wraf204)
Supplement: Table_S4_wraf204 [file table_s4_wraf204.xlsx]

## Sheet: Table S4
Table S4. 3,329 species with a threshold of over 90% for completeness and less than 5% for contamination
Genome_accession	Genome type	Completeness (%)	Contamination (%)	Taxonomy	FTP download link
MGYG000000001	Isolate	98.59	0.7	d__Bacteria;p__Firmicutes_A;c__Clostridia;o__Peptostreptococcales;f__Peptostreptococcaceae;g__GCA-900066495;s__GCA-900066495 sp902362365	ftp://ftp.ebi.ac.uk/pub/databases/metagenomics/mgnify_genomes/human-gut/v2.0/all_genomes/MGYG0000000/MGYG000000001/genomes1/MGYG000000001.gff.gz
MGYG000000002	Isolate	99.37	0	d__Bacteria;p__Firmicutes_A;c__Clostridia;o__Lachnospirales;f__Lachnospiraceae;g__Blautia_A;s__Blautia_A faecis	ftp://ftp.ebi.ac.uk/pub/databases/metagenomics/mgnify_genomes/human-gut/v2.0/all_genomes/MGYG0000000/MGYG000000002/genomes1/MGYG000000002.gff.gz
MGYG000000003	Isolate	100	0	d__Bacteria;p__Bacteroidota;c__Bacteroidia;o__Bacteroidales;f__Rikenellaceae;g__Alistipes;s__Alistipes shahii	ftp://ftp.ebi.ac.uk/pub/databases/metagenomics/mgnify_genomes/human-gut/v2.0/all_genomes/MGYG0000000/MGYG000000003/genomes1/MGYG000000003.gff.gz
MGYG000000004	Isolate	98.66	0.22	d__Bacteria;p__Firmicutes_A;c__Clostridia;o__Oscillospirales;f__Ruminococcaceae;g__Anaerotruncus;s__Anaerotruncus colihominis	ftp://ftp.ebi.ac.uk/pub/databases/metagenomics/mgnify_genomes/human-gut/v2.0/all_genomes/MGYG0000000/MGYG000000004/genomes1/MGYG000000004.gff.gz
MGYG000000005	Isolate	99.3	0	d__Bacteria;p__Firmicutes_A;c__Clostridia;o__Peptostreptococcales;f__Peptostreptococcaceae;g__Terrisporobacter;s__Terrisporobacter glycolicus_A	ftp://ftp.ebi.ac.uk/pub/databases/metagenomics/mgnify_genomes/human-gut/v2.0/all_genomes/MGYG0000000/MGYG000000005/genomes1/MGYG000000005.gff.gz
MGYG000000006	Isolate	99.26	1.39	d__Bacteria;p__Firmicutes;c__Bacilli;o__Staphylococcales;f__Staphylococcaceae;g__Staphylococcus;s__Staphylococcus xylosus	ftp://ftp.ebi.ac.uk/pub/databases/metagenomics/mgnify_genomes/human-gut/v2.0/all_genomes/MGYG0000000/MGYG000000006/genomes1/MGYG000000006.gff.gz
MGYG000000007	Isolate	98.94	0	d__Bacteria;p__Firmicutes;c__Bacilli;o__Lactobacillales;f__Lactobacillaceae;g__Lactobacillus;s__Lactobacillus intestinalis	ftp://ftp.ebi.ac.uk/pub/databases/metagenomics/mgnify_genomes/human-gut/v2.0/all_genomes/MGYG0000000/MGYG000000007/genomes1/MGYG000000007.gff.gz
MGYG000000008	Isolate	99.22	0.78	d__Bacteria;p__Firmicutes;c__Bacilli;o__Lactobacillales;f__Lactobacillaceae;g__Lactobacillus;s__Lactobacillus johnsonii	ftp://ftp.ebi.ac.uk/pub/databases/metagenomics/mgnify_genomes/human-gut/v2.0/all_genomes/MGYG0000000/MGYG000000008/genomes1/MGYG000000008.gff.gz
MGYG000000009	Isolate	99.21	0	d__Bacteria;p__Firmicutes;c__Bacilli;o__Lactobacillales;f__Lactobacillaceae;g__Ligilactobacillus;s__Ligilactobacillus murinus	ftp://ftp.ebi.ac.uk/pub/databases/metagenomics/mgnify_genomes/human-gut/v2.0/all_genomes/MGYG0000000/MGYG000000009/genomes1/MGYG000000009.gff.gz
MGYG000000010	Isolate	99.45	1.66	d__Bacteria;p__Firmicutes;c__Bacilli;o__Staphylococcales;f__Staphylococcaceae;g__Staphylococcus_A;s__Staphylococcus_A lentus	ftp://ftp.ebi.ac.uk/pub/databases/metagenomics/mgnify_genomes/human-gut/v2.0/all_genomes/MGYG0000000/MGYG000000010/genomes1/MGYG000000010.gff.gz
MGYG000000011	Isolate	99.44	1.39	d__Bacteria;p__Firmicutes;c__Bacilli;o__Staphylococcales;f__Staphylococcaceae;g__Staphylococcus;s__Staphylococcus xylosus_B	ftp://ftp.ebi.ac.uk/pub/databases/metagenomics/mgnify_genomes/human-gut/v2.0/all_genomes/MGYG0000000/MGYG000000011/genomes1/MGYG000000011.gff.gz
MGYG000000012	Isolate	99.81	0.2	d__Bacteria;p__Firmicutes;c__Bacilli;o__Bacillales;f__Bacillaceae;g__Bacillus;s__Bacillus subtilis	ftp://ftp.ebi.ac.uk/pub/databases/metagenomics/mgnify_genomes/human-gut/v2.0/all_genomes/MGYG0000000/MGYG000000012/genomes1/MGYG000000012.gff.gz
MGYG000000013	Isolate	99.08	0.08	d__Bacteria;p__Bacteroidota;c__Bacteroidia;o__Bacteroidales;f__Bacteroidaceae;g__Bacteroides;s__Bacteroides sp902362375	ftp://ftp.ebi.ac.uk/pub/databases/metagenomics/mgnify_genomes/human-gut/v2.0/all_genomes/MGYG0000000/MGYG000000013/genomes1/MGYG000000013.gff.gz
MGYG000000014	Isolate	99.19	0	d__Bacteria;p__Firmicutes_A;c__Clostridia;o__Clostridiales;f__Clostridiaceae;g__Clostridium;s__Clostridium butyricum	ftp://ftp.ebi.ac.uk/pub/databases/metagenomics/mgnify_genomes/human-gut/v2.0/all_genomes/MGYG0000000/MGYG000000014/genomes1/MGYG000000014.gff.gz
MGYG000000015	Isolate	98.78	0.1	d__Bacteria;p__Proteobacteria;c__Gammaproteobacteria;o__Enterobacterales;f__Enterobacteriaceae;g__Enterobacter;s__Enterobacter mori	ftp://ftp.ebi.ac.uk/pub/databases/metagenomics/mgnify_genomes/human-gut/v2.0/all_genomes/MGYG0000000/MGYG000000015/genomes1/MGYG000000015.gff.gz
MGYG000000016	Isolate	97.32	0	d__Bacteria;p__Firmicutes_A;c__Clostridia;o__Lachnospirales;f__Anaerotignaceae;g__Anaerotignum;s__Anaerotignum sp001304995	ftp://ftp.ebi.ac.uk/pub/databases/metagenomics/mgnify_genomes/human-gut/v2.0/all_genomes/MGYG0000000/MGYG000000016/genomes1/MGYG000000016.gff.gz
MGYG000000017	Isolate	100	0.81	d__Bacteria;p__Actinobacteriota;c__Coriobacteriia;o__Coriobacteriales;f__Coriobacteriaceae;g__Collinsella;s__Collinsella sp902362275	ftp://ftp.ebi.ac.uk/pub/databases/metagenomics/mgnify_genomes/human-gut/v2.0/all_genomes/MGYG0000000/MGYG000000017/genomes1/MGYG000000017.gff.gz
MGYG000000018	Isolate	99.33	0	d__Bacteria;p__Firmicutes_A;c__Clostridia;o__Lachnospirales;f__Lachnospiraceae;g__Coprococcus;s__Coprococcus eutactus	ftp://ftp.ebi.ac.uk/pub/databases/metagenomics/mgnify_genomes/human-gut/v2.0/all_genomes/MGYG0000000/MGYG000000018/genomes1/MGYG000000018.gff.gz
MGYG000000019	Isolate	99.22	0.18	d__Bacteria;p__Proteobacteria;c__Gammaproteobacteria;o__Enterobacterales;f__Enterobacteriaceae;g__Enterobacter;s__Enterobacter cloacae_O	ftp://ftp.ebi.ac.uk/pub/databases/metagenomics/mgnify_genomes/human-gut/v2.0/all_genomes/MGYG0000000/MGYG000000019/genomes1/MGYG000000019.gff.gz
MGYG000000020	Isolate	99.18	0	d__Bacteria;p__Firmicutes;c__Bacilli;o__Lactobacillales;f__Lactobacillaceae;g__Latilactobacillus;s__Latilactobacillus curvatus	ftp://ftp.ebi.ac.uk/pub/databases/metagenomics/mgnify_genomes/human-gut/v2.0/all_genomes/MGYG0000000/MGYG000000020/genomes1/MGYG000000020.gff.gz
MGYG000000021	Isolate	99.46	0.54	d__Bacteria;p__Firmicutes;c__Bacilli;o__Lactobacillales;f__Lactobacillaceae;g__Limosilactobacillus;s__Limosilactobacillus vaginalis_A	ftp://ftp.ebi.ac.uk/pub/databases/metagenomics/mgnify_genomes/human-gut/v2.0/all_genomes/MGYG0000000/MGYG000000021/genomes1/MGYG000000021.gff.gz
MGYG000000022	Isolate	100	0	d__Bacteria;p__Firmicutes_A;c__Clostridia;o__Oscillospirales;f__Ruminococcaceae;g__Faecalibacterium;s__Faecalibacterium prausnitzii_C	ftp://ftp.ebi.ac.uk/pub/databases/metagenomics/mgnify_genomes/human-gut/v2.0/all_genomes/MGYG0000000/MGYG000000022/genomes1/MGYG000000022.gff.gz
MGYG000000023	Isolate	98.81	0.17	d__Bacteria;p__Firmicutes;c__Bacilli;o__Lactobacillales;f__Streptococcaceae;g__Streptococcus;s__Streptococcus parasanguinis	ftp://ftp.ebi.ac.uk/pub/databases/metagenomics/mgnify_genomes/human-gut/v2.0/all_genomes/MGYG0000000/MGYG000000023/genomes1/MGYG000000023.gff.gz
MGYG000000024	Isolate	99.3	0.7	d__Bacteria;p__Firmicutes_A;c__Clostridia;o__Peptostreptococcales;f__Peptostreptococcaceae;g__Paraclostridium;s__Paraclostridium bifermentans	ftp://ftp.ebi.ac.uk/pub/databases/metagenomics/mgnify_genomes/human-gut/v2.0/all_genomes/MGYG0000000/MGYG000000024/genomes1/MGYG000000024.gff.gz
MGYG000000025	Isolate	99.45	1.1	d__Bacteria;p__Firmicutes;c__Bacilli;o__Staphylococcales;f__Staphylococcaceae;g__Staphylococcus;s__Staphylococcus nepalensis	ftp://ftp.ebi.ac.uk/pub/databases/metagenomics/mgnify_genomes/human-gut/v2.0/all_genomes/MGYG0000000/MGYG000000025/genomes1/MGYG000000025.gff.gz
MGYG000000026	Isolate	100	0	d__Bacteria;p__Firmicutes;c__Bacilli;o__Erysipelotrichales;f__Erysipelatoclostridiaceae;g__Catenibacterium;s__Catenibacterium mitsuokai	ftp://ftp.ebi.ac.uk/pub/databases/metagenomics/mgnify_genomes/human-gut/v2.0/all_genomes/MGYG0000000/MGYG000000026/genomes1/MGYG000000026.gff.gz
MGYG000000027	Isolate	99.81	0.55	d__Bacteria;p__Firmicutes_C;c__Negativicutes;o__Selenomonadales;f__Selenomonadaceae;g__Mitsuokella;s__Mitsuokella jalaludinii	ftp://ftp.ebi.ac.uk/pub/databases/metagenomics/mgnify_genomes/human-gut/v2.0/all_genomes/MGYG0000000/MGYG000000027/genomes1/MGYG000000027.gff.gz
MGYG000000028	Isolate	99.33	2.01	d__Bacteria;p__Firmicutes_A;c__Clostridia;o__Lachnospirales;f__Lachnospiraceae;g__Anaerostipes;s__Anaerostipes hadrus_A	ftp://ftp.ebi.ac.uk/pub/databases/metagenomics/mgnify_genomes/human-gut/v2.0/all_genomes/MGYG0000000/MGYG000000028/genomes1/MGYG000000028.gff.gz
MGYG000000029	Isolate	93.87	0	d__Bacteria;p__Bacteroidota;c__Bacteroidia;o__Bacteroidales;f__Bacteroidaceae;g__Bacteroides;s__Bacteroides finegoldii	ftp://ftp.ebi.ac.uk/pub/databases/metagenomics/mgnify_genomes/human-gut/v2.0/all_genomes/MGYG0000000/MGYG000000029/genomes1/MGYG000000029.gff.gz
MGYG000000030	Isolate	99.33	0	d__Bacteria;p__Firmicutes_A;c__Clostridia;o__Lachnospirales;f__Lachnospiraceae;g__CAG-603;s__CAG-603 sp900066105	ftp://ftp.ebi.ac.uk/pub/databases/metagenomics/mgnify_genomes/human-gut/v2.0/all_genomes/MGYG0000000/MGYG000000030/genomes1/MGYG000000030.gff.gz
MGYG000000031	Isolate	99.37	0.32	d__Bacteria;p__Firmicutes_A;c__Clostridia;o__Lachnospirales;f__Lachnospiraceae;g__Blautia_A;s__Blautia_A sp900066205	ftp://ftp.ebi.ac.uk/pub/databases/metagenomics/mgnify_genomes/human-gut/v2.0/all_genomes/MGYG0000000/MGYG000000031/genomes1/MGYG000000031.gff.gz
MGYG000000032	Isolate	99.37	1.58	d__Bacteria;p__Firmicutes_A;c__Clostridia;o__Lachnospirales;f__Lachnospiraceae;g__Hungatella;s__Hungatella effluvii	ftp://ftp.ebi.ac.uk/pub/databases/metagenomics/mgnify_genomes/human-gut/v2.0/all_genomes/MGYG0000000/MGYG000000032/genomes1/MGYG000000032.gff.gz
MGYG000000033	Isolate	97.99	1.01	d__Bacteria;p__Firmicutes_A;c__Clostridia;o__Monoglobales_A;f__UBA1381;g__CAG-41;s__CAG-41 sp900066215	ftp://ftp.ebi.ac.uk/pub/databases/metagenomics/mgnify_genomes/human-gut/v2.0/all_genomes/MGYG0000000/MGYG000000033/genomes1/MGYG000000033.gff.gz
MGYG000000034	Isolate	98.66	0.13	d__Bacteria;p__Firmicutes_A;c__Clostridia;o__Oscillospirales;f__Ruminococcaceae;g__Massilimaliae;s__Massilimaliae timonensis	ftp://ftp.ebi.ac.uk/pub/databases/metagenomics/mgnify_genomes/human-gut/v2.0/all_genomes/MGYG0000000/MGYG000000034/genomes1/MGYG000000034.gff.gz
MGYG000000035	Isolate	99.37	1.74	d__Bacteria;p__Firmicutes_A;c__Clostridia;o__Lachnospirales;f__Lachnospiraceae;g__Blautia_A;s__Blautia_A hydrogenotrophica	ftp://ftp.ebi.ac.uk/pub/databases/metagenomics/mgnify_genomes/human-gut/v2.0/all_genomes/MGYG0000000/MGYG000000035/genomes1/MGYG000000035.gff.gz
MGYG000000036	Isolate	99.33	0.34	d__Bacteria;p__Firmicutes_A;c__Clostridia;o__Oscillospirales;f__Acutalibacteraceae;g__Pseudoruminococcus;s__Pseudoruminococcus massiliensis	ftp://ftp.ebi.ac.uk/pub/databases/metagenomics/mgnify_genomes/human-gut/v2.0/all_genomes/MGYG0000000/MGYG000000036/genomes1/MGYG000000036.gff.gz
MGYG000000037	Isolate	91.6	1.84	d__Bacteria;p__Firmicutes;c__Bacilli;o__Haloplasmatales_A;f__Turicibacteraceae;g__Turicibacter;s__Turicibacter sp001543345	ftp://ftp.ebi.ac.uk/pub/databases/metagenomics/mgnify_genomes/human-gut/v2.0/all_genomes/MGYG0000000/MGYG000000037/genomes1/MGYG000000037.gff.gz
MGYG000000038	Isolate	99.42	0	d__Bacteria;p__Firmicutes_A;c__Clostridia;o__Lachnospirales;f__Lachnospiraceae;g__Dorea_A;s__Dorea_A longicatena	ftp://ftp.ebi.ac.uk/pub/databases/metagenomics/mgnify_genomes/human-gut/v2.0/all_genomes/MGYG0000000/MGYG000000038/genomes1/MGYG000000038.gff.gz
MGYG000000039	Isolate	99.32	0	d__Bacteria;p__Firmicutes_A;c__Clostridia;o__Oscillospirales;f__Ruminococcaceae;g__Faecalibacterium;s__Faecalibacterium prausnitzii_H	ftp://ftp.ebi.ac.uk/pub/databases/metagenomics/mgnify_genomes/human-gut/v2.0/all_genomes/MGYG0000000/MGYG000000039/genomes1/MGYG000000039.gff.gz
MGYG000000040	Isolate	98.58	2.13	d__Bacteria;p__Firmicutes_A;c__Clostridia;o__Peptostreptococcales;f__Anaerovoracaceae;g__UBA1191;s__UBA1191 sp900066305	ftp://ftp.ebi.ac.uk/pub/databases/metagenomics/mgnify_genomes/human-gut/v2.0/all_genomes/MGYG0000000/MGYG000000040/genomes1/MGYG000000040.gff.gz
MGYG000000041	Isolate	99.52	1.45	d__Bacteria;p__Firmicutes_A;c__Clostridia;o__Lachnospirales;f__Lachnospiraceae;g__Acetatifactor;s__Acetatifactor sp900066365	ftp://ftp.ebi.ac.uk/pub/databases/metagenomics/mgnify_genomes/human-gut/v2.0/all_genomes/MGYG0000000/MGYG000000041/genomes1/MGYG000000041.gff.gz
MGYG000000042	Isolate	97.01	0.12	d__Bacteria;p__Bacteroidota;c__Bacteroidia;o__Bacteroidales;f__Bacteroidaceae;g__Phocaeicola;s__Phocaeicola sp900066445	ftp://ftp.ebi.ac.uk/pub/databases/metagenomics/mgnify_genomes/human-gut/v2.0/all_genomes/MGYG0000000/MGYG000000042/genomes1/MGYG000000042.gff.gz
MGYG000000043	Isolate	98.88	0.56	d__Bacteria;p__Bacteroidota;c__Bacteroidia;o__Bacteroidales;f__Bacteroidaceae;g__Phocaeicola;s__Phocaeicola sp900066455	ftp://ftp.ebi.ac.uk/pub/databases/metagenomics/mgnify_genomes/human-gut/v2.0/all_genomes/MGYG0000000/MGYG000000043/genomes1/MGYG000000043.gff.gz
MGYG000000044	Isolate	99.62	0	d__Bacteria;p__Bacteroidota;c__Bacteroidia;o__Bacteroidales;f__Tannerellaceae;g__Parabacteroides;s__Parabacteroides merdae	ftp://ftp.ebi.ac.uk/pub/databases/metagenomics/mgnify_genomes/human-gut/v2.0/all_genomes/MGYG0000000/MGYG000000044/genomes1/MGYG000000044.gff.gz
MGYG000000045	Isolate	99.06	0	d__Bacteria;p__Firmicutes;c__Bacilli;o__Erysipelotrichales;f__Erysipelatoclostridiaceae;g__Faecalibacillus;s__Faecalibacillus intestinalis	ftp://ftp.ebi.ac.uk/pub/databases/metagenomics/mgnify_genomes/human-gut/v2.0/all_genomes/MGYG0000000/MGYG000000045/genomes1/MGYG000000045.gff.gz
MGYG000000046	Isolate	99.4	1.2	d__Bacteria;p__Firmicutes_C;c__Negativicutes;o__Veillonellales;f__Megasphaeraceae;g__Megasphaera;s__Megasphaera stantonii	ftp://ftp.ebi.ac.uk/pub/databases/metagenomics/mgnify_genomes/human-gut/v2.0/all_genomes/MGYG0000000/MGYG000000046/genomes1/MGYG000000046.gff.gz
MGYG000000047	Isolate	96.77	3.41	d__Bacteria;p__Firmicutes_A;c__Clostridia;o__Clostridiales;f__Clostridiaceae;g__Clostridium;s__Clostridium disporicum_A	ftp://ftp.ebi.ac.uk/pub/databases/metagenomics/mgnify_genomes/human-gut/v2.0/all_genomes/MGYG0000000/MGYG000000047/genomes1/MGYG000000047.gff.gz
MGYG000000048	Isolate	98.39	1.29	d__Bacteria;p__Firmicutes_A;c__Clostridia;o__Clostridiales;f__Clostridiaceae;g__Clostridium_P;s__Clostridium_P ventriculi	ftp://ftp.ebi.ac.uk/pub/databases/metagenomics/mgnify_genomes/human-gut/v2.0/all_genomes/MGYG0000000/MGYG000000048/genomes1/MGYG000000048.gff.gz
MGYG000000049	Isolate	98.59	0.7	d__Bacteria;p__Firmicutes_A;c__Clostridia;o__Peptostreptococcales;f__Peptostreptococcaceae;g__GCA-900066495;s__GCA-900066495 sp900066495	ftp://ftp.ebi.ac.uk/pub/databases/metagenomics/mgnify_genomes/human-gut/v2.0/all_genomes/MGYG0000000/MGYG000000049/genomes1/MGYG000000049.gff.gz
MGYG000000050	Isolate	98.73	1.27	d__Bacteria;p__Firmicutes_A;c__Clostridia;o__Lachnospirales;f__Lachnospiraceae;g__Blautia_A;s__Blautia_A sp900066505	ftp://ftp.ebi.ac.uk/pub/databases/metagenomics/mgnify_genomes/human-gut/v2.0/all_genomes/MGYG0000000/MGYG000000050/genomes1/MGYG000000050.gff.gz
MGYG000000051	Isolate	99.37	0.63	d__Bacteria;p__Firmicutes_A;c__Clostridia;o__Lachnospirales;f__Lachnospiraceae;g__Anaerosacchariphilus;s__Anaerosacchariphilus sp900066385	ftp://ftp.ebi.ac.uk/pub/databases/metagenomics/mgnify_genomes/human-gut/v2.0/all_genomes/MGYG0000000/MGYG000000051/genomes1/MGYG000000051.gff.gz
MGYG000000052	Isolate	99.33	3.36	d__Bacteria;p__Firmicutes_A;c__Clostridia;o__Lachnospirales;f__Lachnospiraceae;g__Anaerostipes;s__Anaerostipes sp000508985	ftp://ftp.ebi.ac.uk/pub/databases/metagenomics/mgnify_genomes/human-gut/v2.0/all_genomes/MGYG0000000/MGYG000000052/genomes1/MGYG000000052.gff.gz
MGYG000000053	Isolate	99.52	0.48	d__Bacteria;p__Bacteroidota;c__Bacteroidia;o__Bacteroidales;f__Rikenellaceae;g__Alistipes;s__Alistipes sp002358415	ftp://ftp.ebi.ac.uk/pub/databases/metagenomics/mgnify_genomes/human-gut/v2.0/all_genomes/MGYG0000000/MGYG000000053/genomes1/MGYG000000053.gff.gz
MGYG000000054	Isolate	98.88	0.09	d__Bacteria;p__Bacteroidota;c__Bacteroidia;o__Bacteroidales;f__Bacteroidaceae;g__Bacteroides;s__Bacteroides acidifaciens	ftp://ftp.ebi.ac.uk/pub/databases/metagenomics/mgnify_genomes/human-gut/v2.0/all_genomes/MGYG0000000/MGYG000000054/genomes1/MGYG000000054.gff.gz
MGYG000000055	Isolate	97.92	0.38	d__Bacteria;p__Bacteroidota;c__Bacteroidia;o__Bacteroidales;f__Muribaculaceae;g__Muribaculum;s__Muribaculum intestinale	ftp://ftp.ebi.ac.uk/pub/databases/metagenomics/mgnify_genomes/human-gut/v2.0/all_genomes/MGYG0000000/MGYG000000055/genomes1/MGYG000000055.gff.gz
MGYG000000056	Isolate	99.43	0.75	d__Bacteria;p__Bacteroidota;c__Bacteroidia;o__Bacteroidales;f__Muribaculaceae;g__Muribaculum;s__Muribaculum sp002358615	ftp://ftp.ebi.ac.uk/pub/databases/metagenomics/mgnify_genomes/human-gut/v2.0/all_genomes/MGYG0000000/MGYG000000056/genomes1/MGYG000000056.gff.gz
MGYG000000057	Isolate	98.51	0.37	d__Bacteria;p__Bacteroidota;c__Bacteroidia;o__Bacteroidales;f__Bacteroidaceae;g__Bacteroides;s__Bacteroides sp002491635	ftp://ftp.ebi.ac.uk/pub/databases/metagenomics/mgnify_genomes/human-gut/v2.0/all_genomes/MGYG0000000/MGYG000000057/genomes1/MGYG000000057.gff.gz
MGYG000000058	Isolate	97.91	2.11	d__Bacteria;p__Firmicutes_A;c__Clostridia;o__Lachnospirales;f__Lachnospiraceae;g__Eubacterium_I;s__Eubacterium_I sp900066595	ftp://ftp.ebi.ac.uk/pub/databases/metagenomics/mgnify_genomes/human-gut/v2.0/all_genomes/MGYG0000000/MGYG000000058/genomes1/MGYG000000058.gff.gz
MGYG000000059	Isolate	99.33	0	d__Bacteria;p__Firmicutes_A;c__Clostridia;o__Oscillospirales;f__Oscillospiraceae;g__Lawsonibacter;s__Lawsonibacter sp900066645	ftp://ftp.ebi.ac.uk/pub/databases/metagenomics/mgnify_genomes/human-gut/v2.0/all_genomes/MGYG0000000/MGYG000000059/genomes1/MGYG000000059.gff.gz
MGYG000000060	Isolate	98.66	0	d__Bacteria;p__Firmicutes_A;c__Clostridia;o__Lachnospirales;f__Lachnospiraceae;g__Lachnospira;s__Lachnospira eligens_A	ftp://ftp.ebi.ac.uk/pub/databases/metagenomics/mgnify_genomes/human-gut/v2.0/all_genomes/MGYG0000000/MGYG000000060/genomes1/MGYG000000060.gff.gz
MGYG000000061	Isolate	99.19	0.81	d__Bacteria;p__Actinobacteriota;c__Coriobacteriia;o__Coriobacteriales;f__Coriobacteriaceae;g__Collinsella;s__Collinsella aerofaciens_E	ftp://ftp.ebi.ac.uk/pub/databases/metagenomics/mgnify_genomes/human-gut/v2.0/all_genomes/MGYG0000000/MGYG000000061/genomes1/MGYG000000061.gff.gz
MGYG000000062	Isolate	100	0	d__Bacteria;p__Firmicutes_A;c__Clostridia;o__Peptostreptococcales;f__Peptostreptococcaceae;g__Intestinibacter;s__Intestinibacter bartlettii	ftp://ftp.ebi.ac.uk/pub/databases/metagenomics/mgnify_genomes/human-gut/v2.0/all_genomes/MGYG0000000/MGYG000000062/genomes1/MGYG000000062.gff.gz
MGYG000000063	Isolate	100	0.71	d__Bacteria;p__Firmicutes_A;c__Clostridia;o__Peptostreptococcales;f__Anaerovoracaceae;g__Emergencia;s__Emergencia sp900066695	ftp://ftp.ebi.ac.uk/pub/databases/metagenomics/mgnify_genomes/human-gut/v2.0/all_genomes/MGYG0000000/MGYG000000063/genomes1/MGYG000000063.gff.gz
MGYG000000064	Isolate	99.19	1.61	d__Bacteria;p__Firmicutes_A;c__Clostridia;o__Clostridiales;f__Clostridiaceae;g__Clostridium;s__Clostridium baratii	ftp://ftp.ebi.ac.uk/pub/databases/metagenomics/mgnify_genomes/human-gut/v2.0/all_genomes/MGYG0000000/MGYG000000064/genomes1/MGYG000000064.gff.gz
MGYG000000065	Isolate	99.33	2.68	d__Bacteria;p__Firmicutes_A;c__Clostridia;o__Lachnospirales;f__Lachnospiraceae;g__Anaerostipes;s__Anaerostipes sp900066705	ftp://ftp.ebi.ac.uk/pub/databases/metagenomics/mgnify_genomes/human-gut/v2.0/all_genomes/MGYG0000000/MGYG000000065/genomes1/MGYG000000065.gff.gz
MGYG000000066	Isolate	100	3.64	d__Bacteria;p__Firmicutes_A;c__Clostridia;o__Lachnospirales;f__Lachnospiraceae;g__GCA-900066755;s__GCA-900066755 sp900066755	ftp://ftp.ebi.ac.uk/pub/databases/metagenomics/mgnify_genomes/human-gut/v2.0/all_genomes/MGYG0000000/MGYG000000066/genomes1/MGYG000000066.gff.gz
MGYG000000067	Isolate	95.32	0.58	d__Bacteria;p__Firmicutes_A;c__Clostridia;o__Lachnospirales;f__Lachnospiraceae;g__Lachnoclostridium_B;s__Lachnoclostridium_B sp900066765	ftp://ftp.ebi.ac.uk/pub/databases/metagenomics/mgnify_genomes/human-gut/v2.0/all_genomes/MGYG0000000/MGYG000000067/genomes1/MGYG000000067.gff.gz
MGYG000000068	Isolate	99.33	0.34	d__Bacteria;p__Firmicutes_A;c__Clostridia;o__Oscillospirales;f__Butyricicoccaceae;g__Agathobaculum;s__Agathobaculum sp900291975	ftp://ftp.ebi.ac.uk/pub/databases/metagenomics/mgnify_genomes/human-gut/v2.0/all_genomes/MGYG0000000/MGYG000000068/genomes1/MGYG000000068.gff.gz
MGYG000000069	Isolate	99.33	0	d__Bacteria;p__Firmicutes_A;c__Clostridia;o__Oscillospirales;f__Acutalibacteraceae;g__Clostridium_A;s__Clostridium_A leptum	ftp://ftp.ebi.ac.uk/pub/databases/metagenomics/mgnify_genomes/human-gut/v2.0/all_genomes/MGYG0000000/MGYG000000069/genomes1/MGYG000000069.gff.gz
MGYG000000070	Isolate	97.99	0.13	d__Bacteria;p__Firmicutes_A;c__Clostridia;o__Oscillospirales;f__Oscillospiraceae;g__Lawsonibacter;s__Lawsonibacter sp900066825	ftp://ftp.ebi.ac.uk/pub/databases/metagenomics/mgnify_genomes/human-gut/v2.0/all_genomes/MGYG0000000/MGYG000000070/genomes1/MGYG000000070.gff.gz
MGYG000000071	Isolate	96.31	0	d__Bacteria;p__Firmicutes_A;c__Clostridia;o__Oscillospirales;f__Oscillospiraceae;g__Pseudoflavonifractor;s__Pseudoflavonifractor capillosus	ftp://ftp.ebi.ac.uk/pub/databases/metagenomics/mgnify_genomes/human-gut/v2.0/all_genomes/MGYG0000000/MGYG000000071/genomes1/MGYG000000071.gff.gz
MGYG000000072	Isolate	98.66	0	d__Bacteria;p__Firmicutes_A;c__Clostridia;o__Oscillospirales;f__Ruminococcaceae;g__UBA1394;s__UBA1394 sp900066845	ftp://ftp.ebi.ac.uk/pub/databases/metagenomics/mgnify_genomes/human-gut/v2.0/all_genomes/MGYG0000000/MGYG000000072/genomes1/MGYG000000072.gff.gz
MGYG000000073	Isolate	99.19	0.81	d__Bacteria;p__Firmicutes_A;c__Clostridia_A;o__Christensenellales;f__GCA-900066905;g__GCA-900066905;s__GCA-900066905 sp900066905	ftp://ftp.ebi.ac.uk/pub/databases/metagenomics/mgnify_genomes/human-gut/v2.0/all_genomes/MGYG0000000/MGYG000000073/genomes1/MGYG000000073.gff.gz
MGYG000000074	Isolate	99.28	0.48	d__Bacteria;p__Bacteroidota;c__Bacteroidia;o__Bacteroidales;f__Rikenellaceae;g__Alistipes;s__Alistipes onderdonkii	ftp://ftp.ebi.ac.uk/pub/databases/metagenomics/mgnify_genomes/human-gut/v2.0/all_genomes/MGYG0000000/MGYG000000074/genomes1/MGYG000000074.gff.gz
MGYG000000075	Isolate	99.3	0.23	d__Bacteria;p__Firmicutes_A;c__Clostridia;o__Peptostreptococcales;f__Peptostreptococcaceae;g__Paraclostridium;s__Paraclostridium tenue	ftp://ftp.ebi.ac.uk/pub/databases/metagenomics/mgnify_genomes/human-gut/v2.0/all_genomes/MGYG0000000/MGYG000000075/genomes1/MGYG000000075.gff.gz
MGYG000000076	Isolate	98.55	0.41	d__Bacteria;p__Firmicutes_A;c__Clostridia;o__Lachnospirales;f__Lachnospiraceae;g__Roseburia;s__Roseburia intestinalis	ftp://ftp.ebi.ac.uk/pub/databases/metagenomics/mgnify_genomes/human-gut/v2.0/all_genomes/MGYG0000000/MGYG000000076/genomes1/MGYG000000076.gff.gz
MGYG000000077	Isolate	100	1.34	d__Bacteria;p__Firmicutes_A;c__Clostridia;o__Lachnospirales;f__Lachnospiraceae;g__Anaerobutyricum;s__Anaerobutyricum soehngenii	ftp://ftp.ebi.ac.uk/pub/databases/metagenomics/mgnify_genomes/human-gut/v2.0/all_genomes/MGYG0000000/MGYG000000077/genomes1/MGYG000000077.gff.gz
MGYG000000078	Isolate	98.66	0	d__Bacteria;p__Firmicutes_A;c__Clostridia;o__Lachnospirales;f__Lachnospiraceae;g__Lachnospira;s__Lachnospira rogosae_A	ftp://ftp.ebi.ac.uk/pub/databases/metagenomics/mgnify_genomes/human-gut/v2.0/all_genomes/MGYG0000000/MGYG000000078/genomes1/MGYG000000078.gff.gz
MGYG000000079	Isolate	99.34	0	d__Bacteria;p__Firmicutes;c__Bacilli;o__Exiguobacterales;f__Exiguobacteraceae;g__Exiguobacterium;s__Exiguobacterium sp902362975	ftp://ftp.ebi.ac.uk/pub/databases/metagenomics/mgnify_genomes/human-gut/v2.0/all_genomes/MGYG0000000/MGYG000000079/genomes1/MGYG000000079.gff.gz
MGYG000000080	Isolate	99.33	4.03	d__Bacteria;p__Firmicutes_A;c__Clostridia;o__Lachnospirales;f__Lachnospiraceae;g__Anaerostipes;s__Anaerostipes caccae	ftp://ftp.ebi.ac.uk/pub/databases/metagenomics/mgnify_genomes/human-gut/v2.0/all_genomes/MGYG0000000/MGYG000000080/genomes1/MGYG000000080.gff.gz
MGYG000000081	Isolate	99.67	0	d__Bacteria;p__Actinobacteriota;c__Actinomycetia;o__Mycobacteriales;f__Mycobacteriaceae;g__Corynebacterium;s__Corynebacterium propinquum	ftp://ftp.ebi.ac.uk/pub/databases/metagenomics/mgnify_genomes/human-gut/v2.0/all_genomes/MGYG0000000/MGYG000000081/genomes1/MGYG000000081.gff.gz
MGYG000000082	Isolate	99.93	0.13	d__Bacteria;p__Proteobacteria;c__Gammaproteobacteria;o__Pseudomonadales;f__Moraxellaceae;g__Acinetobacter;s__Acinetobacter mesopotamicus	ftp://ftp.ebi.ac.uk/pub/databases/metagenomics/mgnify_genomes/human-gut/v2.0/all_genomes/MGYG0000000/MGYG000000082/genomes1/MGYG000000082.gff.gz
MGYG000000083	Isolate	98.63	3.81	d__Bacteria;p__Firmicutes;c__Bacilli;o__Bacillales_B;f__DSM-1321;g__Peribacillus;s__Peribacillus simplex	ftp://ftp.ebi.ac.uk/pub/databases/metagenomics/mgnify_genomes/human-gut/v2.0/all_genomes/MGYG0000000/MGYG000000083/genomes1/MGYG000000083.gff.gz
MGYG000000084	Isolate	97.28	0	d__Bacteria;p__Firmicutes_A;c__Clostridia;o__Oscillospirales;f__Ruminococcaceae;g__Gemmiger;s__Gemmiger formicilis	ftp://ftp.ebi.ac.uk/pub/databases/metagenomics/mgnify_genomes/human-gut/v2.0/all_genomes/MGYG0000000/MGYG000000084/genomes1/MGYG000000084.gff.gz
MGYG000000085	Isolate	100	0.81	d__Bacteria;p__Actinobacteriota;c__Coriobacteriia;o__Coriobacteriales;f__Coriobacteriaceae;g__Collinsella;s__Collinsella aerofaciens_F	ftp://ftp.ebi.ac.uk/pub/databases/metagenomics/mgnify_genomes/human-gut/v2.0/all_genomes/MGYG0000000/MGYG000000085/genomes1/MGYG000000085.gff.gz
MGYG000000086	Isolate	98.66	0.67	d__Bacteria;p__Firmicutes_A;c__Clostridia;o__Oscillospirales;f__Oscillospiraceae;g__Lawsonibacter;s__Lawsonibacter sp902363045	ftp://ftp.ebi.ac.uk/pub/databases/metagenomics/mgnify_genomes/human-gut/v2.0/all_genomes/MGYG0000000/MGYG000000086/genomes1/MGYG000000086.gff.gz
MGYG000000087	Isolate	98.73	0	d__Bacteria;p__Firmicutes_A;c__Clostridia;o__Lachnospirales;f__Lachnospiraceae;g__CAG-81;s__CAG-81 sp000435795	ftp://ftp.ebi.ac.uk/pub/databases/metagenomics/mgnify_genomes/human-gut/v2.0/all_genomes/MGYG0000000/MGYG000000087/genomes1/MGYG000000087.gff.gz
MGYG000000088	Isolate	100	0	d__Bacteria;p__Firmicutes;c__Bacilli;o__Lactobacillales;f__Streptococcaceae;g__Streptococcus;s__Streptococcus lutetiensis	ftp://ftp.ebi.ac.uk/pub/databases/metagenomics/mgnify_genomes/human-gut/v2.0/all_genomes/MGYG0000000/MGYG000000088/genomes1/MGYG000000088.gff.gz
MGYG000000089	Isolate	97.99	0	d__Bacteria;p__Firmicutes_A;c__Clostridia;o__Oscillospirales;f__Ruminococcaceae;g__CAG-353;s__CAG-353 sp900066885	ftp://ftp.ebi.ac.uk/pub/databases/metagenomics/mgnify_genomes/human-gut/v2.0/all_genomes/MGYG0000000/MGYG000000089/genomes1/MGYG000000089.gff.gz
MGYG000000090	Isolate	99.33	0	d__Bacteria;p__Firmicutes_A;c__Clostridia;o__Oscillospirales;f__Oscillospiraceae;g__Lawsonibacter;s__Lawsonibacter sp014287875	ftp://ftp.ebi.ac.uk/pub/databases/metagenomics/mgnify_genomes/human-gut/v2.0/all_genomes/MGYG0000000/MGYG000000090/genomes1/MGYG000000090.gff.gz
MGYG000000091	Isolate	99.53	0.47	d__Bacteria;p__Proteobacteria;c__Gammaproteobacteria;o__Burkholderiales;f__Burkholderiaceae;g__Achromobacter;s__Achromobacter xylosoxidans	ftp://ftp.ebi.ac.uk/pub/databases/metagenomics/mgnify_genomes/human-gut/v2.0/all_genomes/MGYG0000000/MGYG000000091/genomes1/MGYG000000091.gff.gz
MGYG000000092	Isolate	99.37	0	d__Bacteria;p__Firmicutes_A;c__Clostridia;o__Lachnospirales;f__Lachnospiraceae;g__UBA7160;s__UBA7160 sp902363135	ftp://ftp.ebi.ac.uk/pub/databases/metagenomics/mgnify_genomes/human-gut/v2.0/all_genomes/MGYG0000000/MGYG000000092/genomes1/MGYG000000092.gff.gz
MGYG000000093	Isolate	100	0.76	d__Bacteria;p__Proteobacteria;c__Gammaproteobacteria;o__Enterobacterales;f__Enterobacteriaceae;g__Klebsiella_A;s__Klebsiella_A grimontii	ftp://ftp.ebi.ac.uk/pub/databases/metagenomics/mgnify_genomes/human-gut/v2.0/all_genomes/MGYG0000000/MGYG000000093/genomes1/MGYG000000093.gff.gz
MGYG000000094	Isolate	100	0.81	d__Bacteria;p__Actinobacteriota;c__Coriobacteriia;o__Coriobacteriales;f__Coriobacteriaceae;g__Collinsella;s__Collinsella sp902363125	ftp://ftp.ebi.ac.uk/pub/databases/metagenomics/mgnify_genomes/human-gut/v2.0/all_genomes/MGYG0000000/MGYG000000094/genomes1/MGYG000000094.gff.gz
MGYG000000095	Isolate	99.37	2.37	d__Bacteria;p__Firmicutes_A;c__Clostridia;o__Lachnospirales;f__Lachnospiraceae;g__GCA-900066755;s__GCA-900066755 sp902363085	ftp://ftp.ebi.ac.uk/pub/databases/metagenomics/mgnify_genomes/human-gut/v2.0/all_genomes/MGYG0000000/MGYG000000095/genomes1/MGYG000000095.gff.gz
MGYG000000096	Isolate	99.82	0	d__Bacteria;p__Firmicutes;c__Bacilli;o__Lactobacillales;f__Lactobacillaceae;g__Leuconostoc;s__Leuconostoc pseudomesenteroides	ftp://ftp.ebi.ac.uk/pub/databases/metagenomics/mgnify_genomes/human-gut/v2.0/all_genomes/MGYG0000000/MGYG000000096/genomes1/MGYG000000096.gff.gz
MGYG000000097	Isolate	99.3	0	d__Bacteria;p__Firmicutes;c__Bacilli;o__Lactobacillales;f__Lactobacillaceae;g__Ligilactobacillus;s__Ligilactobacillus animalis	ftp://ftp.ebi.ac.uk/pub/databases/metagenomics/mgnify_genomes/human-gut/v2.0/all_genomes/MGYG0000000/MGYG000000097/genomes1/MGYG000000097.gff.gz
MGYG000000098	Isolate	99.26	0	d__Bacteria;p__Bacteroidota;c__Bacteroidia;o__Bacteroidales;f__Bacteroidaceae;g__Bacteroides;s__Bacteroides bouchesdurhonensis	ftp://ftp.ebi.ac.uk/pub/databases/metagenomics/mgnify_genomes/human-gut/v2.0/all_genomes/MGYG0000000/MGYG000000098/genomes1/MGYG000000098.gff.gz
MGYG000000099	Isolate	99.33	0.13	d__Bacteria;p__Firmicutes_A;c__Clostridia;o__Oscillospirales;f__Oscillospiraceae;g__Flavonifractor;s__Flavonifractor plautii	ftp://ftp.ebi.ac.uk/pub/databases/metagenomics/mgnify_genomes/human-gut/v2.0/all_genomes/MGYG0000000/MGYG000000099/genomes1/MGYG000000099.gff.gz
MGYG000000100	Isolate	99.28	1.9	d__Bacteria;p__Firmicutes_C;c__Negativicutes;o__Selenomonadales;f__Massilibacillaceae;g__CABIZH01;s__CABIZH01 sp902363205	ftp://ftp.ebi.ac.uk/pub/databases/metagenomics/mgnify_genomes/human-gut/v2.0/all_genomes/MGYG0000001/MGYG000000100/genomes1/MGYG000000100.gff.gz
MGYG000000101	Isolate	98.7	0.92	d__Bacteria;p__Actinobacteriota;c__Actinomycetia;o__Actinomycetales;f__Micrococcaceae;g__Micrococcus;s__Micrococcus luteus	ftp://ftp.ebi.ac.uk/pub/databases/metagenomics/mgnify_genomes/human-gut/v2.0/all_genomes/MGYG0000001/MGYG000000101/genomes1/MGYG000000101.gff.gz
MGYG000000102	Isolate	100	0	d__Bacteria;p__Firmicutes_A;c__Clostridia;o__Peptostreptococcales;f__Peptostreptococcaceae;g__Terrisporobacter;s__Terrisporobacter sp902363255	ftp://ftp.ebi.ac.uk/pub/databases/metagenomics/mgnify_genomes/human-gut/v2.0/all_genomes/MGYG0000001/MGYG000000102/genomes1/MGYG000000102.gff.gz
MGYG000000103	Isolate	100	2.13	d__Bacteria;p__Firmicutes_A;c__Clostridia;o__Peptostreptococcales;f__Anaerovoracaceae;g__Bacilliculturomica;s__Bacilliculturomica massiliensis	ftp://ftp.ebi.ac.uk/pub/databases/metagenomics/mgnify_genomes/human-gut/v2.0/all_genomes/MGYG0000001/MGYG000000103/genomes1/MGYG000000103.gff.gz
MGYG000000104	Isolate	98.39	1.7	d__Bacteria;p__Firmicutes_A;c__Clostridia;o__Clostridiales;f__Clostridiaceae;g__Clostridium;s__Clostridium cuniculi	ftp://ftp.ebi.ac.uk/pub/databases/metagenomics/mgnify_genomes/human-gut/v2.0/all_genomes/MGYG0000001/MGYG000000104/genomes1/MGYG000000104.gff.gz
MGYG000000105	Isolate	99.26	0	d__Bacteria;p__Bacteroidota;c__Bacteroidia;o__Bacteroidales;f__Bacteroidaceae;g__Bacteroides;s__Bacteroides clarus	ftp://ftp.ebi.ac.uk/pub/databases/metagenomics/mgnify_genomes/human-gut/v2.0/all_genomes/MGYG0000001/MGYG000000105/genomes1/MGYG000000105.gff.gz
MGYG000000106	Isolate	99.25	0	d__Bacteria;p__Firmicutes;c__Bacilli;o__Lactobacillales;f__Enterococcaceae;g__Enterococcus_D;s__Enterococcus_D gallinarum	ftp://ftp.ebi.ac.uk/pub/databases/metagenomics/mgnify_genomes/human-gut/v2.0/all_genomes/MGYG0000001/MGYG000000106/genomes1/MGYG000000106.gff.gz
MGYG000000107	Isolate	100	0.11	d__Bacteria;p__Proteobacteria;c__Gammaproteobacteria;o__Enterobacterales;f__Enterobacteriaceae;g__Klebsiella_A;s__Klebsiella_A oxytoca	ftp://ftp.ebi.ac.uk/pub/databases/metagenomics/mgnify_genomes/human-gut/v2.0/all_genomes/MGYG0000001/MGYG000000107/genomes1/MGYG000000107.gff.gz
MGYG000000108	Isolate	99.97	0.17	d__Bacteria;p__Proteobacteria;c__Gammaproteobacteria;o__Enterobacterales;f__Enterobacteriaceae;g__Citrobacter;s__Citrobacter freundii	ftp://ftp.ebi.ac.uk/pub/databases/metagenomics/mgnify_genomes/human-gut/v2.0/all_genomes/MGYG0000001/MGYG000000108/genomes1/MGYG000000108.gff.gz
MGYG000000109	Isolate	100	0	d__Bacteria;p__Firmicutes;c__Bacilli;o__Lactobacillales;f__Streptococcaceae;g__Streptococcus;s__Streptococcus sp004166885	ftp://ftp.ebi.ac.uk/pub/databases/metagenomics/mgnify_genomes/human-gut/v2.0/all_genomes/MGYG0000001/MGYG000000109/genomes1/MGYG000000109.gff.gz
MGYG000000110	Isolate	98.41	0.33	d__Bacteria;p__Proteobacteria;c__Gammaproteobacteria;o__Enterobacterales;f__Enterobacteriaceae;g__Kluyvera;s__Kluyvera sp902363335	ftp://ftp.ebi.ac.uk/pub/databases/metagenomics/mgnify_genomes/human-gut/v2.0/all_genomes/MGYG0000001/MGYG000000110/genomes1/MGYG000000110.gff.gz
MGYG000000111	Isolate	100	0	d__Bacteria;p__Actinobacteriota;c__Actinomycetia;o__Propionibacteriales;f__Propionibacteriaceae;g__Cutibacterium;s__Cutibacterium acnes	ftp://ftp.ebi.ac.uk/pub/databases/metagenomics/mgnify_genomes/human-gut/v2.0/all_genomes/MGYG0000001/MGYG000000111/genomes1/MGYG000000111.gff.gz
MGYG000000112	Isolate	100	0.47	d__Bacteria;p__Actinobacteriota;c__Actinomycetia;o__Actinomycetales;f__Actinomycetaceae;g__Actinomyces;s__Actinomyces sp900323545	ftp://ftp.ebi.ac.uk/pub/databases/metagenomics/mgnify_genomes/human-gut/v2.0/all_genomes/MGYG0000001/MGYG000000112/genomes1/MGYG000000112.gff.gz
MGYG000000113	Isolate	99.84	0.25	d__Bacteria;p__Firmicutes;c__Bacilli;o__Lactobacillales;f__Streptococcaceae;g__Streptococcus;s__Streptococcus salivarius	ftp://ftp.ebi.ac.uk/pub/databases/metagenomics/mgnify_genomes/human-gut/v2.0/all_genomes/MGYG0000001/MGYG000000113/genomes1/MGYG000000113.gff.gz
MGYG000000114	Isolate	99.66	0.17	d__Bacteria;p__Firmicutes;c__Bacilli;o__Lactobacillales;f__Streptococcaceae;g__Streptococcus;s__Streptococcus sp902363395	ftp://ftp.ebi.ac.uk/pub/databases/metagenomics/mgnify_genomes/human-gut/v2.0/all_genomes/MGYG0000001/MGYG000000114/genomes1/MGYG000000114.gff.gz
MGYG000000115	Isolate	98.46	1.42	d__Bacteria;p__Firmicutes_A;c__Clostridia;o__Clostridiales;f__Clostridiaceae;g__Clostridium_J;s__Clostridium_J sp902363375	ftp://ftp.ebi.ac.uk/pub/databases/metagenomics/mgnify_genomes/human-gut/v2.0/all_genomes/MGYG0000001/MGYG000000115/genomes1/MGYG000000115.gff.gz
MGYG000000116	Isolate	100	0.33	d__Bacteria;p__Firmicutes;c__Bacilli;o__Exiguobacterales;f__Exiguobacteraceae;g__Exiguobacterium_A;s__Exiguobacterium_A sp902363455	ftp://ftp.ebi.ac.uk/pub/databases/metagenomics/mgnify_genomes/human-gut/v2.0/all_genomes/MGYG0000001/MGYG000000116/genomes1/MGYG000000116.gff.gz
MGYG000000117	Isolate	99.62	0.13	d__Bacteria;p__Bacteroidota;c__Bacteroidia;o__Bacteroidales;f__Barnesiellaceae;g__Barnesiella;s__Barnesiella sp003150885	ftp://ftp.ebi.ac.uk/pub/databases/metagenomics/mgnify_genomes/human-gut/v2.0/all_genomes/MGYG0000001/MGYG000000117/genomes1/MGYG000000117.gff.gz
MGYG000000118	Isolate	98.52	0	d__Bacteria;p__Firmicutes_A;c__Clostridia;o__Lachnospirales;f__Lachnospiraceae;g__NSJ-38;s__NSJ-38 sp902363445	ftp://ftp.ebi.ac.uk/pub/databases/metagenomics/mgnify_genomes/human-gut/v2.0/all_genomes/MGYG0000001/MGYG000000118/genomes1/MGYG000000118.gff.gz
MGYG000000119	Isolate	99.36	0	d__Bacteria;p__Firmicutes_A;c__Clostridia;o__Lachnospirales;f__Lachnospiraceae;g__Blautia;s__Blautia sp000432195	ftp://ftp.ebi.ac.uk/pub/databases/metagenomics/mgnify_genomes/human-gut/v2.0/all_genomes/MGYG0000001/MGYG000000119/genomes1/MGYG000000119.gff.gz
MGYG000000120	Isolate	99.3	0	d__Bacteria;p__Firmicutes_A;c__Clostridia;o__Tissierellales;f__Peptoniphilaceae;g__Peptoniphilus_A;s__Peptoniphilus_A harei_A	ftp://ftp.ebi.ac.uk/pub/databases/metagenomics/mgnify_genomes/human-gut/v2.0/all_genomes/MGYG0000001/MGYG000000120/genomes1/MGYG000000120.gff.gz
MGYG000000121	Isolate	99.3	0	d__Bacteria;p__Firmicutes_A;c__Clostridia;o__Eubacteriales;f__Eubacteriaceae;g__Eubacterium;s__Eubacterium callanderi	ftp://ftp.ebi.ac.uk/pub/databases/metagenomics/mgnify_genomes/human-gut/v2.0/all_genomes/MGYG0000001/MGYG000000121/genomes1/MGYG000000121.gff.gz
MGYG000000122	Isolate	99.67	0	d__Bacteria;p__Firmicutes;c__Bacilli;o__Staphylococcales;f__Staphylococcaceae;g__Staphylococcus;s__Staphylococcus epidermidis	ftp://ftp.ebi.ac.uk/pub/databases/metagenomics/mgnify_genomes/human-gut/v2.0/all_genomes/MGYG0000001/MGYG000000122/genomes1/MGYG000000122.gff.gz
MGYG000000123	Isolate	99.36	0	d__Bacteria;p__Firmicutes_A;c__Clostridia;o__Lachnospirales;f__Lachnospiraceae;g__Blautia;s__Blautia sp001304935	ftp://ftp.ebi.ac.uk/pub/databases/metagenomics/mgnify_genomes/human-gut/v2.0/all_genomes/MGYG0000001/MGYG000000123/genomes1/MGYG000000123.gff.gz
MGYG000000124	Isolate	99.55	0.33	d__Bacteria;p__Proteobacteria;c__Gammaproteobacteria;o__Enterobacterales;f__Enterobacteriaceae;g__Citrobacter;s__Citrobacter youngae	ftp://ftp.ebi.ac.uk/pub/databases/metagenomics/mgnify_genomes/human-gut/v2.0/all_genomes/MGYG0000001/MGYG000000124/genomes1/MGYG000000124.gff.gz
MGYG000000125	Isolate	99.49	0.82	d__Bacteria;p__Firmicutes_A;c__Clostridia;o__Clostridiales;f__Clostridiaceae;g__Clostridium_B;s__Clostridium_B tyrobutyricum	ftp://ftp.ebi.ac.uk/pub/databases/metagenomics/mgnify_genomes/human-gut/v2.0/all_genomes/MGYG0000001/MGYG000000125/genomes1/MGYG000000125.gff.gz
MGYG000000126	Isolate	98.58	1.42	d__Bacteria;p__Firmicutes_A;c__Clostridia;o__Peptostreptococcales;f__Anaerovoracaceae;g__BX12;s__BX12 sp902363595	ftp://ftp.ebi.ac.uk/pub/databases/metagenomics/mgnify_genomes/human-gut/v2.0/all_genomes/MGYG0000001/MGYG000000126/genomes1/MGYG000000126.gff.gz
MGYG000000127	Isolate	99.33	0.67	d__Bacteria;p__Firmicutes_A;c__Clostridia;o__Lachnospirales;f__Lachnospiraceae;g__Catenibacillus;s__Catenibacillus sp902363555	ftp://ftp.ebi.ac.uk/pub/databases/metagenomics/mgnify_genomes/human-gut/v2.0/all_genomes/MGYG0000001/MGYG000000127/genomes1/MGYG000000127.gff.gz
MGYG000000128	Isolate	99.52	0.64	d__Bacteria;p__Bacteroidota;c__Bacteroidia;o__Bacteroidales;f__Rikenellaceae;g__Alistipes;s__Alistipes sp902363575	ftp://ftp.ebi.ac.uk/pub/databases/metagenomics/mgnify_genomes/human-gut/v2.0/all_genomes/MGYG0000001/MGYG000000128/genomes1/MGYG000000128.gff.gz
MGYG000000129	Isolate	97.32	0	d__Bacteria;p__Firmicutes_A;c__Clostridia;o__Oscillospirales;f__Acutalibacteraceae;g__Marseille-P4683;s__Marseille-P4683 sp900232885	ftp://ftp.ebi.ac.uk/pub/databases/metagenomics/mgnify_genomes/human-gut/v2.0/all_genomes/MGYG0000001/MGYG000000129/genomes1/MGYG000000129.gff.gz
MGYG000000130	Isolate	98.95	0	d__Bacteria;p__Firmicutes_A;c__Clostridia;o__Tissierellales;f__Peptoniphilaceae;g__Peptoniphilus_C;s__Peptoniphilus_C sp902363535	ftp://ftp.ebi.ac.uk/pub/databases/metagenomics/mgnify_genomes/human-gut/v2.0/all_genomes/MGYG0000001/MGYG000000130/genomes1/MGYG000000130.gff.gz
MGYG000000131	Isolate	97.99	1.34	d__Bacteria;p__Firmicutes_A;c__Clostridia;o__Oscillospirales;f__Ruminococcaceae;g__Anaerotruncus;s__Anaerotruncus rubiinfantis	ftp://ftp.ebi.ac.uk/pub/databases/metagenomics/mgnify_genomes/human-gut/v2.0/all_genomes/MGYG0000001/MGYG000000131/genomes1/MGYG000000131.gff.gz
MGYG000000132	Isolate	100	0.94	d__Bacteria;p__Firmicutes;c__Bacilli;o__Erysipelotrichales;f__Erysipelatoclostridiaceae;g__Beduini;s__Beduini sp902363625	ftp://ftp.ebi.ac.uk/pub/databases/metagenomics/mgnify_genomes/human-gut/v2.0/all_genomes/MGYG0000001/MGYG000000132/genomes1/MGYG000000132.gff.gz
MGYG000000133	Isolate	99.37	0	d__Bacteria;p__Firmicutes_A;c__Clostridia;o__Lachnospirales;f__Lachnospiraceae;g__Blautia_A;s__Blautia_A caecimuris	ftp://ftp.ebi.ac.uk/pub/databases/metagenomics/mgnify_genomes/human-gut/v2.0/all_genomes/MGYG0000001/MGYG000000133/genomes1/MGYG000000133.gff.gz
MGYG000000134	Isolate	100	0.94	d__Bacteria;p__Firmicutes;c__Bacilli;o__Erysipelotrichales;f__Erysipelatoclostridiaceae;g__Longibaculum;s__Longibaculum muris	ftp://ftp.ebi.ac.uk/pub/databases/metagenomics/mgnify_genomes/human-gut/v2.0/all_genomes/MGYG0000001/MGYG000000134/genomes1/MGYG000000134.gff.gz
MGYG000000135	Isolate	99.37	0.32	d__Bacteria;p__Firmicutes_A;c__Clostridia;o__Lachnospirales;f__Lachnospiraceae;g__Murimonas;s__Murimonas intestini	ftp://ftp.ebi.ac.uk/pub/databases/metagenomics/mgnify_genomes/human-gut/v2.0/all_genomes/MGYG0000001/MGYG000000135/genomes1/MGYG000000135.gff.gz
MGYG000000136	Isolate	99.21	1.36	d__Bacteria;p__Firmicutes_A;c__Clostridia;o__Lachnospirales;f__Lachnospiraceae;g__Agathobacter;s__Agathobacter sp000434275	ftp://ftp.ebi.ac.uk/pub/databases/metagenomics/mgnify_genomes/human-gut/v2.0/all_genomes/MGYG0000001/MGYG000000136/genomes1/MGYG000000136.gff.gz
MGYG000000137	Isolate	99.37	0	d__Bacteria;p__Firmicutes_A;c__Clostridia;o__Lachnospirales;f__Lachnospiraceae;g__UBA7160;s__UBA7160 sp902363665	ftp://ftp.ebi.ac.uk/pub/databases/metagenomics/mgnify_genomes/human-gut/v2.0/all_genomes/MGYG0000001/MGYG000000137/genomes1/MGYG000000137.gff.gz
MGYG000000138	Isolate	99.42	0	d__Bacteria;p__Bacteroidota;c__Bacteroidia;o__Bacteroidales;f__Tannerellaceae;g__Parabacteroides;s__Parabacteroides johnsonii	ftp://ftp.ebi.ac.uk/pub/databases/metagenomics/mgnify_genomes/human-gut/v2.0/all_genomes/MGYG0000001/MGYG000000138/genomes1/MGYG000000138.gff.gz
MGYG000000139	Isolate	100	0.67	d__Bacteria;p__Firmicutes_A;c__Clostridia;o__Lachnospirales;f__Lachnospiraceae;g__Eubacterium_G;s__Eubacterium_G sp000434315	ftp://ftp.ebi.ac.uk/pub/databases/metagenomics/mgnify_genomes/human-gut/v2.0/all_genomes/MGYG0000001/MGYG000000139/genomes1/MGYG000000139.gff.gz
MGYG000000140	Isolate	100	0	d__Bacteria;p__Firmicutes_A;c__Clostridia;o__Lachnospirales;f__Lachnospiraceae;g__UMGS1375;s__UMGS1375 sp900066615	ftp://ftp.ebi.ac.uk/pub/databases/metagenomics/mgnify_genomes/human-gut/v2.0/all_genomes/MGYG0000001/MGYG000000140/genomes1/MGYG000000140.gff.gz
MGYG000000141	Isolate	99.37	0	d__Bacteria;p__Firmicutes_A;c__Clostridia;o__Lachnospirales;f__Lachnospiraceae;g__UBA7182;s__UBA7182 sp003480725	ftp://ftp.ebi.ac.uk/pub/databases/metagenomics/mgnify_genomes/human-gut/v2.0/all_genomes/MGYG0000001/MGYG000000141/genomes1/MGYG000000141.gff.gz
MGYG000000142	Isolate	99.37	0.32	d__Bacteria;p__Firmicutes_A;c__Clostridia;o__Lachnospirales;f__Lachnospiraceae;g__Blautia_A;s__Blautia_A massiliensis	ftp://ftp.ebi.ac.uk/pub/databases/metagenomics/mgnify_genomes/human-gut/v2.0/all_genomes/MGYG0000001/MGYG000000142/genomes1/MGYG000000142.gff.gz
MGYG000000143	Isolate	99.4	0	d__Bacteria;p__Firmicutes;c__Bacilli;o__Haloplasmatales_A;f__Turicibacteraceae;g__Turicibacter;s__Turicibacter sanguinis	ftp://ftp.ebi.ac.uk/pub/databases/metagenomics/mgnify_genomes/human-gut/v2.0/all_genomes/MGYG0000001/MGYG000000143/genomes1/MGYG000000143.gff.gz
MGYG000000144	Isolate	99.62	0	d__Bacteria;p__Bacteroidota;c__Bacteroidia;o__Bacteroidales;f__Barnesiellaceae;g__Barnesiella;s__Barnesiella intestinihominis	ftp://ftp.ebi.ac.uk/pub/databases/metagenomics/mgnify_genomes/human-gut/v2.0/all_genomes/MGYG0000001/MGYG000000144/genomes1/MGYG000000144.gff.gz
MGYG000000145	Isolate	99.37	0	d__Bacteria;p__Firmicutes_A;c__Clostridia;o__Lachnospirales;f__Lachnospiraceae;g__Lacrimispora;s__Lacrimispora sp902363735	ftp://ftp.ebi.ac.uk/pub/databases/metagenomics/mgnify_genomes/human-gut/v2.0/all_genomes/MGYG0000001/MGYG000000145/genomes1/MGYG000000145.gff.gz
MGYG000000146	Isolate	99.42	0	d__Bacteria;p__Firmicutes_A;c__Clostridia;o__Lachnospirales;f__Lachnospiraceae;g__Dorea;s__Dorea formicigenerans	ftp://ftp.ebi.ac.uk/pub/databases/metagenomics/mgnify_genomes/human-gut/v2.0/all_genomes/MGYG0000001/MGYG000000146/genomes1/MGYG000000146.gff.gz
MGYG000000147	Isolate	99.59	0.02	d__Bacteria;p__Firmicutes;c__Bacilli;o__Bacillales;f__Bacillaceae;g__Bacillus;s__Bacillus paralicheniformis	ftp://ftp.ebi.ac.uk/pub/databases/metagenomics/mgnify_genomes/human-gut/v2.0/all_genomes/MGYG0000001/MGYG000000147/genomes1/MGYG000000147.gff.gz
MGYG000000148	Isolate	99.37	0	d__Bacteria;p__Firmicutes_A;c__Clostridia;o__Lachnospirales;f__Lachnospiraceae;g__Faecalimonas;s__Faecalimonas phoceensis	ftp://ftp.ebi.ac.uk/pub/databases/metagenomics/mgnify_genomes/human-gut/v2.0/all_genomes/MGYG0000001/MGYG000000148/genomes1/MGYG000000148.gff.gz
MGYG000000149	Isolate	99.19	1.69	d__Bacteria;p__Firmicutes_A;c__Clostridia;o__Clostridiales;f__Clostridiaceae;g__Clostridium;s__Clostridium saudiense	ftp://ftp.ebi.ac.uk/pub/databases/metagenomics/mgnify_genomes/human-gut/v2.0/all_genomes/MGYG0000001/MGYG000000149/genomes1/MGYG000000149.gff.gz
MGYG000000150	Isolate	99.37	0.32	d__Bacteria;p__Firmicutes_A;c__Clostridia;o__Lachnospirales;f__Lachnospiraceae;g__Hungatella;s__Hungatella sp005845265	ftp://ftp.ebi.ac.uk/pub/databases/metagenomics/mgnify_genomes/human-gut/v2.0/all_genomes/MGYG0000001/MGYG000000150/genomes1/MGYG000000150.gff.gz
MGYG000000151	Isolate	99.19	0	d__Bacteria;p__Firmicutes_A;c__Clostridia;o__Clostridiales;f__Clostridiaceae;g__Clostridium;s__Clostridium paraputrificum	ftp://ftp.ebi.ac.uk/pub/databases/metagenomics/mgnify_genomes/human-gut/v2.0/all_genomes/MGYG0000001/MGYG000000151/genomes1/MGYG000000151.gff.gz
MGYG000000152	Isolate	99.37	0.84	d__Bacteria;p__Firmicutes_A;c__Clostridia;o__Lachnospirales;f__Lachnospiraceae;g__Lacrimispora;s__Lacrimispora sp902363835	ftp://ftp.ebi.ac.uk/pub/databases/metagenomics/mgnify_genomes/human-gut/v2.0/all_genomes/MGYG0000001/MGYG000000152/genomes1/MGYG000000152.gff.gz
MGYG000000153	Isolate	98.19	1.6	d__Bacteria;p__Firmicutes_A;c__Clostridia;o__Lachnospirales;f__Lachnospiraceae;g__CAG-45;s__CAG-45 sp000438375	ftp://ftp.ebi.ac.uk/pub/databases/metagenomics/mgnify_genomes/human-gut/v2.0/all_genomes/MGYG0000001/MGYG000000153/genomes1/MGYG000000153.gff.gz
MGYG000000154	Isolate	99.52	1.22	d__Bacteria;p__Firmicutes_A;c__Clostridia;o__Lachnospirales;f__Lachnospiraceae;g__RUG115;s__RUG115 sp900066395	ftp://ftp.ebi.ac.uk/pub/databases/metagenomics/mgnify_genomes/human-gut/v2.0/all_genomes/MGYG0000001/MGYG000000154/genomes1/MGYG000000154.gff.gz
MGYG000000155	Isolate	99.08	0.61	d__Bacteria;p__Firmicutes;c__Bacilli;o__Lactobacillales;f__Lactobacillaceae;g__Weissella;s__Weissella confusa	ftp://ftp.ebi.ac.uk/pub/databases/metagenomics/mgnify_genomes/human-gut/v2.0/all_genomes/MGYG0000001/MGYG000000155/genomes1/MGYG000000155.gff.gz
MGYG000000156	Isolate	100	0	d__Bacteria;p__Actinobacteriota;c__Coriobacteriia;o__Coriobacteriales;f__Coriobacteriaceae;g__Collinsella;s__Collinsella sp002232035	ftp://ftp.ebi.ac.uk/pub/databases/metagenomics/mgnify_genomes/human-gut/v2.0/all_genomes/MGYG0000001/MGYG000000156/genomes1/MGYG000000156.gff.gz
MGYG000000157	Isolate	100	1.4	d__Bacteria;p__Firmicutes_A;c__Clostridia;o__Peptostreptococcales;f__Peptostreptococcaceae;g__Paraclostridium;s__Paraclostridium sordellii	ftp://ftp.ebi.ac.uk/pub/databases/metagenomics/mgnify_genomes/human-gut/v2.0/all_genomes/MGYG0000001/MGYG000000157/genomes1/MGYG000000157.gff.gz
MGYG000000158	Isolate	100	0.81	d__Bacteria;p__Actinobacteriota;c__Coriobacteriia;o__Coriobacteriales;f__Coriobacteriaceae;g__Collinsella;s__Collinsella sp003436275	ftp://ftp.ebi.ac.uk/pub/databases/metagenomics/mgnify_genomes/human-gut/v2.0/all_genomes/MGYG0000001/MGYG000000158/genomes1/MGYG000000158.gff.gz
MGYG000000159	Isolate	98.83	0.88	d__Bacteria;p__Firmicutes_A;c__Clostridia;o__Lachnospirales;f__Lachnospiraceae;g__Sellimonas;s__Sellimonas intestinalis	ftp://ftp.ebi.ac.uk/pub/databases/metagenomics/mgnify_genomes/human-gut/v2.0/all_genomes/MGYG0000001/MGYG000000159/genomes1/MGYG000000159.gff.gz
MGYG000000160	Isolate	100	0.81	d__Bacteria;p__Actinobacteriota;c__Coriobacteriia;o__Coriobacteriales;f__Coriobacteriaceae;g__Collinsella;s__Collinsella sp003479805	ftp://ftp.ebi.ac.uk/pub/databases/metagenomics/mgnify_genomes/human-gut/v2.0/all_genomes/MGYG0000001/MGYG000000160/genomes1/MGYG000000160.gff.gz
MGYG000000161	Isolate	98.94	0	d__Bacteria;p__Firmicutes;c__Bacilli;o__Lactobacillales;f__Lactobacillaceae;g__Lactobacillus;s__Lactobacillus amylovorus	ftp://ftp.ebi.ac.uk/pub/databases/metagenomics/mgnify_genomes/human-gut/v2.0/all_genomes/MGYG0000001/MGYG000000161/genomes1/MGYG000000161.gff.gz
MGYG000000162	Isolate	99.01	0.47	d__Bacteria;p__Firmicutes;c__Bacilli;o__Lactobacillales;f__Enterococcaceae;g__Enterococcus_B;s__Enterococcus_B durans	ftp://ftp.ebi.ac.uk/pub/databases/metagenomics/mgnify_genomes/human-gut/v2.0/all_genomes/MGYG0000001/MGYG000000162/genomes1/MGYG000000162.gff.gz
MGYG000000163	Isolate	98.02	0.87	d__Bacteria;p__Firmicutes;c__Bacilli;o__Lactobacillales;f__Enterococcaceae;g__Enterococcus_C;s__Enterococcus_C asini	ftp://ftp.ebi.ac.uk/pub/databases/metagenomics/mgnify_genomes/human-gut/v2.0/all_genomes/MGYG0000001/MGYG000000163/genomes1/MGYG000000163.gff.gz
MGYG000000164	Isolate	98.83	0.73	d__Bacteria;p__Firmicutes_A;c__Clostridia;o__Lachnospirales;f__Lachnospiraceae;g__Mediterraneibacter_A;s__Mediterraneibacter_A butyricigenes	ftp://ftp.ebi.ac.uk/pub/databases/metagenomics/mgnify_genomes/human-gut/v2.0/all_genomes/MGYG0000001/MGYG000000164/genomes1/MGYG000000164.gff.gz
MGYG000000165	Isolate	98.73	0	d__Bacteria;p__Firmicutes_A;c__Clostridia;o__Lachnospirales;f__Lachnospiraceae;g__Extibacter;s__Extibacter muris	ftp://ftp.ebi.ac.uk/pub/databases/metagenomics/mgnify_genomes/human-gut/v2.0/all_genomes/MGYG0000001/MGYG000000165/genomes1/MGYG000000165.gff.gz
MGYG000000166	Isolate	99.18	0	d__Bacteria;p__Firmicutes;c__Bacilli;o__Lactobacillales;f__Lactobacillaceae;g__Limosilactobacillus;s__Limosilactobacillus fermentum	ftp://ftp.ebi.ac.uk/pub/databases/metagenomics/mgnify_genomes/human-gut/v2.0/all_genomes/MGYG0000001/MGYG000000166/genomes1/MGYG000000166.gff.gz
MGYG000000167	Isolate	100	0.81	d__Bacteria;p__Actinobacteriota;c__Coriobacteriia;o__Coriobacteriales;f__Coriobacteriaceae;g__Collinsella;s__Collinsella sp002232035	ftp://ftp.ebi.ac.uk/pub/databases/metagenomics/mgnify_genomes/human-gut/v2.0/all_genomes/MGYG0000001/MGYG000000167/genomes1/MGYG000000167.gff.gz
MGYG000000168	Isolate	99.46	1.61	d__Bacteria;p__Bacteroidota;c__Bacteroidia;o__Bacteroidales;f__Marinifilaceae;g__Butyricimonas;s__Butyricimonas sp003479425	ftp://ftp.ebi.ac.uk/pub/databases/metagenomics/mgnify_genomes/human-gut/v2.0/all_genomes/MGYG0000001/MGYG000000168/genomes1/MGYG000000168.gff.gz
MGYG000000169	Isolate	99.33	0.67	d__Bacteria;p__Firmicutes_A;c__Clostridia;o__Lachnospirales;f__Lachnospiraceae;g__Eubacterium_G;s__Eubacterium_G sp000432355	ftp://ftp.ebi.ac.uk/pub/databases/metagenomics/mgnify_genomes/human-gut/v2.0/all_genomes/MGYG0000001/MGYG000000169/genomes1/MGYG000000169.gff.gz
MGYG000000170	Isolate	99.52	0	d__Bacteria;p__Bacteroidota;c__Bacteroidia;o__Bacteroidales;f__Rikenellaceae;g__Alistipes_A;s__Alistipes_A sp900240235	ftp://ftp.ebi.ac.uk/pub/databases/metagenomics/mgnify_genomes/human-gut/v2.0/all_genomes/MGYG0000001/MGYG000000170/genomes1/MGYG000000170.gff.gz
MGYG000000171	Isolate	99.37	0.63	d__Bacteria;p__Firmicutes_A;c__Clostridia;o__Lachnospirales;f__Lachnospiraceae;g__Blautia_A;s__Blautia_A sp900120195	ftp://ftp.ebi.ac.uk/pub/databases/metagenomics/mgnify_genomes/human-gut/v2.0/all_genomes/MGYG0000001/MGYG000000171/genomes1/MGYG000000171.gff.gz
MGYG000000172	Isolate	99.22	0	d__Bacteria;p__Firmicutes_A;c__Clostridia;o__Lachnospirales;f__Lachnospiraceae;g__Enterocloster;s__Enterocloster lavalensis	ftp://ftp.ebi.ac.uk/pub/databases/metagenomics/mgnify_genomes/human-gut/v2.0/all_genomes/MGYG0000001/MGYG000000172/genomes1/MGYG000000172.gff.gz
MGYG000000173	Isolate	100	0	d__Bacteria;p__Firmicutes;c__Bacilli;o__Erysipelotrichales;f__Erysipelotrichaceae;g__Bulleidia;s__Bulleidia moorei	ftp://ftp.ebi.ac.uk/pub/databases/metagenomics/mgnify_genomes/human-gut/v2.0/all_genomes/MGYG0000001/MGYG000000173/genomes1/MGYG000000173.gff.gz
MGYG000000174	Isolate	99.62	0	d__Bacteria;p__Bacteroidota;c__Bacteroidia;o__Bacteroidales;f__Tannerellaceae;g__Parabacteroides;s__Parabacteroides faecis	ftp://ftp.ebi.ac.uk/pub/databases/metagenomics/mgnify_genomes/human-gut/v2.0/all_genomes/MGYG0000001/MGYG000000174/genomes1/MGYG000000174.gff.gz
MGYG000000175	Isolate	99.42	0	d__Bacteria;p__Firmicutes_A;c__Clostridia;o__Lachnospirales;f__Lachnospiraceae;g__Muricomes;s__Muricomes sp000509105	ftp://ftp.ebi.ac.uk/pub/databases/metagenomics/mgnify_genomes/human-gut/v2.0/all_genomes/MGYG0000001/MGYG000000175/genomes1/MGYG000000175.gff.gz
MGYG000000176	Isolate	99.12	0.29	d__Bacteria;p__Firmicutes_A;c__Clostridia;o__Lachnospirales;f__Lachnospiraceae;g__Muricomes;s__Muricomes oroticus	ftp://ftp.ebi.ac.uk/pub/databases/metagenomics/mgnify_genomes/human-gut/v2.0/all_genomes/MGYG0000001/MGYG000000176/genomes1/MGYG000000176.gff.gz
MGYG000000177	Isolate	97.99	0	d__Bacteria;p__Firmicutes_A;c__Clostridia;o__Lachnospirales;f__Anaerotignaceae;g__Anaerotignum;s__Anaerotignum faecicola	ftp://ftp.ebi.ac.uk/pub/databases/metagenomics/mgnify_genomes/human-gut/v2.0/all_genomes/MGYG0000001/MGYG000000177/genomes1/MGYG000000177.gff.gz
MGYG000000178	Isolate	99.33	0	d__Bacteria;p__Firmicutes_A;c__Clostridia;o__Oscillospirales;f__Oscillospiraceae;g__Lawsonibacter;s__Lawsonibacter sp003478995	ftp://ftp.ebi.ac.uk/pub/databases/metagenomics/mgnify_genomes/human-gut/v2.0/all_genomes/MGYG0000001/MGYG000000178/genomes1/MGYG000000178.gff.gz
MGYG000000179	Isolate	99.37	0	d__Bacteria;p__Firmicutes_A;c__Clostridia;o__Lachnospirales;f__Lachnospiraceae;g__Enterocloster;s__Enterocloster aldenensis	ftp://ftp.ebi.ac.uk/pub/databases/metagenomics/mgnify_genomes/human-gut/v2.0/all_genomes/MGYG0000001/MGYG000000179/genomes1/MGYG000000179.gff.gz
MGYG000000180	Isolate	100	1.61	d__Bacteria;p__Actinobacteriota;c__Coriobacteriia;o__Coriobacteriales;f__Coriobacteriaceae;g__Collinsella;s__Collinsella sp003459505	ftp://ftp.ebi.ac.uk/pub/databases/metagenomics/mgnify_genomes/human-gut/v2.0/all_genomes/MGYG0000001/MGYG000000180/genomes1/MGYG000000180.gff.gz
MGYG000000181	Isolate	96.04	0.84	d__Bacteria;p__Firmicutes_A;c__Clostridia;o__Lachnospirales;f__Lachnospiraceae;g__UBA9414;s__UBA9414 sp003458885	ftp://ftp.ebi.ac.uk/pub/databases/metagenomics/mgnify_genomes/human-gut/v2.0/all_genomes/MGYG0000001/MGYG000000181/genomes1/MGYG000000181.gff.gz
MGYG000000182	Isolate	100	0.08	d__Bacteria;p__Firmicutes_C;c__Negativicutes;o__Selenomonadales;f__Selenomonadaceae;g__Mitsuokella;s__Mitsuokella sp003458855	ftp://ftp.ebi.ac.uk/pub/databases/metagenomics/mgnify_genomes/human-gut/v2.0/all_genomes/MGYG0000001/MGYG000000182/genomes1/MGYG000000182.gff.gz
MGYG000000183	Isolate	99.46	0	d__Bacteria;p__Bacteroidota;c__Bacteroidia;o__Bacteroidales;f__Marinifilaceae;g__Butyricimonas;s__Butyricimonas paravirosa	ftp://ftp.ebi.ac.uk/pub/databases/metagenomics/mgnify_genomes/human-gut/v2.0/all_genomes/MGYG0000001/MGYG000000183/genomes1/MGYG000000183.gff.gz
MGYG000000184	Isolate	99.37	0	d__Bacteria;p__Firmicutes_A;c__Clostridia;o__Lachnospirales;f__Lachnospiraceae;g__Blautia_A;s__Blautia_A luti	ftp://ftp.ebi.ac.uk/pub/databases/metagenomics/mgnify_genomes/human-gut/v2.0/all_genomes/MGYG0000001/MGYG000000184/genomes1/MGYG000000184.gff.gz
MGYG000000185	Isolate	99.92	0.67	d__Bacteria;p__Firmicutes_A;c__Clostridia;o__Oscillospirales;f__Butyricicoccaceae;g__Agathobaculum;s__Agathobaculum butyriciproducens	ftp://ftp.ebi.ac.uk/pub/databases/metagenomics/mgnify_genomes/human-gut/v2.0/all_genomes/MGYG0000001/MGYG000000185/genomes1/MGYG000000185.gff.gz
MGYG000000186	Isolate	98.11	1.25	d__Bacteria;p__Firmicutes;c__Bacilli;o__Erysipelotrichales;f__Erysipelotrichaceae;g__Holdemanella;s__Holdemanella sp003458715	ftp://ftp.ebi.ac.uk/pub/databases/metagenomics/mgnify_genomes/human-gut/v2.0/all_genomes/MGYG0000001/MGYG000000186/genomes1/MGYG000000186.gff.gz
MGYG000000187	Isolate	98.08	0.67	d__Bacteria;p__Firmicutes_A;c__Clostridia;o__Lachnospirales;f__Lachnospiraceae;g__Lachnospira;s__Lachnospira sp003537285	ftp://ftp.ebi.ac.uk/pub/databases/metagenomics/mgnify_genomes/human-gut/v2.0/all_genomes/MGYG0000001/MGYG000000187/genomes1/MGYG000000187.gff.gz
MGYG000000188	Isolate	100	0.81	d__Bacteria;p__Actinobacteriota;c__Coriobacteriia;o__Coriobacteriales;f__Coriobacteriaceae;g__Collinsella;s__Collinsella sp003462685	ftp://ftp.ebi.ac.uk/pub/databases/metagenomics/mgnify_genomes/human-gut/v2.0/all_genomes/MGYG0000001/MGYG000000188/genomes1/MGYG000000188.gff.gz
MGYG000000189	Isolate	99.33	0	d__Bacteria;p__Firmicutes_A;c__Clostridia;o__Lachnospirales;f__Lachnospiraceae;g__Coprococcus;s__Coprococcus sp900066115	ftp://ftp.ebi.ac.uk/pub/databases/metagenomics/mgnify_genomes/human-gut/v2.0/all_genomes/MGYG0000001/MGYG000000189/genomes1/MGYG000000189.gff.gz
MGYG000000190	Isolate	98.66	0	d__Bacteria;p__Firmicutes_A;c__Clostridia;o__Lachnospirales;f__Lachnospiraceae;g__CAG-127;s__CAG-127 sp900319515	ftp://ftp.ebi.ac.uk/pub/databases/metagenomics/mgnify_genomes/human-gut/v2.0/all_genomes/MGYG0000001/MGYG000000190/genomes1/MGYG000000190.gff.gz
MGYG000000191	Isolate	100	0	d__Bacteria;p__Firmicutes;c__Bacilli;o__Bacillales_B;f__Bacillaceae_C;g__Weizmannia;s__Weizmannia coagulans	ftp://ftp.ebi.ac.uk/pub/databases/metagenomics/mgnify_genomes/human-gut/v2.0/all_genomes/MGYG0000001/MGYG000000191/genomes1/MGYG000000191.gff.gz
MGYG000000192	Isolate	100	0.32	d__Bacteria;p__Firmicutes;c__Bacilli;o__Erysipelotrichales;f__Erysipelotrichaceae;g__Holdemania;s__Holdemania filiformis	ftp://ftp.ebi.ac.uk/pub/databases/metagenomics/mgnify_genomes/human-gut/v2.0/all_genomes/MGYG0000001/MGYG000000192/genomes1/MGYG000000192.gff.gz
MGYG000000193	Isolate	97.47	1.9	d__Bacteria;p__Firmicutes_A;c__Clostridia;o__Lachnospirales;f__Lachnospiraceae;g__KLE1615;s__KLE1615 sp900066985	ftp://ftp.ebi.ac.uk/pub/databases/metagenomics/mgnify_genomes/human-gut/v2.0/all_genomes/MGYG0000001/MGYG000000193/genomes1/MGYG000000193.gff.gz
MGYG000000194	Isolate	98.73	1.9	d__Bacteria;p__Firmicutes_A;c__Clostridia;o__Lachnospirales;f__Lachnospiraceae;g__UBA9502;s__UBA9502 sp003478505	ftp://ftp.ebi.ac.uk/pub/databases/metagenomics/mgnify_genomes/human-gut/v2.0/all_genomes/MGYG0000001/MGYG000000194/genomes1/MGYG000000194.gff.gz
MGYG000000195	Isolate	100	0	d__Bacteria;p__Firmicutes_A;c__Clostridia;o__Oscillospirales;f__Ruminococcaceae;g__Faecalibacterium;s__Faecalibacterium prausnitzii_E	ftp://ftp.ebi.ac.uk/pub/databases/metagenomics/mgnify_genomes/human-gut/v2.0/all_genomes/MGYG0000001/MGYG000000195/genomes1/MGYG000000195.gff.gz
MGYG000000196	Isolate	99.41	0	d__Bacteria;p__Bacteroidota;c__Bacteroidia;o__Bacteroidales;f__Bacteroidaceae;g__Bacteroides;s__Bacteroides thetaiotaomicron	ftp://ftp.ebi.ac.uk/pub/databases/metagenomics/mgnify_genomes/human-gut/v2.0/all_genomes/MGYG0000001/MGYG000000196/genomes1/MGYG000000196.gff.gz
MGYG000000197	Isolate	100	0.81	d__Bacteria;p__Actinobacteriota;c__Coriobacteriia;o__Coriobacteriales;f__Coriobacteriaceae;g__Collinsella;s__Collinsella sp003458415	ftp://ftp.ebi.ac.uk/pub/databases/metagenomics/mgnify_genomes/human-gut/v2.0/all_genomes/MGYG0000001/MGYG000000197/genomes1/MGYG000000197.gff.gz
MGYG000000198	Isolate	99.37	0	d__Bacteria;p__Firmicutes_A;c__Clostridia;o__Lachnospirales;f__Lachnospiraceae;g__Enterocloster;s__Enterocloster citroniae	ftp://ftp.ebi.ac.uk/pub/databases/metagenomics/mgnify_genomes/human-gut/v2.0/all_genomes/MGYG0000001/MGYG000000198/genomes1/MGYG000000198.gff.gz
MGYG000000199	Isolate	99.92	0	d__Bacteria;p__Firmicutes;c__Bacilli;o__Lactobacillales;f__Streptococcaceae;g__Streptococcus;s__Streptococcus parasanguinis_B	ftp://ftp.ebi.ac.uk/pub/databases/metagenomics/mgnify_genomes/human-gut/v2.0/all_genomes/MGYG0000001/MGYG000000199/genomes1/MGYG000000199.gff.gz
MGYG000000200	Isolate	99.37	0	d__Bacteria;p__Firmicutes_A;c__Clostridia;o__Lachnospirales;f__Lachnospiraceae;g__Blautia_A;s__Blautia_A sp003471165	ftp://ftp.ebi.ac.uk/pub/databases/metagenomics/mgnify_genomes/human-gut/v2.0/all_genomes/MGYG0000002/MGYG000000200/genomes1/MGYG000000200.gff.gz
MGYG000000201	Isolate	99.37	0	d__Bacteria;p__Firmicutes_A;c__Clostridia;o__Lachnospirales;f__Lachnospiraceae;g__Blautia_A;s__Blautia_A sp900066145	ftp://ftp.ebi.ac.uk/pub/databases/metagenomics/mgnify_genomes/human-gut/v2.0/all_genomes/MGYG0000002/MGYG000000201/genomes1/MGYG000000201.gff.gz
MGYG000000202	Isolate	98.82	2.06	d__Bacteria;p__Firmicutes_A;c__Clostridia;o__Lachnospirales;f__Lachnospiraceae;g__AF33-28;s__AF33-28 sp003477885	ftp://ftp.ebi.ac.uk/pub/databases/metagenomics/mgnify_genomes/human-gut/v2.0/all_genomes/MGYG0000002/MGYG000000202/genomes1/MGYG000000202.gff.gz
MGYG000000203	Isolate	99.46	0	d__Bacteria;p__Bacteroidota;c__Bacteroidia;o__Bacteroidales;f__Marinifilaceae;g__Butyricimonas;s__Butyricimonas virosa	ftp://ftp.ebi.ac.uk/pub/databases/metagenomics/mgnify_genomes/human-gut/v2.0/all_genomes/MGYG0000002/MGYG000000203/genomes1/MGYG000000203.gff.gz
MGYG000000204	Isolate	99.33	0	d__Bacteria;p__Firmicutes_A;c__Clostridia;o__Lachnospirales;f__Lachnospiraceae;g__Eubacterium_G;s__Eubacterium_G sp000435815	ftp://ftp.ebi.ac.uk/pub/databases/metagenomics/mgnify_genomes/human-gut/v2.0/all_genomes/MGYG0000002/MGYG000000204/genomes1/MGYG000000204.gff.gz
MGYG000000205	Isolate	100	0	d__Bacteria;p__Firmicutes_A;c__Clostridia;o__Lachnospirales;f__Lachnospiraceae;g__CAG-81;s__CAG-81 sp900066535	ftp://ftp.ebi.ac.uk/pub/databases/metagenomics/mgnify_genomes/human-gut/v2.0/all_genomes/MGYG0000002/MGYG000000205/genomes1/MGYG000000205.gff.gz
MGYG000000206	Isolate	99.22	1.75	d__Bacteria;p__Firmicutes_A;c__Clostridia;o__Lachnospirales;f__Lachnospiraceae;g__Lachnoclostridium_B;s__Lachnoclostridium_B sp900066555	ftp://ftp.ebi.ac.uk/pub/databases/metagenomics/mgnify_genomes/human-gut/v2.0/all_genomes/MGYG0000002/MGYG000000206/genomes1/MGYG000000206.gff.gz
MGYG000000207	Isolate	100	1.61	d__Bacteria;p__Actinobacteriota;c__Coriobacteriia;o__Coriobacteriales;f__Coriobacteriaceae;g__Collinsella;s__Collinsella sp002232035	ftp://ftp.ebi.ac.uk/pub/databases/metagenomics/mgnify_genomes/human-gut/v2.0/all_genomes/MGYG0000002/MGYG000000207/genomes1/MGYG000000207.gff.gz
MGYG000000208	Isolate	99.33	0	d__Bacteria;p__Firmicutes_A;c__Clostridia;o__Lachnospirales;f__Lachnospiraceae;g__Eubacterium_G;s__Eubacterium_G ventriosum	ftp://ftp.ebi.ac.uk/pub/databases/metagenomics/mgnify_genomes/human-gut/v2.0/all_genomes/MGYG0000002/MGYG000000208/genomes1/MGYG000000208.gff.gz
MGYG000000209	Isolate	98.66	0	d__Bacteria;p__Firmicutes_A;c__Clostridia;o__Lachnospirales;f__Lachnospiraceae;g__Eubacterium_F;s__Eubacterium_F sp003491505	ftp://ftp.ebi.ac.uk/pub/databases/metagenomics/mgnify_genomes/human-gut/v2.0/all_genomes/MGYG0000002/MGYG000000209/genomes1/MGYG000000209.gff.gz
MGYG000000210	Isolate	100	1.61	d__Bacteria;p__Actinobacteriota;c__Coriobacteriia;o__Coriobacteriales;f__Coriobacteriaceae;g__Collinsella;s__	ftp://ftp.ebi.ac.uk/pub/databases/metagenomics/mgnify_genomes/human-gut/v2.0/all_genomes/MGYG0000002/MGYG000000210/genomes1/MGYG000000210.gff.gz
MGYG000000211	Isolate	99.13	0.37	d__Bacteria;p__Bacteroidota;c__Bacteroidia;o__Bacteroidales;f__Bacteroidaceae;g__Bacteroides;s__Bacteroides sp900556215	ftp://ftp.ebi.ac.uk/pub/databases/metagenomics/mgnify_genomes/human-gut/v2.0/all_genomes/MGYG0000002/MGYG000000211/genomes1/MGYG000000211.gff.gz
MGYG000000212	Isolate	99.37	0	d__Bacteria;p__Firmicutes_A;c__Clostridia;o__Lachnospirales;f__Lachnospiraceae;g__Blautia_A;s__Blautia_A obeum	ftp://ftp.ebi.ac.uk/pub/databases/metagenomics/mgnify_genomes/human-gut/v2.0/all_genomes/MGYG0000002/MGYG000000212/genomes1/MGYG000000212.gff.gz
MGYG000000213	Isolate	98.73	0.13	d__Bacteria;p__Firmicutes_A;c__Clostridia;o__Lachnospirales;f__Lachnospiraceae;g__Blautia_A;s__Blautia_A sp003477525	ftp://ftp.ebi.ac.uk/pub/databases/metagenomics/mgnify_genomes/human-gut/v2.0/all_genomes/MGYG0000002/MGYG000000213/genomes1/MGYG000000213.gff.gz
MGYG000000214	Isolate	100	0	d__Bacteria;p__Firmicutes_C;c__Negativicutes;o__Veillonellales;f__Veillonellaceae;g__Veillonella;s__Veillonella dispar_A	ftp://ftp.ebi.ac.uk/pub/databases/metagenomics/mgnify_genomes/human-gut/v2.0/all_genomes/MGYG0000002/MGYG000000214/genomes1/MGYG000000214.gff.gz
MGYG000000215	Isolate	97.9	0	d__Bacteria;p__Bacteroidota;c__Bacteroidia;o__Bacteroidales;f__Bacteroidaceae;g__Prevotella;s__Prevotella stercorea	ftp://ftp.ebi.ac.uk/pub/databases/metagenomics/mgnify_genomes/human-gut/v2.0/all_genomes/MGYG0000002/MGYG000000215/genomes1/MGYG000000215.gff.gz
MGYG000000216	Isolate	96.68	0.32	d__Bacteria;p__Firmicutes_A;c__Clostridia;o__Lachnospirales;f__Lachnospiraceae;g__Blautia_A;s__Blautia_A sp003474435	ftp://ftp.ebi.ac.uk/pub/databases/metagenomics/mgnify_genomes/human-gut/v2.0/all_genomes/MGYG0000002/MGYG000000216/genomes1/MGYG000000216.gff.gz
MGYG000000217	Isolate	98.26	1.45	d__Bacteria;p__Firmicutes_A;c__Clostridia;o__Lachnospirales;f__Lachnospiraceae;g__Acetatifactor;s__Acetatifactor sp900066565	ftp://ftp.ebi.ac.uk/pub/databases/metagenomics/mgnify_genomes/human-gut/v2.0/all_genomes/MGYG0000002/MGYG000000217/genomes1/MGYG000000217.gff.gz
MGYG000000218	Isolate	99.38	1.2	d__Bacteria;p__Firmicutes_C;c__Negativicutes;o__Acidaminococcales;f__Acidaminococcaceae;g__Acidaminococcus;s__Acidaminococcus provencensis	ftp://ftp.ebi.ac.uk/pub/databases/metagenomics/mgnify_genomes/human-gut/v2.0/all_genomes/MGYG0000002/MGYG000000218/genomes1/MGYG000000218.gff.gz
MGYG000000219	Isolate	99.3	0	d__Bacteria;p__Firmicutes_A;c__Clostridia;o__Eubacteriales;f__Eubacteriaceae;g__Eubacterium;s__Eubacterium maltosivorans	ftp://ftp.ebi.ac.uk/pub/databases/metagenomics/mgnify_genomes/human-gut/v2.0/all_genomes/MGYG0000002/MGYG000000219/genomes1/MGYG000000219.gff.gz
MGYG000000220	Isolate	95.97	0.67	d__Bacteria;p__Firmicutes_A;c__Clostridia;o__Oscillospirales;f__Butyricicoccaceae;g__AM07-15;s__AM07-15 sp003477405	ftp://ftp.ebi.ac.uk/pub/databases/metagenomics/mgnify_genomes/human-gut/v2.0/all_genomes/MGYG0000002/MGYG000000220/genomes1/MGYG000000220.gff.gz
MGYG000000221	Isolate	99.62	0.26	d__Bacteria;p__Bacteroidota;c__Bacteroidia;o__Bacteroidales;f__Tannerellaceae;g__Parabacteroides;s__Parabacteroides bouchesdurhonensis	ftp://ftp.ebi.ac.uk/pub/databases/metagenomics/mgnify_genomes/human-gut/v2.0/all_genomes/MGYG0000002/MGYG000000221/genomes1/MGYG000000221.gff.gz
MGYG000000222	Isolate	99.42	0.58	d__Bacteria;p__Bacteroidota;c__Bacteroidia;o__Bacteroidales;f__Tannerellaceae;g__Parabacteroides;s__Parabacteroides sp003473295	ftp://ftp.ebi.ac.uk/pub/databases/metagenomics/mgnify_genomes/human-gut/v2.0/all_genomes/MGYG0000002/MGYG000000222/genomes1/MGYG000000222.gff.gz
MGYG000000223	Isolate	100	0	d__Bacteria;p__Firmicutes;c__Bacilli;o__Erysipelotrichales;f__Erysipelotrichaceae;g__NSJ-61;s__NSJ-61 sp003433845	ftp://ftp.ebi.ac.uk/pub/databases/metagenomics/mgnify_genomes/human-gut/v2.0/all_genomes/MGYG0000002/MGYG000000223/genomes1/MGYG000000223.gff.gz
MGYG000000224	Isolate	98.88	0	d__Bacteria;p__Bacteroidota;c__Bacteroidia;o__Bacteroidales;f__Bacteroidaceae;g__Bacteroides;s__Bacteroides sp003545565	ftp://ftp.ebi.ac.uk/pub/databases/metagenomics/mgnify_genomes/human-gut/v2.0/all_genomes/MGYG0000002/MGYG000000224/genomes1/MGYG000000224.gff.gz
MGYG000000225	Isolate	98.75	0.62	d__Bacteria;p__Proteobacteria;c__Gammaproteobacteria;o__Burkholderiales;f__Burkholderiaceae;g__Duodenibacillus;s__Duodenibacillus sp003472385	ftp://ftp.ebi.ac.uk/pub/databases/metagenomics/mgnify_genomes/human-gut/v2.0/all_genomes/MGYG0000002/MGYG000000225/genomes1/MGYG000000225.gff.gz
MGYG000000226	Isolate	100	0.76	d__Bacteria;p__Firmicutes;c__Bacilli;o__Lactobacillales;f__Streptococcaceae;g__Lactococcus;s__Lactococcus lactis	ftp://ftp.ebi.ac.uk/pub/databases/metagenomics/mgnify_genomes/human-gut/v2.0/all_genomes/MGYG0000002/MGYG000000226/genomes1/MGYG000000226.gff.gz
MGYG000000227	Isolate	99.59	1.18	d__Bacteria;p__Firmicutes;c__Bacilli;o__Bacillales;f__Bacillaceae;g__Bacillus;s__Bacillus sonorensis	ftp://ftp.ebi.ac.uk/pub/databases/metagenomics/mgnify_genomes/human-gut/v2.0/all_genomes/MGYG0000002/MGYG000000227/genomes1/MGYG000000227.gff.gz
MGYG000000228	Isolate	100	1.61	d__Bacteria;p__Actinobacteriota;c__Coriobacteriia;o__Coriobacteriales;f__Coriobacteriaceae;g__Collinsella;s__Collinsella sp900544115	ftp://ftp.ebi.ac.uk/pub/databases/metagenomics/mgnify_genomes/human-gut/v2.0/all_genomes/MGYG0000002/MGYG000000228/genomes1/MGYG000000228.gff.gz
MGYG000000229	Isolate	95.91	0	d__Bacteria;p__Firmicutes_A;c__Clostridia;o__Lachnospirales;f__Lachnospiraceae;g__CAG-317;s__CAG-317 sp000433215	ftp://ftp.ebi.ac.uk/pub/databases/metagenomics/mgnify_genomes/human-gut/v2.0/all_genomes/MGYG0000002/MGYG000000229/genomes1/MGYG000000229.gff.gz
MGYG000000230	Isolate	99.62	0	d__Bacteria;p__Firmicutes;c__Bacilli;o__Lactobacillales;f__Streptococcaceae;g__Lactococcus;s__Lactococcus petauri	ftp://ftp.ebi.ac.uk/pub/databases/metagenomics/mgnify_genomes/human-gut/v2.0/all_genomes/MGYG0000002/MGYG000000230/genomes1/MGYG000000230.gff.gz
MGYG000000231	Isolate	99.33	0	d__Bacteria;p__Firmicutes_A;c__Clostridia;o__Lachnospirales;f__Lachnospiraceae;g__Coprococcus;s__Coprococcus eutactus_A	ftp://ftp.ebi.ac.uk/pub/databases/metagenomics/mgnify_genomes/human-gut/v2.0/all_genomes/MGYG0000002/MGYG000000231/genomes1/MGYG000000231.gff.gz
MGYG000000232	Isolate	100	0.81	d__Bacteria;p__Actinobacteriota;c__Coriobacteriia;o__Coriobacteriales;f__Coriobacteriaceae;g__Collinsella;s__Collinsella sp902364645	ftp://ftp.ebi.ac.uk/pub/databases/metagenomics/mgnify_genomes/human-gut/v2.0/all_genomes/MGYG0000002/MGYG000000232/genomes1/MGYG000000232.gff.gz
MGYG000000233	Isolate	100	0	d__Bacteria;p__Firmicutes_A;c__Clostridia;o__Lachnospirales;f__Lachnospiraceae;g__CAG-81;s__CAG-81 sp900066785	ftp://ftp.ebi.ac.uk/pub/databases/metagenomics/mgnify_genomes/human-gut/v2.0/all_genomes/MGYG0000002/MGYG000000233/genomes1/MGYG000000233.gff.gz
MGYG000000234	Isolate	99.45	0.28	d__Bacteria;p__Firmicutes;c__Bacilli;o__Lactobacillales;f__Vagococcaceae;g__Vagococcus;s__Vagococcus teuberi	ftp://ftp.ebi.ac.uk/pub/databases/metagenomics/mgnify_genomes/human-gut/v2.0/all_genomes/MGYG0000002/MGYG000000234/genomes1/MGYG000000234.gff.gz
MGYG000000235	Isolate	99.7	0.65	d__Bacteria;p__Proteobacteria;c__Gammaproteobacteria;o__Enterobacterales;f__Enterobacteriaceae;g__Enterobacter;s__Enterobacter kobei	ftp://ftp.ebi.ac.uk/pub/databases/metagenomics/mgnify_genomes/human-gut/v2.0/all_genomes/MGYG0000002/MGYG000000235/genomes1/MGYG000000235.gff.gz
MGYG000000236	Isolate	99.26	0	d__Bacteria;p__Bacteroidota;c__Bacteroidia;o__Bacteroidales;f__Bacteroidaceae;g__Bacteroides;s__Bacteroides fragilis_A	ftp://ftp.ebi.ac.uk/pub/databases/metagenomics/mgnify_genomes/human-gut/v2.0/all_genomes/MGYG0000002/MGYG000000236/genomes1/MGYG000000236.gff.gz
MGYG000000237	Isolate	100	0.81	d__Bacteria;p__Actinobacteriota;c__Coriobacteriia;o__Coriobacteriales;f__Coriobacteriaceae;g__Collinsella;s__Collinsella sp003470665	ftp://ftp.ebi.ac.uk/pub/databases/metagenomics/mgnify_genomes/human-gut/v2.0/all_genomes/MGYG0000002/MGYG000000237/genomes1/MGYG000000237.gff.gz
MGYG000000238	Isolate	99.25	0.22	d__Bacteria;p__Firmicutes;c__Bacilli;o__Lactobacillales;f__Enterococcaceae;g__Enterococcus_D;s__Enterococcus_D casseliflavus	ftp://ftp.ebi.ac.uk/pub/databases/metagenomics/mgnify_genomes/human-gut/v2.0/all_genomes/MGYG0000002/MGYG000000238/genomes1/MGYG000000238.gff.gz
MGYG000000239	Isolate	100	0.81	d__Bacteria;p__Actinobacteriota;c__Coriobacteriia;o__Coriobacteriales;f__Coriobacteriaceae;g__Collinsella;s__Collinsella sp003471585	ftp://ftp.ebi.ac.uk/pub/databases/metagenomics/mgnify_genomes/human-gut/v2.0/all_genomes/MGYG0000002/MGYG000000239/genomes1/MGYG000000239.gff.gz
MGYG000000240	Isolate	100	0	d__Bacteria;p__Firmicutes;c__Bacilli;o__Erysipelotrichales;f__Erysipelotrichaceae;g__Amedibacterium;s__Amedibacterium intestinale	ftp://ftp.ebi.ac.uk/pub/databases/metagenomics/mgnify_genomes/human-gut/v2.0/all_genomes/MGYG0000002/MGYG000000240/genomes1/MGYG000000240.gff.gz
MGYG000000241	Isolate	100	0.59	d__Bacteria;p__Desulfobacterota;c__Desulfovibrionia;o__Desulfovibrionales;f__Desulfovibrionaceae;g__Desulfovibrio;s__Desulfovibrio legallii	ftp://ftp.ebi.ac.uk/pub/databases/metagenomics/mgnify_genomes/human-gut/v2.0/all_genomes/MGYG0000002/MGYG000000241/genomes1/MGYG000000241.gff.gz
MGYG000000242	Isolate	99.37	0.63	d__Bacteria;p__Firmicutes_A;c__Clostridia;o__Lachnospirales;f__Lachnospiraceae;g__Enterocloster;s__Enterocloster sp000431375	ftp://ftp.ebi.ac.uk/pub/databases/metagenomics/mgnify_genomes/human-gut/v2.0/all_genomes/MGYG0000002/MGYG000000242/genomes1/MGYG000000242.gff.gz
MGYG000000243	Isolate	99.26	0.19	d__Bacteria;p__Bacteroidota;c__Bacteroidia;o__Bacteroidales;f__Bacteroidaceae;g__Phocaeicola;s__Phocaeicola massiliensis	ftp://ftp.ebi.ac.uk/pub/databases/metagenomics/mgnify_genomes/human-gut/v2.0/all_genomes/MGYG0000002/MGYG000000243/genomes1/MGYG000000243.gff.gz
MGYG000000244	Isolate	100	0	d__Bacteria;p__Firmicutes;c__Bacilli;o__Erysipelotrichales;f__Erysipelatoclostridiaceae;g__Catenibacterium;s__Catenibacterium sp000437715	ftp://ftp.ebi.ac.uk/pub/databases/metagenomics/mgnify_genomes/human-gut/v2.0/all_genomes/MGYG0000002/MGYG000000244/genomes1/MGYG000000244.gff.gz
MGYG000000245	Isolate	99.03	0.36	d__Bacteria;p__Firmicutes_A;c__Clostridia;o__Lachnospirales;f__Lachnospiraceae;g__Roseburia;s__Roseburia sp003470905	ftp://ftp.ebi.ac.uk/pub/databases/metagenomics/mgnify_genomes/human-gut/v2.0/all_genomes/MGYG0000002/MGYG000000245/genomes1/MGYG000000245.gff.gz
MGYG000000246	Isolate	100	0	d__Bacteria;p__Firmicutes;c__Bacilli;o__Lactobacillales;f__Streptococcaceae;g__Streptococcus;s__Streptococcus pasteurianus	ftp://ftp.ebi.ac.uk/pub/databases/metagenomics/mgnify_genomes/human-gut/v2.0/all_genomes/MGYG0000002/MGYG000000246/genomes1/MGYG000000246.gff.gz
MGYG000000247	Isolate	100	0	d__Bacteria;p__Actinobacteriota;c__Coriobacteriia;o__Coriobacteriales;f__Coriobacteriaceae;g__Collinsella;s__Collinsella intestinalis	ftp://ftp.ebi.ac.uk/pub/databases/metagenomics/mgnify_genomes/human-gut/v2.0/all_genomes/MGYG0000002/MGYG000000247/genomes1/MGYG000000247.gff.gz
MGYG000000248	Isolate	98.77	0.61	d__Bacteria;p__Firmicutes;c__Bacilli;o__Lactobacillales;f__Lactobacillaceae;g__Weissella;s__Weissella cibaria	ftp://ftp.ebi.ac.uk/pub/databases/metagenomics/mgnify_genomes/human-gut/v2.0/all_genomes/MGYG0000002/MGYG000000248/genomes1/MGYG000000248.gff.gz
MGYG000000249	Isolate	99.12	0	d__Bacteria;p__Firmicutes_A;c__Clostridia;o__Lachnospirales;f__Lachnospiraceae;g__Mediterraneibacter;s__Mediterraneibacter faecis	ftp://ftp.ebi.ac.uk/pub/databases/metagenomics/mgnify_genomes/human-gut/v2.0/all_genomes/MGYG0000002/MGYG000000249/genomes1/MGYG000000249.gff.gz
MGYG000000250	Isolate	98.66	0	d__Bacteria;p__Firmicutes_A;c__Clostridia;o__Lachnospirales;f__Lachnospiraceae;g__TF01-11;s__TF01-11 sp001414325	ftp://ftp.ebi.ac.uk/pub/databases/metagenomics/mgnify_genomes/human-gut/v2.0/all_genomes/MGYG0000002/MGYG000000250/genomes1/MGYG000000250.gff.gz
MGYG000000251	Isolate	98.95	0.63	d__Bacteria;p__Firmicutes_A;c__Clostridia;o__Lachnospirales;f__Lachnospiraceae;g__Fusicatenibacter;s__Fusicatenibacter saccharivorans	ftp://ftp.ebi.ac.uk/pub/databases/metagenomics/mgnify_genomes/human-gut/v2.0/all_genomes/MGYG0000002/MGYG000000251/genomes1/MGYG000000251.gff.gz
MGYG000000252	Isolate	99.37	0	d__Bacteria;p__Firmicutes_A;c__Clostridia;o__Lachnospirales;f__Lachnospiraceae;g__Blautia_A;s__Blautia_A obeum_B	ftp://ftp.ebi.ac.uk/pub/databases/metagenomics/mgnify_genomes/human-gut/v2.0/all_genomes/MGYG0000002/MGYG000000252/genomes1/MGYG000000252.gff.gz
MGYG000000253	Isolate	98.11	1.11	d__Bacteria;p__Firmicutes;c__Bacilli;o__Erysipelotrichales;f__Erysipelotrichaceae;g__Holdemanella;s__Holdemanella sp002299315	ftp://ftp.ebi.ac.uk/pub/databases/metagenomics/mgnify_genomes/human-gut/v2.0/all_genomes/MGYG0000002/MGYG000000253/genomes1/MGYG000000253.gff.gz
MGYG000000254	Isolate	99.46	0	d__Bacteria;p__Bacteroidota;c__Bacteroidia;o__Bacteroidales;f__Marinifilaceae;g__Odoribacter;s__Odoribacter splanchnicus	ftp://ftp.ebi.ac.uk/pub/databases/metagenomics/mgnify_genomes/human-gut/v2.0/all_genomes/MGYG0000002/MGYG000000254/genomes1/MGYG000000254.gff.gz
MGYG000000255	Isolate	100	0	d__Bacteria;p__Firmicutes_A;c__Clostridia;o__Lachnospirales;f__Lachnospiraceae;g__CAG-81;s__CAG-81 sp900066055	ftp://ftp.ebi.ac.uk/pub/databases/metagenomics/mgnify_genomes/human-gut/v2.0/all_genomes/MGYG0000002/MGYG000000255/genomes1/MGYG000000255.gff.gz
MGYG000000256	Isolate	100	0	d__Bacteria;p__Actinobacteriota;c__Coriobacteriia;o__Coriobacteriales;f__Atopobiaceae;g__Olsenella_B;s__Olsenella_B sp000752675	ftp://ftp.ebi.ac.uk/pub/databases/metagenomics/mgnify_genomes/human-gut/v2.0/all_genomes/MGYG0000002/MGYG000000256/genomes1/MGYG000000256.gff.gz
MGYG000000257	Isolate	100	0.81	d__Bacteria;p__Actinobacteriota;c__Coriobacteriia;o__Coriobacteriales;f__Coriobacteriaceae;g__Collinsella;s__Collinsella sp900540855	ftp://ftp.ebi.ac.uk/pub/databases/metagenomics/mgnify_genomes/human-gut/v2.0/all_genomes/MGYG0000002/MGYG000000257/genomes1/MGYG000000257.gff.gz
MGYG000000258	Isolate	99.33	0.67	d__Bacteria;p__Firmicutes_A;c__Clostridia;o__Oscillospirales;f__Acutalibacteraceae;g__Ruminococcus_E;s__Ruminococcus_E bromii_B	ftp://ftp.ebi.ac.uk/pub/databases/metagenomics/mgnify_genomes/human-gut/v2.0/all_genomes/MGYG0000002/MGYG000000258/genomes1/MGYG000000258.gff.gz
MGYG000000259	Isolate	99.37	0	d__Bacteria;p__Firmicutes_A;c__Clostridia;o__Lachnospirales;f__Lachnospiraceae;g__UBA9502;s__UBA9502 sp003480315	ftp://ftp.ebi.ac.uk/pub/databases/metagenomics/mgnify_genomes/human-gut/v2.0/all_genomes/MGYG0000002/MGYG000000259/genomes1/MGYG000000259.gff.gz
MGYG000000260	Isolate	100	0.81	d__Bacteria;p__Actinobacteriota;c__Coriobacteriia;o__Coriobacteriales;f__Coriobacteriaceae;g__Collinsella;s__Collinsella sp003469205	ftp://ftp.ebi.ac.uk/pub/databases/metagenomics/mgnify_genomes/human-gut/v2.0/all_genomes/MGYG0000002/MGYG000000260/genomes1/MGYG000000260.gff.gz
MGYG000000261	Isolate	100	1.61	d__Bacteria;p__Actinobacteriota;c__Coriobacteriia;o__Coriobacteriales;f__Coriobacteriaceae;g__Collinsella;s__Collinsella sp003469185	ftp://ftp.ebi.ac.uk/pub/databases/metagenomics/mgnify_genomes/human-gut/v2.0/all_genomes/MGYG0000002/MGYG000000261/genomes1/MGYG000000261.gff.gz
MGYG000000262	Isolate	100	0.67	d__Bacteria;p__Firmicutes_A;c__Clostridia;o__Lachnospirales;f__Lachnospiraceae;g__Anaerobutyricum;s__Anaerobutyricum hallii	ftp://ftp.ebi.ac.uk/pub/databases/metagenomics/mgnify_genomes/human-gut/v2.0/all_genomes/MGYG0000002/MGYG000000262/genomes1/MGYG000000262.gff.gz
MGYG000000263	Isolate	99.37	0.32	d__Bacteria;p__Firmicutes_A;c__Clostridia;o__Lachnospirales;f__Lachnospiraceae;g__Blautia_A;s__Blautia_A sp900066335	ftp://ftp.ebi.ac.uk/pub/databases/metagenomics/mgnify_genomes/human-gut/v2.0/all_genomes/MGYG0000002/MGYG000000263/genomes1/MGYG000000263.gff.gz
MGYG000000264	Isolate	97.68	0	d__Bacteria;p__Firmicutes;c__Bacilli;o__Exiguobacterales;f__Exiguobacteraceae;g__Exiguobacterium;s__Exiguobacterium sp003467445	ftp://ftp.ebi.ac.uk/pub/databases/metagenomics/mgnify_genomes/human-gut/v2.0/all_genomes/MGYG0000002/MGYG000000264/genomes1/MGYG000000264.gff.gz
MGYG000000265	Isolate	99.26	0	d__Bacteria;p__Bacteroidota;c__Bacteroidia;o__Bacteroidales;f__Bacteroidaceae;g__Bacteroides;s__Bacteroides nordii	ftp://ftp.ebi.ac.uk/pub/databases/metagenomics/mgnify_genomes/human-gut/v2.0/all_genomes/MGYG0000002/MGYG000000265/genomes1/MGYG000000265.gff.gz
MGYG000000266	Isolate	100	0.81	d__Bacteria;p__Actinobacteriota;c__Coriobacteriia;o__Coriobacteriales;f__Coriobacteriaceae;g__Collinsella;s__Collinsella sp003437035	ftp://ftp.ebi.ac.uk/pub/databases/metagenomics/mgnify_genomes/human-gut/v2.0/all_genomes/MGYG0000002/MGYG000000266/genomes1/MGYG000000266.gff.gz
MGYG000000267	Isolate	97.17	3.13	d__Bacteria;p__Firmicutes;c__Bacilli;o__Erysipelotrichales;f__Erysipelotrichaceae;g__Absicoccus;s__Absicoccus sp000434355	ftp://ftp.ebi.ac.uk/pub/databases/metagenomics/mgnify_genomes/human-gut/v2.0/all_genomes/MGYG0000002/MGYG000000267/genomes1/MGYG000000267.gff.gz
MGYG000000268	Isolate	98.83	0	d__Bacteria;p__Firmicutes_A;c__Clostridia;o__Lachnospirales;f__Lachnospiraceae;g__Schaedlerella;s__Schaedlerella sp900066545	ftp://ftp.ebi.ac.uk/pub/databases/metagenomics/mgnify_genomes/human-gut/v2.0/all_genomes/MGYG0000002/MGYG000000268/genomes1/MGYG000000268.gff.gz
MGYG000000269	Isolate	99.06	0	d__Bacteria;p__Firmicutes;c__Bacilli;o__Erysipelotrichales;f__Erysipelatoclostridiaceae;g__Faecalibacillus;s__Faecalibacillus sp003480255	ftp://ftp.ebi.ac.uk/pub/databases/metagenomics/mgnify_genomes/human-gut/v2.0/all_genomes/MGYG0000002/MGYG000000269/genomes1/MGYG000000269.gff.gz
MGYG000000270	Isolate	100	0.81	d__Bacteria;p__Actinobacteriota;c__Coriobacteriia;o__Coriobacteriales;f__Coriobacteriaceae;g__Collinsella;s__Collinsella sp003469205	ftp://ftp.ebi.ac.uk/pub/databases/metagenomics/mgnify_genomes/human-gut/v2.0/all_genomes/MGYG0000002/MGYG000000270/genomes1/MGYG000000270.gff.gz
MGYG000000271	Isolate	99.52	0.24	d__Bacteria;p__Firmicutes_A;c__Clostridia;o__Lachnospirales;f__Lachnospiraceae;g__Roseburia;s__Roseburia sp900552665	ftp://ftp.ebi.ac.uk/pub/databases/metagenomics/mgnify_genomes/human-gut/v2.0/all_genomes/MGYG0000002/MGYG000000271/genomes1/MGYG000000271.gff.gz
MGYG000000272	Isolate	98.14	1.52	d__Bacteria;p__Bacteroidota;c__Bacteroidia;o__Bacteroidales;f__Bacteroidaceae;g__Prevotella;s__Prevotella hominis	ftp://ftp.ebi.ac.uk/pub/databases/metagenomics/mgnify_genomes/human-gut/v2.0/all_genomes/MGYG0000002/MGYG000000272/genomes1/MGYG000000272.gff.gz
MGYG000000273	Isolate	98.88	0.37	d__Bacteria;p__Bacteroidota;c__Bacteroidia;o__Bacteroidales;f__Bacteroidaceae;g__Phocaeicola;s__Phocaeicola coprophilus	ftp://ftp.ebi.ac.uk/pub/databases/metagenomics/mgnify_genomes/human-gut/v2.0/all_genomes/MGYG0000002/MGYG000000273/genomes1/MGYG000000273.gff.gz
MGYG000000274	Isolate	99.37	1.9	d__Bacteria;p__Firmicutes_A;c__Clostridia;o__Lachnospirales;f__Lachnospiraceae;g__UBA9502;s__UBA9502 sp003506385	ftp://ftp.ebi.ac.uk/pub/databases/metagenomics/mgnify_genomes/human-gut/v2.0/all_genomes/MGYG0000002/MGYG000000274/genomes1/MGYG000000274.gff.gz
MGYG000000275	Isolate	100	1.61	d__Bacteria;p__Actinobacteriota;c__Coriobacteriia;o__Coriobacteriales;f__Coriobacteriaceae;g__Collinsella;s__Collinsella sp002232035	ftp://ftp.ebi.ac.uk/pub/databases/metagenomics/mgnify_genomes/human-gut/v2.0/all_genomes/MGYG0000002/MGYG000000275/genomes1/MGYG000000275.gff.gz
MGYG000000276	Isolate	100	1.6	d__Bacteria;p__Firmicutes_C;c__Negativicutes;o__Veillonellales;f__Megasphaeraceae;g__Caecibacter;s__Caecibacter sp003467125	ftp://ftp.ebi.ac.uk/pub/databases/metagenomics/mgnify_genomes/human-gut/v2.0/all_genomes/MGYG0000002/MGYG000000276/genomes1/MGYG000000276.gff.gz
MGYG000000277	Isolate	100	0	d__Bacteria;p__Firmicutes;c__Bacilli;o__Lactobacillales;f__Streptococcaceae;g__Streptococcus;s__Streptococcus mutans	ftp://ftp.ebi.ac.uk/pub/databases/metagenomics/mgnify_genomes/human-gut/v2.0/all_genomes/MGYG0000002/MGYG000000277/genomes1/MGYG000000277.gff.gz
MGYG000000278	Isolate	97.31	0.63	d__Bacteria;p__Firmicutes_A;c__Clostridia;o__Lachnospirales;f__Lachnospiraceae;g__UBA3402;s__UBA3402 sp003478355	ftp://ftp.ebi.ac.uk/pub/databases/metagenomics/mgnify_genomes/human-gut/v2.0/all_genomes/MGYG0000002/MGYG000000278/genomes1/MGYG000000278.gff.gz
MGYG000000279	Isolate	99.85	0	d__Bacteria;p__Firmicutes_C;c__Negativicutes;o__Veillonellales;f__Veillonellaceae;g__Veillonella;s__Veillonella sp003463825	ftp://ftp.ebi.ac.uk/pub/databases/metagenomics/mgnify_genomes/human-gut/v2.0/all_genomes/MGYG0000002/MGYG000000279/genomes1/MGYG000000279.gff.gz
MGYG000000280	Isolate	96.09	0.72	d__Bacteria;p__Firmicutes_A;c__Clostridia;o__Lachnospirales;f__Lachnospiraceae;g__AM51-8;s__AM51-8 sp003478275	ftp://ftp.ebi.ac.uk/pub/databases/metagenomics/mgnify_genomes/human-gut/v2.0/all_genomes/MGYG0000002/MGYG000000280/genomes1/MGYG000000280.gff.gz
MGYG000000281	Isolate	99.5	1.9	d__Bacteria;p__Firmicutes_A;c__Clostridia;o__Lachnospirales;f__Lachnospiraceae;g__Lachnoclostridium_A;s__Lachnoclostridium_A sp003464085	ftp://ftp.ebi.ac.uk/pub/databases/metagenomics/mgnify_genomes/human-gut/v2.0/all_genomes/MGYG0000002/MGYG000000281/genomes1/MGYG000000281.gff.gz
MGYG000000282	Isolate	95.48	0	d__Bacteria;p__Firmicutes_A;c__Clostridia;o__Lachnospirales;f__Lachnospiraceae;g__TF01-11;s__TF01-11 sp003524945	ftp://ftp.ebi.ac.uk/pub/databases/metagenomics/mgnify_genomes/human-gut/v2.0/all_genomes/MGYG0000002/MGYG000000282/genomes1/MGYG000000282.gff.gz
MGYG000000284	MAG	98.62	0.13	d__Bacteria;p__Bacteroidota;c__Bacteroidia;o__Bacteroidales;f__Tannerellaceae;g__Parabacteroides;s__Parabacteroides sp900540715	ftp://ftp.ebi.ac.uk/pub/databases/metagenomics/mgnify_genomes/human-gut/v2.0/all_genomes/MGYG0000002/MGYG000000284/genomes1/MGYG000000284.gff.gz
MGYG000000287	MAG	99.37	0.32	d__Bacteria;p__Firmicutes_A;c__Clostridia;o__Lachnospirales;f__Lachnospiraceae;g__Robinsoniella;s__Robinsoniella sp900539655	ftp://ftp.ebi.ac.uk/pub/databases/metagenomics/mgnify_genomes/human-gut/v2.0/all_genomes/MGYG0000002/MGYG000000287/genomes1/MGYG000000287.gff.gz
MGYG000000288	MAG	98.39	0.81	d__Bacteria;p__Actinobacteriota;c__Coriobacteriia;o__Coriobacteriales;f__Coriobacteriaceae;g__Collinsella;s__Collinsella sp900541145	ftp://ftp.ebi.ac.uk/pub/databases/metagenomics/mgnify_genomes/human-gut/v2.0/all_genomes/MGYG0000002/MGYG000000288/genomes1/MGYG000000288.gff.gz
MGYG000000289	MAG	98.47	0	d__Bacteria;p__Bacteroidota;c__Bacteroidia;o__Bacteroidales;f__Bacteroidaceae;g__Prevotella;s__Prevotella buccae	ftp://ftp.ebi.ac.uk/pub/databases/metagenomics/mgnify_genomes/human-gut/v2.0/all_genomes/MGYG0000002/MGYG000000289/genomes1/MGYG000000289.gff.gz
MGYG000000290	MAG	100	0.81	d__Bacteria;p__Actinobacteriota;c__Coriobacteriia;o__Coriobacteriales;f__Coriobacteriaceae;g__Collinsella;s__Collinsella sp900540995	ftp://ftp.ebi.ac.uk/pub/databases/metagenomics/mgnify_genomes/human-gut/v2.0/all_genomes/MGYG0000002/MGYG000000290/genomes1/MGYG000000290.gff.gz
MGYG000000291	MAG	98.39	0.4	d__Bacteria;p__Actinobacteriota;c__Coriobacteriia;o__Coriobacteriales;f__Eggerthellaceae;g__CAG-1427;s__CAG-1427 sp900547965	ftp://ftp.ebi.ac.uk/pub/databases/metagenomics/mgnify_genomes/human-gut/v2.0/all_genomes/MGYG0000002/MGYG000000291/genomes1/MGYG000000291.gff.gz
MGYG000000294	MAG	98.65	1.5	d__Bacteria;p__Firmicutes_C;c__Negativicutes;o__Acidaminococcales;f__Acidaminococcaceae;g__Phascolarctobacterium_A;s__Phascolarctobacterium_A sp900544885	ftp://ftp.ebi.ac.uk/pub/databases/metagenomics/mgnify_genomes/human-gut/v2.0/all_genomes/MGYG0000002/MGYG000000294/genomes1/MGYG000000294.gff.gz
MGYG000000295	MAG	92.56	0.69	d__Bacteria;p__Firmicutes_A;c__Clostridia;o__Oscillospirales;f__Acutalibacteraceae;g__Clostridium_E;s__Clostridium_E sporosphaeroides	ftp://ftp.ebi.ac.uk/pub/databases/metagenomics/mgnify_genomes/human-gut/v2.0/all_genomes/MGYG0000002/MGYG000000295/genomes1/MGYG000000295.gff.gz
MGYG000000296	MAG	100	0	d__Bacteria;p__Firmicutes_A;c__Clostridia;o__Peptostreptococcales;f__Peptostreptococcaceae;g__Peptostreptococcus;s__Peptostreptococcus anaerobius	ftp://ftp.ebi.ac.uk/pub/databases/metagenomics/mgnify_genomes/human-gut/v2.0/all_genomes/MGYG0000002/MGYG000000296/genomes1/MGYG000000296.gff.gz
MGYG000000297	MAG	93.82	0	d__Bacteria;p__Firmicutes;c__Bacilli;o__RF39;f__UBA660;g__UBA7057;s__UBA7057 sp900543675	ftp://ftp.ebi.ac.uk/pub/databases/metagenomics/mgnify_genomes/human-gut/v2.0/all_genomes/MGYG0000002/MGYG000000297/genomes1/MGYG000000297.gff.gz
MGYG000000299	MAG	97.95	0.47	d__Bacteria;p__Actinobacteriota;c__Actinomycetia;o__Actinomycetales;f__Actinomycetaceae;g__Pauljensenia;s__Pauljensenia sp900541895	ftp://ftp.ebi.ac.uk/pub/databases/metagenomics/mgnify_genomes/human-gut/v2.0/all_genomes/MGYG0000002/MGYG000000299/genomes1/MGYG000000299.gff.gz
MGYG000000301	MAG	96.52	0.21	d__Bacteria;p__Firmicutes_A;c__Clostridia;o__Lachnospirales;f__Lachnospiraceae;g__Blautia_A;s__Blautia_A sp900541985	ftp://ftp.ebi.ac.uk/pub/databases/metagenomics/mgnify_genomes/human-gut/v2.0/all_genomes/MGYG0000003/MGYG000000301/genomes1/MGYG000000301.gff.gz
MGYG000000302	MAG	100	0.81	d__Bacteria;p__Actinobacteriota;c__Coriobacteriia;o__Coriobacteriales;f__Coriobacteriaceae;g__Collinsella;s__Collinsella sp900540905	ftp://ftp.ebi.ac.uk/pub/databases/metagenomics/mgnify_genomes/human-gut/v2.0/all_genomes/MGYG0000003/MGYG000000302/genomes1/MGYG000000302.gff.gz
MGYG000000303	MAG	99.53	0.59	d__Bacteria;p__Actinobacteriota;c__Actinomycetia;o__Actinomycetales;f__Actinomycetaceae;g__Varibaculum;s__Varibaculum cambriense_A	ftp://ftp.ebi.ac.uk/pub/databases/metagenomics/mgnify_genomes/human-gut/v2.0/all_genomes/MGYG0000003/MGYG000000303/genomes1/MGYG000000303.gff.gz
MGYG000000304	MAG	100	0.23	d__Bacteria;p__Actinobacteriota;c__Coriobacteriia;o__Coriobacteriales;f__Eggerthellaceae;g__CAG-1427;s__CAG-1427 sp900542525	ftp://ftp.ebi.ac.uk/pub/databases/metagenomics/mgnify_genomes/human-gut/v2.0/all_genomes/MGYG0000003/MGYG000000304/genomes1/MGYG000000304.gff.gz
MGYG000000305	MAG	97.04	0.54	d__Bacteria;p__Bacteroidota;c__Bacteroidia;o__Bacteroidales;f__Paludibacteraceae;g__RF16;s__RF16 sp900542355	ftp://ftp.ebi.ac.uk/pub/databases/metagenomics/mgnify_genomes/human-gut/v2.0/all_genomes/MGYG0000003/MGYG000000305/genomes1/MGYG000000305.gff.gz
MGYG000000307	MAG	94.67	0.67	d__Bacteria;p__Actinobacteriota;c__Actinomycetia;o__Actinomycetales;f__Micrococcaceae;g__Rothia;s__Rothia mucilaginosa	ftp://ftp.ebi.ac.uk/pub/databases/metagenomics/mgnify_genomes/human-gut/v2.0/all_genomes/MGYG0000003/MGYG000000307/genomes1/MGYG000000307.gff.gz
MGYG000000309	MAG	99.19	0.81	d__Bacteria;p__Actinobacteriota;c__Coriobacteriia;o__Coriobacteriales;f__Coriobacteriaceae;g__Collinsella;s__Collinsella sp900755685	ftp://ftp.ebi.ac.uk/pub/databases/metagenomics/mgnify_genomes/human-gut/v2.0/all_genomes/MGYG0000003/MGYG000000309/genomes1/MGYG000000309.gff.gz
MGYG000000310	MAG	94.63	2.1	d__Bacteria;p__Firmicutes_C;c__Negativicutes;o__Acidaminococcales;f__Acidaminococcaceae;g__Phascolarctobacterium_A;s__Phascolarctobacterium_A sp900552855	ftp://ftp.ebi.ac.uk/pub/databases/metagenomics/mgnify_genomes/human-gut/v2.0/all_genomes/MGYG0000003/MGYG000000310/genomes1/MGYG000000310.gff.gz
MGYG000000311	MAG	90.1	1.2	d__Bacteria;p__Firmicutes_C;c__Negativicutes;o__Veillonellales;f__Veillonellaceae;g__Veillonella;s__Veillonella sp900550175	ftp://ftp.ebi.ac.uk/pub/databases/metagenomics/mgnify_genomes/human-gut/v2.0/all_genomes/MGYG0000003/MGYG000000311/genomes1/MGYG000000311.gff.gz
MGYG000000312	MAG	98.56	0.19	d__Bacteria;p__Firmicutes_A;c__Clostridia;o__Lachnospirales;f__Lachnospiraceae;g__Eisenbergiella;s__Eisenbergiella sp900539715	ftp://ftp.ebi.ac.uk/pub/databases/metagenomics/mgnify_genomes/human-gut/v2.0/all_genomes/MGYG0000003/MGYG000000312/genomes1/MGYG000000312.gff.gz
MGYG000000314	MAG	93.01	1.04	d__Bacteria;p__Actinobacteriota;c__Coriobacteriia;o__Coriobacteriales;f__Coriobacteriaceae;g__Collinsella;s__Collinsella sp900550355	ftp://ftp.ebi.ac.uk/pub/databases/metagenomics/mgnify_genomes/human-gut/v2.0/all_genomes/MGYG0000003/MGYG000000314/genomes1/MGYG000000314.gff.gz
MGYG000000315	MAG	90.6	0.85	d__Bacteria;p__Cyanobacteria;c__Vampirovibrionia;o__Gastranaerophilales;f__Gastranaerophilaceae;g__UMGS951;s__UMGS951 sp900547585	ftp://ftp.ebi.ac.uk/pub/databases/metagenomics/mgnify_genomes/human-gut/v2.0/all_genomes/MGYG0000003/MGYG000000315/genomes1/MGYG000000315.gff.gz
MGYG000000317	MAG	98.98	0.23	d__Bacteria;p__Proteobacteria;c__Gammaproteobacteria;o__Enterobacterales;f__Pasteurellaceae;g__Haemophilus_D;s__Haemophilus_D parainfluenzae	ftp://ftp.ebi.ac.uk/pub/databases/metagenomics/mgnify_genomes/human-gut/v2.0/all_genomes/MGYG0000003/MGYG000000317/genomes1/MGYG000000317.gff.gz
MGYG000000319	MAG	92.75	0.67	d__Bacteria;p__Firmicutes_A;c__Clostridia;o__Oscillospirales;f__Ruminococcaceae;g__Pygmaiobacter;s__Pygmaiobacter massiliensis	ftp://ftp.ebi.ac.uk/pub/databases/metagenomics/mgnify_genomes/human-gut/v2.0/all_genomes/MGYG0000003/MGYG000000319/genomes1/MGYG000000319.gff.gz
MGYG000000320	MAG	100	0.81	d__Bacteria;p__Actinobacteriota;c__Coriobacteriia;o__Coriobacteriales;f__Coriobacteriaceae;g__Collinsella;s__Collinsella sp900540945	ftp://ftp.ebi.ac.uk/pub/databases/metagenomics/mgnify_genomes/human-gut/v2.0/all_genomes/MGYG0000003/MGYG000000320/genomes1/MGYG000000320.gff.gz
MGYG000000321	MAG	94.76	1.08	d__Bacteria;p__Actinobacteriota;c__Coriobacteriia;o__Coriobacteriales;f__Coriobacteriaceae;g__Collinsella;s__Collinsella sp900549355	ftp://ftp.ebi.ac.uk/pub/databases/metagenomics/mgnify_genomes/human-gut/v2.0/all_genomes/MGYG0000003/MGYG000000321/genomes1/MGYG000000321.gff.gz
MGYG000000322	MAG	96.29	0.27	d__Bacteria;p__Bacteroidota;c__Bacteroidia;o__Bacteroidales;f__Marinifilaceae;g__Odoribacter;s__Odoribacter sp900544025	ftp://ftp.ebi.ac.uk/pub/databases/metagenomics/mgnify_genomes/human-gut/v2.0/all_genomes/MGYG0000003/MGYG000000322/genomes1/MGYG000000322.gff.gz
MGYG000000323	MAG	99.25	0.38	d__Bacteria;p__Firmicutes;c__Bacilli;o__Lactobacillales;f__Enterococcaceae;g__Enterococcus_D;s__Enterococcus_D sp002850555	ftp://ftp.ebi.ac.uk/pub/databases/metagenomics/mgnify_genomes/human-gut/v2.0/all_genomes/MGYG0000003/MGYG000000323/genomes1/MGYG000000323.gff.gz
MGYG000000324	MAG	94.44	1.73	d__Bacteria;p__Actinobacteriota;c__Coriobacteriia;o__Coriobacteriales;f__Coriobacteriaceae;g__Collinsella;s__Collinsella sp900549245	ftp://ftp.ebi.ac.uk/pub/databases/metagenomics/mgnify_genomes/human-gut/v2.0/all_genomes/MGYG0000003/MGYG000000324/genomes1/MGYG000000324.gff.gz
MGYG000000325	MAG	97.52	2.03	d__Bacteria;p__Firmicutes_A;c__Clostridia;o__Lachnospirales;f__Lachnospiraceae;g__CAG-95;s__	ftp://ftp.ebi.ac.uk/pub/databases/metagenomics/mgnify_genomes/human-gut/v2.0/all_genomes/MGYG0000003/MGYG000000325/genomes1/MGYG000000325.gff.gz
MGYG000000326	MAG	95.31	1.32	d__Bacteria;p__Actinobacteriota;c__Actinomycetia;o__Actinomycetales;f__Micrococcaceae;g__Rothia;s__Rothia terrae	ftp://ftp.ebi.ac.uk/pub/databases/metagenomics/mgnify_genomes/human-gut/v2.0/all_genomes/MGYG0000003/MGYG000000326/genomes1/MGYG000000326.gff.gz
MGYG000000330	MAG	98.94	0	d__Bacteria;p__Firmicutes;c__Bacilli;o__Lactobacillales;f__Lactobacillaceae;g__Lentilactobacillus;s__Lentilactobacillus parabuchneri	ftp://ftp.ebi.ac.uk/pub/databases/metagenomics/mgnify_genomes/human-gut/v2.0/all_genomes/MGYG0000003/MGYG000000330/genomes1/MGYG000000330.gff.gz
MGYG000000331	MAG	99.19	0.81	d__Bacteria;p__Actinobacteriota;c__Coriobacteriia;o__Coriobacteriales;f__Coriobacteriaceae;g__Collinsella;s__Collinsella sp900544995	ftp://ftp.ebi.ac.uk/pub/databases/metagenomics/mgnify_genomes/human-gut/v2.0/all_genomes/MGYG0000003/MGYG000000331/genomes1/MGYG000000331.gff.gz
MGYG000000332	MAG	92.13	0	d__Bacteria;p__Firmicutes;c__Bacilli;o__RF39;f__UBA660;g__CAG-605;s__CAG-605 sp000433255	ftp://ftp.ebi.ac.uk/pub/databases/metagenomics/mgnify_genomes/human-gut/v2.0/all_genomes/MGYG0000003/MGYG000000332/genomes1/MGYG000000332.gff.gz
MGYG000000333	MAG	96.77	2.82	d__Bacteria;p__Actinobacteriota;c__Coriobacteriia;o__Coriobacteriales;f__Coriobacteriaceae;g__Collinsella;s__Collinsella sp002232035	ftp://ftp.ebi.ac.uk/pub/databases/metagenomics/mgnify_genomes/human-gut/v2.0/all_genomes/MGYG0000003/MGYG000000333/genomes1/MGYG000000333.gff.gz
MGYG000000335	MAG	90.08	0.77	d__Bacteria;p__Firmicutes;c__Bacilli;o__Lactobacillales;f__Enterococcaceae;g__Enterococcus_G;s__Enterococcus_G italicus	ftp://ftp.ebi.ac.uk/pub/databases/metagenomics/mgnify_genomes/human-gut/v2.0/all_genomes/MGYG0000003/MGYG000000335/genomes1/MGYG000000335.gff.gz
MGYG000000337	MAG	95.92	1.09	d__Bacteria;p__Proteobacteria;c__Gammaproteobacteria;o__Enterobacterales;f__Enterobacteriaceae;g__Morganella;s__Morganella morganii_B	ftp://ftp.ebi.ac.uk/pub/databases/metagenomics/mgnify_genomes/human-gut/v2.0/all_genomes/MGYG0000003/MGYG000000337/genomes1/MGYG000000337.gff.gz
MGYG000000338	MAG	97.5	0	d__Bacteria;p__Proteobacteria;c__Gammaproteobacteria;o__Enterobacterales;f__Succinivibrionaceae;g__Anaerobiospirillum;s__Anaerobiospirillum sp900543125	ftp://ftp.ebi.ac.uk/pub/databases/metagenomics/mgnify_genomes/human-gut/v2.0/all_genomes/MGYG0000003/MGYG000000338/genomes1/MGYG000000338.gff.gz
MGYG000000343	MAG	97.99	0	d__Bacteria;p__Bacteroidota;c__Bacteroidia;o__Bacteroidales;f__Marinifilaceae;g__Odoribacter;s__Odoribacter sp900548135	ftp://ftp.ebi.ac.uk/pub/databases/metagenomics/mgnify_genomes/human-gut/v2.0/all_genomes/MGYG0000003/MGYG000000343/genomes1/MGYG000000343.gff.gz
MGYG000000344	MAG	96.77	0	d__Bacteria;p__Firmicutes_A;c__Clostridia_A;o__Christensenellales;f__Borkfalkiaceae;g__QALS01;s__QALS01 sp900555925	ftp://ftp.ebi.ac.uk/pub/databases/metagenomics/mgnify_genomes/human-gut/v2.0/all_genomes/MGYG0000003/MGYG000000344/genomes1/MGYG000000344.gff.gz
MGYG000000345	MAG	93.21	2.03	d__Bacteria;p__Verrucomicrobiota;c__Lentisphaeria;o__Victivallales;f__UBA1829;g__UBA1829;s__UBA1829 sp002338895	ftp://ftp.ebi.ac.uk/pub/databases/metagenomics/mgnify_genomes/human-gut/v2.0/all_genomes/MGYG0000003/MGYG000000345/genomes1/MGYG000000345.gff.gz
MGYG000000347	MAG	96	0	d__Bacteria;p__Firmicutes;c__Bacilli;o__ML615J-28;f__CAG-698;g__Tener-01;s__Tener-01 sp001940985	ftp://ftp.ebi.ac.uk/pub/databases/metagenomics/mgnify_genomes/human-gut/v2.0/all_genomes/MGYG0000003/MGYG000000347/genomes1/MGYG000000347.gff.gz
MGYG000000348	MAG	95.91	0.94	d__Bacteria;p__Bacteroidota;c__Bacteroidia;o__Bacteroidales;f__Muribaculaceae;g__CAG-485;s__	ftp://ftp.ebi.ac.uk/pub/databases/metagenomics/mgnify_genomes/human-gut/v2.0/all_genomes/MGYG0000003/MGYG000000348/genomes1/MGYG000000348.gff.gz
MGYG000000349	MAG	95.16	0.16	d__Bacteria;p__Firmicutes_A;c__Clostridia_A;o__Christensenellales;f__CAG-917;g__CAG-1138;s__CAG-1138 sp000434675	ftp://ftp.ebi.ac.uk/pub/databases/metagenomics/mgnify_genomes/human-gut/v2.0/all_genomes/MGYG0000003/MGYG000000349/genomes1/MGYG000000349.gff.gz
MGYG000000351	MAG	96.15	0	d__Bacteria;p__Proteobacteria;c__Gammaproteobacteria;o__Burkholderiales;f__Burkholderiaceae;g__CAG-521;s__	ftp://ftp.ebi.ac.uk/pub/databases/metagenomics/mgnify_genomes/human-gut/v2.0/all_genomes/MGYG0000003/MGYG000000351/genomes1/MGYG000000351.gff.gz
MGYG000000353	MAG	98.05	0.19	d__Bacteria;p__Bacteroidota;c__Bacteroidia;o__Bacteroidales;f__Muribaculaceae;g__UBA7173;s__UBA7173 sp900548705	ftp://ftp.ebi.ac.uk/pub/databases/metagenomics/mgnify_genomes/human-gut/v2.0/all_genomes/MGYG0000003/MGYG000000353/genomes1/MGYG000000353.gff.gz
MGYG000000354	MAG	96.48	0.57	d__Bacteria;p__Bacteroidota;c__Bacteroidia;o__Bacteroidales;f__Muribaculaceae;g__CAG-485;s__CAG-485 sp001701295	ftp://ftp.ebi.ac.uk/pub/databases/metagenomics/mgnify_genomes/human-gut/v2.0/all_genomes/MGYG0000003/MGYG000000354/genomes1/MGYG000000354.gff.gz
MGYG000000355	MAG	91.67	0.77	d__Bacteria;p__Bacteroidota;c__Bacteroidia;o__Bacteroidales;f__Tannerellaceae;g__Parabacteroides;s__	ftp://ftp.ebi.ac.uk/pub/databases/metagenomics/mgnify_genomes/human-gut/v2.0/all_genomes/MGYG0000003/MGYG000000355/genomes1/MGYG000000355.gff.gz
MGYG000000356	MAG	96.62	1.34	d__Bacteria;p__Firmicutes_A;c__Clostridia;o__Lachnospirales;f__Lachnospiraceae;g__VUNI01;s__	ftp://ftp.ebi.ac.uk/pub/databases/metagenomics/mgnify_genomes/human-gut/v2.0/all_genomes/MGYG0000003/MGYG000000356/genomes1/MGYG000000356.gff.gz
MGYG000000357	MAG	96.04	0.75	d__Bacteria;p__Bacteroidota;c__Bacteroidia;o__Bacteroidales;f__Muribaculaceae;g__CAG-873;s__	ftp://ftp.ebi.ac.uk/pub/databases/metagenomics/mgnify_genomes/human-gut/v2.0/all_genomes/MGYG0000003/MGYG000000357/genomes1/MGYG000000357.gff.gz
MGYG000000358	MAG	96.63	0	d__Bacteria;p__Elusimicrobiota;c__Elusimicrobia;o__Elusimicrobiales;f__Elusimicrobiaceae;g__UBA1436;s__UBA1436 sp002329395	ftp://ftp.ebi.ac.uk/pub/databases/metagenomics/mgnify_genomes/human-gut/v2.0/all_genomes/MGYG0000003/MGYG000000358/genomes1/MGYG000000358.gff.gz
MGYG000000359	MAG	94.7	1.27	d__Bacteria;p__Firmicutes_A;c__Clostridia;o__Lachnospirales;f__Lachnospiraceae;g__UBA7182;s__	ftp://ftp.ebi.ac.uk/pub/databases/metagenomics/mgnify_genomes/human-gut/v2.0/all_genomes/MGYG0000003/MGYG000000359/genomes1/MGYG000000359.gff.gz
MGYG000000360	MAG	94.57	1.35	d__Bacteria;p__Verrucomicrobiota;c__Lentisphaeria;o__Victivallales;f__UBA1829;g__UBA1829;s__UBA1829 sp900548385	ftp://ftp.ebi.ac.uk/pub/databases/metagenomics/mgnify_genomes/human-gut/v2.0/all_genomes/MGYG0000003/MGYG000000360/genomes1/MGYG000000360.gff.gz
MGYG000000362	MAG	97.99	0	d__Bacteria;p__Firmicutes_A;c__Clostridia;o__Oscillospirales;f__Ruminococcaceae;g__CAG-115;s__CAG-115 sp003531585	ftp://ftp.ebi.ac.uk/pub/databases/metagenomics/mgnify_genomes/human-gut/v2.0/all_genomes/MGYG0000003/MGYG000000362/genomes1/MGYG000000362.gff.gz
MGYG000000364	MAG	98.66	0	d__Bacteria;p__Firmicutes_A;c__Clostridia;o__Lachnospirales;f__Lachnospiraceae;g__Coprococcus;s__Coprococcus sp900767685	ftp://ftp.ebi.ac.uk/pub/databases/metagenomics/mgnify_genomes/human-gut/v2.0/all_genomes/MGYG0000003/MGYG000000364/genomes1/MGYG000000364.gff.gz
MGYG000000366	MAG	96.42	0	d__Bacteria;p__Firmicutes_A;c__Clostridia;o__Oscillospirales;f__CAG-382;g__UMGS882;s__UMGS882 sp900757905	ftp://ftp.ebi.ac.uk/pub/databases/metagenomics/mgnify_genomes/human-gut/v2.0/all_genomes/MGYG0000003/MGYG000000366/genomes1/MGYG000000366.gff.gz
MGYG000000367	MAG	97.87	0	d__Bacteria;p__Firmicutes_A;c__Clostridia;o__Peptostreptococcales;f__Anaerovoracaceae;g__QAKD01;s__QAKD01 sp003343965	ftp://ftp.ebi.ac.uk/pub/databases/metagenomics/mgnify_genomes/human-gut/v2.0/all_genomes/MGYG0000003/MGYG000000367/genomes1/MGYG000000367.gff.gz
MGYG000000370	MAG	94.63	1.01	d__Bacteria;p__Firmicutes_A;c__Clostridia;o__Oscillospirales;f__Oscillospiraceae;g__CAG-170;s__CAG-170 sp900545925	ftp://ftp.ebi.ac.uk/pub/databases/metagenomics/mgnify_genomes/human-gut/v2.0/all_genomes/MGYG0000003/MGYG000000370/genomes1/MGYG000000370.gff.gz
MGYG000000371	MAG	93.96	0	d__Bacteria;p__Firmicutes_A;c__Clostridia;o__Oscillospirales;f__CAG-272;g__CAG-390;s__CAG-390 sp003523225	ftp://ftp.ebi.ac.uk/pub/databases/metagenomics/mgnify_genomes/human-gut/v2.0/all_genomes/MGYG0000003/MGYG000000371/genomes1/MGYG000000371.gff.gz
MGYG000000373	MAG	94.99	2.04	d__Bacteria;p__Firmicutes_A;c__Clostridia;o__UBA1212;f__UBA1255;g__UMGS1537;s__UMGS1537 sp900761045	ftp://ftp.ebi.ac.uk/pub/databases/metagenomics/mgnify_genomes/human-gut/v2.0/all_genomes/MGYG0000003/MGYG000000373/genomes1/MGYG000000373.gff.gz
MGYG000000374	MAG	98.88	0	d__Bacteria;p__Firmicutes;c__Bacilli;o__RFN20;f__CAG-631;g__CAG-631;s__CAG-631 sp900762575	ftp://ftp.ebi.ac.uk/pub/databases/metagenomics/mgnify_genomes/human-gut/v2.0/all_genomes/MGYG0000003/MGYG000000374/genomes1/MGYG000000374.gff.gz
MGYG000000378	MAG	97.26	0.95	d__Bacteria;p__Firmicutes_A;c__Clostridia;o__Lachnospirales;f__Lachnospiraceae;g__;s__	ftp://ftp.ebi.ac.uk/pub/databases/metagenomics/mgnify_genomes/human-gut/v2.0/all_genomes/MGYG0000003/MGYG000000378/genomes1/MGYG000000378.gff.gz
MGYG000000379	MAG	97.99	0	d__Bacteria;p__Firmicutes_A;c__Clostridia;o__Oscillospirales;f__Acutalibacteraceae;g__Eubacterium_R;s__Eubacterium_R sp900539425	ftp://ftp.ebi.ac.uk/pub/databases/metagenomics/mgnify_genomes/human-gut/v2.0/all_genomes/MGYG0000003/MGYG000000379/genomes1/MGYG000000379.gff.gz
MGYG000000383	MAG	93.06	0.67	d__Bacteria;p__Firmicutes_A;c__Clostridia;o__Oscillospirales;f__Acutalibacteraceae;g__UBA737;s__	ftp://ftp.ebi.ac.uk/pub/databases/metagenomics/mgnify_genomes/human-gut/v2.0/all_genomes/MGYG0000003/MGYG000000383/genomes1/MGYG000000383.gff.gz
MGYG000000389	MAG	96.94	0.63	d__Bacteria;p__Firmicutes_A;c__Clostridia;o__Lachnospirales;f__Lachnospiraceae;g__Roseburia;s__Roseburia sp900550935	ftp://ftp.ebi.ac.uk/pub/databases/metagenomics/mgnify_genomes/human-gut/v2.0/all_genomes/MGYG0000003/MGYG000000389/genomes1/MGYG000000389.gff.gz
MGYG000000391	MAG	93.55	1.61	d__Bacteria;p__Firmicutes_A;c__Clostridia_A;o__Christensenellales;f__Borkfalkiaceae;g__UBA11475;s__UBA11475 sp003538975	ftp://ftp.ebi.ac.uk/pub/databases/metagenomics/mgnify_genomes/human-gut/v2.0/all_genomes/MGYG0000003/MGYG000000391/genomes1/MGYG000000391.gff.gz
MGYG000000392	MAG	97.32	0	d__Bacteria;p__Firmicutes_A;c__Clostridia;o__Oscillospirales;f__Acutalibacteraceae;g__Ruminococcus_E;s__Ruminococcus_E sp003521625	ftp://ftp.ebi.ac.uk/pub/databases/metagenomics/mgnify_genomes/human-gut/v2.0/all_genomes/MGYG0000003/MGYG000000392/genomes1/MGYG000000392.gff.gz
MGYG000000394	MAG	92.47	0	d__Bacteria;p__Proteobacteria;c__Alphaproteobacteria;o__RF32;f__CAG-239;g__CAG-495;s__	ftp://ftp.ebi.ac.uk/pub/databases/metagenomics/mgnify_genomes/human-gut/v2.0/all_genomes/MGYG0000003/MGYG000000394/genomes1/MGYG000000394.gff.gz
MGYG000000395	MAG	97.99	0	d__Bacteria;p__Firmicutes_A;c__Clostridia;o__Oscillospirales;f__Acutalibacteraceae;g__CAG-217;s__CAG-217 sp900547275	ftp://ftp.ebi.ac.uk/pub/databases/metagenomics/mgnify_genomes/human-gut/v2.0/all_genomes/MGYG0000003/MGYG000000395/genomes1/MGYG000000395.gff.gz
MGYG000000396	MAG	99.19	0.81	d__Bacteria;p__Actinobacteriota;c__Coriobacteriia;o__Coriobacteriales;f__Coriobacteriaceae;g__Collinsella;s__	ftp://ftp.ebi.ac.uk/pub/databases/metagenomics/mgnify_genomes/human-gut/v2.0/all_genomes/MGYG0000003/MGYG000000396/genomes1/MGYG000000396.gff.gz
MGYG000000398	MAG	94.63	0	d__Bacteria;p__Firmicutes_A;c__Clostridia;o__Lachnospirales;f__Lachnospiraceae;g__TF01-11;s__	ftp://ftp.ebi.ac.uk/pub/databases/metagenomics/mgnify_genomes/human-gut/v2.0/all_genomes/MGYG0000003/MGYG000000398/genomes1/MGYG000000398.gff.gz
MGYG000000400	MAG	98.68	0.38	d__Bacteria;p__Bacteroidota;c__Bacteroidia;o__Bacteroidales;f__Muribaculaceae;g__UBA7173;s__	ftp://ftp.ebi.ac.uk/pub/databases/metagenomics/mgnify_genomes/human-gut/v2.0/all_genomes/MGYG0000004/MGYG000000400/genomes1/MGYG000000400.gff.gz
MGYG000000404	MAG	97.5	0.07	d__Bacteria;p__Firmicutes_A;c__Clostridia;o__Lachnospirales;f__Lachnospiraceae;g__UBA11774;s__UBA11774 sp003507655	ftp://ftp.ebi.ac.uk/pub/databases/metagenomics/mgnify_genomes/human-gut/v2.0/all_genomes/MGYG0000004/MGYG000000404/genomes1/MGYG000000404.gff.gz
MGYG000000407	MAG	92.02	0	d__Bacteria;p__Firmicutes_A;c__Clostridia_A;o__Christensenellales;f__UBA1242;g__;s__	ftp://ftp.ebi.ac.uk/pub/databases/metagenomics/mgnify_genomes/human-gut/v2.0/all_genomes/MGYG0000004/MGYG000000407/genomes1/MGYG000000407.gff.gz
MGYG000000408	MAG	92.31	0.85	d__Bacteria;p__Cyanobacteria;c__Vampirovibrionia;o__Gastranaerophilales;f__Gastranaerophilaceae;g__;s__	ftp://ftp.ebi.ac.uk/pub/databases/metagenomics/mgnify_genomes/human-gut/v2.0/all_genomes/MGYG0000004/MGYG000000408/genomes1/MGYG000000408.gff.gz
MGYG000000409	MAG	95.97	0	d__Bacteria;p__Firmicutes_A;c__Clostridia_A;o__Christensenellales;f__Borkfalkiaceae;g__QALS01;s__QALS01 sp003150575	ftp://ftp.ebi.ac.uk/pub/databases/metagenomics/mgnify_genomes/human-gut/v2.0/all_genomes/MGYG0000004/MGYG000000409/genomes1/MGYG000000409.gff.gz
MGYG000000412	MAG	99.38	0.29	d__Bacteria;p__Proteobacteria;c__Gammaproteobacteria;o__Enterobacterales;f__Succinivibrionaceae;g__Succinivibrio;s__Succinivibrio sp000431835	ftp://ftp.ebi.ac.uk/pub/databases/metagenomics/mgnify_genomes/human-gut/v2.0/all_genomes/MGYG0000004/MGYG000000412/genomes1/MGYG000000412.gff.gz
MGYG000000414	MAG	99.04	0.96	d__Bacteria;p__Bacteroidota;c__Bacteroidia;o__Bacteroidales;f__Rikenellaceae;g__Alistipes;s__Alistipes sp900546065	ftp://ftp.ebi.ac.uk/pub/databases/metagenomics/mgnify_genomes/human-gut/v2.0/all_genomes/MGYG0000004/MGYG000000414/genomes1/MGYG000000414.gff.gz
MGYG000000415	MAG	99.43	0	d__Bacteria;p__Bacteroidota;c__Bacteroidia;o__Bacteroidales;f__UBA11471;g__UBA11471;s__UBA11471 sp900547555	ftp://ftp.ebi.ac.uk/pub/databases/metagenomics/mgnify_genomes/human-gut/v2.0/all_genomes/MGYG0000004/MGYG000000415/genomes1/MGYG000000415.gff.gz
MGYG000000416	MAG	90.04	0.69	d__Bacteria;p__Firmicutes_A;c__Clostridia;o__Oscillospirales;f__CAG-272;g__UMGS1865;s__UMGS1865 sp900555785	ftp://ftp.ebi.ac.uk/pub/databases/metagenomics/mgnify_genomes/human-gut/v2.0/all_genomes/MGYG0000004/MGYG000000416/genomes1/MGYG000000416.gff.gz
MGYG000000417	MAG	93.49	1.34	d__Bacteria;p__Firmicutes_A;c__Clostridia;o__Lachnospirales;f__Lachnospiraceae;g__Acetatifactor;s__Acetatifactor sp900755865	ftp://ftp.ebi.ac.uk/pub/databases/metagenomics/mgnify_genomes/human-gut/v2.0/all_genomes/MGYG0000004/MGYG000000417/genomes1/MGYG000000417.gff.gz
MGYG000000418	MAG	99.46	0	d__Bacteria;p__Bacteroidota;c__Bacteroidia;o__Flavobacteriales;f__UBA1820;g__UBA1820;s__UBA1820 sp003150615	ftp://ftp.ebi.ac.uk/pub/databases/metagenomics/mgnify_genomes/human-gut/v2.0/all_genomes/MGYG0000004/MGYG000000418/genomes1/MGYG000000418.gff.gz
MGYG000000419	MAG	94.94	1.12	d__Bacteria;p__Firmicutes;c__Bacilli;o__RF39;f__UBA660;g__CAG-710;s__CAG-710 sp000432595	ftp://ftp.ebi.ac.uk/pub/databases/metagenomics/mgnify_genomes/human-gut/v2.0/all_genomes/MGYG0000004/MGYG000000419/genomes1/MGYG000000419.gff.gz
MGYG000000420	MAG	96.73	1.57	d__Bacteria;p__Firmicutes_A;c__Clostridia;o__Lachnospirales;f__Anaerotignaceae;g__UMGS1670;s__UMGS1670 sp900553995	ftp://ftp.ebi.ac.uk/pub/databases/metagenomics/mgnify_genomes/human-gut/v2.0/all_genomes/MGYG0000004/MGYG000000420/genomes1/MGYG000000420.gff.gz
MGYG000000424	MAG	97.99	0	d__Bacteria;p__Firmicutes_A;c__Clostridia;o__Oscillospirales;f__Ruminococcaceae;g__CAG-353;s__CAG-353 sp900768995	ftp://ftp.ebi.ac.uk/pub/databases/metagenomics/mgnify_genomes/human-gut/v2.0/all_genomes/MGYG0000004/MGYG000000424/genomes1/MGYG000000424.gff.gz
MGYG000000425	MAG	93.29	0.34	d__Bacteria;p__Firmicutes_A;c__Clostridia;o__Oscillospirales;f__Ruminococcaceae;g__;s__	ftp://ftp.ebi.ac.uk/pub/databases/metagenomics/mgnify_genomes/human-gut/v2.0/all_genomes/MGYG0000004/MGYG000000425/genomes1/MGYG000000425.gff.gz
MGYG000000427	MAG	100	0	d__Bacteria;p__Firmicutes;c__Bacilli;o__RFN20;f__CAG-449;g__CAG-449;s__CAG-449 sp000432895	ftp://ftp.ebi.ac.uk/pub/databases/metagenomics/mgnify_genomes/human-gut/v2.0/all_genomes/MGYG0000004/MGYG000000427/genomes1/MGYG000000427.gff.gz
MGYG000000429	MAG	94.35	0	d__Bacteria;p__Firmicutes_A;c__Clostridia_A;o__Christensenellales;f__Borkfalkiaceae;g__UBA7597;s__UBA7597 sp900542935	ftp://ftp.ebi.ac.uk/pub/databases/metagenomics/mgnify_genomes/human-gut/v2.0/all_genomes/MGYG0000004/MGYG000000429/genomes1/MGYG000000429.gff.gz
MGYG000000430	MAG	90.45	1.12	d__Bacteria;p__Firmicutes;c__Bacilli;o__RF39;f__UBA660;g__CAG-1000;s__CAG-1000 sp900761555	ftp://ftp.ebi.ac.uk/pub/databases/metagenomics/mgnify_genomes/human-gut/v2.0/all_genomes/MGYG0000004/MGYG000000430/genomes1/MGYG000000430.gff.gz
MGYG000000431	MAG	98.5	0	d__Bacteria;p__Firmicutes;c__Bacilli;o__RFN20;f__CAG-288;g__CAG-288;s__CAG-288 sp000437395	ftp://ftp.ebi.ac.uk/pub/databases/metagenomics/mgnify_genomes/human-gut/v2.0/all_genomes/MGYG0000004/MGYG000000431/genomes1/MGYG000000431.gff.gz
MGYG000000433	MAG	98.67	2.67	d__Bacteria;p__Firmicutes;c__Bacilli;o__ML615J-28;f__CAG-313;g__UBA1737;s__	ftp://ftp.ebi.ac.uk/pub/databases/metagenomics/mgnify_genomes/human-gut/v2.0/all_genomes/MGYG0000004/MGYG000000433/genomes1/MGYG000000433.gff.gz
MGYG000000434	MAG	94.94	1.28	d__Bacteria;p__Firmicutes;c__Bacilli;o__RF39;f__UBA660;g__CAG-611;s__CAG-611 sp900552235	ftp://ftp.ebi.ac.uk/pub/databases/metagenomics/mgnify_genomes/human-gut/v2.0/all_genomes/MGYG0000004/MGYG000000434/genomes1/MGYG000000434.gff.gz
MGYG000000435	MAG	100	0	d__Bacteria;p__Firmicutes;c__Bacilli;o__RFN20;f__CAG-826;g__RUG131;s__RUG131 sp900549975	ftp://ftp.ebi.ac.uk/pub/databases/metagenomics/mgnify_genomes/human-gut/v2.0/all_genomes/MGYG0000004/MGYG000000435/genomes1/MGYG000000435.gff.gz
MGYG000000440	MAG	94.41	0.69	d__Bacteria;p__Firmicutes_A;c__Clostridia;o__Oscillospirales;f__CAG-272;g__UMGS1865;s__	ftp://ftp.ebi.ac.uk/pub/databases/metagenomics/mgnify_genomes/human-gut/v2.0/all_genomes/MGYG0000004/MGYG000000440/genomes1/MGYG000000440.gff.gz
MGYG000000441	MAG	95.27	0.68	d__Bacteria;p__Verrucomicrobiota;c__Verrucomicrobiae;o__Opitutales;f__CAG-312;g__CAG-312;s__CAG-312 sp900545705	ftp://ftp.ebi.ac.uk/pub/databases/metagenomics/mgnify_genomes/human-gut/v2.0/all_genomes/MGYG0000004/MGYG000000441/genomes1/MGYG000000441.gff.gz
MGYG000000442	MAG	96.7	0	d__Bacteria;p__Bacteroidota;c__Bacteroidia;o__Bacteroidales;f__Bacteroidaceae;g__CAG-462;s__CAG-462 sp003489705	ftp://ftp.ebi.ac.uk/pub/databases/metagenomics/mgnify_genomes/human-gut/v2.0/all_genomes/MGYG0000004/MGYG000000442/genomes1/MGYG000000442.gff.gz
MGYG000000443	MAG	92.3	1.01	d__Bacteria;p__Firmicutes_A;c__Clostridia;o__Oscillospirales;f__Acutalibacteraceae;g__Eubacterium_R;s__	ftp://ftp.ebi.ac.uk/pub/databases/metagenomics/mgnify_genomes/human-gut/v2.0/all_genomes/MGYG0000004/MGYG000000443/genomes1/MGYG000000443.gff.gz
MGYG000000444	MAG	94.76	0.83	d__Bacteria;p__Firmicutes_A;c__Clostridia_A;o__Christensenellales;f__Borkfalkiaceae;g__Borkfalkia;s__Borkfalkia ceftriaxoniphila	ftp://ftp.ebi.ac.uk/pub/databases/metagenomics/mgnify_genomes/human-gut/v2.0/all_genomes/MGYG0000004/MGYG000000444/genomes1/MGYG000000444.gff.gz
MGYG000000445	MAG	94.04	0.06	d__Bacteria;p__Proteobacteria;c__Alphaproteobacteria;o__RF32;f__CAG-239;g__RUG410;s__	ftp://ftp.ebi.ac.uk/pub/databases/metagenomics/mgnify_genomes/human-gut/v2.0/all_genomes/MGYG0000004/MGYG000000445/genomes1/MGYG000000445.gff.gz
MGYG000000446	MAG	93.26	0.16	d__Bacteria;p__Firmicutes;c__Bacilli;o__RF39;f__UBA660;g__UMGS1045;s__UMGS1045 sp900547995	ftp://ftp.ebi.ac.uk/pub/databases/metagenomics/mgnify_genomes/human-gut/v2.0/all_genomes/MGYG0000004/MGYG000000446/genomes1/MGYG000000446.gff.gz
MGYG000000451	MAG	98.53	0	d__Bacteria;p__Bacteroidota;c__Bacteroidia;o__Flavobacteriales;f__UBA1820;g__UBA1820;s__UBA1820 sp002314265	ftp://ftp.ebi.ac.uk/pub/databases/metagenomics/mgnify_genomes/human-gut/v2.0/all_genomes/MGYG0000004/MGYG000000451/genomes1/MGYG000000451.gff.gz
MGYG000000452	MAG	94.83	0	d__Bacteria;p__Bacteroidota;c__Bacteroidia;o__Bacteroidales;f__Barnesiellaceae;g__Barnesiella;s__Barnesiella sp002159975	ftp://ftp.ebi.ac.uk/pub/databases/metagenomics/mgnify_genomes/human-gut/v2.0/all_genomes/MGYG0000004/MGYG000000452/genomes1/MGYG000000452.gff.gz
MGYG000000453	MAG	97.32	0	d__Bacteria;p__Firmicutes_A;c__Clostridia;o__Oscillospirales;f__Acutalibacteraceae;g__Eubacterium_R;s__Eubacterium_R sp900539775	ftp://ftp.ebi.ac.uk/pub/databases/metagenomics/mgnify_genomes/human-gut/v2.0/all_genomes/MGYG0000004/MGYG000000453/genomes1/MGYG000000453.gff.gz
MGYG000000457	MAG	94.63	0	d__Bacteria;p__Firmicutes_A;c__Clostridia;o__Oscillospirales;f__Acutalibacteraceae;g__UBA737;s__UBA737 sp900549755	ftp://ftp.ebi.ac.uk/pub/databases/metagenomics/mgnify_genomes/human-gut/v2.0/all_genomes/MGYG0000004/MGYG000000457/genomes1/MGYG000000457.gff.gz
MGYG000000458	MAG	94.35	0	d__Bacteria;p__Firmicutes_A;c__Clostridia_A;o__Christensenellales;f__CAG-314;g__CAG-314;s__CAG-314 sp900551395	ftp://ftp.ebi.ac.uk/pub/databases/metagenomics/mgnify_genomes/human-gut/v2.0/all_genomes/MGYG0000004/MGYG000000458/genomes1/MGYG000000458.gff.gz
MGYG000000462	MAG	95.42	1.36	d__Bacteria;p__Bacteroidota;c__Bacteroidia;o__Bacteroidales;f__Rikenellaceae;g__UBA940;s__UBA940 sp900768115	ftp://ftp.ebi.ac.uk/pub/databases/metagenomics/mgnify_genomes/human-gut/v2.0/all_genomes/MGYG0000004/MGYG000000462/genomes1/MGYG000000462.gff.gz
MGYG000000463	MAG	92.17	0	d__Bacteria;p__Firmicutes_A;c__Clostridia;o__Oscillospirales;f__CAG-272;g__CAG-841;s__CAG-841 sp000437375	ftp://ftp.ebi.ac.uk/pub/databases/metagenomics/mgnify_genomes/human-gut/v2.0/all_genomes/MGYG0000004/MGYG000000463/genomes1/MGYG000000463.gff.gz
MGYG000000467	MAG	92.99	3.04	d__Bacteria;p__Verrucomicrobiota;c__Lentisphaeria;o__Victivallales;f__Victivallaceae;g__CAAGED01;s__CAAGED01 sp900768505	ftp://ftp.ebi.ac.uk/pub/databases/metagenomics/mgnify_genomes/human-gut/v2.0/all_genomes/MGYG0000004/MGYG000000467/genomes1/MGYG000000467.gff.gz
MGYG000000468	MAG	93.19	0.67	d__Bacteria;p__Firmicutes_A;c__Clostridia;o__Oscillospirales;f__CAG-272;g__UMGS1696;s__UMGS1696 sp900554225	ftp://ftp.ebi.ac.uk/pub/databases/metagenomics/mgnify_genomes/human-gut/v2.0/all_genomes/MGYG0000004/MGYG000000468/genomes1/MGYG000000468.gff.gz
MGYG000000469	MAG	93.26	1.12	d__Bacteria;p__Firmicutes;c__Bacilli;o__RF39;f__UBA660;g__UBA6414;s__	ftp://ftp.ebi.ac.uk/pub/databases/metagenomics/mgnify_genomes/human-gut/v2.0/all_genomes/MGYG0000004/MGYG000000469/genomes1/MGYG000000469.gff.gz
MGYG000000470	MAG	100	0	d__Bacteria;p__Spirochaetota;c__Brachyspirae;o__Brachyspirales;f__Brachyspiraceae;g__Brachyspira;s__Brachyspira pilosicoli	ftp://ftp.ebi.ac.uk/pub/databases/metagenomics/mgnify_genomes/human-gut/v2.0/all_genomes/MGYG0000004/MGYG000000470/genomes1/MGYG000000470.gff.gz
MGYG000000471	MAG	97.27	0	d__Bacteria;p__Firmicutes;c__Bacilli;o__RFN20;f__CAG-288;g__UBA7642;s__UBA7642 sp900770925	ftp://ftp.ebi.ac.uk/pub/databases/metagenomics/mgnify_genomes/human-gut/v2.0/all_genomes/MGYG0000004/MGYG000000471/genomes1/MGYG000000471.gff.gz
MGYG000000475	MAG	97.4	0.62	d__Bacteria;p__Proteobacteria;c__Gammaproteobacteria;o__Burkholderiales;f__Burkholderiaceae;g__Duodenibacillus;s__Duodenibacillus sp900544335	ftp://ftp.ebi.ac.uk/pub/databases/metagenomics/mgnify_genomes/human-gut/v2.0/all_genomes/MGYG0000004/MGYG000000475/genomes1/MGYG000000475.gff.gz
MGYG000000476	MAG	94.41	0.67	d__Bacteria;p__Firmicutes_A;c__Clostridia;o__Oscillospirales;f__CAG-382;g__UMGS882;s__UMGS882 sp900546385	ftp://ftp.ebi.ac.uk/pub/databases/metagenomics/mgnify_genomes/human-gut/v2.0/all_genomes/MGYG0000004/MGYG000000476/genomes1/MGYG000000476.gff.gz
MGYG000000478	MAG	96.63	0	d__Bacteria;p__Firmicutes;c__Bacilli;o__RFN20;f__CAG-826;g__UBA4951;s__UBA4951 sp900540385	ftp://ftp.ebi.ac.uk/pub/databases/metagenomics/mgnify_genomes/human-gut/v2.0/all_genomes/MGYG0000004/MGYG000000478/genomes1/MGYG000000478.gff.gz
MGYG000000479	MAG	99.3	0	d__Bacteria;p__Spirochaetota;c__Spirochaetia;o__Treponematales;f__Treponemataceae;g__Treponema_D;s__Treponema_D sp900541995	ftp://ftp.ebi.ac.uk/pub/databases/metagenomics/mgnify_genomes/human-gut/v2.0/all_genomes/MGYG0000004/MGYG000000479/genomes1/MGYG000000479.gff.gz
MGYG000000480	MAG	93.92	0.34	d__Bacteria;p__Verrucomicrobiota;c__Verrucomicrobiae;o__Opitutales;f__CAG-312;g__CAG-312;s__CAG-312 sp900546565	ftp://ftp.ebi.ac.uk/pub/databases/metagenomics/mgnify_genomes/human-gut/v2.0/all_genomes/MGYG0000004/MGYG000000480/genomes1/MGYG000000480.gff.gz
MGYG000000481	MAG	96.13	3.29	d__Bacteria;p__Firmicutes_A;c__Clostridia;o__Oscillospirales;f__CAG-382;g__UMGS1387;s__	ftp://ftp.ebi.ac.uk/pub/databases/metagenomics/mgnify_genomes/human-gut/v2.0/all_genomes/MGYG0000004/MGYG000000481/genomes1/MGYG000000481.gff.gz
MGYG000000483	MAG	91.94	0	d__Bacteria;p__Firmicutes_A;c__Clostridia_A;o__Christensenellales;f__Borkfalkiaceae;g__HGM11416;s__HGM11416 sp900766495	ftp://ftp.ebi.ac.uk/pub/databases/metagenomics/mgnify_genomes/human-gut/v2.0/all_genomes/MGYG0000004/MGYG000000483/genomes1/MGYG000000483.gff.gz
MGYG000000484	MAG	100	0	d__Bacteria;p__Firmicutes_A;c__Clostridia;o__Lachnospirales;f__Lachnospiraceae;g__Butyrivibrio_A;s__Butyrivibrio_A sp000431815	ftp://ftp.ebi.ac.uk/pub/databases/metagenomics/mgnify_genomes/human-gut/v2.0/all_genomes/MGYG0000004/MGYG000000484/genomes1/MGYG000000484.gff.gz
MGYG000000486	MAG	99.4	1.2	d__Bacteria;p__Firmicutes_C;c__Negativicutes;o__Acidaminococcales;f__Acidaminococcaceae;g__Phascolarctobacterium_A;s__Phascolarctobacterium_A sp900770955	ftp://ftp.ebi.ac.uk/pub/databases/metagenomics/mgnify_genomes/human-gut/v2.0/all_genomes/MGYG0000004/MGYG000000486/genomes1/MGYG000000486.gff.gz
MGYG000000487	MAG	97.32	0.67	d__Bacteria;p__Firmicutes_A;c__Clostridia;o__Oscillospirales;f__Ruminococcaceae;g__CAG-115;s__CAG-115 sp900768125	ftp://ftp.ebi.ac.uk/pub/databases/metagenomics/mgnify_genomes/human-gut/v2.0/all_genomes/MGYG0000004/MGYG000000487/genomes1/MGYG000000487.gff.gz
MGYG000000488	MAG	98.67	1.33	d__Bacteria;p__Firmicutes;c__Bacilli;o__Acholeplasmatales;f__Anaeroplasmataceae;g__Anaeroplasma;s__Anaeroplasma sp900767915	ftp://ftp.ebi.ac.uk/pub/databases/metagenomics/mgnify_genomes/human-gut/v2.0/all_genomes/MGYG0000004/MGYG000000488/genomes1/MGYG000000488.gff.gz
MGYG000000489	MAG	98.71	1.13	d__Bacteria;p__Firmicutes_A;c__Clostridia;o__Lachnospirales;f__Lachnospiraceae;g__Agathobacter;s__Agathobacter sp900548765	ftp://ftp.ebi.ac.uk/pub/databases/metagenomics/mgnify_genomes/human-gut/v2.0/all_genomes/MGYG0000004/MGYG000000489/genomes1/MGYG000000489.gff.gz
MGYG000000490	MAG	93.18	0.69	d__Bacteria;p__Firmicutes_A;c__Clostridia;o__Oscillospirales;f__CAG-272;g__UMGS1865;s__UMGS1865 sp900768535	ftp://ftp.ebi.ac.uk/pub/databases/metagenomics/mgnify_genomes/human-gut/v2.0/all_genomes/MGYG0000004/MGYG000000490/genomes1/MGYG000000490.gff.gz
MGYG000000492	MAG	95.7	0	d__Bacteria;p__Proteobacteria;c__Alphaproteobacteria;o__RF32;f__CAG-239;g__RUG410;s__RUG410 sp900553115	ftp://ftp.ebi.ac.uk/pub/databases/metagenomics/mgnify_genomes/human-gut/v2.0/all_genomes/MGYG0000004/MGYG000000492/genomes1/MGYG000000492.gff.gz
MGYG000000495	MAG	95.97	0.67	d__Bacteria;p__Firmicutes_A;c__Clostridia;o__UMGS1883;f__HGM11501;g__HGM11501;s__HGM11501 sp900766735	ftp://ftp.ebi.ac.uk/pub/databases/metagenomics/mgnify_genomes/human-gut/v2.0/all_genomes/MGYG0000004/MGYG000000495/genomes1/MGYG000000495.gff.gz
MGYG000000496	MAG	91.57	0.56	d__Bacteria;p__Firmicutes;c__Bacilli;o__RF39;f__UBA660;g__CAG-1000;s__CAG-1000 sp900768345	ftp://ftp.ebi.ac.uk/pub/databases/metagenomics/mgnify_genomes/human-gut/v2.0/all_genomes/MGYG0000004/MGYG000000496/genomes1/MGYG000000496.gff.gz
MGYG000000498	MAG	92.7	1.69	d__Bacteria;p__Firmicutes;c__Bacilli;o__RF39;f__UBA660;g__UMGS995;s__UMGS995 sp900769695	ftp://ftp.ebi.ac.uk/pub/databases/metagenomics/mgnify_genomes/human-gut/v2.0/all_genomes/MGYG0000004/MGYG000000498/genomes1/MGYG000000498.gff.gz
MGYG000000499	MAG	90.69	0.81	d__Bacteria;p__Firmicutes_A;c__Clostridia_A;o__Christensenellales;f__Borkfalkiaceae;g__HGM11416;s__HGM11416 sp900768525	ftp://ftp.ebi.ac.uk/pub/databases/metagenomics/mgnify_genomes/human-gut/v2.0/all_genomes/MGYG0000004/MGYG000000499/genomes1/MGYG000000499.gff.gz
MGYG000000500	MAG	95.65	0.84	d__Bacteria;p__Firmicutes_A;c__Clostridia;o__Oscillospirales;f__Oscillospiraceae;g__CAG-110;s__CAG-110 sp900547405	ftp://ftp.ebi.ac.uk/pub/databases/metagenomics/mgnify_genomes/human-gut/v2.0/all_genomes/MGYG0000005/MGYG000000500/genomes1/MGYG000000500.gff.gz
MGYG000000501	MAG	98.66	0	d__Bacteria;p__Firmicutes_A;c__Clostridia;o__Lachnospirales;f__Lachnospiraceae;g__CAG-127;s__CAG-127 sp900553925	ftp://ftp.ebi.ac.uk/pub/databases/metagenomics/mgnify_genomes/human-gut/v2.0/all_genomes/MGYG0000005/MGYG000000501/genomes1/MGYG000000501.gff.gz
MGYG000000502	MAG	99.2	0	d__Bacteria;p__Spirochaetota;c__Brachyspirae;o__Brachyspirales;f__Brachyspiraceae;g__Brachyspira;s__Brachyspira aalborgi	ftp://ftp.ebi.ac.uk/pub/databases/metagenomics/mgnify_genomes/human-gut/v2.0/all_genomes/MGYG0000005/MGYG000000502/genomes1/MGYG000000502.gff.gz
MGYG000000504	MAG	94.59	1.35	d__Bacteria;p__Verrucomicrobiota;c__Verrucomicrobiae;o__Opitutales;f__CAG-312;g__CAG-312;s__CAG-312 sp000438015	ftp://ftp.ebi.ac.uk/pub/databases/metagenomics/mgnify_genomes/human-gut/v2.0/all_genomes/MGYG0000005/MGYG000000504/genomes1/MGYG000000504.gff.gz
MGYG000000506	MAG	95.7	0	d__Bacteria;p__Proteobacteria;c__Alphaproteobacteria;o__RF32;f__CAG-239;g__RUG410;s__RUG410 sp900769705	ftp://ftp.ebi.ac.uk/pub/databases/metagenomics/mgnify_genomes/human-gut/v2.0/all_genomes/MGYG0000005/MGYG000000506/genomes1/MGYG000000506.gff.gz
MGYG000000509	MAG	96.56	0	d__Bacteria;p__Elusimicrobiota;c__Elusimicrobia;o__Elusimicrobiales;f__Elusimicrobiaceae;g__CADBRU01;s__CADBRU01 sp900762815	ftp://ftp.ebi.ac.uk/pub/databases/metagenomics/mgnify_genomes/human-gut/v2.0/all_genomes/MGYG0000005/MGYG000000509/genomes1/MGYG000000509.gff.gz
MGYG000000510	MAG	97.32	0	d__Bacteria;p__Firmicutes_A;c__Clostridia;o__Oscillospirales;f__Ruminococcaceae;g__UMGS363;s__UMGS363 sp900541495	ftp://ftp.ebi.ac.uk/pub/databases/metagenomics/mgnify_genomes/human-gut/v2.0/all_genomes/MGYG0000005/MGYG000000510/genomes1/MGYG000000510.gff.gz
MGYG000000513	MAG	98.42	0.35	d__Bacteria;p__Campylobacterota;c__Campylobacteria;o__Campylobacterales;f__Helicobacteraceae;g__Helicobacter_B;s__Helicobacter_B fennelliae	ftp://ftp.ebi.ac.uk/pub/databases/metagenomics/mgnify_genomes/human-gut/v2.0/all_genomes/MGYG0000005/MGYG000000513/genomes1/MGYG000000513.gff.gz
MGYG000000514	MAG	94.63	0.06	d__Bacteria;p__Firmicutes_A;c__Clostridia;o__Lachnospirales;f__Lachnospiraceae;g__CAG-590;s__CAG-590 sp900769115	ftp://ftp.ebi.ac.uk/pub/databases/metagenomics/mgnify_genomes/human-gut/v2.0/all_genomes/MGYG0000005/MGYG000000514/genomes1/MGYG000000514.gff.gz
MGYG000000515	MAG	98.43	0.97	d__Bacteria;p__Firmicutes_A;c__Clostridia;o__Lachnospirales;f__Lachnospiraceae;g__UBA2882;s__UBA2882 sp900549665	ftp://ftp.ebi.ac.uk/pub/databases/metagenomics/mgnify_genomes/human-gut/v2.0/all_genomes/MGYG0000005/MGYG000000515/genomes1/MGYG000000515.gff.gz
MGYG000000517	MAG	96.64	0	d__Bacteria;p__Firmicutes_A;c__Clostridia;o__Oscillospirales;f__Ruminococcaceae;g__UMGS1889;s__UMGS1889 sp900556055	ftp://ftp.ebi.ac.uk/pub/databases/metagenomics/mgnify_genomes/human-gut/v2.0/all_genomes/MGYG0000005/MGYG000000517/genomes1/MGYG000000517.gff.gz
MGYG000000518	MAG	91.95	0	d__Bacteria;p__Firmicutes_A;c__Clostridia;o__Oscillospirales;f__Acutalibacteraceae;g__UBA737;s__UBA737 sp900547095	ftp://ftp.ebi.ac.uk/pub/databases/metagenomics/mgnify_genomes/human-gut/v2.0/all_genomes/MGYG0000005/MGYG000000518/genomes1/MGYG000000518.gff.gz
MGYG000000519	MAG	96.63	0	d__Bacteria;p__Elusimicrobiota;c__Elusimicrobia;o__Elusimicrobiales;f__Elusimicrobiaceae;g__UBA1436;s__UBA1436 sp900541355	ftp://ftp.ebi.ac.uk/pub/databases/metagenomics/mgnify_genomes/human-gut/v2.0/all_genomes/MGYG0000005/MGYG000000519/genomes1/MGYG000000519.gff.gz
MGYG000000522	MAG	99.2	0	d__Archaea;p__Methanobacteriota;c__Methanobacteria;o__Methanobacteriales;f__Methanobacteriaceae;g__Methanobrevibacter_A;s__Methanobrevibacter_A sp900766745	ftp://ftp.ebi.ac.uk/pub/databases/metagenomics/mgnify_genomes/human-gut/v2.0/all_genomes/MGYG0000005/MGYG000000522/genomes1/MGYG000000522.gff.gz
MGYG000000525	MAG	99.38	0.62	d__Bacteria;p__Proteobacteria;c__Gammaproteobacteria;o__Burkholderiales;f__Burkholderiaceae;g__Duodenibacillus;s__Duodenibacillus sp900767875	ftp://ftp.ebi.ac.uk/pub/databases/metagenomics/mgnify_genomes/human-gut/v2.0/all_genomes/MGYG0000005/MGYG000000525/genomes1/MGYG000000525.gff.gz
MGYG000000526	MAG	97.78	0.19	d__Bacteria;p__Bacteroidota;c__Bacteroidia;o__Bacteroidales;f__Bacteroidaceae;g__Prevotella;s__Prevotella sp900770395	ftp://ftp.ebi.ac.uk/pub/databases/metagenomics/mgnify_genomes/human-gut/v2.0/all_genomes/MGYG0000005/MGYG000000526/genomes1/MGYG000000526.gff.gz
MGYG000000528	MAG	96.77	0	d__Bacteria;p__Proteobacteria;c__Alphaproteobacteria;o__RF32;f__CAG-239;g__CAAFZY01;s__CAAFZY01 sp900767645	ftp://ftp.ebi.ac.uk/pub/databases/metagenomics/mgnify_genomes/human-gut/v2.0/all_genomes/MGYG0000005/MGYG000000528/genomes1/MGYG000000528.gff.gz
MGYG000000530	MAG	97.18	0.72	d__Bacteria;p__Firmicutes_A;c__Clostridia_A;o__Christensenellales;f__CAG-138;g__PeH17;s__PeH17 sp000435055	ftp://ftp.ebi.ac.uk/pub/databases/metagenomics/mgnify_genomes/human-gut/v2.0/all_genomes/MGYG0000005/MGYG000000530/genomes1/MGYG000000530.gff.gz
MGYG000000531	MAG	99.19	1.88	d__Bacteria;p__Actinobacteriota;c__Coriobacteriia;o__Coriobacteriales;f__Coriobacteriaceae;g__Collinsella;s__Collinsella sp900768265	ftp://ftp.ebi.ac.uk/pub/databases/metagenomics/mgnify_genomes/human-gut/v2.0/all_genomes/MGYG0000005/MGYG000000531/genomes1/MGYG000000531.gff.gz
MGYG000000532	MAG	97.1	1.06	d__Bacteria;p__Firmicutes_A;c__Clostridia;o__Lachnospirales;f__Lachnospiraceae;g__CAG-510;s__CAG-510 sp000434615	ftp://ftp.ebi.ac.uk/pub/databases/metagenomics/mgnify_genomes/human-gut/v2.0/all_genomes/MGYG0000005/MGYG000000532/genomes1/MGYG000000532.gff.gz
MGYG000000533	MAG	97.59	0.6	d__Bacteria;p__Firmicutes_C;c__Negativicutes;o__Acidaminococcales;f__Acidaminococcaceae;g__Phascolarctobacterium_A;s__Phascolarctobacterium_A sp900551335	ftp://ftp.ebi.ac.uk/pub/databases/metagenomics/mgnify_genomes/human-gut/v2.0/all_genomes/MGYG0000005/MGYG000000533/genomes1/MGYG000000533.gff.gz
MGYG000000534	MAG	96.86	0.05	d__Bacteria;p__Bacteroidota;c__Bacteroidia;o__Bacteroidales;f__Bacteroidaceae;g__Prevotella;s__Prevotella sp900543975	ftp://ftp.ebi.ac.uk/pub/databases/metagenomics/mgnify_genomes/human-gut/v2.0/all_genomes/MGYG0000005/MGYG000000534/genomes1/MGYG000000534.gff.gz
MGYG000000535	MAG	99.19	0	d__Bacteria;p__Actinobacteriota;c__Coriobacteriia;o__Coriobacteriales;f__Atopobiaceae;g__Olsenella;s__Olsenella sp900538935	ftp://ftp.ebi.ac.uk/pub/databases/metagenomics/mgnify_genomes/human-gut/v2.0/all_genomes/MGYG0000005/MGYG000000535/genomes1/MGYG000000535.gff.gz
MGYG000000536	MAG	98.88	0	d__Bacteria;p__Fusobacteriota;c__Fusobacteriia;o__Fusobacteriales;f__Fusobacteriaceae;g__Cetobacterium_A;s__Cetobacterium_A sp900766645	ftp://ftp.ebi.ac.uk/pub/databases/metagenomics/mgnify_genomes/human-gut/v2.0/all_genomes/MGYG0000005/MGYG000000536/genomes1/MGYG000000536.gff.gz
MGYG000000537	MAG	96.64	0.17	d__Bacteria;p__Firmicutes_A;c__Clostridia;o__Oscillospirales;f__Ruminococcaceae;g__UMGS1826;s__UMGS1826 sp900555435	ftp://ftp.ebi.ac.uk/pub/databases/metagenomics/mgnify_genomes/human-gut/v2.0/all_genomes/MGYG0000005/MGYG000000537/genomes1/MGYG000000537.gff.gz
MGYG000000538	MAG	93.89	1.35	d__Bacteria;p__Verrucomicrobiota;c__Lentisphaeria;o__Victivallales;f__UBA1829;g__UBA1829;s__UBA1829 sp900549045	ftp://ftp.ebi.ac.uk/pub/databases/metagenomics/mgnify_genomes/human-gut/v2.0/all_genomes/MGYG0000005/MGYG000000538/genomes1/MGYG000000538.gff.gz
MGYG000000539	MAG	96.84	0	d__Bacteria;p__Firmicutes_A;c__Clostridia;o__Lachnospirales;f__Lachnospiraceae;g__Oribacterium;s__Oribacterium sp004554245	ftp://ftp.ebi.ac.uk/pub/databases/metagenomics/mgnify_genomes/human-gut/v2.0/all_genomes/MGYG0000005/MGYG000000539/genomes1/MGYG000000539.gff.gz
MGYG000000540	MAG	93.82	0	d__Bacteria;p__Firmicutes;c__Bacilli;o__RF39;f__UBA660;g__CAG-762;s__CAG-762 sp000432575	ftp://ftp.ebi.ac.uk/pub/databases/metagenomics/mgnify_genomes/human-gut/v2.0/all_genomes/MGYG0000005/MGYG000000540/genomes1/MGYG000000540.gff.gz
MGYG000000543	MAG	97.41	1.2	d__Bacteria;p__Firmicutes_A;c__Clostridia;o__Lachnospirales;f__Lachnospiraceae;g__Agathobacter;s__Agathobacter sp900552085	ftp://ftp.ebi.ac.uk/pub/databases/metagenomics/mgnify_genomes/human-gut/v2.0/all_genomes/MGYG0000005/MGYG000000543/genomes1/MGYG000000543.gff.gz
MGYG000000546	MAG	91.7	1.79	d__Bacteria;p__Firmicutes_A;c__Clostridia;o__Lachnospirales;f__Lachnospiraceae;g__Roseburia;s__Roseburia sp003483745	ftp://ftp.ebi.ac.uk/pub/databases/metagenomics/mgnify_genomes/human-gut/v2.0/all_genomes/MGYG0000005/MGYG000000546/genomes1/MGYG000000546.gff.gz
MGYG000000548	MAG	97.93	0.75	d__Bacteria;p__Proteobacteria;c__Gammaproteobacteria;o__Burkholderiales;f__Burkholderiaceae;g__Sutterella;s__Sutterella sp900770335	ftp://ftp.ebi.ac.uk/pub/databases/metagenomics/mgnify_genomes/human-gut/v2.0/all_genomes/MGYG0000005/MGYG000000548/genomes1/MGYG000000548.gff.gz
MGYG000000550	MAG	90.81	0	d__Bacteria;p__Firmicutes_A;c__Clostridia;o__Oscillospirales;f__Oscillospiraceae;g__Lawsonibacter;s__Lawsonibacter sp900545895	ftp://ftp.ebi.ac.uk/pub/databases/metagenomics/mgnify_genomes/human-gut/v2.0/all_genomes/MGYG0000005/MGYG000000550/genomes1/MGYG000000550.gff.gz
MGYG000000553	MAG	98.31	2.53	d__Bacteria;p__Bacteroidota;c__Bacteroidia;o__Bacteroidales;f__Bacteroidaceae;g__Prevotella;s__Prevotella sp900548535	ftp://ftp.ebi.ac.uk/pub/databases/metagenomics/mgnify_genomes/human-gut/v2.0/all_genomes/MGYG0000005/MGYG000000553/genomes1/MGYG000000553.gff.gz
MGYG000000554	MAG	95.54	0.68	d__Bacteria;p__Campylobacterota;c__Campylobacteria;o__Campylobacterales;f__Campylobacteraceae;g__Campylobacter;s__Campylobacter fetus	ftp://ftp.ebi.ac.uk/pub/databases/metagenomics/mgnify_genomes/human-gut/v2.0/all_genomes/MGYG0000005/MGYG000000554/genomes1/MGYG000000554.gff.gz
MGYG000000556	MAG	95.13	1.61	d__Bacteria;p__Actinobacteriota;c__Coriobacteriia;o__Coriobacteriales;f__Coriobacteriaceae;g__Collinsella;s__Collinsella sp003469205	ftp://ftp.ebi.ac.uk/pub/databases/metagenomics/mgnify_genomes/human-gut/v2.0/all_genomes/MGYG0000005/MGYG000000556/genomes1/MGYG000000556.gff.gz
MGYG000000557	MAG	99.38	0.62	d__Bacteria;p__Proteobacteria;c__Gammaproteobacteria;o__Burkholderiales;f__Burkholderiaceae;g__Sutterella;s__	ftp://ftp.ebi.ac.uk/pub/databases/metagenomics/mgnify_genomes/human-gut/v2.0/all_genomes/MGYG0000005/MGYG000000557/genomes1/MGYG000000557.gff.gz
MGYG000000558	MAG	99.4	0	d__Bacteria;p__Firmicutes_C;c__Negativicutes;o__Veillonellales;f__Megasphaeraceae;g__Caecibacter;s__Caecibacter hominis	ftp://ftp.ebi.ac.uk/pub/databases/metagenomics/mgnify_genomes/human-gut/v2.0/all_genomes/MGYG0000005/MGYG000000558/genomes1/MGYG000000558.gff.gz
MGYG000000559	MAG	94.33	0.25	d__Bacteria;p__Bacteroidota;c__Bacteroidia;o__Bacteroidales;f__Bacteroidaceae;g__Paraprevotella;s__Paraprevotella sp900546665	ftp://ftp.ebi.ac.uk/pub/databases/metagenomics/mgnify_genomes/human-gut/v2.0/all_genomes/MGYG0000005/MGYG000000559/genomes1/MGYG000000559.gff.gz
MGYG000000560	MAG	98.14	0	d__Bacteria;p__Proteobacteria;c__Gammaproteobacteria;o__Burkholderiales;f__Burkholderiaceae;g__Sutterella;s__	ftp://ftp.ebi.ac.uk/pub/databases/metagenomics/mgnify_genomes/human-gut/v2.0/all_genomes/MGYG0000005/MGYG000000560/genomes1/MGYG000000560.gff.gz
MGYG000000561	MAG	98.66	0.67	d__Bacteria;p__Firmicutes_A;c__Clostridia;o__Oscillospirales;f__Ruminococcaceae;g__CAG-115;s__CAG-115 sp003507295	ftp://ftp.ebi.ac.uk/pub/databases/metagenomics/mgnify_genomes/human-gut/v2.0/all_genomes/MGYG0000005/MGYG000000561/genomes1/MGYG000000561.gff.gz
MGYG000000562	MAG	99.33	0	d__Bacteria;p__Firmicutes_A;c__Clostridia;o__Lachnospirales;f__Lachnospiraceae;g__Lachnospira;s__Lachnospira sp000437735	ftp://ftp.ebi.ac.uk/pub/databases/metagenomics/mgnify_genomes/human-gut/v2.0/all_genomes/MGYG0000005/MGYG000000562/genomes1/MGYG000000562.gff.gz
MGYG000000563	MAG	97.98	0.81	d__Bacteria;p__Actinobacteriota;c__Coriobacteriia;o__Coriobacteriales;f__Coriobacteriaceae;g__Collinsella;s__Collinsella sp900546105	ftp://ftp.ebi.ac.uk/pub/databases/metagenomics/mgnify_genomes/human-gut/v2.0/all_genomes/MGYG0000005/MGYG000000563/genomes1/MGYG000000563.gff.gz
MGYG000000564	MAG	92.92	2	d__Bacteria;p__Proteobacteria;c__Gammaproteobacteria;o__Burkholderiales;f__Burkholderiaceae;g__Duodenibacillus;s__Duodenibacillus sp900552915	ftp://ftp.ebi.ac.uk/pub/databases/metagenomics/mgnify_genomes/human-gut/v2.0/all_genomes/MGYG0000005/MGYG000000564/genomes1/MGYG000000564.gff.gz
MGYG000000565	MAG	98.39	0.81	d__Bacteria;p__Actinobacteriota;c__Coriobacteriia;o__Coriobacteriales;f__Coriobacteriaceae;g__Collinsella;s__Collinsella sp900545555	ftp://ftp.ebi.ac.uk/pub/databases/metagenomics/mgnify_genomes/human-gut/v2.0/all_genomes/MGYG0000005/MGYG000000565/genomes1/MGYG000000565.gff.gz
MGYG000000567	MAG	98.02	1.25	d__Bacteria;p__Proteobacteria;c__Gammaproteobacteria;o__Burkholderiales;f__Burkholderiaceae;g__CAG-521;s__CAG-521 sp000437635	ftp://ftp.ebi.ac.uk/pub/databases/metagenomics/mgnify_genomes/human-gut/v2.0/all_genomes/MGYG0000005/MGYG000000567/genomes1/MGYG000000567.gff.gz
MGYG000000568	MAG	96.09	0.38	d__Bacteria;p__Bacteroidota;c__Bacteroidia;o__Bacteroidales;f__Muribaculaceae;g__CAG-279;s__CAG-279 sp900544305	ftp://ftp.ebi.ac.uk/pub/databases/metagenomics/mgnify_genomes/human-gut/v2.0/all_genomes/MGYG0000005/MGYG000000568/genomes1/MGYG000000568.gff.gz
MGYG000000571	MAG	98.1	0.95	d__Bacteria;p__Actinobacteriota;c__Actinomycetia;o__Actinomycetales;f__Actinomycetaceae;g__Pauljensenia;s__Pauljensenia turicensis	ftp://ftp.ebi.ac.uk/pub/databases/metagenomics/mgnify_genomes/human-gut/v2.0/all_genomes/MGYG0000005/MGYG000000571/genomes1/MGYG000000571.gff.gz
MGYG000000573	MAG	92.54	0	d__Bacteria;p__Firmicutes_A;c__Clostridia;o__Oscillospirales;f__Ruminococcaceae;g__Gemmiger;s__Gemmiger variabilis_A	ftp://ftp.ebi.ac.uk/pub/databases/metagenomics/mgnify_genomes/human-gut/v2.0/all_genomes/MGYG0000005/MGYG000000573/genomes1/MGYG000000573.gff.gz
MGYG000000575	MAG	94.57	2.25	d__Bacteria;p__Verrucomicrobiota;c__Lentisphaeria;o__Victivallales;f__UBA1829;g__UBA11452;s__UBA11452 sp003526375	ftp://ftp.ebi.ac.uk/pub/databases/metagenomics/mgnify_genomes/human-gut/v2.0/all_genomes/MGYG0000005/MGYG000000575/genomes1/MGYG000000575.gff.gz
MGYG000000576	MAG	99.63	0.37	d__Bacteria;p__Firmicutes;c__Bacilli;o__Lactobacillales;f__Streptococcaceae;g__Streptococcus;s__	ftp://ftp.ebi.ac.uk/pub/databases/metagenomics/mgnify_genomes/human-gut/v2.0/all_genomes/MGYG0000005/MGYG000000576/genomes1/MGYG000000576.gff.gz
MGYG000000579	MAG	98.39	0.81	d__Bacteria;p__Actinobacteriota;c__Coriobacteriia;o__Coriobacteriales;f__Coriobacteriaceae;g__Collinsella;s__	ftp://ftp.ebi.ac.uk/pub/databases/metagenomics/mgnify_genomes/human-gut/v2.0/all_genomes/MGYG0000005/MGYG000000579/genomes1/MGYG000000579.gff.gz
MGYG000000580	MAG	99.65	0.15	d__Bacteria;p__Firmicutes;c__Bacilli;o__Lactobacillales;f__Streptococcaceae;g__Streptococcus;s__Streptococcus vestibularis	ftp://ftp.ebi.ac.uk/pub/databases/metagenomics/mgnify_genomes/human-gut/v2.0/all_genomes/MGYG0000005/MGYG000000580/genomes1/MGYG000000580.gff.gz
MGYG000000581	MAG	98.92	0	d__Bacteria;p__Proteobacteria;c__Alphaproteobacteria;o__RF32;f__CAG-239;g__CAG-495;s__	ftp://ftp.ebi.ac.uk/pub/databases/metagenomics/mgnify_genomes/human-gut/v2.0/all_genomes/MGYG0000005/MGYG000000581/genomes1/MGYG000000581.gff.gz
MGYG000000582	MAG	100	0.19	d__Bacteria;p__Firmicutes;c__Bacilli;o__Lactobacillales;f__Streptococcaceae;g__Lactococcus;s__Lactococcus garvieae	ftp://ftp.ebi.ac.uk/pub/databases/metagenomics/mgnify_genomes/human-gut/v2.0/all_genomes/MGYG0000005/MGYG000000582/genomes1/MGYG000000582.gff.gz
MGYG000000583	MAG	96.04	1.93	d__Bacteria;p__Firmicutes_A;c__Clostridia;o__Lachnospirales;f__Lachnospiraceae;g__Acetatifactor;s__Acetatifactor sp900766575	ftp://ftp.ebi.ac.uk/pub/databases/metagenomics/mgnify_genomes/human-gut/v2.0/all_genomes/MGYG0000005/MGYG000000583/genomes1/MGYG000000583.gff.gz
MGYG000000584	MAG	95.56	0.48	d__Bacteria;p__Bacteroidota;c__Bacteroidia;o__Bacteroidales;f__UBA932;g__RC9;s__RC9 sp900544195	ftp://ftp.ebi.ac.uk/pub/databases/metagenomics/mgnify_genomes/human-gut/v2.0/all_genomes/MGYG0000005/MGYG000000584/genomes1/MGYG000000584.gff.gz
MGYG000000585	MAG	99.19	0	d__Bacteria;p__Actinobacteriota;c__Coriobacteriia;o__Coriobacteriales;f__UMGS124;g__UMGS124;s__	ftp://ftp.ebi.ac.uk/pub/databases/metagenomics/mgnify_genomes/human-gut/v2.0/all_genomes/MGYG0000005/MGYG000000585/genomes1/MGYG000000585.gff.gz
MGYG000000586	MAG	93.98	0.9	d__Bacteria;p__Firmicutes_A;c__Clostridia;o__Lachnospirales;f__Lachnospiraceae;g__TF01-11;s__	ftp://ftp.ebi.ac.uk/pub/databases/metagenomics/mgnify_genomes/human-gut/v2.0/all_genomes/MGYG0000005/MGYG000000586/genomes1/MGYG000000586.gff.gz
MGYG000000588	MAG	97.33	0	d__Bacteria;p__Firmicutes;c__Bacilli;o__ML615J-28;f__CAG-313;g__UMGS75;s__	ftp://ftp.ebi.ac.uk/pub/databases/metagenomics/mgnify_genomes/human-gut/v2.0/all_genomes/MGYG0000005/MGYG000000588/genomes1/MGYG000000588.gff.gz
MGYG000000591	MAG	100	0.6	d__Bacteria;p__Firmicutes_C;c__Negativicutes;o__Acidaminococcales;f__Acidaminococcaceae;g__Phascolarctobacterium_A;s__Phascolarctobacterium_A succinatutens_A	ftp://ftp.ebi.ac.uk/pub/databases/metagenomics/mgnify_genomes/human-gut/v2.0/all_genomes/MGYG0000005/MGYG000000591/genomes1/MGYG000000591.gff.gz
MGYG000000594	MAG	94.89	2.42	d__Bacteria;p__Actinobacteriota;c__Coriobacteriia;o__Coriobacteriales;f__Coriobacteriaceae;g__Collinsella;s__	ftp://ftp.ebi.ac.uk/pub/databases/metagenomics/mgnify_genomes/human-gut/v2.0/all_genomes/MGYG0000005/MGYG000000594/genomes1/MGYG000000594.gff.gz
MGYG000000595	MAG	100	0	d__Bacteria;p__Actinobacteriota;c__Coriobacteriia;o__Coriobacteriales;f__Eggerthellaceae;g__UMGS1293;s__UMGS1293 sp900754495	ftp://ftp.ebi.ac.uk/pub/databases/metagenomics/mgnify_genomes/human-gut/v2.0/all_genomes/MGYG0000005/MGYG000000595/genomes1/MGYG000000595.gff.gz
MGYG000000597	MAG	97.85	0.57	d__Bacteria;p__Actinobacteriota;c__Coriobacteriia;o__Coriobacteriales;f__Eggerthellaceae;g__Senegalimassilia;s__	ftp://ftp.ebi.ac.uk/pub/databases/metagenomics/mgnify_genomes/human-gut/v2.0/all_genomes/MGYG0000005/MGYG000000597/genomes1/MGYG000000597.gff.gz
MGYG000000598	MAG	98.39	1.61	d__Bacteria;p__Actinobacteriota;c__Coriobacteriia;o__Coriobacteriales;f__Coriobacteriaceae;g__Collinsella;s__	ftp://ftp.ebi.ac.uk/pub/databases/metagenomics/mgnify_genomes/human-gut/v2.0/all_genomes/MGYG0000005/MGYG000000598/genomes1/MGYG000000598.gff.gz
MGYG000000599	MAG	90.61	2.82	d__Bacteria;p__Actinobacteriota;c__Coriobacteriia;o__Coriobacteriales;f__Coriobacteriaceae;g__Collinsella;s__	ftp://ftp.ebi.ac.uk/pub/databases/metagenomics/mgnify_genomes/human-gut/v2.0/all_genomes/MGYG0000005/MGYG000000599/genomes1/MGYG000000599.gff.gz
MGYG000000600	MAG	98.85	0	d__Bacteria;p__Firmicutes_A;c__Clostridia;o__Lachnospirales;f__Lachnospiraceae;g__CAG-791;s__CAG-791 sp000431495	ftp://ftp.ebi.ac.uk/pub/databases/metagenomics/mgnify_genomes/human-gut/v2.0/all_genomes/MGYG0000006/MGYG000000600/genomes1/MGYG000000600.gff.gz
MGYG000000602	MAG	99.19	0	d__Bacteria;p__Actinobacteriota;c__Coriobacteriia;o__Coriobacteriales;f__Eggerthellaceae;g__CAG-1427;s__CAG-1427 sp900544455	ftp://ftp.ebi.ac.uk/pub/databases/metagenomics/mgnify_genomes/human-gut/v2.0/all_genomes/MGYG0000006/MGYG000000602/genomes1/MGYG000000602.gff.gz
MGYG000000603	MAG	99.19	0	d__Bacteria;p__Actinobacteriota;c__Coriobacteriia;o__Coriobacteriales;f__Eggerthellaceae;g__UMGS1502;s__UMGS1502 sp900552365	ftp://ftp.ebi.ac.uk/pub/databases/metagenomics/mgnify_genomes/human-gut/v2.0/all_genomes/MGYG0000006/MGYG000000603/genomes1/MGYG000000603.gff.gz
MGYG000000604	MAG	93.21	2.03	d__Bacteria;p__Verrucomicrobiota;c__Lentisphaeria;o__Victivallales;f__UBA1829;g__UBA1829;s__UBA1829 sp900549415	ftp://ftp.ebi.ac.uk/pub/databases/metagenomics/mgnify_genomes/human-gut/v2.0/all_genomes/MGYG0000006/MGYG000000604/genomes1/MGYG000000604.gff.gz
MGYG000000605	MAG	96.64	0	d__Bacteria;p__Firmicutes_A;c__Clostridia;o__Oscillospirales;f__Ruminococcaceae;g__Ruminococcus_C;s__	ftp://ftp.ebi.ac.uk/pub/databases/metagenomics/mgnify_genomes/human-gut/v2.0/all_genomes/MGYG0000006/MGYG000000605/genomes1/MGYG000000605.gff.gz
MGYG000000606	MAG	94.13	0.63	d__Bacteria;p__Bacteroidota;c__Bacteroidia;o__Bacteroidales;f__UBA932;g__RC9;s__RC9 sp000433355	ftp://ftp.ebi.ac.uk/pub/databases/metagenomics/mgnify_genomes/human-gut/v2.0/all_genomes/MGYG0000006/MGYG000000606/genomes1/MGYG000000606.gff.gz
MGYG000000610	MAG	94.62	0	d__Bacteria;p__Proteobacteria;c__Alphaproteobacteria;o__RF32;f__CAG-239;g__CAAFZY01;s__	ftp://ftp.ebi.ac.uk/pub/databases/metagenomics/mgnify_genomes/human-gut/v2.0/all_genomes/MGYG0000006/MGYG000000610/genomes1/MGYG000000610.gff.gz
MGYG000000611	MAG	98.2	0	d__Bacteria;p__Actinobacteriota;c__Coriobacteriia;o__Coriobacteriales;f__Eggerthellaceae;g__Senegalimassilia;s__Senegalimassilia faecalis	ftp://ftp.ebi.ac.uk/pub/databases/metagenomics/mgnify_genomes/human-gut/v2.0/all_genomes/MGYG0000006/MGYG000000611/genomes1/MGYG000000611.gff.gz
MGYG000000612	MAG	90.07	0	d__Bacteria;p__Firmicutes_C;c__Negativicutes;o__Veillonellales;f__Megasphaeraceae;g__Megasphaera;s__	ftp://ftp.ebi.ac.uk/pub/databases/metagenomics/mgnify_genomes/human-gut/v2.0/all_genomes/MGYG0000006/MGYG000000612/genomes1/MGYG000000612.gff.gz
MGYG000000613	MAG	96.11	4.3	d__Bacteria;p__Actinobacteriota;c__Coriobacteriia;o__Coriobacteriales;f__UMGS124;g__UMGS124;s__	ftp://ftp.ebi.ac.uk/pub/databases/metagenomics/mgnify_genomes/human-gut/v2.0/all_genomes/MGYG0000006/MGYG000000613/genomes1/MGYG000000613.gff.gz
MGYG000000614	MAG	96.51	0.81	d__Bacteria;p__Actinobacteriota;c__Coriobacteriia;o__Coriobacteriales;f__Atopobiaceae;g__Parolsenella;s__Parolsenella massiliensis	ftp://ftp.ebi.ac.uk/pub/databases/metagenomics/mgnify_genomes/human-gut/v2.0/all_genomes/MGYG0000006/MGYG000000614/genomes1/MGYG000000614.gff.gz
MGYG000000616	MAG	100	0.12	d__Bacteria;p__Actinobacteriota;c__Coriobacteriia;o__Coriobacteriales;f__Eggerthellaceae;g__CAG-1427;s__	ftp://ftp.ebi.ac.uk/pub/databases/metagenomics/mgnify_genomes/human-gut/v2.0/all_genomes/MGYG0000006/MGYG000000616/genomes1/MGYG000000616.gff.gz
MGYG000000619	MAG	97.36	0.13	d__Bacteria;p__Bacteroidota;c__Bacteroidia;o__Bacteroidales;f__Muribaculaceae;g__CAG-873;s__CAG-873 sp900540625	ftp://ftp.ebi.ac.uk/pub/databases/metagenomics/mgnify_genomes/human-gut/v2.0/all_genomes/MGYG0000006/MGYG000000619/genomes1/MGYG000000619.gff.gz
MGYG000000620	MAG	100	2.58	d__Bacteria;p__Actinobacteriota;c__Coriobacteriia;o__Coriobacteriales;f__Atopobiaceae;g__Parolsenella;s__Parolsenella uli_B	ftp://ftp.ebi.ac.uk/pub/databases/metagenomics/mgnify_genomes/human-gut/v2.0/all_genomes/MGYG0000006/MGYG000000620/genomes1/MGYG000000620.gff.gz
MGYG000000621	MAG	97.13	1.55	d__Bacteria;p__Firmicutes_A;c__Clostridia;o__Lachnospirales;f__Lachnospiraceae;g__Acetatifactor;s__	ftp://ftp.ebi.ac.uk/pub/databases/metagenomics/mgnify_genomes/human-gut/v2.0/all_genomes/MGYG0000006/MGYG000000621/genomes1/MGYG000000621.gff.gz
MGYG000000622	MAG	93.1	0	d__Bacteria;p__Firmicutes;c__Bacilli;o__Erysipelotrichales;f__Erysipelotrichaceae;g__UBA636;s__UBA636 sp900546285	ftp://ftp.ebi.ac.uk/pub/databases/metagenomics/mgnify_genomes/human-gut/v2.0/all_genomes/MGYG0000006/MGYG000000622/genomes1/MGYG000000622.gff.gz
MGYG000000623	MAG	98.75	0.84	d__Bacteria;p__Firmicutes_A;c__Clostridia;o__Lachnospirales;f__Lachnospiraceae;g__Blautia_A;s__Blautia_A sp900763175	ftp://ftp.ebi.ac.uk/pub/databases/metagenomics/mgnify_genomes/human-gut/v2.0/all_genomes/MGYG0000006/MGYG000000623/genomes1/MGYG000000623.gff.gz
MGYG000000624	MAG	94.94	2.66	d__Bacteria;p__Proteobacteria;c__Gammaproteobacteria;o__Burkholderiales;f__Burkholderiaceae;g__Duodenibacillus;s__	ftp://ftp.ebi.ac.uk/pub/databases/metagenomics/mgnify_genomes/human-gut/v2.0/all_genomes/MGYG0000006/MGYG000000624/genomes1/MGYG000000624.gff.gz
MGYG000000626	MAG	93.3	1.38	d__Bacteria;p__Firmicutes_A;c__Clostridia;o__Lachnospirales;f__Lachnospiraceae;g__Eubacterium_J;s__	ftp://ftp.ebi.ac.uk/pub/databases/metagenomics/mgnify_genomes/human-gut/v2.0/all_genomes/MGYG0000006/MGYG000000626/genomes1/MGYG000000626.gff.gz
MGYG000000627	MAG	93.6	1.23	d__Bacteria;p__Firmicutes_A;c__Clostridia;o__Lachnospirales;f__Lachnospiraceae;g__CAG-632;s__	ftp://ftp.ebi.ac.uk/pub/databases/metagenomics/mgnify_genomes/human-gut/v2.0/all_genomes/MGYG0000006/MGYG000000627/genomes1/MGYG000000627.gff.gz
MGYG000000631	MAG	97.94	0.89	d__Bacteria;p__Bacteroidota;c__Bacteroidia;o__Bacteroidales;f__Bacteroidaceae;g__Prevotella;s__Prevotella sp002299635	ftp://ftp.ebi.ac.uk/pub/databases/metagenomics/mgnify_genomes/human-gut/v2.0/all_genomes/MGYG0000006/MGYG000000631/genomes1/MGYG000000631.gff.gz
MGYG000000632	MAG	92.05	0.93	d__Bacteria;p__Proteobacteria;c__Gammaproteobacteria;o__Burkholderiales;f__Burkholderiaceae;g__Sutterella;s__	ftp://ftp.ebi.ac.uk/pub/databases/metagenomics/mgnify_genomes/human-gut/v2.0/all_genomes/MGYG0000006/MGYG000000632/genomes1/MGYG000000632.gff.gz
MGYG000000633	MAG	91.55	2.03	d__Bacteria;p__Verrucomicrobiota;c__Lentisphaeria;o__Victivallales;f__Victivallaceae;g__Victivallis;s__Victivallis sp900768515	ftp://ftp.ebi.ac.uk/pub/databases/metagenomics/mgnify_genomes/human-gut/v2.0/all_genomes/MGYG0000006/MGYG000000633/genomes1/MGYG000000633.gff.gz
MGYG000000634	MAG	93.73	1.42	d__Bacteria;p__Proteobacteria;c__Gammaproteobacteria;o__Burkholderiales;f__Rhodocyclaceae;g__SFHR01;s__	ftp://ftp.ebi.ac.uk/pub/databases/metagenomics/mgnify_genomes/human-gut/v2.0/all_genomes/MGYG0000006/MGYG000000634/genomes1/MGYG000000634.gff.gz
MGYG000000635	MAG	95.86	1.12	d__Bacteria;p__Actinobacteriota;c__Coriobacteriia;o__Coriobacteriales;f__Eggerthellaceae;g__Ellagibacter;s__	ftp://ftp.ebi.ac.uk/pub/databases/metagenomics/mgnify_genomes/human-gut/v2.0/all_genomes/MGYG0000006/MGYG000000635/genomes1/MGYG000000635.gff.gz
MGYG000000636	MAG	97.96	0	d__Bacteria;p__Firmicutes_A;c__Clostridia;o__Oscillospirales;f__Ruminococcaceae;g__Gemmiger;s__Gemmiger sp004555405	ftp://ftp.ebi.ac.uk/pub/databases/metagenomics/mgnify_genomes/human-gut/v2.0/all_genomes/MGYG0000006/MGYG000000636/genomes1/MGYG000000636.gff.gz
MGYG000000638	MAG	95.64	0.67	d__Bacteria;p__Firmicutes_A;c__Clostridia;o__Lachnospirales;f__Lachnospiraceae;g__Lachnospira;s__Lachnospira sp900547255	ftp://ftp.ebi.ac.uk/pub/databases/metagenomics/mgnify_genomes/human-gut/v2.0/all_genomes/MGYG0000006/MGYG000000638/genomes1/MGYG000000638.gff.gz
MGYG000000639	MAG	96.7	0	d__Bacteria;p__Spirochaetota;c__Spirochaetia;o__Treponematales;f__Treponemataceae;g__Treponema_D;s__Treponema_D sp900541945	ftp://ftp.ebi.ac.uk/pub/databases/metagenomics/mgnify_genomes/human-gut/v2.0/all_genomes/MGYG0000006/MGYG000000639/genomes1/MGYG000000639.gff.gz
MGYG000000641	MAG	99.19	0	d__Bacteria;p__Actinobacteriota;c__Coriobacteriia;o__Coriobacteriales;f__Coriobacteriaceae;g__Collinsella;s__	ftp://ftp.ebi.ac.uk/pub/databases/metagenomics/mgnify_genomes/human-gut/v2.0/all_genomes/MGYG0000006/MGYG000000641/genomes1/MGYG000000641.gff.gz
MGYG000000642	MAG	99.14	0	d__Bacteria;p__Actinobacteriota;c__Actinomycetia;o__Actinomycetales;f__Actinomycetaceae;g__Arcanobacterium_A;s__	ftp://ftp.ebi.ac.uk/pub/databases/metagenomics/mgnify_genomes/human-gut/v2.0/all_genomes/MGYG0000006/MGYG000000642/genomes1/MGYG000000642.gff.gz
MGYG000000643	MAG	97.35	0.2	d__Bacteria;p__Actinobacteriota;c__Coriobacteriia;o__Coriobacteriales;f__Eggerthellaceae;g__Senegalimassilia;s__	ftp://ftp.ebi.ac.uk/pub/databases/metagenomics/mgnify_genomes/human-gut/v2.0/all_genomes/MGYG0000006/MGYG000000643/genomes1/MGYG000000643.gff.gz
MGYG000000644	MAG	97.65	1.69	d__Bacteria;p__Bacteroidota;c__Bacteroidia;o__Bacteroidales;f__Bacteroidaceae;g__Prevotella;s__Prevotella sp900546535	ftp://ftp.ebi.ac.uk/pub/databases/metagenomics/mgnify_genomes/human-gut/v2.0/all_genomes/MGYG0000006/MGYG000000644/genomes1/MGYG000000644.gff.gz
MGYG000000645	MAG	98.79	3.23	d__Bacteria;p__Actinobacteriota;c__Coriobacteriia;o__Coriobacteriales;f__Coriobacteriaceae;g__Collinsella;s__	ftp://ftp.ebi.ac.uk/pub/databases/metagenomics/mgnify_genomes/human-gut/v2.0/all_genomes/MGYG0000006/MGYG000000645/genomes1/MGYG000000645.gff.gz
MGYG000000646	MAG	99.33	0	d__Bacteria;p__Firmicutes_A;c__Clostridia;o__Oscillospirales;f__Acutalibacteraceae;g__Eubacterium_R;s__Eubacterium_R sp000436835	ftp://ftp.ebi.ac.uk/pub/databases/metagenomics/mgnify_genomes/human-gut/v2.0/all_genomes/MGYG0000006/MGYG000000646/genomes1/MGYG000000646.gff.gz
MGYG000000648	MAG	99.19	0.81	d__Bacteria;p__Actinobacteriota;c__Coriobacteriia;o__Coriobacteriales;f__Coriobacteriaceae;g__Collinsella;s__Collinsella aerofaciens_G	ftp://ftp.ebi.ac.uk/pub/databases/metagenomics/mgnify_genomes/human-gut/v2.0/all_genomes/MGYG0000006/MGYG000000648/genomes1/MGYG000000648.gff.gz
MGYG000000649	MAG	99.19	0.81	d__Bacteria;p__Actinobacteriota;c__Coriobacteriia;o__Coriobacteriales;f__Coriobacteriaceae;g__Collinsella;s__Collinsella sp900758845	ftp://ftp.ebi.ac.uk/pub/databases/metagenomics/mgnify_genomes/human-gut/v2.0/all_genomes/MGYG0000006/MGYG000000649/genomes1/MGYG000000649.gff.gz
MGYG000000651	MAG	93.38	0	d__Bacteria;p__Firmicutes_A;c__Clostridia;o__Oscillospirales;f__Oscillospiraceae;g__CAG-170;s__CAG-170 sp002404795	ftp://ftp.ebi.ac.uk/pub/databases/metagenomics/mgnify_genomes/human-gut/v2.0/all_genomes/MGYG0000006/MGYG000000651/genomes1/MGYG000000651.gff.gz
MGYG000000652	MAG	95.42	0.63	d__Bacteria;p__Bacteroidota;c__Bacteroidia;o__Bacteroidales;f__Bacteroidaceae;g__Bacteroides;s__Bacteroides togonis	ftp://ftp.ebi.ac.uk/pub/databases/metagenomics/mgnify_genomes/human-gut/v2.0/all_genomes/MGYG0000006/MGYG000000652/genomes1/MGYG000000652.gff.gz
MGYG000000653	MAG	99.62	0	d__Bacteria;p__Bacteroidota;c__Bacteroidia;o__Bacteroidales;f__UBA11471;g__UBA11471;s__UBA11471 sp000434215	ftp://ftp.ebi.ac.uk/pub/databases/metagenomics/mgnify_genomes/human-gut/v2.0/all_genomes/MGYG0000006/MGYG000000653/genomes1/MGYG000000653.gff.gz
MGYG000000654	MAG	97.18	0.81	d__Archaea;p__Thermoplasmatota;c__Thermoplasmata;o__Methanomassiliicoccales;f__Methanomethylophilaceae;g__MX-02;s__MX-02 sp006954405	ftp://ftp.ebi.ac.uk/pub/databases/metagenomics/mgnify_genomes/human-gut/v2.0/all_genomes/MGYG0000006/MGYG000000654/genomes1/MGYG000000654.gff.gz
MGYG000000655	MAG	96.23	0.71	d__Bacteria;p__Firmicutes;c__Bacilli;o__Erysipelotrichales;f__Erysipelotrichaceae;g__Holdemanella;s__Holdemanella sp900547815	ftp://ftp.ebi.ac.uk/pub/databases/metagenomics/mgnify_genomes/human-gut/v2.0/all_genomes/MGYG0000006/MGYG000000655/genomes1/MGYG000000655.gff.gz
MGYG000000659	MAG	93.35	0.81	d__Bacteria;p__Firmicutes_A;c__Clostridia_A;o__Christensenellales;f__Borkfalkiaceae;g__UBA10281;s__UBA10281 sp900556195	ftp://ftp.ebi.ac.uk/pub/databases/metagenomics/mgnify_genomes/human-gut/v2.0/all_genomes/MGYG0000006/MGYG000000659/genomes1/MGYG000000659.gff.gz
MGYG000000660	MAG	92.74	1.81	d__Bacteria;p__Actinobacteriota;c__Coriobacteriia;o__Coriobacteriales;f__Coriobacteriaceae;g__Collinsella;s__	ftp://ftp.ebi.ac.uk/pub/databases/metagenomics/mgnify_genomes/human-gut/v2.0/all_genomes/MGYG0000006/MGYG000000660/genomes1/MGYG000000660.gff.gz
MGYG000000661	MAG	91.29	4.49	d__Bacteria;p__Firmicutes;c__Bacilli;o__RF39;f__UBA660;g__CAG-302;s__	ftp://ftp.ebi.ac.uk/pub/databases/metagenomics/mgnify_genomes/human-gut/v2.0/all_genomes/MGYG0000006/MGYG000000661/genomes1/MGYG000000661.gff.gz
MGYG000000664	MAG	97.59	0	d__Bacteria;p__Firmicutes;c__Bacilli;o__RFN20;f__CAG-826;g__UBA733;s__UBA733 sp900550795	ftp://ftp.ebi.ac.uk/pub/databases/metagenomics/mgnify_genomes/human-gut/v2.0/all_genomes/MGYG0000006/MGYG000000664/genomes1/MGYG000000664.gff.gz
MGYG000000666	MAG	91.93	2.36	d__Bacteria;p__Verrucomicrobiota;c__Lentisphaeria;o__Victivallales;f__UBA1829;g__;s__	ftp://ftp.ebi.ac.uk/pub/databases/metagenomics/mgnify_genomes/human-gut/v2.0/all_genomes/MGYG0000006/MGYG000000666/genomes1/MGYG000000666.gff.gz
MGYG000000667	MAG	99.06	0.38	d__Bacteria;p__Bacteroidota;c__Bacteroidia;o__Bacteroidales;f__Muribaculaceae;g__UBA7173;s__UBA7173 sp900546835	ftp://ftp.ebi.ac.uk/pub/databases/metagenomics/mgnify_genomes/human-gut/v2.0/all_genomes/MGYG0000006/MGYG000000667/genomes1/MGYG000000667.gff.gz
MGYG000000668	MAG	98.16	0	d__Bacteria;p__Firmicutes_A;c__Clostridia;o__Peptostreptococcales;f__Anaerovoracaceae;g__CAG-238;s__CAG-238 sp900551415	ftp://ftp.ebi.ac.uk/pub/databases/metagenomics/mgnify_genomes/human-gut/v2.0/all_genomes/MGYG0000006/MGYG000000668/genomes1/MGYG000000668.gff.gz
MGYG000000669	MAG	97.09	0	d__Bacteria;p__Firmicutes_A;c__Clostridia;o__Oscillospirales;f__Acutalibacteraceae;g__CAG-488;s__CAG-488 sp000434055	ftp://ftp.ebi.ac.uk/pub/databases/metagenomics/mgnify_genomes/human-gut/v2.0/all_genomes/MGYG0000006/MGYG000000669/genomes1/MGYG000000669.gff.gz
MGYG000000670	MAG	99.06	0	d__Bacteria;p__Firmicutes;c__Bacilli;o__Erysipelotrichales;f__Erysipelatoclostridiaceae;g__Faecalibacillus;s__Faecalibacillus sp900544435	ftp://ftp.ebi.ac.uk/pub/databases/metagenomics/mgnify_genomes/human-gut/v2.0/all_genomes/MGYG0000006/MGYG000000670/genomes1/MGYG000000670.gff.gz
MGYG000000671	MAG	98.42	0	d__Bacteria;p__Firmicutes_C;c__Negativicutes;o__Veillonellales;f__Dialisteraceae;g__Dialister;s__Dialister sp002320515	ftp://ftp.ebi.ac.uk/pub/databases/metagenomics/mgnify_genomes/human-gut/v2.0/all_genomes/MGYG0000006/MGYG000000671/genomes1/MGYG000000671.gff.gz
MGYG000000672	MAG	96.75	0.63	d__Bacteria;p__Bacteroidota;c__Bacteroidia;o__Bacteroidales;f__UBA932;g__RC9;s__RC9 sp000431015	ftp://ftp.ebi.ac.uk/pub/databases/metagenomics/mgnify_genomes/human-gut/v2.0/all_genomes/MGYG0000006/MGYG000000672/genomes1/MGYG000000672.gff.gz
MGYG000000673	MAG	91.13	1.13	d__Bacteria;p__Bacteroidota;c__Bacteroidia;o__Bacteroidales;f__Muribaculaceae;g__CAG-873;s__CAG-873 sp004552485	ftp://ftp.ebi.ac.uk/pub/databases/metagenomics/mgnify_genomes/human-gut/v2.0/all_genomes/MGYG0000006/MGYG000000673/genomes1/MGYG000000673.gff.gz
MGYG000000674	MAG	91.3	2.01	d__Bacteria;p__Firmicutes_A;c__Clostridia;o__UMGS1810;f__UMGS1810;g__;s__	ftp://ftp.ebi.ac.uk/pub/databases/metagenomics/mgnify_genomes/human-gut/v2.0/all_genomes/MGYG0000006/MGYG000000674/genomes1/MGYG000000674.gff.gz
MGYG000000676	MAG	92.34	0.05	d__Bacteria;p__Firmicutes_A;c__Clostridia_A;o__Christensenellales;f__Borkfalkiaceae;g__Borkfalkia;s__	ftp://ftp.ebi.ac.uk/pub/databases/metagenomics/mgnify_genomes/human-gut/v2.0/all_genomes/MGYG0000006/MGYG000000676/genomes1/MGYG000000676.gff.gz
MGYG000000677	MAG	95.4	0.2	d__Bacteria;p__Spirochaetota;c__Spirochaetia;o__Sphaerochaetales;f__Sphaerochaetaceae;g__UBA5920;s__	ftp://ftp.ebi.ac.uk/pub/databases/metagenomics/mgnify_genomes/human-gut/v2.0/all_genomes/MGYG0000006/MGYG000000677/genomes1/MGYG000000677.gff.gz
MGYG000000678	MAG	97.71	0.38	d__Bacteria;p__Bacteroidota;c__Bacteroidia;o__Bacteroidales;f__Muribaculaceae;g__CAG-485;s__CAG-485 sp002491165	ftp://ftp.ebi.ac.uk/pub/databases/metagenomics/mgnify_genomes/human-gut/v2.0/all_genomes/MGYG0000006/MGYG000000678/genomes1/MGYG000000678.gff.gz
MGYG000000682	MAG	91.16	0.19	d__Bacteria;p__Bacteroidota;c__Bacteroidia;o__Bacteroidales;f__Bacteroidaceae;g__UBA4334;s__	ftp://ftp.ebi.ac.uk/pub/databases/metagenomics/mgnify_genomes/human-gut/v2.0/all_genomes/MGYG0000006/MGYG000000682/genomes1/MGYG000000682.gff.gz
MGYG000000684	MAG	96.37	1.61	d__Bacteria;p__Actinobacteriota;c__Coriobacteriia;o__Coriobacteriales;f__Coriobacteriaceae;g__Collinsella;s__	ftp://ftp.ebi.ac.uk/pub/databases/metagenomics/mgnify_genomes/human-gut/v2.0/all_genomes/MGYG0000006/MGYG000000684/genomes1/MGYG000000684.gff.gz
MGYG000000685	MAG	99.33	0	d__Bacteria;p__Firmicutes_A;c__Clostridia;o__Lachnospirales;f__Lachnospiraceae;g__CAG-590;s__CAG-590 sp900552885	ftp://ftp.ebi.ac.uk/pub/databases/metagenomics/mgnify_genomes/human-gut/v2.0/all_genomes/MGYG0000006/MGYG000000685/genomes1/MGYG000000685.gff.gz
MGYG000000686	MAG	97.75	0	d__Bacteria;p__Firmicutes;c__Bacilli;o__RFN20;f__CAG-826;g__UBA733;s__UBA733 sp900767605	ftp://ftp.ebi.ac.uk/pub/databases/metagenomics/mgnify_genomes/human-gut/v2.0/all_genomes/MGYG0000006/MGYG000000686/genomes1/MGYG000000686.gff.gz
MGYG000000687	MAG	92.69	1.57	d__Bacteria;p__Firmicutes_A;c__Clostridia;o__Lachnospirales;f__Lachnospiraceae;g__Anaerostipes;s__	ftp://ftp.ebi.ac.uk/pub/databases/metagenomics/mgnify_genomes/human-gut/v2.0/all_genomes/MGYG0000006/MGYG000000687/genomes1/MGYG000000687.gff.gz
MGYG000000690	MAG	99.33	0	d__Bacteria;p__Firmicutes_A;c__Clostridia;o__Lachnospirales;f__Lachnospiraceae;g__CAG-590;s__CAG-590 sp000431135	ftp://ftp.ebi.ac.uk/pub/databases/metagenomics/mgnify_genomes/human-gut/v2.0/all_genomes/MGYG0000006/MGYG000000690/genomes1/MGYG000000690.gff.gz
MGYG000000692	MAG	97.92	0	d__Bacteria;p__Bacteroidota;c__Bacteroidia;o__Bacteroidales;f__Bacteroidaceae;g__Prevotellamassilia;s__Prevotellamassilia sp900543155	ftp://ftp.ebi.ac.uk/pub/databases/metagenomics/mgnify_genomes/human-gut/v2.0/all_genomes/MGYG0000006/MGYG000000692/genomes1/MGYG000000692.gff.gz
MGYG000000693	MAG	98.39	0.81	d__Bacteria;p__Actinobacteriota;c__Coriobacteriia;o__Coriobacteriales;f__Coriobacteriaceae;g__Collinsella;s__	ftp://ftp.ebi.ac.uk/pub/databases/metagenomics/mgnify_genomes/human-gut/v2.0/all_genomes/MGYG0000006/MGYG000000693/genomes1/MGYG000000693.gff.gz
MGYG000000694	MAG	99.19	1.61	d__Bacteria;p__Actinobacteriota;c__Coriobacteriia;o__Coriobacteriales;f__Coriobacteriaceae;g__Collinsella;s__	ftp://ftp.ebi.ac.uk/pub/databases/metagenomics/mgnify_genomes/human-gut/v2.0/all_genomes/MGYG0000006/MGYG000000694/genomes1/MGYG000000694.gff.gz
MGYG000000695	MAG	98.14	0.56	d__Bacteria;p__Bacteroidota;c__Bacteroidia;o__Bacteroidales;f__Bacteroidaceae;g__Prevotella;s__Prevotella sp000436035	ftp://ftp.ebi.ac.uk/pub/databases/metagenomics/mgnify_genomes/human-gut/v2.0/all_genomes/MGYG0000006/MGYG000000695/genomes1/MGYG000000695.gff.gz
MGYG000000696	MAG	99.62	0.77	d__Bacteria;p__Bacteroidota;c__Bacteroidia;o__Bacteroidales;f__Tannerellaceae;g__Parabacteroides;s__Parabacteroides sp900549585	ftp://ftp.ebi.ac.uk/pub/databases/metagenomics/mgnify_genomes/human-gut/v2.0/all_genomes/MGYG0000006/MGYG000000696/genomes1/MGYG000000696.gff.gz
MGYG000000698	MAG	91.53	0.81	d__Bacteria;p__Firmicutes_A;c__Clostridia_A;o__Christensenellales;f__DTU072;g__CAG-1782;s__	ftp://ftp.ebi.ac.uk/pub/databases/metagenomics/mgnify_genomes/human-gut/v2.0/all_genomes/MGYG0000006/MGYG000000698/genomes1/MGYG000000698.gff.gz
MGYG000000700	MAG	94.94	0	d__Bacteria;p__Bacteroidota;c__Bacteroidia;o__Bacteroidales;f__Bacteroidaceae;g__UBA4372;s__UBA4372 sp900543815	ftp://ftp.ebi.ac.uk/pub/databases/metagenomics/mgnify_genomes/human-gut/v2.0/all_genomes/MGYG0000007/MGYG000000700/genomes1/MGYG000000700.gff.gz
MGYG000000701	MAG	97.97	0.74	d__Bacteria;p__Bacteroidota;c__Bacteroidia;o__Bacteroidales;f__Bacteroidaceae;g__Prevotella;s__Prevotella sp900552675	ftp://ftp.ebi.ac.uk/pub/databases/metagenomics/mgnify_genomes/human-gut/v2.0/all_genomes/MGYG0000007/MGYG000000701/genomes1/MGYG000000701.gff.gz
MGYG000000703	MAG	93.62	0.67	d__Bacteria;p__Firmicutes_A;c__Clostridia;o__Oscillospirales;f__Oscillospiraceae;g__CAG-83;s__CAG-83 sp900552725	ftp://ftp.ebi.ac.uk/pub/databases/metagenomics/mgnify_genomes/human-gut/v2.0/all_genomes/MGYG0000007/MGYG000000703/genomes1/MGYG000000703.gff.gz
MGYG000000704	MAG	92.62	0.67	d__Bacteria;p__Firmicutes_A;c__Clostridia;o__Oscillospirales;f__Acutalibacteraceae;g__UMGS1279;s__	ftp://ftp.ebi.ac.uk/pub/databases/metagenomics/mgnify_genomes/human-gut/v2.0/all_genomes/MGYG0000007/MGYG000000704/genomes1/MGYG000000704.gff.gz
MGYG000000706	MAG	94.41	0.67	d__Bacteria;p__Firmicutes_A;c__Clostridia;o__Monoglobales;f__Monoglobaceae;g__UMGS1326;s__	ftp://ftp.ebi.ac.uk/pub/databases/metagenomics/mgnify_genomes/human-gut/v2.0/all_genomes/MGYG0000007/MGYG000000706/genomes1/MGYG000000706.gff.gz
MGYG000000707	MAG	95.57	0	d__Bacteria;p__Bacteroidota;c__Bacteroidia;o__Bacteroidales;f__Bacteroidaceae;g__Prevotella;s__Prevotella sp900546575	ftp://ftp.ebi.ac.uk/pub/databases/metagenomics/mgnify_genomes/human-gut/v2.0/all_genomes/MGYG0000007/MGYG000000707/genomes1/MGYG000000707.gff.gz
MGYG000000710	MAG	91.72	0.67	d__Bacteria;p__Firmicutes_A;c__Clostridia;o__Oscillospirales;f__Oscillospiraceae;g__CAG-110;s__	ftp://ftp.ebi.ac.uk/pub/databases/metagenomics/mgnify_genomes/human-gut/v2.0/all_genomes/MGYG0000007/MGYG000000710/genomes1/MGYG000000710.gff.gz
MGYG000000712	MAG	100	0	d__Bacteria;p__Fusobacteriota;c__Fusobacteriia;o__Fusobacteriales;f__Fusobacteriaceae;g__Fusobacterium_B;s__Fusobacterium_B sp900541465	ftp://ftp.ebi.ac.uk/pub/databases/metagenomics/mgnify_genomes/human-gut/v2.0/all_genomes/MGYG0000007/MGYG000000712/genomes1/MGYG000000712.gff.gz
MGYG000000714	MAG	93.82	1.69	d__Bacteria;p__Firmicutes;c__Bacilli;o__RF39;f__UBA660;g__CAG-451;s__CAG-451 sp000438295	ftp://ftp.ebi.ac.uk/pub/databases/metagenomics/mgnify_genomes/human-gut/v2.0/all_genomes/MGYG0000007/MGYG000000714/genomes1/MGYG000000714.gff.gz
MGYG000000715	MAG	93.06	0	d__Bacteria;p__Firmicutes_A;c__Clostridia;o__Oscillospirales;f__Oscillospiraceae;g__CAG-110;s__CAG-110 sp900544705	ftp://ftp.ebi.ac.uk/pub/databases/metagenomics/mgnify_genomes/human-gut/v2.0/all_genomes/MGYG0000007/MGYG000000715/genomes1/MGYG000000715.gff.gz
MGYG000000716	MAG	97.29	0.81	d__Bacteria;p__Actinobacteriota;c__Coriobacteriia;o__Coriobacteriales;f__Coriobacteriaceae;g__Collinsella;s__	ftp://ftp.ebi.ac.uk/pub/databases/metagenomics/mgnify_genomes/human-gut/v2.0/all_genomes/MGYG0000007/MGYG000000716/genomes1/MGYG000000716.gff.gz
MGYG000000717	MAG	98.75	1.25	d__Bacteria;p__Proteobacteria;c__Gammaproteobacteria;o__Burkholderiales;f__Burkholderiaceae;g__Duodenibacillus;s__Duodenibacillus sp900762555	ftp://ftp.ebi.ac.uk/pub/databases/metagenomics/mgnify_genomes/human-gut/v2.0/all_genomes/MGYG0000007/MGYG000000717/genomes1/MGYG000000717.gff.gz
MGYG000000718	MAG	96.5	0	d__Bacteria;p__Firmicutes_A;c__Clostridia_A;o__Christensenellales;f__CAG-138;g__SFDB01;s__SFDB01 sp004558825	ftp://ftp.ebi.ac.uk/pub/databases/metagenomics/mgnify_genomes/human-gut/v2.0/all_genomes/MGYG0000007/MGYG000000718/genomes1/MGYG000000718.gff.gz
MGYG000000720	MAG	93.24	2.07	d__Bacteria;p__Verrucomicrobiota;c__Lentisphaeria;o__Victivallales;f__Victivallaceae;g__Victivallis;s__	ftp://ftp.ebi.ac.uk/pub/databases/metagenomics/mgnify_genomes/human-gut/v2.0/all_genomes/MGYG0000007/MGYG000000720/genomes1/MGYG000000720.gff.gz
MGYG000000721	MAG	92.62	0.22	d__Bacteria;p__Firmicutes_A;c__Clostridia;o__Lachnospirales;f__Lachnospiraceae;g__NC2004;s__	ftp://ftp.ebi.ac.uk/pub/databases/metagenomics/mgnify_genomes/human-gut/v2.0/all_genomes/MGYG0000007/MGYG000000721/genomes1/MGYG000000721.gff.gz
MGYG000000722	MAG	91.98	0	d__Bacteria;p__Bacteroidota;c__Bacteroidia;o__Bacteroidales;f__UBA932;g__RC9;s__RC9 sp900545245	ftp://ftp.ebi.ac.uk/pub/databases/metagenomics/mgnify_genomes/human-gut/v2.0/all_genomes/MGYG0000007/MGYG000000722/genomes1/MGYG000000722.gff.gz
MGYG000000723	MAG	97.27	0	d__Bacteria;p__Firmicutes_A;c__Clostridia;o__Oscillospirales;f__Acutalibacteraceae;g__CAG-177;s__CAG-177 sp003514385	ftp://ftp.ebi.ac.uk/pub/databases/metagenomics/mgnify_genomes/human-gut/v2.0/all_genomes/MGYG0000007/MGYG000000723/genomes1/MGYG000000723.gff.gz
MGYG000000725	MAG	99.37	0	d__Bacteria;p__Firmicutes_C;c__Negativicutes;o__Veillonellales;f__Dialisteraceae;g__Dialister;s__Dialister sp000434475	ftp://ftp.ebi.ac.uk/pub/databases/metagenomics/mgnify_genomes/human-gut/v2.0/all_genomes/MGYG0000007/MGYG000000725/genomes1/MGYG000000725.gff.gz
MGYG000000726	MAG	97.32	0	d__Bacteria;p__Firmicutes_A;c__Clostridia;o__Oscillospirales;f__Acutalibacteraceae;g__CAG-180;s__CAG-180 sp004556705	ftp://ftp.ebi.ac.uk/pub/databases/metagenomics/mgnify_genomes/human-gut/v2.0/all_genomes/MGYG0000007/MGYG000000726/genomes1/MGYG000000726.gff.gz
MGYG000000728	MAG	95.84	1.05	d__Bacteria;p__Firmicutes_A;c__Clostridia;o__UBA1212;f__;g__;s__	ftp://ftp.ebi.ac.uk/pub/databases/metagenomics/mgnify_genomes/human-gut/v2.0/all_genomes/MGYG0000007/MGYG000000728/genomes1/MGYG000000728.gff.gz
MGYG000000729	MAG	90.94	0	d__Bacteria;p__Firmicutes_A;c__Clostridia;o__Oscillospirales;f__Oscillospiraceae;g__F23-B02;s__F23-B02 sp900545805	ftp://ftp.ebi.ac.uk/pub/databases/metagenomics/mgnify_genomes/human-gut/v2.0/all_genomes/MGYG0000007/MGYG000000729/genomes1/MGYG000000729.gff.gz
MGYG000000730	MAG	99.19	0	d__Bacteria;p__Firmicutes_A;c__Clostridia_A;o__Christensenellales;f__CAG-138;g__Phil1;s__Phil1 sp001940855	ftp://ftp.ebi.ac.uk/pub/databases/metagenomics/mgnify_genomes/human-gut/v2.0/all_genomes/MGYG0000007/MGYG000000730/genomes1/MGYG000000730.gff.gz
MGYG000000734	MAG	93.95	1.61	d__Bacteria;p__Firmicutes_A;c__Clostridia_A;o__Christensenellales;f__Borkfalkiaceae;g__UBA10281;s__UBA10281 sp900548285	ftp://ftp.ebi.ac.uk/pub/databases/metagenomics/mgnify_genomes/human-gut/v2.0/all_genomes/MGYG0000007/MGYG000000734/genomes1/MGYG000000734.gff.gz
MGYG000000739	MAG	96.67	1.68	d__Bacteria;p__Firmicutes_A;c__Clostridia;o__Oscillospirales;f__Oscillospiraceae;g__Evtepia;s__	ftp://ftp.ebi.ac.uk/pub/databases/metagenomics/mgnify_genomes/human-gut/v2.0/all_genomes/MGYG0000007/MGYG000000739/genomes1/MGYG000000739.gff.gz
MGYG000000740	MAG	95.27	0.68	d__Bacteria;p__Verrucomicrobiota;c__Verrucomicrobiae;o__Opitutales;f__CAG-312;g__CAG-312;s__CAG-312 sp001917305	ftp://ftp.ebi.ac.uk/pub/databases/metagenomics/mgnify_genomes/human-gut/v2.0/all_genomes/MGYG0000007/MGYG000000740/genomes1/MGYG000000740.gff.gz
MGYG000000741	MAG	95.97	1.34	d__Bacteria;p__Firmicutes_A;c__Clostridia;o__Oscillospirales;f__Oscillospiraceae;g__CAG-170;s__CAG-170 sp900548625	ftp://ftp.ebi.ac.uk/pub/databases/metagenomics/mgnify_genomes/human-gut/v2.0/all_genomes/MGYG0000007/MGYG000000741/genomes1/MGYG000000741.gff.gz
MGYG000000742	MAG	99.37	0	d__Bacteria;p__Firmicutes_C;c__Negativicutes;o__Veillonellales;f__Dialisteraceae;g__Dialister;s__Dialister sp900541605	ftp://ftp.ebi.ac.uk/pub/databases/metagenomics/mgnify_genomes/human-gut/v2.0/all_genomes/MGYG0000007/MGYG000000742/genomes1/MGYG000000742.gff.gz
MGYG000000743	MAG	99.11	0	d__Bacteria;p__Firmicutes_A;c__Clostridia;o__Oscillospirales;f__Oscillospiraceae;g__CAG-110;s__CAG-110 sp000434635	ftp://ftp.ebi.ac.uk/pub/databases/metagenomics/mgnify_genomes/human-gut/v2.0/all_genomes/MGYG0000007/MGYG000000743/genomes1/MGYG000000743.gff.gz
MGYG000000744	MAG	92.67	0.81	d__Bacteria;p__Actinobacteriota;c__Coriobacteriia;o__Coriobacteriales;f__Coriobacteriaceae;g__Collinsella;s__Collinsella sp900550205	ftp://ftp.ebi.ac.uk/pub/databases/metagenomics/mgnify_genomes/human-gut/v2.0/all_genomes/MGYG0000007/MGYG000000744/genomes1/MGYG000000744.gff.gz
MGYG000000745	MAG	93.55	0.37	d__Bacteria;p__Firmicutes_A;c__Clostridia_A;o__Christensenellales;f__CAG-74;g__;s__	ftp://ftp.ebi.ac.uk/pub/databases/metagenomics/mgnify_genomes/human-gut/v2.0/all_genomes/MGYG0000007/MGYG000000745/genomes1/MGYG000000745.gff.gz
MGYG000000746	MAG	91.61	0	d__Bacteria;p__Firmicutes_A;c__Clostridia;o__Oscillospirales;f__Oscillospiraceae;g__UBA1777;s__	ftp://ftp.ebi.ac.uk/pub/databases/metagenomics/mgnify_genomes/human-gut/v2.0/all_genomes/MGYG0000007/MGYG000000746/genomes1/MGYG000000746.gff.gz
MGYG000000747	MAG	90.47	3.57	d__Bacteria;p__Firmicutes_A;c__Clostridia_A;o__Christensenellales;f__CAG-74;g__;s__	ftp://ftp.ebi.ac.uk/pub/databases/metagenomics/mgnify_genomes/human-gut/v2.0/all_genomes/MGYG0000007/MGYG000000747/genomes1/MGYG000000747.gff.gz
MGYG000000748	MAG	90.71	0	d__Bacteria;p__Firmicutes_A;c__Clostridia_A;o__Christensenellales;f__CAG-552;g__UBA10677;s__UBA10677 sp900762945	ftp://ftp.ebi.ac.uk/pub/databases/metagenomics/mgnify_genomes/human-gut/v2.0/all_genomes/MGYG0000007/MGYG000000748/genomes1/MGYG000000748.gff.gz
MGYG000000751	MAG	90.45	2.25	d__Bacteria;p__Firmicutes_A;c__Clostridia_A;o__Christensenellales;f__UBA1242;g__UBA11490;s__	ftp://ftp.ebi.ac.uk/pub/databases/metagenomics/mgnify_genomes/human-gut/v2.0/all_genomes/MGYG0000007/MGYG000000751/genomes1/MGYG000000751.gff.gz
MGYG000000752	MAG	93.65	0.67	d__Bacteria;p__Firmicutes_A;c__Clostridia;o__Oscillospirales;f__Acutalibacteraceae;g__UBA737;s__	ftp://ftp.ebi.ac.uk/pub/databases/metagenomics/mgnify_genomes/human-gut/v2.0/all_genomes/MGYG0000007/MGYG000000752/genomes1/MGYG000000752.gff.gz
MGYG000000753	MAG	93.29	0	d__Bacteria;p__Firmicutes_A;c__Clostridia;o__Oscillospirales;f__Oscillospiraceae;g__ER4;s__ER4 sp900768135	ftp://ftp.ebi.ac.uk/pub/databases/metagenomics/mgnify_genomes/human-gut/v2.0/all_genomes/MGYG0000007/MGYG000000753/genomes1/MGYG000000753.gff.gz
MGYG000000755	MAG	98.46	0.12	d__Bacteria;p__Campylobacterota;c__Campylobacteria;o__Campylobacterales;f__Campylobacteraceae;g__Campylobacter;s__Campylobacter sp013416015	ftp://ftp.ebi.ac.uk/pub/databases/metagenomics/mgnify_genomes/human-gut/v2.0/all_genomes/MGYG0000007/MGYG000000755/genomes1/MGYG000000755.gff.gz
MGYG000000756	MAG	98.96	0.15	d__Bacteria;p__Actinobacteriota;c__Actinomycetia;o__Actinomycetales;f__Bifidobacteriaceae;g__Bifidobacterium;s__Bifidobacterium sp002742445	ftp://ftp.ebi.ac.uk/pub/databases/metagenomics/mgnify_genomes/human-gut/v2.0/all_genomes/MGYG0000007/MGYG000000756/genomes1/MGYG000000756.gff.gz
MGYG000000760	MAG	99.29	0	d__Bacteria;p__Bacteroidota;c__Bacteroidia;o__Bacteroidales;f__Bacteroidaceae;g__Prevotella;s__	ftp://ftp.ebi.ac.uk/pub/databases/metagenomics/mgnify_genomes/human-gut/v2.0/all_genomes/MGYG0000007/MGYG000000760/genomes1/MGYG000000760.gff.gz
MGYG000000764	MAG	97.33	0.31	d__Bacteria;p__Bacteroidota;c__Bacteroidia;o__Bacteroidales;f__Porphyromonadaceae;g__Porphyromonas_A;s__Porphyromonas_A sp900541275	ftp://ftp.ebi.ac.uk/pub/databases/metagenomics/mgnify_genomes/human-gut/v2.0/all_genomes/MGYG0000007/MGYG000000764/genomes1/MGYG000000764.gff.gz
MGYG000000765	MAG	96.32	0.63	d__Bacteria;p__Bacteroidota;c__Bacteroidia;o__Bacteroidales;f__Porphyromonadaceae;g__Porphyromonas_A;s__Porphyromonas_A bennonis	ftp://ftp.ebi.ac.uk/pub/databases/metagenomics/mgnify_genomes/human-gut/v2.0/all_genomes/MGYG0000007/MGYG000000765/genomes1/MGYG000000765.gff.gz
MGYG000000766	MAG	98.25	0	d__Bacteria;p__Firmicutes_A;c__Clostridia;o__Tissierellales;f__Peptoniphilaceae;g__Fenollaria;s__Fenollaria sp900539225	ftp://ftp.ebi.ac.uk/pub/databases/metagenomics/mgnify_genomes/human-gut/v2.0/all_genomes/MGYG0000007/MGYG000000766/genomes1/MGYG000000766.gff.gz
MGYG000000768	MAG	97.58	0.81	d__Bacteria;p__Actinobacteriota;c__Coriobacteriia;o__Coriobacteriales;f__Coriobacteriaceae;g__Collinsella;s__Collinsella sp900542905	ftp://ftp.ebi.ac.uk/pub/databases/metagenomics/mgnify_genomes/human-gut/v2.0/all_genomes/MGYG0000007/MGYG000000768/genomes1/MGYG000000768.gff.gz
MGYG000000769	MAG	99.19	1.61	d__Bacteria;p__Actinobacteriota;c__Coriobacteriia;o__Coriobacteriales;f__Coriobacteriaceae;g__Collinsella;s__Collinsella sp900544875	ftp://ftp.ebi.ac.uk/pub/databases/metagenomics/mgnify_genomes/human-gut/v2.0/all_genomes/MGYG0000007/MGYG000000769/genomes1/MGYG000000769.gff.gz
MGYG000000770	MAG	100	1.61	d__Bacteria;p__Actinobacteriota;c__Coriobacteriia;o__Coriobacteriales;f__Coriobacteriaceae;g__Collinsella;s__Collinsella sp900544095	ftp://ftp.ebi.ac.uk/pub/databases/metagenomics/mgnify_genomes/human-gut/v2.0/all_genomes/MGYG0000007/MGYG000000770/genomes1/MGYG000000770.gff.gz
MGYG000000772	MAG	99.19	0.81	d__Bacteria;p__Actinobacteriota;c__Coriobacteriia;o__Coriobacteriales;f__Coriobacteriaceae;g__Collinsella;s__Collinsella sp900541695	ftp://ftp.ebi.ac.uk/pub/databases/metagenomics/mgnify_genomes/human-gut/v2.0/all_genomes/MGYG0000007/MGYG000000772/genomes1/MGYG000000772.gff.gz
MGYG000000773	MAG	97.14	0	d__Bacteria;p__Firmicutes;c__Bacilli;o__Erysipelotrichales;f__Erysipelotrichaceae;g__Bulleidia;s__Bulleidia sp900539965	ftp://ftp.ebi.ac.uk/pub/databases/metagenomics/mgnify_genomes/human-gut/v2.0/all_genomes/MGYG0000007/MGYG000000773/genomes1/MGYG000000773.gff.gz
MGYG000000774	MAG	98.73	1.27	d__Bacteria;p__Firmicutes_A;c__Clostridia;o__Lachnospirales;f__Lachnospiraceae;g__Enterocloster;s__Enterocloster sp900543885	ftp://ftp.ebi.ac.uk/pub/databases/metagenomics/mgnify_genomes/human-gut/v2.0/all_genomes/MGYG0000007/MGYG000000774/genomes1/MGYG000000774.gff.gz
MGYG000000777	MAG	100	1.61	d__Bacteria;p__Actinobacteriota;c__Coriobacteriia;o__Coriobacteriales;f__Coriobacteriaceae;g__Collinsella;s__Collinsella sp900544135	ftp://ftp.ebi.ac.uk/pub/databases/metagenomics/mgnify_genomes/human-gut/v2.0/all_genomes/MGYG0000007/MGYG000000777/genomes1/MGYG000000777.gff.gz
MGYG000000778	MAG	99.19	0.81	d__Bacteria;p__Actinobacteriota;c__Coriobacteriia;o__Coriobacteriales;f__Coriobacteriaceae;g__Collinsella;s__Collinsella sp900541645	ftp://ftp.ebi.ac.uk/pub/databases/metagenomics/mgnify_genomes/human-gut/v2.0/all_genomes/MGYG0000007/MGYG000000778/genomes1/MGYG000000778.gff.gz
MGYG000000779	MAG	96.28	0.67	d__Bacteria;p__Bacteroidota;c__Bacteroidia;o__Bacteroidales;f__Bacteroidaceae;g__Prevotella;s__Prevotella sp000431975	ftp://ftp.ebi.ac.uk/pub/databases/metagenomics/mgnify_genomes/human-gut/v2.0/all_genomes/MGYG0000007/MGYG000000779/genomes1/MGYG000000779.gff.gz
MGYG000000780	MAG	97.85	0.81	d__Bacteria;p__Actinobacteriota;c__Coriobacteriia;o__Coriobacteriales;f__Coriobacteriaceae;g__Collinsella;s__Collinsella sp900541475	ftp://ftp.ebi.ac.uk/pub/databases/metagenomics/mgnify_genomes/human-gut/v2.0/all_genomes/MGYG0000007/MGYG000000780/genomes1/MGYG000000780.gff.gz
MGYG000000781	MAG	96.48	0.19	d__Bacteria;p__Bacteroidota;c__Bacteroidia;o__Bacteroidales;f__Bacteroidaceae;g__Phocaeicola;s__Phocaeicola sp900541515	ftp://ftp.ebi.ac.uk/pub/databases/metagenomics/mgnify_genomes/human-gut/v2.0/all_genomes/MGYG0000007/MGYG000000781/genomes1/MGYG000000781.gff.gz
MGYG000000782	MAG	99.4	0.9	d__Bacteria;p__Firmicutes_C;c__Negativicutes;o__Acidaminococcales;f__Acidaminococcaceae;g__Phascolarctobacterium_A;s__Phascolarctobacterium_A sp900541915	ftp://ftp.ebi.ac.uk/pub/databases/metagenomics/mgnify_genomes/human-gut/v2.0/all_genomes/MGYG0000007/MGYG000000782/genomes1/MGYG000000782.gff.gz
MGYG000000783	MAG	97.21	1.5	d__Bacteria;p__Firmicutes_C;c__Negativicutes;o__Veillonellales;f__Veillonellaceae;g__Veillonella_A;s__Veillonella_A sp900545795	ftp://ftp.ebi.ac.uk/pub/databases/metagenomics/mgnify_genomes/human-gut/v2.0/all_genomes/MGYG0000007/MGYG000000783/genomes1/MGYG000000783.gff.gz
MGYG000000784	MAG	100	0.12	d__Bacteria;p__Firmicutes;c__Bacilli;o__RF39;f__UBA660;g__CAG-417;s__CAG-417 sp000432835	ftp://ftp.ebi.ac.uk/pub/databases/metagenomics/mgnify_genomes/human-gut/v2.0/all_genomes/MGYG0000007/MGYG000000784/genomes1/MGYG000000784.gff.gz
MGYG000000787	MAG	96.99	0.12	d__Bacteria;p__Actinobacteriota;c__Coriobacteriia;o__Coriobacteriales;f__Coriobacteriaceae;g__Collinsella;s__Collinsella sp002232035	ftp://ftp.ebi.ac.uk/pub/databases/metagenomics/mgnify_genomes/human-gut/v2.0/all_genomes/MGYG0000007/MGYG000000787/genomes1/MGYG000000787.gff.gz
MGYG000000788	MAG	90.44	1.38	d__Bacteria;p__Bacteroidota;c__Bacteroidia;o__Bacteroidales;f__Bacteroidaceae;g__Bacteroides;s__Bacteroides pyogenes	ftp://ftp.ebi.ac.uk/pub/databases/metagenomics/mgnify_genomes/human-gut/v2.0/all_genomes/MGYG0000007/MGYG000000788/genomes1/MGYG000000788.gff.gz
MGYG000000789	MAG	98.39	0.81	d__Bacteria;p__Actinobacteriota;c__Coriobacteriia;o__Coriobacteriales;f__Coriobacteriaceae;g__Collinsella;s__Collinsella sp002232035	ftp://ftp.ebi.ac.uk/pub/databases/metagenomics/mgnify_genomes/human-gut/v2.0/all_genomes/MGYG0000007/MGYG000000789/genomes1/MGYG000000789.gff.gz
MGYG000000790	MAG	92.7	0	d__Bacteria;p__Fusobacteriota;c__Fusobacteriia;o__Fusobacteriales;f__Fusobacteriaceae;g__Fusobacterium;s__Fusobacterium nucleatum_E	ftp://ftp.ebi.ac.uk/pub/databases/metagenomics/mgnify_genomes/human-gut/v2.0/all_genomes/MGYG0000007/MGYG000000790/genomes1/MGYG000000790.gff.gz
MGYG000000792	MAG	97.16	0	d__Bacteria;p__Firmicutes_A;c__Clostridia;o__Peptostreptococcales;f__Anaerovoracaceae;g__Eubacterium_M;s__Eubacterium_M sp900540015	ftp://ftp.ebi.ac.uk/pub/databases/metagenomics/mgnify_genomes/human-gut/v2.0/all_genomes/MGYG0000007/MGYG000000792/genomes1/MGYG000000792.gff.gz
MGYG000000796	MAG	98.12	0	d__Bacteria;p__Proteobacteria;c__Gammaproteobacteria;o__Burkholderiales;f__Burkholderiaceae;g__Turicimonas;s__Turicimonas muris	ftp://ftp.ebi.ac.uk/pub/databases/metagenomics/mgnify_genomes/human-gut/v2.0/all_genomes/MGYG0000007/MGYG000000796/genomes1/MGYG000000796.gff.gz
MGYG000000797	MAG	95.97	0.95	d__Bacteria;p__Actinobacteriota;c__Coriobacteriia;o__Coriobacteriales;f__Coriobacteriaceae;g__Collinsella;s__Collinsella sp900544755	ftp://ftp.ebi.ac.uk/pub/databases/metagenomics/mgnify_genomes/human-gut/v2.0/all_genomes/MGYG0000007/MGYG000000797/genomes1/MGYG000000797.gff.gz
MGYG000000798	MAG	97.58	0.81	d__Bacteria;p__Actinobacteriota;c__Coriobacteriia;o__Coriobacteriales;f__Coriobacteriaceae;g__Collinsella;s__Collinsella sp900542945	ftp://ftp.ebi.ac.uk/pub/databases/metagenomics/mgnify_genomes/human-gut/v2.0/all_genomes/MGYG0000007/MGYG000000798/genomes1/MGYG000000798.gff.gz
MGYG000000801	MAG	98.39	0.81	d__Bacteria;p__Actinobacteriota;c__Coriobacteriia;o__Coriobacteriales;f__Coriobacteriaceae;g__Collinsella;s__Collinsella sp900542325	ftp://ftp.ebi.ac.uk/pub/databases/metagenomics/mgnify_genomes/human-gut/v2.0/all_genomes/MGYG0000008/MGYG000000801/genomes1/MGYG000000801.gff.gz
MGYG000000802	MAG	100	0.81	d__Bacteria;p__Actinobacteriota;c__Coriobacteriia;o__Coriobacteriales;f__Coriobacteriaceae;g__Collinsella;s__Collinsella sp900540855	ftp://ftp.ebi.ac.uk/pub/databases/metagenomics/mgnify_genomes/human-gut/v2.0/all_genomes/MGYG0000008/MGYG000000802/genomes1/MGYG000000802.gff.gz
MGYG000000803	MAG	97.31	1.15	d__Bacteria;p__Firmicutes;c__Bacilli;o__Mycoplasmatales;f__Mycoplasmoidaceae;g__Ureaplasma;s__Ureaplasma sp900544585	ftp://ftp.ebi.ac.uk/pub/databases/metagenomics/mgnify_genomes/human-gut/v2.0/all_genomes/MGYG0000008/MGYG000000803/genomes1/MGYG000000803.gff.gz
MGYG000000805	MAG	95.97	1.61	d__Bacteria;p__Actinobacteriota;c__Coriobacteriia;o__Coriobacteriales;f__Coriobacteriaceae;g__Collinsella;s__Collinsella sp900546825	ftp://ftp.ebi.ac.uk/pub/databases/metagenomics/mgnify_genomes/human-gut/v2.0/all_genomes/MGYG0000008/MGYG000000805/genomes1/MGYG000000805.gff.gz
MGYG000000806	MAG	95.85	0	d__Bacteria;p__Firmicutes_A;c__Clostridia;o__Lachnospirales;f__Lachnospiraceae;g__Blautia_A;s__Blautia_A sp900541345	ftp://ftp.ebi.ac.uk/pub/databases/metagenomics/mgnify_genomes/human-gut/v2.0/all_genomes/MGYG0000008/MGYG000000806/genomes1/MGYG000000806.gff.gz
MGYG000000807	MAG	98.59	3.52	d__Bacteria;p__Firmicutes_A;c__Clostridia;o__Eubacteriales;f__Anaerofustaceae;g__Anaerofustis;s__Anaerofustis sp900549875	ftp://ftp.ebi.ac.uk/pub/databases/metagenomics/mgnify_genomes/human-gut/v2.0/all_genomes/MGYG0000008/MGYG000000807/genomes1/MGYG000000807.gff.gz
MGYG000000809	MAG	90.94	2.01	d__Bacteria;p__Firmicutes_A;c__Clostridia;o__Oscillospirales;f__Acutalibacteraceae;g__UBA1691;s__UBA1691 sp900549825	ftp://ftp.ebi.ac.uk/pub/databases/metagenomics/mgnify_genomes/human-gut/v2.0/all_genomes/MGYG0000008/MGYG000000809/genomes1/MGYG000000809.gff.gz
MGYG000000810	MAG	95.5	0.62	d__Bacteria;p__Proteobacteria;c__Gammaproteobacteria;o__Burkholderiales;f__Burkholderiaceae;g__Sutterella;s__Sutterella sp900543805	ftp://ftp.ebi.ac.uk/pub/databases/metagenomics/mgnify_genomes/human-gut/v2.0/all_genomes/MGYG0000008/MGYG000000810/genomes1/MGYG000000810.gff.gz
MGYG000000811	MAG	94.35	0.81	d__Bacteria;p__Actinobacteriota;c__Coriobacteriia;o__Coriobacteriales;f__Coriobacteriaceae;g__Collinsella;s__Collinsella sp003437035	ftp://ftp.ebi.ac.uk/pub/databases/metagenomics/mgnify_genomes/human-gut/v2.0/all_genomes/MGYG0000008/MGYG000000811/genomes1/MGYG000000811.gff.gz
MGYG000000815	MAG	100	0	d__Bacteria;p__Bacteroidota;c__Bacteroidia;o__Bacteroidales;f__Dysgonomonadaceae;g__Dysgonomonas;s__Dysgonomonas capnocytophagoides	ftp://ftp.ebi.ac.uk/pub/databases/metagenomics/mgnify_genomes/human-gut/v2.0/all_genomes/MGYG0000008/MGYG000000815/genomes1/MGYG000000815.gff.gz
MGYG000000817	MAG	96.23	0	d__Bacteria;p__Firmicutes;c__Bacilli;o__Erysipelotrichales;f__Erysipelatoclostridiaceae;g__Catenibacterium;s__Catenibacterium sp900540665	ftp://ftp.ebi.ac.uk/pub/databases/metagenomics/mgnify_genomes/human-gut/v2.0/all_genomes/MGYG0000008/MGYG000000817/genomes1/MGYG000000817.gff.gz
MGYG000000820	MAG	96.31	0	d__Bacteria;p__Firmicutes_A;c__Clostridia;o__Monoglobales_A;f__UBA9506;g__UBA9506;s__UBA9506 sp003506415	ftp://ftp.ebi.ac.uk/pub/databases/metagenomics/mgnify_genomes/human-gut/v2.0/all_genomes/MGYG0000008/MGYG000000820/genomes1/MGYG000000820.gff.gz
MGYG000000821	MAG	95.8	0	d__Bacteria;p__Proteobacteria;c__Gammaproteobacteria;o__Burkholderiales;f__Burkholderiaceae;g__Sutterella;s__	ftp://ftp.ebi.ac.uk/pub/databases/metagenomics/mgnify_genomes/human-gut/v2.0/all_genomes/MGYG0000008/MGYG000000821/genomes1/MGYG000000821.gff.gz
MGYG000000822	MAG	96.34	0.79	d__Bacteria;p__Firmicutes;c__Bacilli;o__Lactobacillales;f__Lactobacillaceae;g__Companilactobacillus;s__Companilactobacillus farciminis_A	ftp://ftp.ebi.ac.uk/pub/databases/metagenomics/mgnify_genomes/human-gut/v2.0/all_genomes/MGYG0000008/MGYG000000822/genomes1/MGYG000000822.gff.gz
MGYG000000825	MAG	96.98	1.07	d__Bacteria;p__Bacteroidota;c__Bacteroidia;o__Bacteroidales;f__Muribaculaceae;g__Duncaniella;s__Duncaniella sp900544535	ftp://ftp.ebi.ac.uk/pub/databases/metagenomics/mgnify_genomes/human-gut/v2.0/all_genomes/MGYG0000008/MGYG000000825/genomes1/MGYG000000825.gff.gz
MGYG000000826	MAG	92.28	2.62	d__Bacteria;p__Actinobacteriota;c__Coriobacteriia;o__Coriobacteriales;f__Coriobacteriaceae;g__Collinsella;s__Collinsella sp900550415	ftp://ftp.ebi.ac.uk/pub/databases/metagenomics/mgnify_genomes/human-gut/v2.0/all_genomes/MGYG0000008/MGYG000000826/genomes1/MGYG000000826.gff.gz
MGYG000000827	MAG	99.19	1.61	d__Bacteria;p__Actinobacteriota;c__Coriobacteriia;o__Coriobacteriales;f__Coriobacteriaceae;g__Collinsella;s__Collinsella sp002232035	ftp://ftp.ebi.ac.uk/pub/databases/metagenomics/mgnify_genomes/human-gut/v2.0/all_genomes/MGYG0000008/MGYG000000827/genomes1/MGYG000000827.gff.gz
MGYG000000829	MAG	99.19	0.81	d__Bacteria;p__Actinobacteriota;c__Coriobacteriia;o__Coriobacteriales;f__Atopobiaceae;g__UBA7748;s__UBA7748 sp900314535	ftp://ftp.ebi.ac.uk/pub/databases/metagenomics/mgnify_genomes/human-gut/v2.0/all_genomes/MGYG0000008/MGYG000000829/genomes1/MGYG000000829.gff.gz
MGYG000000830	MAG	99.91	2.42	d__Bacteria;p__Actinobacteriota;c__Coriobacteriia;o__Coriobacteriales;f__Coriobacteriaceae;g__Collinsella;s__Collinsella sp002232035	ftp://ftp.ebi.ac.uk/pub/databases/metagenomics/mgnify_genomes/human-gut/v2.0/all_genomes/MGYG0000008/MGYG000000830/genomes1/MGYG000000830.gff.gz
MGYG000000832	MAG	99.19	0.81	d__Bacteria;p__Actinobacteriota;c__Coriobacteriia;o__Coriobacteriales;f__Coriobacteriaceae;g__Collinsella;s__Collinsella sp002232035	ftp://ftp.ebi.ac.uk/pub/databases/metagenomics/mgnify_genomes/human-gut/v2.0/all_genomes/MGYG0000008/MGYG000000832/genomes1/MGYG000000832.gff.gz
MGYG000000833	MAG	99.19	0.81	d__Bacteria;p__Actinobacteriota;c__Coriobacteriia;o__Coriobacteriales;f__Coriobacteriaceae;g__Collinsella;s__Collinsella sp003436275	ftp://ftp.ebi.ac.uk/pub/databases/metagenomics/mgnify_genomes/human-gut/v2.0/all_genomes/MGYG0000008/MGYG000000833/genomes1/MGYG000000833.gff.gz
MGYG000000835	MAG	96.45	4.23	d__Bacteria;p__Actinobacteriota;c__Coriobacteriia;o__Coriobacteriales;f__Coriobacteriaceae;g__Collinsella;s__Collinsella sp002232035	ftp://ftp.ebi.ac.uk/pub/databases/metagenomics/mgnify_genomes/human-gut/v2.0/all_genomes/MGYG0000008/MGYG000000835/genomes1/MGYG000000835.gff.gz
MGYG000000836	MAG	93.35	0.81	d__Bacteria;p__Firmicutes_A;c__Clostridia_A;o__Christensenellales;f__Borkfalkiaceae;g__UBA10281;s__UBA10281 sp000437515	ftp://ftp.ebi.ac.uk/pub/databases/metagenomics/mgnify_genomes/human-gut/v2.0/all_genomes/MGYG0000008/MGYG000000836/genomes1/MGYG000000836.gff.gz
MGYG000000837	MAG	93.66	0.34	d__Bacteria;p__Firmicutes_A;c__Clostridia;o__Oscillospirales;f__Oscillospiraceae;g__Dysosmobacter;s__Dysosmobacter sp900544105	ftp://ftp.ebi.ac.uk/pub/databases/metagenomics/mgnify_genomes/human-gut/v2.0/all_genomes/MGYG0000008/MGYG000000837/genomes1/MGYG000000837.gff.gz
MGYG000000839	MAG	96.77	0	d__Bacteria;p__Firmicutes_A;c__Clostridia;o__Clostridiales;f__Clostridiaceae;g__Clostridium;s__Clostridium sp900540255	ftp://ftp.ebi.ac.uk/pub/databases/metagenomics/mgnify_genomes/human-gut/v2.0/all_genomes/MGYG0000008/MGYG000000839/genomes1/MGYG000000839.gff.gz
MGYG000000840	MAG	97.52	0.16	d__Bacteria;p__Proteobacteria;c__Gammaproteobacteria;o__Burkholderiales;f__Burkholderiaceae;g__Sutterella;s__	ftp://ftp.ebi.ac.uk/pub/databases/metagenomics/mgnify_genomes/human-gut/v2.0/all_genomes/MGYG0000008/MGYG000000840/genomes1/MGYG000000840.gff.gz
MGYG000000841	MAG	96.64	1.01	d__Bacteria;p__Firmicutes_A;c__Clostridia;o__Oscillospirales;f__Oscillospiraceae;g__Dysosmobacter;s__Dysosmobacter sp900544615	ftp://ftp.ebi.ac.uk/pub/databases/metagenomics/mgnify_genomes/human-gut/v2.0/all_genomes/MGYG0000008/MGYG000000841/genomes1/MGYG000000841.gff.gz
MGYG000000842	MAG	100	0.81	d__Bacteria;p__Actinobacteriota;c__Coriobacteriia;o__Coriobacteriales;f__Coriobacteriaceae;g__Collinsella;s__Collinsella sp900540845	ftp://ftp.ebi.ac.uk/pub/databases/metagenomics/mgnify_genomes/human-gut/v2.0/all_genomes/MGYG0000008/MGYG000000842/genomes1/MGYG000000842.gff.gz
MGYG000000843	MAG	98.95	0.52	d__Bacteria;p__Firmicutes;c__Bacilli;o__Lactobacillales;f__Lactobacillaceae;g__Lacticaseibacillus;s__Lacticaseibacillus sp900540605	ftp://ftp.ebi.ac.uk/pub/databases/metagenomics/mgnify_genomes/human-gut/v2.0/all_genomes/MGYG0000008/MGYG000000843/genomes1/MGYG000000843.gff.gz
MGYG000000845	MAG	100	1.61	d__Bacteria;p__Actinobacteriota;c__Coriobacteriia;o__Coriobacteriales;f__Coriobacteriaceae;g__Collinsella;s__Collinsella sp003469205	ftp://ftp.ebi.ac.uk/pub/databases/metagenomics/mgnify_genomes/human-gut/v2.0/all_genomes/MGYG0000008/MGYG000000845/genomes1/MGYG000000845.gff.gz
MGYG000000846	MAG	99.19	0.81	d__Bacteria;p__Actinobacteriota;c__Coriobacteriia;o__Coriobacteriales;f__Coriobacteriaceae;g__Collinsella;s__Collinsella sp900541685	ftp://ftp.ebi.ac.uk/pub/databases/metagenomics/mgnify_genomes/human-gut/v2.0/all_genomes/MGYG0000008/MGYG000000846/genomes1/MGYG000000846.gff.gz
MGYG000000847	MAG	100	0	d__Bacteria;p__Firmicutes_C;c__Negativicutes;o__Acidaminococcales;f__Acidaminococcaceae;g__Acidaminococcus;s__Acidaminococcus sp900538365	ftp://ftp.ebi.ac.uk/pub/databases/metagenomics/mgnify_genomes/human-gut/v2.0/all_genomes/MGYG0000008/MGYG000000847/genomes1/MGYG000000847.gff.gz
MGYG000000850	MAG	98.02	1.25	d__Bacteria;p__Proteobacteria;c__Gammaproteobacteria;o__Burkholderiales;f__Burkholderiaceae;g__CAG-521;s__CAG-521 sp900544345	ftp://ftp.ebi.ac.uk/pub/databases/metagenomics/mgnify_genomes/human-gut/v2.0/all_genomes/MGYG0000008/MGYG000000850/genomes1/MGYG000000850.gff.gz
MGYG000000852	MAG	94.81	0.94	d__Bacteria;p__Bacteroidota;c__Bacteroidia;o__Bacteroidales;f__Bacteroidaceae;g__Prevotella;s__Prevotella sp900545525	ftp://ftp.ebi.ac.uk/pub/databases/metagenomics/mgnify_genomes/human-gut/v2.0/all_genomes/MGYG0000008/MGYG000000852/genomes1/MGYG000000852.gff.gz
MGYG000000853	MAG	90.78	1.6	d__Bacteria;p__Bacteroidota;c__Bacteroidia;o__Bacteroidales;f__Bacteroidaceae;g__Prevotella;s__Prevotella sp900549175	ftp://ftp.ebi.ac.uk/pub/databases/metagenomics/mgnify_genomes/human-gut/v2.0/all_genomes/MGYG0000008/MGYG000000853/genomes1/MGYG000000853.gff.gz
MGYG000000855	MAG	100	0.81	d__Bacteria;p__Actinobacteriota;c__Coriobacteriia;o__Coriobacteriales;f__Coriobacteriaceae;g__Collinsella;s__Collinsella sp900540875	ftp://ftp.ebi.ac.uk/pub/databases/metagenomics/mgnify_genomes/human-gut/v2.0/all_genomes/MGYG0000008/MGYG000000855/genomes1/MGYG000000855.gff.gz
MGYG000000856	MAG	99.19	1.28	d__Bacteria;p__Actinobacteriota;c__Coriobacteriia;o__Coriobacteriales;f__Coriobacteriaceae;g__Collinsella;s__Collinsella sp003459505	ftp://ftp.ebi.ac.uk/pub/databases/metagenomics/mgnify_genomes/human-gut/v2.0/all_genomes/MGYG0000008/MGYG000000856/genomes1/MGYG000000856.gff.gz
MGYG000000858	MAG	98.66	0.81	d__Bacteria;p__Actinobacteriota;c__Coriobacteriia;o__Coriobacteriales;f__Coriobacteriaceae;g__Collinsella;s__Collinsella sp900542155	ftp://ftp.ebi.ac.uk/pub/databases/metagenomics/mgnify_genomes/human-gut/v2.0/all_genomes/MGYG0000008/MGYG000000858/genomes1/MGYG000000858.gff.gz
MGYG000000859	MAG	91.91	0.63	d__Bacteria;p__Firmicutes_A;c__Clostridia;o__Lachnospirales;f__Lachnospiraceae;g__Faecalimonas;s__Faecalimonas sp900546325	ftp://ftp.ebi.ac.uk/pub/databases/metagenomics/mgnify_genomes/human-gut/v2.0/all_genomes/MGYG0000008/MGYG000000859/genomes1/MGYG000000859.gff.gz
MGYG000000860	MAG	93.87	1.21	d__Bacteria;p__Proteobacteria;c__Gammaproteobacteria;o__Enterobacterales;f__Pasteurellaceae;g__Haemophilus_D;s__	ftp://ftp.ebi.ac.uk/pub/databases/metagenomics/mgnify_genomes/human-gut/v2.0/all_genomes/MGYG0000008/MGYG000000860/genomes1/MGYG000000860.gff.gz
MGYG000000862	MAG	100	1.61	d__Bacteria;p__Actinobacteriota;c__Coriobacteriia;o__Coriobacteriales;f__Coriobacteriaceae;g__Collinsella;s__	ftp://ftp.ebi.ac.uk/pub/databases/metagenomics/mgnify_genomes/human-gut/v2.0/all_genomes/MGYG0000008/MGYG000000862/genomes1/MGYG000000862.gff.gz
MGYG000000863	MAG	95.27	1.69	d__Bacteria;p__Verrucomicrobiota;c__Verrucomicrobiae;o__Opitutales;f__CAG-312;g__UMGS1490;s__UMGS1490 sp900547395	ftp://ftp.ebi.ac.uk/pub/databases/metagenomics/mgnify_genomes/human-gut/v2.0/all_genomes/MGYG0000008/MGYG000000863/genomes1/MGYG000000863.gff.gz
MGYG000000864	MAG	99.33	0.17	d__Bacteria;p__Firmicutes_A;c__Clostridia;o__Lachnospirales;f__Lachnospiraceae;g__CAG-632;s__CAG-632 sp900539185	ftp://ftp.ebi.ac.uk/pub/databases/metagenomics/mgnify_genomes/human-gut/v2.0/all_genomes/MGYG0000008/MGYG000000864/genomes1/MGYG000000864.gff.gz
MGYG000000867	MAG	93.62	0	d__Bacteria;p__Firmicutes_A;c__Clostridia;o__Oscillospirales;f__Ruminococcaceae;g__UBA1409;s__UBA1409 sp002338885	ftp://ftp.ebi.ac.uk/pub/databases/metagenomics/mgnify_genomes/human-gut/v2.0/all_genomes/MGYG0000008/MGYG000000867/genomes1/MGYG000000867.gff.gz
MGYG000000868	MAG	96.17	0.88	d__Bacteria;p__Actinobacteriota;c__Coriobacteriia;o__Coriobacteriales;f__Coriobacteriaceae;g__Collinsella;s__Collinsella sp900544425	ftp://ftp.ebi.ac.uk/pub/databases/metagenomics/mgnify_genomes/human-gut/v2.0/all_genomes/MGYG0000008/MGYG000000868/genomes1/MGYG000000868.gff.gz
MGYG000000870	MAG	97.96	0	d__Bacteria;p__Verrucomicrobiota;c__Verrucomicrobiae;o__Verrucomicrobiales;f__Akkermansiaceae;g__Akkermansia;s__Akkermansia sp004167605	ftp://ftp.ebi.ac.uk/pub/databases/metagenomics/mgnify_genomes/human-gut/v2.0/all_genomes/MGYG0000008/MGYG000000870/genomes1/MGYG000000870.gff.gz
MGYG000000872	MAG	98.75	0.38	d__Bacteria;p__Bacteroidota;c__Bacteroidia;o__Bacteroidales;f__Muribaculaceae;g__UBA7173;s__UBA7173 sp900540205	ftp://ftp.ebi.ac.uk/pub/databases/metagenomics/mgnify_genomes/human-gut/v2.0/all_genomes/MGYG0000008/MGYG000000872/genomes1/MGYG000000872.gff.gz
MGYG000000873	MAG	99.92	0.47	d__Bacteria;p__Bacteroidota;c__Bacteroidia;o__Bacteroidales;f__Porphyromonadaceae;g__Porphyromonas;s__Porphyromonas sp900539765	ftp://ftp.ebi.ac.uk/pub/databases/metagenomics/mgnify_genomes/human-gut/v2.0/all_genomes/MGYG0000008/MGYG000000873/genomes1/MGYG000000873.gff.gz
MGYG000000875	MAG	96.61	0.81	d__Bacteria;p__Firmicutes_A;c__Clostridia_A;o__Christensenellales;f__CAG-138;g__CAG-1024;s__CAG-1024 sp000432015	ftp://ftp.ebi.ac.uk/pub/databases/metagenomics/mgnify_genomes/human-gut/v2.0/all_genomes/MGYG0000008/MGYG000000875/genomes1/MGYG000000875.gff.gz
MGYG000000877	MAG	93.96	0.73	d__Bacteria;p__Firmicutes_A;c__Clostridia;o__Oscillospirales;f__Oscillospiraceae;g__CAG-83;s__CAG-83 sp900545495	ftp://ftp.ebi.ac.uk/pub/databases/metagenomics/mgnify_genomes/human-gut/v2.0/all_genomes/MGYG0000008/MGYG000000877/genomes1/MGYG000000877.gff.gz
MGYG000000878	MAG	97.58	0.81	d__Bacteria;p__Actinobacteriota;c__Coriobacteriia;o__Coriobacteriales;f__Coriobacteriaceae;g__Collinsella;s__Collinsella sp900541145	ftp://ftp.ebi.ac.uk/pub/databases/metagenomics/mgnify_genomes/human-gut/v2.0/all_genomes/MGYG0000008/MGYG000000878/genomes1/MGYG000000878.gff.gz
MGYG000000879	MAG	99.19	0.81	d__Bacteria;p__Actinobacteriota;c__Coriobacteriia;o__Coriobacteriales;f__Coriobacteriaceae;g__Collinsella;s__Collinsella sp900541665	ftp://ftp.ebi.ac.uk/pub/databases/metagenomics/mgnify_genomes/human-gut/v2.0/all_genomes/MGYG0000008/MGYG000000879/genomes1/MGYG000000879.gff.gz
MGYG000000881	MAG	96.1	1.04	d__Bacteria;p__Actinobacteriota;c__Coriobacteriia;o__Coriobacteriales;f__Coriobacteriaceae;g__Collinsella;s__Collinsella sp900545075	ftp://ftp.ebi.ac.uk/pub/databases/metagenomics/mgnify_genomes/human-gut/v2.0/all_genomes/MGYG0000008/MGYG000000881/genomes1/MGYG000000881.gff.gz
MGYG000000884	MAG	92.95	0	d__Bacteria;p__Firmicutes_A;c__Clostridia;o__Oscillospirales;f__Oscillospiraceae;g__CAG-103;s__CAG-103 sp900317855	ftp://ftp.ebi.ac.uk/pub/databases/metagenomics/mgnify_genomes/human-gut/v2.0/all_genomes/MGYG0000008/MGYG000000884/genomes1/MGYG000000884.gff.gz
MGYG000000885	MAG	99.19	0.81	d__Bacteria;p__Actinobacteriota;c__Coriobacteriia;o__Coriobacteriales;f__Coriobacteriaceae;g__Collinsella;s__Collinsella sp900541785	ftp://ftp.ebi.ac.uk/pub/databases/metagenomics/mgnify_genomes/human-gut/v2.0/all_genomes/MGYG0000008/MGYG000000885/genomes1/MGYG000000885.gff.gz
MGYG000000886	MAG	97.68	0.57	d__Bacteria;p__Firmicutes_A;c__Clostridia;o__Lachnospirales;f__Lachnospiraceae;g__UBA2882;s__UBA2882 sp900542015	ftp://ftp.ebi.ac.uk/pub/databases/metagenomics/mgnify_genomes/human-gut/v2.0/all_genomes/MGYG0000008/MGYG000000886/genomes1/MGYG000000886.gff.gz
MGYG000000887	MAG	92	0	d__Bacteria;p__Firmicutes;c__Bacilli;o__RF39;f__UBA660;g__CAG-914;s__CAG-914 sp000437895	ftp://ftp.ebi.ac.uk/pub/databases/metagenomics/mgnify_genomes/human-gut/v2.0/all_genomes/MGYG0000008/MGYG000000887/genomes1/MGYG000000887.gff.gz
MGYG000000889	MAG	96.23	0.19	d__Bacteria;p__Bacteroidota;c__Bacteroidia;o__Bacteroidales;f__Muribaculaceae;g__CAG-279;s__CAG-279 sp900541555	ftp://ftp.ebi.ac.uk/pub/databases/metagenomics/mgnify_genomes/human-gut/v2.0/all_genomes/MGYG0000008/MGYG000000889/genomes1/MGYG000000889.gff.gz
MGYG000000896	MAG	100	0.81	d__Bacteria;p__Actinobacteriota;c__Coriobacteriia;o__Coriobacteriales;f__Coriobacteriaceae;g__Collinsella;s__Collinsella sp900540895	ftp://ftp.ebi.ac.uk/pub/databases/metagenomics/mgnify_genomes/human-gut/v2.0/all_genomes/MGYG0000008/MGYG000000896/genomes1/MGYG000000896.gff.gz
MGYG000000897	MAG	97.98	0	d__Archaea;p__Thermoplasmatota;c__Thermoplasmata;o__Methanomassiliicoccales;f__Methanomassiliicoccaceae;g__Methanomassiliicoccus_A;s__	ftp://ftp.ebi.ac.uk/pub/databases/metagenomics/mgnify_genomes/human-gut/v2.0/all_genomes/MGYG0000008/MGYG000000897/genomes1/MGYG000000897.gff.gz
MGYG000000898	MAG	95.3	0.27	d__Bacteria;p__Firmicutes_A;c__Clostridia_A;o__Christensenellales;f__CAG-138;g__UBA5394;s__UBA5394 sp900542615	ftp://ftp.ebi.ac.uk/pub/databases/metagenomics/mgnify_genomes/human-gut/v2.0/all_genomes/MGYG0000008/MGYG000000898/genomes1/MGYG000000898.gff.gz
MGYG000000900	MAG	97.43	1.85	d__Bacteria;p__Firmicutes_A;c__Clostridia;o__Oscillospirales;f__CAG-272;g__UMGS902;s__UMGS902 sp900546635	ftp://ftp.ebi.ac.uk/pub/databases/metagenomics/mgnify_genomes/human-gut/v2.0/all_genomes/MGYG0000009/MGYG000000900/genomes1/MGYG000000900.gff.gz
MGYG000000901	MAG	99.38	0	d__Bacteria;p__Firmicutes_C;c__Negativicutes;o__Acidaminococcales;f__Acidaminococcaceae;g__Acidaminococcus;s__Acidaminococcus fermentans	ftp://ftp.ebi.ac.uk/pub/databases/metagenomics/mgnify_genomes/human-gut/v2.0/all_genomes/MGYG0000009/MGYG000000901/genomes1/MGYG000000901.gff.gz
MGYG000000902	MAG	98.39	0.81	d__Bacteria;p__Firmicutes_A;c__Clostridia;o__Clostridiales;f__Clostridiaceae;g__Clostridium;s__Clostridium neonatale	ftp://ftp.ebi.ac.uk/pub/databases/metagenomics/mgnify_genomes/human-gut/v2.0/all_genomes/MGYG0000009/MGYG000000902/genomes1/MGYG000000902.gff.gz
MGYG000000909	MAG	99.37	0	d__Bacteria;p__Firmicutes_A;c__Clostridia;o__Lachnospirales;f__Lachnospiraceae;g__UBA9502;s__UBA9502 sp900538475	ftp://ftp.ebi.ac.uk/pub/databases/metagenomics/mgnify_genomes/human-gut/v2.0/all_genomes/MGYG0000009/MGYG000000909/genomes1/MGYG000000909.gff.gz
MGYG000000914	MAG	98.72	1.12	d__Bacteria;p__Fusobacteriota;c__Fusobacteriia;o__Fusobacteriales;f__Fusobacteriaceae;g__Fusobacterium_A;s__Fusobacterium_A sp900015295	ftp://ftp.ebi.ac.uk/pub/databases/metagenomics/mgnify_genomes/human-gut/v2.0/all_genomes/MGYG0000009/MGYG000000914/genomes1/MGYG000000914.gff.gz
MGYG000000915	MAG	99.17	1.37	d__Bacteria;p__Firmicutes_A;c__Clostridia;o__Clostridiales;f__Clostridiaceae;g__Clostridium;s__Clostridium nigeriense	ftp://ftp.ebi.ac.uk/pub/databases/metagenomics/mgnify_genomes/human-gut/v2.0/all_genomes/MGYG0000009/MGYG000000915/genomes1/MGYG000000915.gff.gz
MGYG000000918	MAG	96.88	1.25	d__Bacteria;p__Proteobacteria;c__Gammaproteobacteria;o__Burkholderiales;f__Burkholderiaceae;g__Sutterella;s__Sutterella sp900545275	ftp://ftp.ebi.ac.uk/pub/databases/metagenomics/mgnify_genomes/human-gut/v2.0/all_genomes/MGYG0000009/MGYG000000918/genomes1/MGYG000000918.gff.gz
MGYG000000919	MAG	97.99	4.25	d__Bacteria;p__Firmicutes_A;c__Clostridia;o__Lachnospirales;f__Cellulosilyticaceae;g__Niameybacter;s__Niameybacter sp900551325	ftp://ftp.ebi.ac.uk/pub/databases/metagenomics/mgnify_genomes/human-gut/v2.0/all_genomes/MGYG0000009/MGYG000000919/genomes1/MGYG000000919.gff.gz
MGYG000000920	MAG	94.56	2.04	d__Bacteria;p__Firmicutes_A;c__Clostridia;o__Oscillospirales;f__Ruminococcaceae;g__Gemmiger;s__Gemmiger sp900548355	ftp://ftp.ebi.ac.uk/pub/databases/metagenomics/mgnify_genomes/human-gut/v2.0/all_genomes/MGYG0000009/MGYG000000920/genomes1/MGYG000000920.gff.gz
MGYG000000921	MAG	94.83	1.34	d__Bacteria;p__Firmicutes_A;c__Clostridia;o__Oscillospirales;f__Oscillospiraceae;g__Dysosmobacter;s__Dysosmobacter sp900546705	ftp://ftp.ebi.ac.uk/pub/databases/metagenomics/mgnify_genomes/human-gut/v2.0/all_genomes/MGYG0000009/MGYG000000921/genomes1/MGYG000000921.gff.gz
MGYG000000922	MAG	94.76	0	d__Bacteria;p__Firmicutes_A;c__Clostridia_A;o__Christensenellales;f__UMGS416;g__UMGS416;s__UMGS416 sp900542005	ftp://ftp.ebi.ac.uk/pub/databases/metagenomics/mgnify_genomes/human-gut/v2.0/all_genomes/MGYG0000009/MGYG000000922/genomes1/MGYG000000922.gff.gz
MGYG000000927	MAG	97.01	1.2	d__Bacteria;p__Firmicutes_C;c__Negativicutes;o__Acidaminococcales;f__Acidaminococcaceae;g__Phascolarctobacterium_A;s__Phascolarctobacterium_A sp900545025	ftp://ftp.ebi.ac.uk/pub/databases/metagenomics/mgnify_genomes/human-gut/v2.0/all_genomes/MGYG0000009/MGYG000000927/genomes1/MGYG000000927.gff.gz
MGYG000000930	MAG	96.23	2.59	d__Bacteria;p__Firmicutes;c__Bacilli;o__Erysipelotrichales;f__Erysipelotrichaceae;g__Absicoccus;s__Absicoccus porci	ftp://ftp.ebi.ac.uk/pub/databases/metagenomics/mgnify_genomes/human-gut/v2.0/all_genomes/MGYG0000009/MGYG000000930/genomes1/MGYG000000930.gff.gz
MGYG000000931	MAG	98.67	0	d__Bacteria;p__Firmicutes;c__Bacilli;o__ML615J-28;f__CAG-313;g__UMGS75;s__UMGS75 sp900538885	ftp://ftp.ebi.ac.uk/pub/databases/metagenomics/mgnify_genomes/human-gut/v2.0/all_genomes/MGYG0000009/MGYG000000931/genomes1/MGYG000000931.gff.gz
MGYG000000932	MAG	96.2	0.67	d__Bacteria;p__Firmicutes_A;c__Clostridia;o__Oscillospirales;f__Acutalibacteraceae;g__UMGS577;s__UMGS577 sp900543525	ftp://ftp.ebi.ac.uk/pub/databases/metagenomics/mgnify_genomes/human-gut/v2.0/all_genomes/MGYG0000009/MGYG000000932/genomes1/MGYG000000932.gff.gz
MGYG000000933	MAG	93.95	0	d__Bacteria;p__Firmicutes_A;c__Clostridia_A;o__Christensenellales;f__CAG-314;g__CAG-314;s__CAG-314 sp000437915	ftp://ftp.ebi.ac.uk/pub/databases/metagenomics/mgnify_genomes/human-gut/v2.0/all_genomes/MGYG0000009/MGYG000000933/genomes1/MGYG000000933.gff.gz
MGYG000000936	MAG	98.19	3.09	d__Bacteria;p__Actinobacteriota;c__Coriobacteriia;o__Coriobacteriales;f__Coriobacteriaceae;g__Collinsella;s__Collinsella sp900544235	ftp://ftp.ebi.ac.uk/pub/databases/metagenomics/mgnify_genomes/human-gut/v2.0/all_genomes/MGYG0000009/MGYG000000936/genomes1/MGYG000000936.gff.gz
MGYG000000937	MAG	95.75	0.13	d__Bacteria;p__Firmicutes_A;c__Clostridia;o__Oscillospirales;f__Acutalibacteraceae;g__UMGS403;s__UMGS403 sp900541975	ftp://ftp.ebi.ac.uk/pub/databases/metagenomics/mgnify_genomes/human-gut/v2.0/all_genomes/MGYG0000009/MGYG000000937/genomes1/MGYG000000937.gff.gz
MGYG000000938	MAG	94.07	1.14	d__Bacteria;p__Firmicutes_A;c__Clostridia;o__Oscillospirales;f__Oscillospiraceae;g__UBA5446;s__UBA5446 sp900546485	ftp://ftp.ebi.ac.uk/pub/databases/metagenomics/mgnify_genomes/human-gut/v2.0/all_genomes/MGYG0000009/MGYG000000938/genomes1/MGYG000000938.gff.gz
MGYG000000939	MAG	96.61	0.03	d__Bacteria;p__Firmicutes_A;c__Clostridia_A;o__Christensenellales;f__CAG-138;g__UMGS1241;s__UMGS1241 sp900540495	ftp://ftp.ebi.ac.uk/pub/databases/metagenomics/mgnify_genomes/human-gut/v2.0/all_genomes/MGYG0000009/MGYG000000939/genomes1/MGYG000000939.gff.gz
MGYG000000940	MAG	94.42	2.22	d__Bacteria;p__Actinobacteriota;c__Coriobacteriia;o__Coriobacteriales;f__Coriobacteriaceae;g__Collinsella;s__Collinsella sp900548935	ftp://ftp.ebi.ac.uk/pub/databases/metagenomics/mgnify_genomes/human-gut/v2.0/all_genomes/MGYG0000009/MGYG000000940/genomes1/MGYG000000940.gff.gz
MGYG000000941	MAG	98.49	0	d__Bacteria;p__Bacteroidota;c__Bacteroidia;o__Bacteroidales;f__Muribaculaceae;g__CAG-1031;s__CAG-1031 sp000431215	ftp://ftp.ebi.ac.uk/pub/databases/metagenomics/mgnify_genomes/human-gut/v2.0/all_genomes/MGYG0000009/MGYG000000941/genomes1/MGYG000000941.gff.gz
MGYG000000942	MAG	91.53	0	d__Bacteria;p__Firmicutes_A;c__Clostridia_A;o__Christensenellales;f__CAG-314;g__UMGS692;s__UMGS692 sp900544545	ftp://ftp.ebi.ac.uk/pub/databases/metagenomics/mgnify_genomes/human-gut/v2.0/all_genomes/MGYG0000009/MGYG000000942/genomes1/MGYG000000942.gff.gz
MGYG000000944	MAG	99.65	0	d__Bacteria;p__Actinobacteriota;c__Coriobacteriia;o__Coriobacteriales;f__Eggerthellaceae;g__CAG-1427;s__CAG-1427 sp900538545	ftp://ftp.ebi.ac.uk/pub/databases/metagenomics/mgnify_genomes/human-gut/v2.0/all_genomes/MGYG0000009/MGYG000000944/genomes1/MGYG000000944.gff.gz
MGYG000000951	MAG	93.13	0.7	d__Bacteria;p__Firmicutes_A;c__Clostridia;o__Peptostreptococcales;f__Peptostreptococcaceae;g__GCA-900066495;s__GCA-900066495 sp900545985	ftp://ftp.ebi.ac.uk/pub/databases/metagenomics/mgnify_genomes/human-gut/v2.0/all_genomes/MGYG0000009/MGYG000000951/genomes1/MGYG000000951.gff.gz
MGYG000000952	MAG	96.63	0	d__Bacteria;p__Firmicutes;c__Bacilli;o__RFN20;f__CAG-826;g__UBA4855;s__UBA4855 sp900540365	ftp://ftp.ebi.ac.uk/pub/databases/metagenomics/mgnify_genomes/human-gut/v2.0/all_genomes/MGYG0000009/MGYG000000952/genomes1/MGYG000000952.gff.gz
MGYG000000953	MAG	93.26	2.25	d__Bacteria;p__Fusobacteriota;c__Fusobacteriia;o__Fusobacteriales;f__Fusobacteriaceae;g__Fusobacterium_A;s__Fusobacterium_A sp900549465	ftp://ftp.ebi.ac.uk/pub/databases/metagenomics/mgnify_genomes/human-gut/v2.0/all_genomes/MGYG0000009/MGYG000000953/genomes1/MGYG000000953.gff.gz
MGYG000000956	MAG	99.25	0	d__Bacteria;p__Bacteroidota;c__Bacteroidia;o__Bacteroidales;f__Barnesiellaceae;g__Barnesiella;s__Barnesiella sp900538705	ftp://ftp.ebi.ac.uk/pub/databases/metagenomics/mgnify_genomes/human-gut/v2.0/all_genomes/MGYG0000009/MGYG000000956/genomes1/MGYG000000956.gff.gz
MGYG000000958	MAG	93.82	3.37	d__Bacteria;p__Firmicutes;c__Bacilli;o__RF39;f__UBA660;g__CAG-776;s__CAG-776 sp000438195	ftp://ftp.ebi.ac.uk/pub/databases/metagenomics/mgnify_genomes/human-gut/v2.0/all_genomes/MGYG0000009/MGYG000000958/genomes1/MGYG000000958.gff.gz
MGYG000000959	MAG	97.76	0.67	d__Bacteria;p__Firmicutes_A;c__Clostridia;o__Oscillospirales;f__Ruminococcaceae;g__Ruminococcus;s__Ruminococcus sp900752785	ftp://ftp.ebi.ac.uk/pub/databases/metagenomics/mgnify_genomes/human-gut/v2.0/all_genomes/MGYG0000009/MGYG000000959/genomes1/MGYG000000959.gff.gz
MGYG000000964	MAG	96.65	0	d__Bacteria;p__Bacteroidota;c__Bacteroidia;o__Bacteroidales;f__Bacteroidaceae;g__Phocaeicola;s__Phocaeicola salanitronis	ftp://ftp.ebi.ac.uk/pub/databases/metagenomics/mgnify_genomes/human-gut/v2.0/all_genomes/MGYG0000009/MGYG000000964/genomes1/MGYG000000964.gff.gz
MGYG000000965	MAG	98.36	0.81	d__Bacteria;p__Firmicutes_A;c__Clostridia_A;o__Christensenellales;f__CAG-138;g__PeH17;s__PeH17 sp900542285	ftp://ftp.ebi.ac.uk/pub/databases/metagenomics/mgnify_genomes/human-gut/v2.0/all_genomes/MGYG0000009/MGYG000000965/genomes1/MGYG000000965.gff.gz
MGYG000000967	MAG	93.02	0	d__Bacteria;p__Firmicutes_A;c__Clostridia;o__Lachnospirales;f__CAG-274;g__UMGS1441;s__UMGS1441 sp900543365	ftp://ftp.ebi.ac.uk/pub/databases/metagenomics/mgnify_genomes/human-gut/v2.0/all_genomes/MGYG0000009/MGYG000000967/genomes1/MGYG000000967.gff.gz
MGYG000000968	MAG	100	0	d__Bacteria;p__Firmicutes_C;c__Negativicutes;o__Veillonellales;f__Veillonellaceae;g__Veillonella_A;s__Veillonella_A seminalis	ftp://ftp.ebi.ac.uk/pub/databases/metagenomics/mgnify_genomes/human-gut/v2.0/all_genomes/MGYG0000009/MGYG000000968/genomes1/MGYG000000968.gff.gz
MGYG000000969	MAG	95.55	1.44	d__Bacteria;p__Firmicutes_A;c__Clostridia;o__Lachnospirales;f__Lachnospiraceae;g__Eubacterium_I;s__Eubacterium_I sp900546495	ftp://ftp.ebi.ac.uk/pub/databases/metagenomics/mgnify_genomes/human-gut/v2.0/all_genomes/MGYG0000009/MGYG000000969/genomes1/MGYG000000969.gff.gz
MGYG000000974	MAG	96.63	0	d__Bacteria;p__Firmicutes;c__Bacilli;o__RFN20;f__CAG-826;g__UBA4855;s__UBA4855 sp900540395	ftp://ftp.ebi.ac.uk/pub/databases/metagenomics/mgnify_genomes/human-gut/v2.0/all_genomes/MGYG0000009/MGYG000000974/genomes1/MGYG000000974.gff.gz
MGYG000000975	MAG	96.63	1.12	d__Bacteria;p__Firmicutes;c__Bacilli;o__RFN20;f__CAG-826;g__UBA4855;s__UBA4855 sp900545015	ftp://ftp.ebi.ac.uk/pub/databases/metagenomics/mgnify_genomes/human-gut/v2.0/all_genomes/MGYG0000009/MGYG000000975/genomes1/MGYG000000975.gff.gz
MGYG000000977	MAG	100	0.4	d__Bacteria;p__Firmicutes_A;c__Clostridia;o__Clostridiales;f__Clostridiaceae;g__Clostridium;s__Clostridium sp900539375	ftp://ftp.ebi.ac.uk/pub/databases/metagenomics/mgnify_genomes/human-gut/v2.0/all_genomes/MGYG0000009/MGYG000000977/genomes1/MGYG000000977.gff.gz
MGYG000000979	MAG	95.88	0	d__Bacteria;p__Actinobacteriota;c__Coriobacteriia;o__Coriobacteriales;f__Coriobacteriaceae;g__Collinsella;s__Collinsella sp900541285	ftp://ftp.ebi.ac.uk/pub/databases/metagenomics/mgnify_genomes/human-gut/v2.0/all_genomes/MGYG0000009/MGYG000000979/genomes1/MGYG000000979.gff.gz
MGYG000000980	MAG	99.19	0.12	d__Bacteria;p__Actinobacteriota;c__Coriobacteriia;o__Coriobacteriales;f__Eggerthellaceae;g__CAG-1427;s__CAG-1427 sp000435475	ftp://ftp.ebi.ac.uk/pub/databases/metagenomics/mgnify_genomes/human-gut/v2.0/all_genomes/MGYG0000009/MGYG000000980/genomes1/MGYG000000980.gff.gz
MGYG000000981	MAG	94.35	0	d__Bacteria;p__Actinobacteriota;c__Coriobacteriia;o__Coriobacteriales;f__Coriobacteriaceae;g__Collinsella;s__Collinsella sp900542235	ftp://ftp.ebi.ac.uk/pub/databases/metagenomics/mgnify_genomes/human-gut/v2.0/all_genomes/MGYG0000009/MGYG000000981/genomes1/MGYG000000981.gff.gz
MGYG000000984	MAG	90.92	1.61	d__Bacteria;p__Actinobacteriota;c__Coriobacteriia;o__Coriobacteriales;f__Coriobacteriaceae;g__Collinsella;s__Collinsella sp900549215	ftp://ftp.ebi.ac.uk/pub/databases/metagenomics/mgnify_genomes/human-gut/v2.0/all_genomes/MGYG0000009/MGYG000000984/genomes1/MGYG000000984.gff.gz
MGYG000000985	MAG	97.04	0	d__Bacteria;p__Actinobacteriota;c__Coriobacteriia;o__Coriobacteriales;f__Coriobacteriaceae;g__Collinsella;s__Collinsella sp900540095	ftp://ftp.ebi.ac.uk/pub/databases/metagenomics/mgnify_genomes/human-gut/v2.0/all_genomes/MGYG0000009/MGYG000000985/genomes1/MGYG000000985.gff.gz
MGYG000000986	MAG	99.34	0.81	d__Bacteria;p__Actinobacteriota;c__Coriobacteriia;o__Coriobacteriales;f__Coriobacteriaceae;g__Collinsella;s__Collinsella aerofaciens_F	ftp://ftp.ebi.ac.uk/pub/databases/metagenomics/mgnify_genomes/human-gut/v2.0/all_genomes/MGYG0000009/MGYG000000986/genomes1/MGYG000000986.gff.gz
MGYG000000987	MAG	92.53	4.48	d__Bacteria;p__Firmicutes_A;c__Clostridia;o__Lachnospirales;f__Lachnospiraceae;g__Merdimonas;s__Merdimonas sp900553355	ftp://ftp.ebi.ac.uk/pub/databases/metagenomics/mgnify_genomes/human-gut/v2.0/all_genomes/MGYG0000009/MGYG000000987/genomes1/MGYG000000987.gff.gz
MGYG000000988	MAG	96.64	3.36	d__Bacteria;p__Firmicutes_A;c__Clostridia;o__Lachnospirales;f__Lachnospiraceae;g__Anaerostipes;s__Anaerostipes rhamnosivorans	ftp://ftp.ebi.ac.uk/pub/databases/metagenomics/mgnify_genomes/human-gut/v2.0/all_genomes/MGYG0000009/MGYG000000988/genomes1/MGYG000000988.gff.gz
MGYG000000989	MAG	96.42	3.02	d__Bacteria;p__Firmicutes_A;c__Clostridia;o__Lachnospirales;f__Cellulosilyticaceae;g__Niameybacter;s__Niameybacter sp900549765	ftp://ftp.ebi.ac.uk/pub/databases/metagenomics/mgnify_genomes/human-gut/v2.0/all_genomes/MGYG0000009/MGYG000000989/genomes1/MGYG000000989.gff.gz
MGYG000000990	MAG	99.36	0.16	d__Bacteria;p__Firmicutes_A;c__Clostridia;o__Lachnospirales;f__Lachnospiraceae;g__Blautia;s__Blautia sp900539145	ftp://ftp.ebi.ac.uk/pub/databases/metagenomics/mgnify_genomes/human-gut/v2.0/all_genomes/MGYG0000009/MGYG000000990/genomes1/MGYG000000990.gff.gz
MGYG000000991	MAG	94.97	0.67	d__Bacteria;p__Firmicutes_A;c__Clostridia;o__Lachnospirales;f__Lachnospiraceae;g__UMGS680;s__UMGS680 sp900544525	ftp://ftp.ebi.ac.uk/pub/databases/metagenomics/mgnify_genomes/human-gut/v2.0/all_genomes/MGYG0000009/MGYG000000991/genomes1/MGYG000000991.gff.gz
MGYG000000992	MAG	91.95	1.01	d__Bacteria;p__Firmicutes_A;c__Clostridia;o__Oscillospirales;f__Acutalibacteraceae;g__UBA737;s__UBA737 sp900547445	ftp://ftp.ebi.ac.uk/pub/databases/metagenomics/mgnify_genomes/human-gut/v2.0/all_genomes/MGYG0000009/MGYG000000992/genomes1/MGYG000000992.gff.gz
MGYG000000993	MAG	99.66	0	d__Bacteria;p__Proteobacteria;c__Gammaproteobacteria;o__Enterobacterales;f__Pasteurellaceae;g__Haemophilus_D;s__Haemophilus_D sp900756155	ftp://ftp.ebi.ac.uk/pub/databases/metagenomics/mgnify_genomes/human-gut/v2.0/all_genomes/MGYG0000009/MGYG000000993/genomes1/MGYG000000993.gff.gz
MGYG000000994	MAG	95.48	0	d__Bacteria;p__Firmicutes_C;c__Negativicutes;o__Veillonellales;f__Dialisteraceae;g__Dialister;s__Dialister sp900541485	ftp://ftp.ebi.ac.uk/pub/databases/metagenomics/mgnify_genomes/human-gut/v2.0/all_genomes/MGYG0000009/MGYG000000994/genomes1/MGYG000000994.gff.gz
MGYG000000995	MAG	100	0.81	d__Bacteria;p__Actinobacteriota;c__Coriobacteriia;o__Coriobacteriales;f__Coriobacteriaceae;g__Collinsella;s__Collinsella sp900540985	ftp://ftp.ebi.ac.uk/pub/databases/metagenomics/mgnify_genomes/human-gut/v2.0/all_genomes/MGYG0000009/MGYG000000995/genomes1/MGYG000000995.gff.gz
MGYG000000996	MAG	97.02	2.02	d__Bacteria;p__Actinobacteriota;c__Coriobacteriia;o__Coriobacteriales;f__Coriobacteriaceae;g__Collinsella;s__Collinsella sp900547345	ftp://ftp.ebi.ac.uk/pub/databases/metagenomics/mgnify_genomes/human-gut/v2.0/all_genomes/MGYG0000009/MGYG000000996/genomes1/MGYG000000996.gff.gz
MGYG000001001	MAG	98.31	0.34	d__Bacteria;p__Bacteroidota;c__Bacteroidia;o__Bacteroidales;f__Bacteroidaceae;g__Prevotella;s__Prevotella sp900540375	ftp://ftp.ebi.ac.uk/pub/databases/metagenomics/mgnify_genomes/human-gut/v2.0/all_genomes/MGYG0000010/MGYG000001001/genomes1/MGYG000001001.gff.gz
MGYG000001002	MAG	100	0.81	d__Bacteria;p__Actinobacteriota;c__Coriobacteriia;o__Coriobacteriales;f__Coriobacteriaceae;g__Collinsella;s__Collinsella sp900541125	ftp://ftp.ebi.ac.uk/pub/databases/metagenomics/mgnify_genomes/human-gut/v2.0/all_genomes/MGYG0000010/MGYG000001002/genomes1/MGYG000001002.gff.gz
MGYG000001003	MAG	96.43	0.81	d__Bacteria;p__Actinobacteriota;c__Coriobacteriia;o__Coriobacteriales;f__Coriobacteriaceae;g__Collinsella;s__Collinsella sp900543845	ftp://ftp.ebi.ac.uk/pub/databases/metagenomics/mgnify_genomes/human-gut/v2.0/all_genomes/MGYG0000010/MGYG000001003/genomes1/MGYG000001003.gff.gz
MGYG000001004	MAG	98.73	0.16	d__Bacteria;p__Firmicutes_A;c__Clostridia;o__Lachnospirales;f__Lachnospiraceae;g__CAG-56;s__CAG-56 sp900539525	ftp://ftp.ebi.ac.uk/pub/databases/metagenomics/mgnify_genomes/human-gut/v2.0/all_genomes/MGYG0000010/MGYG000001004/genomes1/MGYG000001004.gff.gz
MGYG000001007	MAG	98.94	0.47	d__Bacteria;p__Firmicutes_A;c__Clostridia;o__Peptostreptococcales;f__Peptostreptococcaceae;g__Intestinibacter;s__Intestinibacter sp900540355	ftp://ftp.ebi.ac.uk/pub/databases/metagenomics/mgnify_genomes/human-gut/v2.0/all_genomes/MGYG0000010/MGYG000001007/genomes1/MGYG000001007.gff.gz
MGYG000001008	MAG	99.06	4.92	d__Bacteria;p__Firmicutes;c__Bacilli;o__Erysipelotrichales;f__Erysipelotrichaceae;g__Clostridium_AQ;s__Clostridium_AQ sp900552125	ftp://ftp.ebi.ac.uk/pub/databases/metagenomics/mgnify_genomes/human-gut/v2.0/all_genomes/MGYG0000010/MGYG000001008/genomes1/MGYG000001008.gff.gz
MGYG000001010	MAG	100	0	d__Bacteria;p__Firmicutes_C;c__Negativicutes;o__Veillonellales;f__Veillonellaceae;g__Veillonella;s__Veillonella sp900538355	ftp://ftp.ebi.ac.uk/pub/databases/metagenomics/mgnify_genomes/human-gut/v2.0/all_genomes/MGYG0000010/MGYG000001010/genomes1/MGYG000001010.gff.gz
MGYG000001012	MAG	99.92	0.31	d__Bacteria;p__Bacteroidota;c__Bacteroidia;o__Bacteroidales;f__Porphyromonadaceae;g__Porphyromonas;s__Porphyromonas sp900539155	ftp://ftp.ebi.ac.uk/pub/databases/metagenomics/mgnify_genomes/human-gut/v2.0/all_genomes/MGYG0000010/MGYG000001012/genomes1/MGYG000001012.gff.gz
MGYG000001013	MAG	96.74	0	d__Bacteria;p__Firmicutes_A;c__Clostridia;o__Tissierellales;f__Peptoniphilaceae;g__Ezakiella;s__Ezakiella sp900540185	ftp://ftp.ebi.ac.uk/pub/databases/metagenomics/mgnify_genomes/human-gut/v2.0/all_genomes/MGYG0000010/MGYG000001013/genomes1/MGYG000001013.gff.gz
MGYG000001016	MAG	96.15	0.7	d__Bacteria;p__Firmicutes_A;c__Clostridia;o__UBA1212;f__UBA1255;g__UMGS1537;s__UMGS1537 sp900543695	ftp://ftp.ebi.ac.uk/pub/databases/metagenomics/mgnify_genomes/human-gut/v2.0/all_genomes/MGYG0000010/MGYG000001016/genomes1/MGYG000001016.gff.gz
MGYG000001017	MAG	92.93	0	d__Bacteria;p__Firmicutes;c__Bacilli;o__Lactobacillales;f__Streptococcaceae;g__Lactococcus;s__Lactococcus garvieae_B	ftp://ftp.ebi.ac.uk/pub/databases/metagenomics/mgnify_genomes/human-gut/v2.0/all_genomes/MGYG0000010/MGYG000001017/genomes1/MGYG000001017.gff.gz
MGYG000001018	MAG	91.4	0.84	d__Bacteria;p__Firmicutes_A;c__Clostridia;o__Lachnospirales;f__Lachnospiraceae;g__Mediterraneibacter;s__Mediterraneibacter sp900751785	ftp://ftp.ebi.ac.uk/pub/databases/metagenomics/mgnify_genomes/human-gut/v2.0/all_genomes/MGYG0000010/MGYG000001018/genomes1/MGYG000001018.gff.gz
MGYG000001019	MAG	97.58	2.42	d__Bacteria;p__Actinobacteriota;c__Coriobacteriia;o__Coriobacteriales;f__Coriobacteriaceae;g__Collinsella;s__Collinsella sp900751755	ftp://ftp.ebi.ac.uk/pub/databases/metagenomics/mgnify_genomes/human-gut/v2.0/all_genomes/MGYG0000010/MGYG000001019/genomes1/MGYG000001019.gff.gz
MGYG000001021	MAG	97.32	0	d__Bacteria;p__Firmicutes_A;c__Clostridia;o__Oscillospirales;f__Ruminococcaceae;g__Ruminococcus_C;s__Ruminococcus_C sp000980705	ftp://ftp.ebi.ac.uk/pub/databases/metagenomics/mgnify_genomes/human-gut/v2.0/all_genomes/MGYG0000010/MGYG000001021/genomes1/MGYG000001021.gff.gz
MGYG000001022	MAG	95.3	1.08	d__Bacteria;p__Actinobacteriota;c__Coriobacteriia;o__Coriobacteriales;f__Coriobacteriaceae;g__Collinsella;s__Collinsella sp900751695	ftp://ftp.ebi.ac.uk/pub/databases/metagenomics/mgnify_genomes/human-gut/v2.0/all_genomes/MGYG0000010/MGYG000001022/genomes1/MGYG000001022.gff.gz
MGYG000001024	MAG	95.3	0	d__Bacteria;p__Firmicutes_A;c__Clostridia;o__Monoglobales_A;f__UBA1381;g__HGM11521;s__HGM11521 sp900751885	ftp://ftp.ebi.ac.uk/pub/databases/metagenomics/mgnify_genomes/human-gut/v2.0/all_genomes/MGYG0000010/MGYG000001024/genomes1/MGYG000001024.gff.gz
MGYG000001026	MAG	99.19	2.42	d__Bacteria;p__Actinobacteriota;c__Coriobacteriia;o__Coriobacteriales;f__Eggerthellaceae;g__CAG-1427;s__CAG-1427 sp900555755	ftp://ftp.ebi.ac.uk/pub/databases/metagenomics/mgnify_genomes/human-gut/v2.0/all_genomes/MGYG0000010/MGYG000001026/genomes1/MGYG000001026.gff.gz
MGYG000001027	MAG	94.3	0.16	d__Bacteria;p__Firmicutes_A;c__Clostridia;o__Lachnospirales;f__Lachnospiraceae;g__CAG-56;s__CAG-56 sp900752065	ftp://ftp.ebi.ac.uk/pub/databases/metagenomics/mgnify_genomes/human-gut/v2.0/all_genomes/MGYG0000010/MGYG000001027/genomes1/MGYG000001027.gff.gz
MGYG000001029	MAG	97.99	0	d__Bacteria;p__Firmicutes_A;c__Clostridia;o__Oscillospirales;f__Acutalibacteraceae;g__CAG-217;s__CAG-217 sp000436335	ftp://ftp.ebi.ac.uk/pub/databases/metagenomics/mgnify_genomes/human-gut/v2.0/all_genomes/MGYG0000010/MGYG000001029/genomes1/MGYG000001029.gff.gz
MGYG000001030	MAG	94.4	0.94	d__Bacteria;p__Bacteroidota;c__Bacteroidia;o__Bacteroidales;f__Muribaculaceae;g__CAG-485;s__CAG-485 sp900760735	ftp://ftp.ebi.ac.uk/pub/databases/metagenomics/mgnify_genomes/human-gut/v2.0/all_genomes/MGYG0000010/MGYG000001030/genomes1/MGYG000001030.gff.gz
MGYG000001034	MAG	97.22	0	d__Bacteria;p__Bacteroidota;c__Bacteroidia;o__Bacteroidales;f__Bacteroidaceae;g__Prevotella;s__Prevotella sp900554695	ftp://ftp.ebi.ac.uk/pub/databases/metagenomics/mgnify_genomes/human-gut/v2.0/all_genomes/MGYG0000010/MGYG000001034/genomes1/MGYG000001034.gff.gz
MGYG000001037	MAG	90.79	0.24	d__Bacteria;p__Firmicutes_A;c__Clostridia;o__Oscillospirales;f__Acutalibacteraceae;g__DTU089;s__DTU089 sp002440045	ftp://ftp.ebi.ac.uk/pub/databases/metagenomics/mgnify_genomes/human-gut/v2.0/all_genomes/MGYG0000010/MGYG000001037/genomes1/MGYG000001037.gff.gz
MGYG000001040	MAG	98.15	0.46	d__Bacteria;p__Bacteroidota;c__Bacteroidia;o__Bacteroidales;f__Bacteroidaceae;g__Prevotella;s__Prevotella sp900554045	ftp://ftp.ebi.ac.uk/pub/databases/metagenomics/mgnify_genomes/human-gut/v2.0/all_genomes/MGYG0000010/MGYG000001040/genomes1/MGYG000001040.gff.gz
MGYG000001042	MAG	98.38	0	d__Bacteria;p__Bacteroidota;c__Bacteroidia;o__Bacteroidales;f__Bacteroidaceae;g__Prevotella;s__Prevotella sp000436595	ftp://ftp.ebi.ac.uk/pub/databases/metagenomics/mgnify_genomes/human-gut/v2.0/all_genomes/MGYG0000010/MGYG000001042/genomes1/MGYG000001042.gff.gz
MGYG000001044	MAG	96.82	0	d__Bacteria;p__Campylobacterota;c__Campylobacteria;o__Campylobacterales;f__Campylobacteraceae;g__Campylobacter;s__Campylobacter sp900753405	ftp://ftp.ebi.ac.uk/pub/databases/metagenomics/mgnify_genomes/human-gut/v2.0/all_genomes/MGYG0000010/MGYG000001044/genomes1/MGYG000001044.gff.gz
MGYG000001045	MAG	98.05	0	d__Bacteria;p__Firmicutes_A;c__Clostridia;o__Lachnospirales;f__Lachnospiraceae;g__Enterocloster;s__Enterocloster sp005845215	ftp://ftp.ebi.ac.uk/pub/databases/metagenomics/mgnify_genomes/human-gut/v2.0/all_genomes/MGYG0000010/MGYG000001045/genomes1/MGYG000001045.gff.gz
MGYG000001046	MAG	90.88	1.01	d__Bacteria;p__Firmicutes_A;c__Clostridia;o__Oscillospirales;f__Oscillospiraceae;g__CAG-103;s__CAG-103 sp004556965	ftp://ftp.ebi.ac.uk/pub/databases/metagenomics/mgnify_genomes/human-gut/v2.0/all_genomes/MGYG0000010/MGYG000001046/genomes1/MGYG000001046.gff.gz
MGYG000001053	MAG	98.88	0	d__Bacteria;p__Firmicutes;c__Bacilli;o__RFN20;f__CAG-631;g__CAG-631;s__CAG-631 sp900754115	ftp://ftp.ebi.ac.uk/pub/databases/metagenomics/mgnify_genomes/human-gut/v2.0/all_genomes/MGYG0000010/MGYG000001053/genomes1/MGYG000001053.gff.gz
MGYG000001054	MAG	94.71	1.18	d__Bacteria;p__Proteobacteria;c__Gammaproteobacteria;o__Enterobacterales;f__Succinivibrionaceae;g__Succinivibrio;s__Succinivibrio sp900555115	ftp://ftp.ebi.ac.uk/pub/databases/metagenomics/mgnify_genomes/human-gut/v2.0/all_genomes/MGYG0000010/MGYG000001054/genomes1/MGYG000001054.gff.gz
MGYG000001056	MAG	97.3	0.17	d__Bacteria;p__Bacteroidota;c__Bacteroidia;o__Bacteroidales;f__Bacteroidaceae;g__Prevotella;s__Prevotella sp900556395	ftp://ftp.ebi.ac.uk/pub/databases/metagenomics/mgnify_genomes/human-gut/v2.0/all_genomes/MGYG0000010/MGYG000001056/genomes1/MGYG000001056.gff.gz
MGYG000001057	MAG	98.66	0.67	d__Bacteria;p__Firmicutes_A;c__Clostridia;o__Oscillospirales;f__Ruminococcaceae;g__Negativibacillus;s__Negativibacillus sp000435195	ftp://ftp.ebi.ac.uk/pub/databases/metagenomics/mgnify_genomes/human-gut/v2.0/all_genomes/MGYG0000010/MGYG000001057/genomes1/MGYG000001057.gff.gz
MGYG000001059	MAG	99.74	0.71	d__Bacteria;p__Bacteroidota;c__Bacteroidia;o__Bacteroidales;f__Porphyromonadaceae;g__Porphyromonas_A;s__Porphyromonas_A somerae	ftp://ftp.ebi.ac.uk/pub/databases/metagenomics/mgnify_genomes/human-gut/v2.0/all_genomes/MGYG0000010/MGYG000001059/genomes1/MGYG000001059.gff.gz
MGYG000001060	MAG	98.73	0.02	d__Bacteria;p__Firmicutes_C;c__Negativicutes;o__Veillonellales;f__Dialisteraceae;g__Dialister;s__Dialister hominis	ftp://ftp.ebi.ac.uk/pub/databases/metagenomics/mgnify_genomes/human-gut/v2.0/all_genomes/MGYG0000010/MGYG000001060/genomes1/MGYG000001060.gff.gz
MGYG000001061	MAG	92.74	0.81	d__Bacteria;p__Actinobacteriota;c__Coriobacteriia;o__Coriobacteriales;f__Coriobacteriaceae;g__Collinsella;s__	ftp://ftp.ebi.ac.uk/pub/databases/metagenomics/mgnify_genomes/human-gut/v2.0/all_genomes/MGYG0000010/MGYG000001061/genomes1/MGYG000001061.gff.gz
MGYG000001062	MAG	97.38	0	d__Bacteria;p__Actinobacteriota;c__Coriobacteriia;o__Coriobacteriales;f__Eggerthellaceae;g__CAG-1427;s__CAG-1427 sp900556585	ftp://ftp.ebi.ac.uk/pub/databases/metagenomics/mgnify_genomes/human-gut/v2.0/all_genomes/MGYG0000010/MGYG000001062/genomes1/MGYG000001062.gff.gz
MGYG000001063	MAG	99.37	0.32	d__Bacteria;p__Firmicutes_A;c__Clostridia;o__Lachnospirales;f__Lachnospiraceae;g__Robinsoniella;s__Robinsoniella sp900540475	ftp://ftp.ebi.ac.uk/pub/databases/metagenomics/mgnify_genomes/human-gut/v2.0/all_genomes/MGYG0000010/MGYG000001063/genomes1/MGYG000001063.gff.gz
MGYG000001065	MAG	99.37	0	d__Bacteria;p__Firmicutes_A;c__Clostridia;o__Lachnospirales;f__Lachnospiraceae;g__Enterocloster;s__Enterocloster sp900538485	ftp://ftp.ebi.ac.uk/pub/databases/metagenomics/mgnify_genomes/human-gut/v2.0/all_genomes/MGYG0000010/MGYG000001065/genomes1/MGYG000001065.gff.gz
MGYG000001066.1	MAG	99.88	0.02	d__Bacteria;p__Firmicutes_C;c__Negativicutes;o__Veillonellales;f__Veillonellaceae;g__F0422;s__F0422 sp001553345	ftp://ftp.ebi.ac.uk/pub/databases/metagenomics/mgnify_genomes/human-gut/v2.0/all_genomes/MGYG0000010/MGYG000001066.1/genomes1/MGYG000001066.1.gff.gz
MGYG000001068	MAG	99.5	0.19	d__Bacteria;p__Firmicutes;c__Bacilli;o__Lactobacillales;f__Streptococcaceae;g__Streptococcus;s__Streptococcus sp000187445	ftp://ftp.ebi.ac.uk/pub/databases/metagenomics/mgnify_genomes/human-gut/v2.0/all_genomes/MGYG0000010/MGYG000001068/genomes1/MGYG000001068.gff.gz
MGYG000001070	MAG	94.21	0.2	d__Bacteria;p__Firmicutes_C;c__Negativicutes;o__Veillonellales;f__Veillonellaceae;g__F0422;s__F0422 sp900544365	ftp://ftp.ebi.ac.uk/pub/databases/metagenomics/mgnify_genomes/human-gut/v2.0/all_genomes/MGYG0000010/MGYG000001070/genomes1/MGYG000001070.gff.gz
MGYG000001072	MAG	95.32	0	d__Bacteria;p__Firmicutes_A;c__Clostridia;o__Lachnospirales;f__Lachnospiraceae;g__CAG-317;s__CAG-317 sp900543415	ftp://ftp.ebi.ac.uk/pub/databases/metagenomics/mgnify_genomes/human-gut/v2.0/all_genomes/MGYG0000010/MGYG000001072/genomes1/MGYG000001072.gff.gz
MGYG000001073	MAG	100	4.09	d__Bacteria;p__Fusobacteriota;c__Fusobacteriia;o__Fusobacteriales;f__Fusobacteriaceae;g__Fusobacterium_B;s__Fusobacterium_B sp900554885	ftp://ftp.ebi.ac.uk/pub/databases/metagenomics/mgnify_genomes/human-gut/v2.0/all_genomes/MGYG0000010/MGYG000001073/genomes1/MGYG000001073.gff.gz
MGYG000001076	MAG	96.64	0.69	d__Bacteria;p__Firmicutes_A;c__Clostridia;o__Lachnospirales;f__Lachnospiraceae;g__CAG-411;s__CAG-411 sp000437275	ftp://ftp.ebi.ac.uk/pub/databases/metagenomics/mgnify_genomes/human-gut/v2.0/all_genomes/MGYG0000010/MGYG000001076/genomes1/MGYG000001076.gff.gz
MGYG000001077	MAG	99.45	0	d__Bacteria;p__Firmicutes;c__Bacilli;o__Lactobacillales;f__Lactobacillaceae;g__Limosilactobacillus;s__Limosilactobacillus oris	ftp://ftp.ebi.ac.uk/pub/databases/metagenomics/mgnify_genomes/human-gut/v2.0/all_genomes/MGYG0000010/MGYG000001077/genomes1/MGYG000001077.gff.gz
MGYG000001081	MAG	92.62	2.01	d__Bacteria;p__Firmicutes_A;c__Clostridia;o__Oscillospirales;f__Acutalibacteraceae;g__Acutalibacter;s__Acutalibacter sp900755895	ftp://ftp.ebi.ac.uk/pub/databases/metagenomics/mgnify_genomes/human-gut/v2.0/all_genomes/MGYG0000010/MGYG000001081/genomes1/MGYG000001081.gff.gz
MGYG000001082	MAG	98.04	0.67	d__Bacteria;p__Firmicutes_A;c__Clostridia;o__Oscillospirales;f__Acutalibacteraceae;g__Ruminococcus_E;s__Ruminococcus_E sp900755995	ftp://ftp.ebi.ac.uk/pub/databases/metagenomics/mgnify_genomes/human-gut/v2.0/all_genomes/MGYG0000010/MGYG000001082/genomes1/MGYG000001082.gff.gz
MGYG000001085	MAG	96.9	0	d__Bacteria;p__Bacteroidota;c__Bacteroidia;o__Bacteroidales;f__UBA932;g__RC9;s__RC9 sp000434935	ftp://ftp.ebi.ac.uk/pub/databases/metagenomics/mgnify_genomes/human-gut/v2.0/all_genomes/MGYG0000010/MGYG000001085/genomes1/MGYG000001085.gff.gz
MGYG000001088	MAG	99.89	0	d__Bacteria;p__Proteobacteria;c__Gammaproteobacteria;o__Enterobacterales;f__Pasteurellaceae;g__Haemophilus_D;s__Haemophilus_D parainfluenzae_L	ftp://ftp.ebi.ac.uk/pub/databases/metagenomics/mgnify_genomes/human-gut/v2.0/all_genomes/MGYG0000010/MGYG000001088/genomes1/MGYG000001088.gff.gz
MGYG000001089	MAG	99.19	1.06	d__Bacteria;p__Firmicutes_A;c__Clostridia;o__Clostridiales;f__Clostridiaceae;g__Clostridium;s__Clostridium sp000435835	ftp://ftp.ebi.ac.uk/pub/databases/metagenomics/mgnify_genomes/human-gut/v2.0/all_genomes/MGYG0000010/MGYG000001089/genomes1/MGYG000001089.gff.gz
MGYG000001090	MAG	99.19	0.12	d__Bacteria;p__Actinobacteriota;c__Coriobacteriia;o__Coriobacteriales;f__Eggerthellaceae;g__CAG-1427;s__CAG-1427 sp900540345	ftp://ftp.ebi.ac.uk/pub/databases/metagenomics/mgnify_genomes/human-gut/v2.0/all_genomes/MGYG0000010/MGYG000001090/genomes1/MGYG000001090.gff.gz
MGYG000001092	MAG	100	0.81	d__Bacteria;p__Actinobacteriota;c__Coriobacteriia;o__Coriobacteriales;f__Coriobacteriaceae;g__Collinsella;s__Collinsella aerofaciens_J	ftp://ftp.ebi.ac.uk/pub/databases/metagenomics/mgnify_genomes/human-gut/v2.0/all_genomes/MGYG0000010/MGYG000001092/genomes1/MGYG000001092.gff.gz
MGYG000001093	MAG	98.77	0.18	d__Bacteria;p__Bacteroidota;c__Bacteroidia;o__Flavobacteriales;f__Flavobacteriaceae;g__Flavobacterium;s__Flavobacterium lindanitolerans	ftp://ftp.ebi.ac.uk/pub/databases/metagenomics/mgnify_genomes/human-gut/v2.0/all_genomes/MGYG0000010/MGYG000001093/genomes1/MGYG000001093.gff.gz
MGYG000001094	MAG	96.1	1.48	d__Bacteria;p__Proteobacteria;c__Gammaproteobacteria;o__Burkholderiales;f__Rhodocyclaceae;g__Azonexus;s__Azonexus sp900549295	ftp://ftp.ebi.ac.uk/pub/databases/metagenomics/mgnify_genomes/human-gut/v2.0/all_genomes/MGYG0000010/MGYG000001094/genomes1/MGYG000001094.gff.gz
MGYG000001095	MAG	96.46	0.74	d__Bacteria;p__Bacteroidota;c__Bacteroidia;o__Flavobacteriales;f__Weeksellaceae;g__Chryseobacterium;s__Chryseobacterium gambrini	ftp://ftp.ebi.ac.uk/pub/databases/metagenomics/mgnify_genomes/human-gut/v2.0/all_genomes/MGYG0000010/MGYG000001095/genomes1/MGYG000001095.gff.gz
MGYG000001096	MAG	99.19	0.81	d__Bacteria;p__Actinobacteriota;c__Coriobacteriia;o__Coriobacteriales;f__Coriobacteriaceae;g__Collinsella;s__Collinsella aerofaciens_K	ftp://ftp.ebi.ac.uk/pub/databases/metagenomics/mgnify_genomes/human-gut/v2.0/all_genomes/MGYG0000010/MGYG000001096/genomes1/MGYG000001096.gff.gz
MGYG000001097	MAG	98.52	0.12	d__Bacteria;p__Bacteroidota;c__Bacteroidia;o__Bacteroidales;f__Bacteroidaceae;g__Prevotella;s__Prevotella pectinovora	ftp://ftp.ebi.ac.uk/pub/databases/metagenomics/mgnify_genomes/human-gut/v2.0/all_genomes/MGYG0000010/MGYG000001097/genomes1/MGYG000001097.gff.gz
MGYG000001098	MAG	97.99	0	d__Bacteria;p__Firmicutes_A;c__Clostridia;o__Oscillospirales;f__Acutalibacteraceae;g__Eubacterium_R;s__Eubacterium_R sp002493325	ftp://ftp.ebi.ac.uk/pub/databases/metagenomics/mgnify_genomes/human-gut/v2.0/all_genomes/MGYG0000010/MGYG000001098/genomes1/MGYG000001098.gff.gz
MGYG000001100	MAG	97.24	1.35	d__Bacteria;p__Firmicutes;c__Bacilli;o__Lactobacillales;f__Lactobacillaceae;g__Weissella;s__Weissella viridescens	ftp://ftp.ebi.ac.uk/pub/databases/metagenomics/mgnify_genomes/human-gut/v2.0/all_genomes/MGYG0000011/MGYG000001100/genomes1/MGYG000001100.gff.gz
MGYG000001105	MAG	97.58	0.81	d__Bacteria;p__Actinobacteriota;c__Coriobacteriia;o__Coriobacteriales;f__Coriobacteriaceae;g__Collinsella;s__Collinsella sp003469205	ftp://ftp.ebi.ac.uk/pub/databases/metagenomics/mgnify_genomes/human-gut/v2.0/all_genomes/MGYG0000011/MGYG000001105/genomes1/MGYG000001105.gff.gz
MGYG000001109	MAG	97.76	1.34	d__Bacteria;p__Firmicutes_A;c__Clostridia;o__Oscillospirales;f__Oscillospiraceae;g__CAG-110;s__CAG-110 sp900544975	ftp://ftp.ebi.ac.uk/pub/databases/metagenomics/mgnify_genomes/human-gut/v2.0/all_genomes/MGYG0000011/MGYG000001109/genomes1/MGYG000001109.gff.gz
MGYG000001112	MAG	99.58	0	d__Bacteria;p__Proteobacteria;c__Gammaproteobacteria;o__Enterobacterales;f__Pasteurellaceae;g__Haemophilus_D;s__	ftp://ftp.ebi.ac.uk/pub/databases/metagenomics/mgnify_genomes/human-gut/v2.0/all_genomes/MGYG0000011/MGYG000001112/genomes1/MGYG000001112.gff.gz
MGYG000001113	MAG	94.88	0.75	d__Bacteria;p__Proteobacteria;c__Gammaproteobacteria;o__Burkholderiales;f__Burkholderiaceae;g__Duodenibacillus;s__Duodenibacillus sp900552545	ftp://ftp.ebi.ac.uk/pub/databases/metagenomics/mgnify_genomes/human-gut/v2.0/all_genomes/MGYG0000011/MGYG000001113/genomes1/MGYG000001113.gff.gz
MGYG000001115	MAG	98.66	0.46	d__Bacteria;p__Firmicutes_A;c__Clostridia;o__Oscillospirales;f__Butyricicoccaceae;g__Agathobaculum;s__Agathobaculum sp900544475	ftp://ftp.ebi.ac.uk/pub/databases/metagenomics/mgnify_genomes/human-gut/v2.0/all_genomes/MGYG0000011/MGYG000001115/genomes1/MGYG000001115.gff.gz
MGYG000001116	MAG	95.3	0	d__Bacteria;p__Firmicutes_A;c__Clostridia;o__Oscillospirales;f__Acutalibacteraceae;g__UMGS1279;s__UMGS1279 sp900550315	ftp://ftp.ebi.ac.uk/pub/databases/metagenomics/mgnify_genomes/human-gut/v2.0/all_genomes/MGYG0000011/MGYG000001116/genomes1/MGYG000001116.gff.gz
MGYG000001117	MAG	98.2	1.5	d__Bacteria;p__Firmicutes_C;c__Negativicutes;o__Acidaminococcales;f__Acidaminococcaceae;g__Phascolarctobacterium_A;s__Phascolarctobacterium_A sp900547415	ftp://ftp.ebi.ac.uk/pub/databases/metagenomics/mgnify_genomes/human-gut/v2.0/all_genomes/MGYG0000011/MGYG000001117/genomes1/MGYG000001117.gff.gz
MGYG000001120	MAG	99.33	0.67	d__Bacteria;p__Firmicutes_A;c__Clostridia;o__Oscillospirales;f__Butyricicoccaceae;g__Butyricicoccus_A;s__Butyricicoccus_A sp002395695	ftp://ftp.ebi.ac.uk/pub/databases/metagenomics/mgnify_genomes/human-gut/v2.0/all_genomes/MGYG0000011/MGYG000001120/genomes1/MGYG000001120.gff.gz
MGYG000001121	MAG	90.93	0.81	d__Bacteria;p__Actinobacteriota;c__Coriobacteriia;o__Coriobacteriales;f__Coriobacteriaceae;g__Collinsella;s__Collinsella sp900757205	ftp://ftp.ebi.ac.uk/pub/databases/metagenomics/mgnify_genomes/human-gut/v2.0/all_genomes/MGYG0000011/MGYG000001121/genomes1/MGYG000001121.gff.gz
MGYG000001122	MAG	95.97	0.81	d__Bacteria;p__Actinobacteriota;c__Coriobacteriia;o__Coriobacteriales;f__Coriobacteriaceae;g__Collinsella;s__Collinsella sp900757185	ftp://ftp.ebi.ac.uk/pub/databases/metagenomics/mgnify_genomes/human-gut/v2.0/all_genomes/MGYG0000011/MGYG000001122/genomes1/MGYG000001122.gff.gz
MGYG000001126	MAG	92.74	1.61	d__Bacteria;p__Actinobacteriota;c__Coriobacteriia;o__Coriobacteriales;f__Coriobacteriaceae;g__Collinsella;s__Collinsella sp900757505	ftp://ftp.ebi.ac.uk/pub/databases/metagenomics/mgnify_genomes/human-gut/v2.0/all_genomes/MGYG0000011/MGYG000001126/genomes1/MGYG000001126.gff.gz
MGYG000001129	MAG	91.22	0	d__Bacteria;p__Firmicutes_A;c__Clostridia;o__Oscillospirales;f__Ruminococcaceae;g__Ruminococcus_C;s__Ruminococcus_C sp000437255	ftp://ftp.ebi.ac.uk/pub/databases/metagenomics/mgnify_genomes/human-gut/v2.0/all_genomes/MGYG0000011/MGYG000001129/genomes1/MGYG000001129.gff.gz
MGYG000001130	MAG	95.16	0.81	d__Bacteria;p__Actinobacteriota;c__Coriobacteriia;o__Coriobacteriales;f__Coriobacteriaceae;g__Collinsella;s__Collinsella sp900757615	ftp://ftp.ebi.ac.uk/pub/databases/metagenomics/mgnify_genomes/human-gut/v2.0/all_genomes/MGYG0000011/MGYG000001130/genomes1/MGYG000001130.gff.gz
MGYG000001131	MAG	98.87	0.68	d__Bacteria;p__Bacteroidota;c__Bacteroidia;o__Bacteroidales;f__Bacteroidaceae;g__Prevotella;s__Prevotella sp900543585	ftp://ftp.ebi.ac.uk/pub/databases/metagenomics/mgnify_genomes/human-gut/v2.0/all_genomes/MGYG0000011/MGYG000001131/genomes1/MGYG000001131.gff.gz
MGYG000001132	MAG	98.39	0	d__Bacteria;p__Firmicutes_A;c__Clostridia_A;o__Christensenellales;f__CAG-138;g__UBA1685;s__UBA1685 sp002320595	ftp://ftp.ebi.ac.uk/pub/databases/metagenomics/mgnify_genomes/human-gut/v2.0/all_genomes/MGYG0000011/MGYG000001132/genomes1/MGYG000001132.gff.gz
MGYG000001134	MAG	91.13	0.81	d__Bacteria;p__Actinobacteriota;c__Coriobacteriia;o__Coriobacteriales;f__Coriobacteriaceae;g__Collinsella;s__Collinsella sp900757495	ftp://ftp.ebi.ac.uk/pub/databases/metagenomics/mgnify_genomes/human-gut/v2.0/all_genomes/MGYG0000011/MGYG000001134/genomes1/MGYG000001134.gff.gz
MGYG000001135	MAG	90.32	1.08	d__Bacteria;p__Actinobacteriota;c__Coriobacteriia;o__Coriobacteriales;f__Coriobacteriaceae;g__Collinsella;s__Collinsella sp900757465	ftp://ftp.ebi.ac.uk/pub/databases/metagenomics/mgnify_genomes/human-gut/v2.0/all_genomes/MGYG0000011/MGYG000001135/genomes1/MGYG000001135.gff.gz
MGYG000001136	MAG	96.31	0.67	d__Bacteria;p__Firmicutes_A;c__Clostridia;o__Oscillospirales;f__Oscillospiraceae;g__CAG-103;s__CAG-103 sp900543625	ftp://ftp.ebi.ac.uk/pub/databases/metagenomics/mgnify_genomes/human-gut/v2.0/all_genomes/MGYG0000011/MGYG000001136/genomes1/MGYG000001136.gff.gz
MGYG000001138	MAG	92.74	0.81	d__Bacteria;p__Actinobacteriota;c__Coriobacteriia;o__Coriobacteriales;f__Coriobacteriaceae;g__Collinsella;s__Collinsella sp003469205	ftp://ftp.ebi.ac.uk/pub/databases/metagenomics/mgnify_genomes/human-gut/v2.0/all_genomes/MGYG0000011/MGYG000001138/genomes1/MGYG000001138.gff.gz
MGYG000001139	MAG	94.35	1.61	d__Bacteria;p__Actinobacteriota;c__Coriobacteriia;o__Coriobacteriales;f__Coriobacteriaceae;g__Collinsella;s__Collinsella sp900757595	ftp://ftp.ebi.ac.uk/pub/databases/metagenomics/mgnify_genomes/human-gut/v2.0/all_genomes/MGYG0000011/MGYG000001139/genomes1/MGYG000001139.gff.gz
MGYG000001141	MAG	96.42	0.67	d__Bacteria;p__Firmicutes_A;c__Clostridia;o__Lachnospirales;f__Lachnospiraceae;g__CAG-303;s__CAG-303 sp000437755	ftp://ftp.ebi.ac.uk/pub/databases/metagenomics/mgnify_genomes/human-gut/v2.0/all_genomes/MGYG0000011/MGYG000001141/genomes1/MGYG000001141.gff.gz
MGYG000001146	MAG	96.64	0	d__Bacteria;p__Firmicutes_A;c__Clostridia;o__Oscillospirales;f__Acutalibacteraceae;g__UBA737;s__UBA737 sp900543215	ftp://ftp.ebi.ac.uk/pub/databases/metagenomics/mgnify_genomes/human-gut/v2.0/all_genomes/MGYG0000011/MGYG000001146/genomes1/MGYG000001146.gff.gz
MGYG000001148	MAG	98.88	2.25	d__Bacteria;p__Fusobacteriota;c__Fusobacteriia;o__Fusobacteriales;f__Fusobacteriaceae;g__Fusobacterium_A;s__Fusobacterium_A varium_A	ftp://ftp.ebi.ac.uk/pub/databases/metagenomics/mgnify_genomes/human-gut/v2.0/all_genomes/MGYG0000011/MGYG000001148/genomes1/MGYG000001148.gff.gz
MGYG000001149	MAG	97.75	0	d__Bacteria;p__Fusobacteriota;c__Fusobacteriia;o__Fusobacteriales;f__Fusobacteriaceae;g__Fusobacterium_B;s__Fusobacterium_B sp900554355	ftp://ftp.ebi.ac.uk/pub/databases/metagenomics/mgnify_genomes/human-gut/v2.0/all_genomes/MGYG0000011/MGYG000001149/genomes1/MGYG000001149.gff.gz
MGYG000001151	MAG	98.43	0	d__Bacteria;p__Firmicutes_A;c__Clostridia;o__Oscillospirales;f__Ruminococcaceae;g__Ruminococcus_C;s__Ruminococcus_C sp000433635	ftp://ftp.ebi.ac.uk/pub/databases/metagenomics/mgnify_genomes/human-gut/v2.0/all_genomes/MGYG0000011/MGYG000001151/genomes1/MGYG000001151.gff.gz
MGYG000001152	MAG	98.39	0.81	d__Bacteria;p__Actinobacteriota;c__Coriobacteriia;o__Coriobacteriales;f__Coriobacteriaceae;g__Collinsella;s__Collinsella sp900552425	ftp://ftp.ebi.ac.uk/pub/databases/metagenomics/mgnify_genomes/human-gut/v2.0/all_genomes/MGYG0000011/MGYG000001152/genomes1/MGYG000001152.gff.gz
MGYG000001153	MAG	98.39	0	d__Bacteria;p__Actinobacteriota;c__Coriobacteriia;o__Coriobacteriales;f__Eggerthellaceae;g__CAG-1427;s__CAG-1427 sp900546175	ftp://ftp.ebi.ac.uk/pub/databases/metagenomics/mgnify_genomes/human-gut/v2.0/all_genomes/MGYG0000011/MGYG000001153/genomes1/MGYG000001153.gff.gz
MGYG000001154	MAG	99.19	0.81	d__Bacteria;p__Actinobacteriota;c__Coriobacteriia;o__Coriobacteriales;f__Eggerthellaceae;g__CAG-1427;s__CAG-1427 sp000431675	ftp://ftp.ebi.ac.uk/pub/databases/metagenomics/mgnify_genomes/human-gut/v2.0/all_genomes/MGYG0000011/MGYG000001154/genomes1/MGYG000001154.gff.gz
MGYG000001156	MAG	94.35	1.08	d__Bacteria;p__Firmicutes_A;c__Clostridia_A;o__Christensenellales;f__CAG-74;g__SFHK01;s__SFHK01 sp004556395	ftp://ftp.ebi.ac.uk/pub/databases/metagenomics/mgnify_genomes/human-gut/v2.0/all_genomes/MGYG0000011/MGYG000001156/genomes1/MGYG000001156.gff.gz
MGYG000001157	MAG	98.64	0	d__Bacteria;p__Firmicutes_A;c__Clostridia;o__Oscillospirales;f__Ruminococcaceae;g__Gemmiger;s__Gemmiger sp900540775	ftp://ftp.ebi.ac.uk/pub/databases/metagenomics/mgnify_genomes/human-gut/v2.0/all_genomes/MGYG0000011/MGYG000001157/genomes1/MGYG000001157.gff.gz
MGYG000001158	MAG	99.19	0.81	d__Bacteria;p__Actinobacteriota;c__Coriobacteriia;o__Coriobacteriales;f__Coriobacteriaceae;g__Collinsella;s__Collinsella sp900759335	ftp://ftp.ebi.ac.uk/pub/databases/metagenomics/mgnify_genomes/human-gut/v2.0/all_genomes/MGYG0000011/MGYG000001158/genomes1/MGYG000001158.gff.gz
MGYG000001159	MAG	97.58	0.96	d__Bacteria;p__Actinobacteriota;c__Actinomycetia;o__Actinomycetales;f__Bifidobacteriaceae;g__Bifidobacterium;s__Bifidobacterium pullorum	ftp://ftp.ebi.ac.uk/pub/databases/metagenomics/mgnify_genomes/human-gut/v2.0/all_genomes/MGYG0000011/MGYG000001159/genomes1/MGYG000001159.gff.gz
MGYG000001160	MAG	99.33	0.67	d__Bacteria;p__Firmicutes_A;c__Clostridia;o__Lachnospirales;f__CAG-274;g__CAG-274;s__CAG-274 sp000432155	ftp://ftp.ebi.ac.uk/pub/databases/metagenomics/mgnify_genomes/human-gut/v2.0/all_genomes/MGYG0000011/MGYG000001160/genomes1/MGYG000001160.gff.gz
MGYG000001161	MAG	96.77	0.81	d__Bacteria;p__Actinobacteriota;c__Coriobacteriia;o__Coriobacteriales;f__Coriobacteriaceae;g__Collinsella;s__Collinsella sp900548265	ftp://ftp.ebi.ac.uk/pub/databases/metagenomics/mgnify_genomes/human-gut/v2.0/all_genomes/MGYG0000011/MGYG000001161/genomes1/MGYG000001161.gff.gz
MGYG000001162	MAG	92.41	0	d__Bacteria;p__Firmicutes_C;c__Negativicutes;o__Veillonellales;f__Dialisteraceae;g__UBA1822;s__UBA1822 sp900545365	ftp://ftp.ebi.ac.uk/pub/databases/metagenomics/mgnify_genomes/human-gut/v2.0/all_genomes/MGYG0000011/MGYG000001162/genomes1/MGYG000001162.gff.gz
MGYG000001163	MAG	100	0.12	d__Bacteria;p__Actinobacteriota;c__Coriobacteriia;o__Coriobacteriales;f__Eggerthellaceae;g__CAG-1427;s__CAG-1427 sp900542265	ftp://ftp.ebi.ac.uk/pub/databases/metagenomics/mgnify_genomes/human-gut/v2.0/all_genomes/MGYG0000011/MGYG000001163/genomes1/MGYG000001163.gff.gz
MGYG000001164	MAG	97.61	0	d__Bacteria;p__Bacteroidota;c__Bacteroidia;o__Bacteroidales;f__Bacteroidaceae;g__Prevotella;s__Prevotella lascolaii	ftp://ftp.ebi.ac.uk/pub/databases/metagenomics/mgnify_genomes/human-gut/v2.0/all_genomes/MGYG0000011/MGYG000001164/genomes1/MGYG000001164.gff.gz
MGYG000001165	MAG	99.19	0.81	d__Bacteria;p__Actinobacteriota;c__Coriobacteriia;o__Coriobacteriales;f__Coriobacteriaceae;g__Collinsella;s__Collinsella sp900758845	ftp://ftp.ebi.ac.uk/pub/databases/metagenomics/mgnify_genomes/human-gut/v2.0/all_genomes/MGYG0000011/MGYG000001165/genomes1/MGYG000001165.gff.gz
MGYG000001167	MAG	99.19	0.12	d__Bacteria;p__Actinobacteriota;c__Coriobacteriia;o__Coriobacteriales;f__Eggerthellaceae;g__CAG-1427;s__CAG-1427 sp000434775	ftp://ftp.ebi.ac.uk/pub/databases/metagenomics/mgnify_genomes/human-gut/v2.0/all_genomes/MGYG0000011/MGYG000001167/genomes1/MGYG000001167.gff.gz
MGYG000001168	MAG	99.19	0.2	d__Bacteria;p__Actinobacteriota;c__Coriobacteriia;o__Coriobacteriales;f__Eggerthellaceae;g__CAG-1427;s__CAG-1427 sp000436075	ftp://ftp.ebi.ac.uk/pub/databases/metagenomics/mgnify_genomes/human-gut/v2.0/all_genomes/MGYG0000011/MGYG000001168/genomes1/MGYG000001168.gff.gz
MGYG000001172	MAG	98.88	0	d__Bacteria;p__Fusobacteriota;c__Fusobacteriia;o__Fusobacteriales;f__Fusobacteriaceae;g__Fusobacterium;s__Fusobacterium sp000235465	ftp://ftp.ebi.ac.uk/pub/databases/metagenomics/mgnify_genomes/human-gut/v2.0/all_genomes/MGYG0000011/MGYG000001172/genomes1/MGYG000001172.gff.gz
MGYG000001173	MAG	98.39	0	d__Bacteria;p__Actinobacteriota;c__Coriobacteriia;o__Coriobacteriales;f__Coriobacteriaceae;g__Collinsella;s__Collinsella sp900759335	ftp://ftp.ebi.ac.uk/pub/databases/metagenomics/mgnify_genomes/human-gut/v2.0/all_genomes/MGYG0000011/MGYG000001173/genomes1/MGYG000001173.gff.gz
MGYG000001174	MAG	90.21	0.02	d__Bacteria;p__Firmicutes_A;c__Clostridia;o__Oscillospirales;f__Oscillospiraceae;g__UBA5446;s__UBA5446 sp900759385	ftp://ftp.ebi.ac.uk/pub/databases/metagenomics/mgnify_genomes/human-gut/v2.0/all_genomes/MGYG0000011/MGYG000001174/genomes1/MGYG000001174.gff.gz
MGYG000001176	MAG	100	0.81	d__Bacteria;p__Actinobacteriota;c__Coriobacteriia;o__Coriobacteriales;f__Coriobacteriaceae;g__Collinsella;s__Collinsella sp002391315	ftp://ftp.ebi.ac.uk/pub/databases/metagenomics/mgnify_genomes/human-gut/v2.0/all_genomes/MGYG0000011/MGYG000001176/genomes1/MGYG000001176.gff.gz
MGYG000001177	MAG	96.23	0	d__Bacteria;p__Firmicutes;c__Bacilli;o__Erysipelotrichales;f__Erysipelotrichaceae;g__Massilicoli;s__Massilicoli timonensis	ftp://ftp.ebi.ac.uk/pub/databases/metagenomics/mgnify_genomes/human-gut/v2.0/all_genomes/MGYG0000011/MGYG000001177/genomes1/MGYG000001177.gff.gz
MGYG000001178	MAG	98.1	0.69	d__Bacteria;p__Firmicutes_A;c__Clostridia;o__Lachnospirales;f__Lachnospiraceae;g__Anaerosacchariphilus;s__Anaerosacchariphilus sp900553635	ftp://ftp.ebi.ac.uk/pub/databases/metagenomics/mgnify_genomes/human-gut/v2.0/all_genomes/MGYG0000011/MGYG000001178/genomes1/MGYG000001178.gff.gz
MGYG000001179	MAG	95.97	1.08	d__Bacteria;p__Actinobacteriota;c__Coriobacteriia;o__Coriobacteriales;f__Coriobacteriaceae;g__Collinsella;s__Collinsella sp900759565	ftp://ftp.ebi.ac.uk/pub/databases/metagenomics/mgnify_genomes/human-gut/v2.0/all_genomes/MGYG0000011/MGYG000001179/genomes1/MGYG000001179.gff.gz
MGYG000001180	MAG	99.43	0	d__Bacteria;p__Bacteroidota;c__Bacteroidia;o__Bacteroidales;f__Muribaculaceae;g__Muribaculum;s__Muribaculum sp001701195	ftp://ftp.ebi.ac.uk/pub/databases/metagenomics/mgnify_genomes/human-gut/v2.0/all_genomes/MGYG0000011/MGYG000001180/genomes1/MGYG000001180.gff.gz
MGYG000001183	MAG	98.66	0	d__Bacteria;p__Firmicutes_A;c__Clostridia;o__Lachnospirales;f__CAG-274;g__UMGS1441;s__UMGS1441 sp900551755	ftp://ftp.ebi.ac.uk/pub/databases/metagenomics/mgnify_genomes/human-gut/v2.0/all_genomes/MGYG0000011/MGYG000001183/genomes1/MGYG000001183.gff.gz
MGYG000001184	MAG	93.82	0	d__Bacteria;p__Firmicutes;c__Bacilli;o__RF39;f__UBA660;g__UBA7057;s__UBA7057 sp900542735	ftp://ftp.ebi.ac.uk/pub/databases/metagenomics/mgnify_genomes/human-gut/v2.0/all_genomes/MGYG0000011/MGYG000001184/genomes1/MGYG000001184.gff.gz
MGYG000001186	MAG	98.79	0.64	d__Bacteria;p__Firmicutes_A;c__Clostridia;o__Lachnospirales;f__Lachnospiraceae;g__Agathobacter;s__Agathobacter sp900547695	ftp://ftp.ebi.ac.uk/pub/databases/metagenomics/mgnify_genomes/human-gut/v2.0/all_genomes/MGYG0000011/MGYG000001186/genomes1/MGYG000001186.gff.gz
MGYG000001187	MAG	98.38	2.27	d__Bacteria;p__Firmicutes_A;c__Clostridia;o__Lachnospirales;f__Lachnospiraceae;g__UMGS1472;s__UMGS1472 sp900552095	ftp://ftp.ebi.ac.uk/pub/databases/metagenomics/mgnify_genomes/human-gut/v2.0/all_genomes/MGYG0000011/MGYG000001187/genomes1/MGYG000001187.gff.gz
MGYG000001188	MAG	100	0.81	d__Bacteria;p__Actinobacteriota;c__Coriobacteriia;o__Coriobacteriales;f__Coriobacteriaceae;g__Collinsella;s__Collinsella sp900541745	ftp://ftp.ebi.ac.uk/pub/databases/metagenomics/mgnify_genomes/human-gut/v2.0/all_genomes/MGYG0000011/MGYG000001188/genomes1/MGYG000001188.gff.gz
MGYG000001190	MAG	90.86	2.42	d__Bacteria;p__Actinobacteriota;c__Coriobacteriia;o__Coriobacteriales;f__Coriobacteriaceae;g__Collinsella;s__Collinsella sp900759435	ftp://ftp.ebi.ac.uk/pub/databases/metagenomics/mgnify_genomes/human-gut/v2.0/all_genomes/MGYG0000011/MGYG000001190/genomes1/MGYG000001190.gff.gz
MGYG000001191	MAG	96.45	0	d__Bacteria;p__Firmicutes_A;c__Clostridia;o__Peptostreptococcales;f__Anaerovoracaceae;g__UMGS973;s__UMGS973 sp900547295	ftp://ftp.ebi.ac.uk/pub/databases/metagenomics/mgnify_genomes/human-gut/v2.0/all_genomes/MGYG0000011/MGYG000001191/genomes1/MGYG000001191.gff.gz
MGYG000001193	MAG	92.73	0	d__Bacteria;p__Firmicutes_A;c__Clostridia;o__Lachnospirales;f__Lachnospiraceae;g__UBA4285;s__UBA4285 sp900545225	ftp://ftp.ebi.ac.uk/pub/databases/metagenomics/mgnify_genomes/human-gut/v2.0/all_genomes/MGYG0000011/MGYG000001193/genomes1/MGYG000001193.gff.gz
MGYG000001194	MAG	100	1.01	d__Bacteria;p__Actinobacteriota;c__Coriobacteriia;o__Coriobacteriales;f__QAMH01;g__QAMH01;s__QAMH01 sp003149935	ftp://ftp.ebi.ac.uk/pub/databases/metagenomics/mgnify_genomes/human-gut/v2.0/all_genomes/MGYG0000011/MGYG000001194/genomes1/MGYG000001194.gff.gz
MGYG000001199	MAG	99.21	0.63	d__Bacteria;p__Firmicutes_A;c__Clostridia;o__Lachnospirales;f__Lachnospiraceae;g__CAG-81;s__CAG-81 sp900541255	ftp://ftp.ebi.ac.uk/pub/databases/metagenomics/mgnify_genomes/human-gut/v2.0/all_genomes/MGYG0000011/MGYG000001199/genomes1/MGYG000001199.gff.gz
MGYG000001200	MAG	96.77	1.61	d__Bacteria;p__Actinobacteriota;c__Coriobacteriia;o__Coriobacteriales;f__Coriobacteriaceae;g__Collinsella;s__Collinsella sp900549025	ftp://ftp.ebi.ac.uk/pub/databases/metagenomics/mgnify_genomes/human-gut/v2.0/all_genomes/MGYG0000012/MGYG000001200/genomes1/MGYG000001200.gff.gz
MGYG000001201	MAG	93.82	1.69	d__Bacteria;p__Firmicutes;c__Bacilli;o__RF39;f__UBA660;g__CAG-451;s__CAG-451 sp900758495	ftp://ftp.ebi.ac.uk/pub/databases/metagenomics/mgnify_genomes/human-gut/v2.0/all_genomes/MGYG0000012/MGYG000001201/genomes1/MGYG000001201.gff.gz
MGYG000001202	MAG	99.32	0	d__Bacteria;p__Firmicutes_A;c__Clostridia;o__Oscillospirales;f__Ruminococcaceae;g__Ruminococcus_D;s__Ruminococcus_D sp900539095	ftp://ftp.ebi.ac.uk/pub/databases/metagenomics/mgnify_genomes/human-gut/v2.0/all_genomes/MGYG0000012/MGYG000001202/genomes1/MGYG000001202.gff.gz
MGYG000001203	MAG	100	0.81	d__Bacteria;p__Actinobacteriota;c__Coriobacteriia;o__Coriobacteriales;f__Coriobacteriaceae;g__Collinsella;s__Collinsella sp900556415	ftp://ftp.ebi.ac.uk/pub/databases/metagenomics/mgnify_genomes/human-gut/v2.0/all_genomes/MGYG0000012/MGYG000001203/genomes1/MGYG000001203.gff.gz
MGYG000001204	MAG	96.37	1.45	d__Bacteria;p__Firmicutes_A;c__Clostridia;o__Oscillospirales;f__Oscillospiraceae;g__NK3B98;s__NK3B98 sp900758315	ftp://ftp.ebi.ac.uk/pub/databases/metagenomics/mgnify_genomes/human-gut/v2.0/all_genomes/MGYG0000012/MGYG000001204/genomes1/MGYG000001204.gff.gz
MGYG000001205	MAG	95.71	0.17	d__Bacteria;p__Firmicutes_A;c__Clostridia;o__Oscillospirales;f__Ruminococcaceae;g__Gemmiger;s__	ftp://ftp.ebi.ac.uk/pub/databases/metagenomics/mgnify_genomes/human-gut/v2.0/all_genomes/MGYG0000012/MGYG000001205/genomes1/MGYG000001205.gff.gz
MGYG000001208	MAG	98.69	1.06	d__Bacteria;p__Firmicutes;c__Bacilli;o__Lactobacillales;f__Enterococcaceae;g__Enterococcus_C;s__Enterococcus_C dispar	ftp://ftp.ebi.ac.uk/pub/databases/metagenomics/mgnify_genomes/human-gut/v2.0/all_genomes/MGYG0000012/MGYG000001208/genomes1/MGYG000001208.gff.gz
MGYG000001209	MAG	99.29	0.31	d__Bacteria;p__Bacteroidota;c__Bacteroidia;o__Bacteroidales;f__Porphyromonadaceae;g__Porphyromonas;s__Porphyromonas uenonis_A	ftp://ftp.ebi.ac.uk/pub/databases/metagenomics/mgnify_genomes/human-gut/v2.0/all_genomes/MGYG0000012/MGYG000001209/genomes1/MGYG000001209.gff.gz
MGYG000001211	MAG	98.98	0	d__Bacteria;p__Bacteroidota;c__Bacteroidia;o__Bacteroidales;f__Porphyromonadaceae;g__Porphyromonas;s__Porphyromonas sp900548415	ftp://ftp.ebi.ac.uk/pub/databases/metagenomics/mgnify_genomes/human-gut/v2.0/all_genomes/MGYG0000012/MGYG000001211/genomes1/MGYG000001211.gff.gz
MGYG000001212	MAG	95.69	2.18	d__Bacteria;p__Firmicutes_A;c__Clostridia;o__Oscillospirales;f__Acutalibacteraceae;g__Acutalibacter;s__Acutalibacter sp900759575	ftp://ftp.ebi.ac.uk/pub/databases/metagenomics/mgnify_genomes/human-gut/v2.0/all_genomes/MGYG0000012/MGYG000001212/genomes1/MGYG000001212.gff.gz
MGYG000001213	MAG	95.44	0.12	d__Bacteria;p__Actinobacteriota;c__Coriobacteriia;o__Coriobacteriales;f__Atopobiaceae;g__Parolsenella;s__Parolsenella sp900544655	ftp://ftp.ebi.ac.uk/pub/databases/metagenomics/mgnify_genomes/human-gut/v2.0/all_genomes/MGYG0000012/MGYG000001213/genomes1/MGYG000001213.gff.gz
MGYG000001214	MAG	96.1	0	d__Bacteria;p__Actinobacteriota;c__Coriobacteriia;o__Coriobacteriales;f__Atopobiaceae;g__Lancefieldella;s__Lancefieldella rimae	ftp://ftp.ebi.ac.uk/pub/databases/metagenomics/mgnify_genomes/human-gut/v2.0/all_genomes/MGYG0000012/MGYG000001214/genomes1/MGYG000001214.gff.gz
MGYG000001215	MAG	100	0.81	d__Bacteria;p__Actinobacteriota;c__Coriobacteriia;o__Coriobacteriales;f__Coriobacteriaceae;g__Collinsella;s__Collinsella sp900759045	ftp://ftp.ebi.ac.uk/pub/databases/metagenomics/mgnify_genomes/human-gut/v2.0/all_genomes/MGYG0000012/MGYG000001215/genomes1/MGYG000001215.gff.gz
MGYG000001218	MAG	92.14	3.19	d__Bacteria;p__Firmicutes_A;c__Clostridia_A;o__Christensenellales;f__CAG-74;g__RUG11247;s__RUG11247 sp902767315	ftp://ftp.ebi.ac.uk/pub/databases/metagenomics/mgnify_genomes/human-gut/v2.0/all_genomes/MGYG0000012/MGYG000001218/genomes1/MGYG000001218.gff.gz
MGYG000001220	MAG	94.07	0.22	d__Bacteria;p__Firmicutes_A;c__Clostridia;o__Monoglobales;f__Monoglobaceae;g__UMGS1820;s__UMGS1820 sp900555375	ftp://ftp.ebi.ac.uk/pub/databases/metagenomics/mgnify_genomes/human-gut/v2.0/all_genomes/MGYG0000012/MGYG000001220/genomes1/MGYG000001220.gff.gz
MGYG000001221	MAG	90.32	3.57	d__Bacteria;p__Actinobacteriota;c__Coriobacteriia;o__Coriobacteriales;f__Coriobacteriaceae;g__Collinsella;s__	ftp://ftp.ebi.ac.uk/pub/databases/metagenomics/mgnify_genomes/human-gut/v2.0/all_genomes/MGYG0000012/MGYG000001221/genomes1/MGYG000001221.gff.gz
MGYG000001222	MAG	97.52	0	d__Bacteria;p__Firmicutes_A;c__Clostridia;o__Monoglobales;f__Monoglobaceae;g__UMGS1326;s__UMGS1326 sp900550775	ftp://ftp.ebi.ac.uk/pub/databases/metagenomics/mgnify_genomes/human-gut/v2.0/all_genomes/MGYG0000012/MGYG000001222/genomes1/MGYG000001222.gff.gz
MGYG000001223	MAG	98.39	2.42	d__Bacteria;p__Actinobacteriota;c__Coriobacteriia;o__Coriobacteriales;f__Coriobacteriaceae;g__Collinsella;s__Collinsella sp900758845	ftp://ftp.ebi.ac.uk/pub/databases/metagenomics/mgnify_genomes/human-gut/v2.0/all_genomes/MGYG0000012/MGYG000001223/genomes1/MGYG000001223.gff.gz
MGYG000001224	MAG	96.09	0.63	d__Bacteria;p__Firmicutes_A;c__Clostridia;o__Lachnospirales;f__Lachnospiraceae;g__Blautia_A;s__Blautia_A sp900547615	ftp://ftp.ebi.ac.uk/pub/databases/metagenomics/mgnify_genomes/human-gut/v2.0/all_genomes/MGYG0000012/MGYG000001224/genomes1/MGYG000001224.gff.gz
MGYG000001226	MAG	97.2	0.89	d__Bacteria;p__Firmicutes_A;c__Clostridia;o__Oscillospirales;f__Oscillospiraceae;g__HGM13006;s__HGM13006 sp900757695	ftp://ftp.ebi.ac.uk/pub/databases/metagenomics/mgnify_genomes/human-gut/v2.0/all_genomes/MGYG0000012/MGYG000001226/genomes1/MGYG000001226.gff.gz
MGYG000001227	MAG	96.77	0.81	d__Bacteria;p__Actinobacteriota;c__Coriobacteriia;o__Coriobacteriales;f__Coriobacteriaceae;g__Collinsella;s__Collinsella sp900541745	ftp://ftp.ebi.ac.uk/pub/databases/metagenomics/mgnify_genomes/human-gut/v2.0/all_genomes/MGYG0000012/MGYG000001227/genomes1/MGYG000001227.gff.gz
MGYG000001228	MAG	90.04	0.84	d__Bacteria;p__Firmicutes_A;c__Clostridia;o__Oscillospirales;f__Oscillospiraceae;g__CAG-110;s__CAG-110 sp900551495	ftp://ftp.ebi.ac.uk/pub/databases/metagenomics/mgnify_genomes/human-gut/v2.0/all_genomes/MGYG0000012/MGYG000001228/genomes1/MGYG000001228.gff.gz
MGYG000001230	MAG	97.99	0	d__Bacteria;p__Firmicutes_A;c__Clostridia;o__Oscillospirales;f__Acutalibacteraceae;g__Eubacterium_R;s__Eubacterium_R sp900542875	ftp://ftp.ebi.ac.uk/pub/databases/metagenomics/mgnify_genomes/human-gut/v2.0/all_genomes/MGYG0000012/MGYG000001230/genomes1/MGYG000001230.gff.gz
MGYG000001231	MAG	94.22	2.96	d__Bacteria;p__Actinobacteriota;c__Coriobacteriia;o__Coriobacteriales;f__QAMH01;g__CACZQA01;s__CACZQA01 sp900758075	ftp://ftp.ebi.ac.uk/pub/databases/metagenomics/mgnify_genomes/human-gut/v2.0/all_genomes/MGYG0000012/MGYG000001231/genomes1/MGYG000001231.gff.gz
MGYG000001232	MAG	98.37	1.4	d__Bacteria;p__Firmicutes_A;c__Clostridia;o__Peptostreptococcales;f__Peptostreptococcaceae;g__Peptacetobacter;s__Peptacetobacter sp900550335	ftp://ftp.ebi.ac.uk/pub/databases/metagenomics/mgnify_genomes/human-gut/v2.0/all_genomes/MGYG0000012/MGYG000001232/genomes1/MGYG000001232.gff.gz
MGYG000001234	MAG	98.6	0	d__Bacteria;p__Firmicutes_A;c__Clostridia;o__Peptostreptococcales;f__Peptostreptococcaceae;g__Peptostreptococcus;s__Peptostreptococcus sp900759325	ftp://ftp.ebi.ac.uk/pub/databases/metagenomics/mgnify_genomes/human-gut/v2.0/all_genomes/MGYG0000012/MGYG000001234/genomes1/MGYG000001234.gff.gz
MGYG000001236	MAG	96.13	0	d__Bacteria;p__Actinobacteriota;c__Coriobacteriia;o__Coriobacteriales;f__Coriobacteriaceae;g__Collinsella;s__Collinsella bouchesdurhonensis	ftp://ftp.ebi.ac.uk/pub/databases/metagenomics/mgnify_genomes/human-gut/v2.0/all_genomes/MGYG0000012/MGYG000001236/genomes1/MGYG000001236.gff.gz
MGYG000001237	MAG	94.09	0.88	d__Bacteria;p__Firmicutes_A;c__Clostridia_A;o__Christensenellales;f__CAG-74;g__UMGS1600;s__UMGS1600 sp900553295	ftp://ftp.ebi.ac.uk/pub/databases/metagenomics/mgnify_genomes/human-gut/v2.0/all_genomes/MGYG0000012/MGYG000001237/genomes1/MGYG000001237.gff.gz
MGYG000001239	MAG	92.13	1.12	d__Bacteria;p__Firmicutes;c__Bacilli;o__RF39;f__UBA660;g__CAG-776;s__CAG-776 sp900758895	ftp://ftp.ebi.ac.uk/pub/databases/metagenomics/mgnify_genomes/human-gut/v2.0/all_genomes/MGYG0000012/MGYG000001239/genomes1/MGYG000001239.gff.gz
MGYG000001241	MAG	93.79	4.03	d__Bacteria;p__Actinobacteriota;c__Coriobacteriia;o__Coriobacteriales;f__Coriobacteriaceae;g__Collinsella;s__Collinsella sp900758885	ftp://ftp.ebi.ac.uk/pub/databases/metagenomics/mgnify_genomes/human-gut/v2.0/all_genomes/MGYG0000012/MGYG000001241/genomes1/MGYG000001241.gff.gz
MGYG000001243	MAG	94.3	0	d__Bacteria;p__Firmicutes_A;c__Clostridia;o__Oscillospirales;f__Oscillospiraceae;g__UBA1777;s__UBA1777 sp900754515	ftp://ftp.ebi.ac.uk/pub/databases/metagenomics/mgnify_genomes/human-gut/v2.0/all_genomes/MGYG0000012/MGYG000001243/genomes1/MGYG000001243.gff.gz
MGYG000001244	MAG	94.3	0.67	d__Bacteria;p__Firmicutes_A;c__Clostridia;o__Oscillospirales;f__Acutalibacteraceae;g__UBA737;s__UBA737 sp900549055	ftp://ftp.ebi.ac.uk/pub/databases/metagenomics/mgnify_genomes/human-gut/v2.0/all_genomes/MGYG0000012/MGYG000001244/genomes1/MGYG000001244.gff.gz
MGYG000001246	MAG	99.98	0	d__Bacteria;p__Firmicutes_A;c__Clostridia;o__Lachnospirales;f__Lachnospiraceae;g__Enterocloster;s__Enterocloster sp900541315	ftp://ftp.ebi.ac.uk/pub/databases/metagenomics/mgnify_genomes/human-gut/v2.0/all_genomes/MGYG0000012/MGYG000001246/genomes1/MGYG000001246.gff.gz
MGYG000001247	MAG	99.37	0	d__Bacteria;p__Firmicutes_A;c__Clostridia;o__Lachnospirales;f__Lachnospiraceae;g__UMGS1370;s__UMGS1370 sp900542035	ftp://ftp.ebi.ac.uk/pub/databases/metagenomics/mgnify_genomes/human-gut/v2.0/all_genomes/MGYG0000012/MGYG000001247/genomes1/MGYG000001247.gff.gz
MGYG000001248	MAG	97.47	0	d__Bacteria;p__Firmicutes_C;c__Negativicutes;o__Veillonellales;f__Dialisteraceae;g__Dialister;s__Dialister sp900543165	ftp://ftp.ebi.ac.uk/pub/databases/metagenomics/mgnify_genomes/human-gut/v2.0/all_genomes/MGYG0000012/MGYG000001248/genomes1/MGYG000001248.gff.gz
MGYG000001250	MAG	92.46	1.27	d__Bacteria;p__Firmicutes_A;c__Clostridia;o__Lachnospirales;f__Lachnospiraceae;g__Enterocloster;s__Enterocloster sp900759225	ftp://ftp.ebi.ac.uk/pub/databases/metagenomics/mgnify_genomes/human-gut/v2.0/all_genomes/MGYG0000012/MGYG000001250/genomes1/MGYG000001250.gff.gz
MGYG000001251	MAG	92.73	0	d__Bacteria;p__Firmicutes_A;c__Clostridia;o__Lachnospirales;f__Lachnospiraceae;g__Lachnoclostridium_A;s__Lachnoclostridium_A sp002160755	ftp://ftp.ebi.ac.uk/pub/databases/metagenomics/mgnify_genomes/human-gut/v2.0/all_genomes/MGYG0000012/MGYG000001251/genomes1/MGYG000001251.gff.gz
MGYG000001254	MAG	97.32	0	d__Bacteria;p__Firmicutes_A;c__Clostridia;o__Lachnospirales;f__Lachnospiraceae;g__TF01-11;s__TF01-11 sp900759665	ftp://ftp.ebi.ac.uk/pub/databases/metagenomics/mgnify_genomes/human-gut/v2.0/all_genomes/MGYG0000012/MGYG000001254/genomes1/MGYG000001254.gff.gz
MGYG000001255	MAG	98.35	0	d__Bacteria;p__Firmicutes_A;c__Clostridia;o__Oscillospirales;f__Ruminococcaceae;g__Faecalibacterium;s__Faecalibacterium prausnitzii_F	ftp://ftp.ebi.ac.uk/pub/databases/metagenomics/mgnify_genomes/human-gut/v2.0/all_genomes/MGYG0000012/MGYG000001255/genomes1/MGYG000001255.gff.gz
MGYG000001258	MAG	99.33	0	d__Bacteria;p__Actinobacteriota;c__Actinomycetia;o__Actinomycetales;f__Micrococcaceae;g__Rothia;s__Rothia sp902373285	ftp://ftp.ebi.ac.uk/pub/databases/metagenomics/mgnify_genomes/human-gut/v2.0/all_genomes/MGYG0000012/MGYG000001258/genomes1/MGYG000001258.gff.gz
MGYG000001259	MAG	97.37	0.3	d__Bacteria;p__Firmicutes_C;c__Negativicutes;o__Acidaminococcales;f__Acidaminococcaceae;g__Succiniclasticum;s__Succiniclasticum sp900316935	ftp://ftp.ebi.ac.uk/pub/databases/metagenomics/mgnify_genomes/human-gut/v2.0/all_genomes/MGYG0000012/MGYG000001259/genomes1/MGYG000001259.gff.gz
MGYG000001261	MAG	96.14	2.11	d__Bacteria;p__Proteobacteria;c__Alphaproteobacteria;o__Caulobacterales;f__Caulobacteraceae;g__Caulobacter;s__Caulobacter sp903900155	ftp://ftp.ebi.ac.uk/pub/databases/metagenomics/mgnify_genomes/human-gut/v2.0/all_genomes/MGYG0000012/MGYG000001261/genomes1/MGYG000001261.gff.gz
MGYG000001262	MAG	98.36	0.85	d__Bacteria;p__Proteobacteria;c__Alphaproteobacteria;o__Sphingomonadales;f__Sphingomonadaceae;g__Sphingomonas;s__Sphingomonas ginsenosidimutans	ftp://ftp.ebi.ac.uk/pub/databases/metagenomics/mgnify_genomes/human-gut/v2.0/all_genomes/MGYG0000012/MGYG000001262/genomes1/MGYG000001262.gff.gz
MGYG000001263	MAG	95.49	3.09	d__Bacteria;p__Proteobacteria;c__Gammaproteobacteria;o__Burkholderiales;f__Burkholderiaceae;g__Acidovorax;s__Acidovorax sp000302535	ftp://ftp.ebi.ac.uk/pub/databases/metagenomics/mgnify_genomes/human-gut/v2.0/all_genomes/MGYG0000012/MGYG000001263/genomes1/MGYG000001263.gff.gz
MGYG000001266	MAG	98.76	1.47	d__Bacteria;p__Proteobacteria;c__Gammaproteobacteria;o__Enterobacterales;f__Enterobacteriaceae;g__Atlantibacter;s__Atlantibacter hermannii	ftp://ftp.ebi.ac.uk/pub/databases/metagenomics/mgnify_genomes/human-gut/v2.0/all_genomes/MGYG0000012/MGYG000001266/genomes1/MGYG000001266.gff.gz
MGYG000001269	MAG	97.11	0.33	d__Bacteria;p__Actinobacteriota;c__Actinomycetia;o__Actinomycetales;f__Micrococcaceae;g__Rothia;s__Rothia mucilaginosa	ftp://ftp.ebi.ac.uk/pub/databases/metagenomics/mgnify_genomes/human-gut/v2.0/all_genomes/MGYG0000012/MGYG000001269/genomes1/MGYG000001269.gff.gz
MGYG000001271	MAG	97.09	0	d__Bacteria;p__Firmicutes_A;c__Clostridia;o__Oscillospirales;f__UBA644;g__UBA644;s__UBA644 sp002299265	ftp://ftp.ebi.ac.uk/pub/databases/metagenomics/mgnify_genomes/human-gut/v2.0/all_genomes/MGYG0000012/MGYG000001271/genomes1/MGYG000001271.gff.gz
MGYG000001273	MAG	97.93	2.42	d__Bacteria;p__Actinobacteriota;c__Actinomycetia;o__Actinomycetales;f__Actinomycetaceae;g__Pauljensenia;s__Pauljensenia sp902373435	ftp://ftp.ebi.ac.uk/pub/databases/metagenomics/mgnify_genomes/human-gut/v2.0/all_genomes/MGYG0000012/MGYG000001273/genomes1/MGYG000001273.gff.gz
MGYG000001275	MAG	97.8	0.38	d__Bacteria;p__Bacteroidota;c__Bacteroidia;o__Bacteroidales;f__Muribaculaceae;g__CAG-485;s__CAG-485 sp900321585	ftp://ftp.ebi.ac.uk/pub/databases/metagenomics/mgnify_genomes/human-gut/v2.0/all_genomes/MGYG0000012/MGYG000001275/genomes1/MGYG000001275.gff.gz
MGYG000001277	MAG	99.41	0.59	d__Bacteria;p__Desulfobacterota;c__Desulfovibrionia;o__Desulfovibrionales;f__Desulfovibrionaceae;g__Bilophila;s__Bilophila sp902373525	ftp://ftp.ebi.ac.uk/pub/databases/metagenomics/mgnify_genomes/human-gut/v2.0/all_genomes/MGYG0000012/MGYG000001277/genomes1/MGYG000001277.gff.gz
MGYG000001279	MAG	96.48	1.7	d__Bacteria;p__Proteobacteria;c__Gammaproteobacteria;o__Pseudomonadales;f__Pseudomonadaceae;g__Pseudomonas_E;s__Pseudomonas_E fulva	ftp://ftp.ebi.ac.uk/pub/databases/metagenomics/mgnify_genomes/human-gut/v2.0/all_genomes/MGYG0000012/MGYG000001279/genomes1/MGYG000001279.gff.gz
MGYG000001281	MAG	94.37	0.32	d__Bacteria;p__Firmicutes_C;c__Negativicutes;o__Veillonellales;f__Megasphaeraceae;g__28L;s__28L sp000177555	ftp://ftp.ebi.ac.uk/pub/databases/metagenomics/mgnify_genomes/human-gut/v2.0/all_genomes/MGYG0000012/MGYG000001281/genomes1/MGYG000001281.gff.gz
MGYG000001283	MAG	96.45	0.06	d__Bacteria;p__Actinobacteriota;c__Actinomycetia;o__Actinomycetales;f__Bifidobacteriaceae;g__Scardovia;s__Scardovia wiggsiae	ftp://ftp.ebi.ac.uk/pub/databases/metagenomics/mgnify_genomes/human-gut/v2.0/all_genomes/MGYG0000012/MGYG000001283/genomes1/MGYG000001283.gff.gz
MGYG000001285	MAG	91.96	2.21	d__Bacteria;p__Actinobacteriota;c__Actinomycetia;o__Actinomycetales;f__Actinomycetaceae;g__Pauljensenia;s__Pauljensenia sp902373545	ftp://ftp.ebi.ac.uk/pub/databases/metagenomics/mgnify_genomes/human-gut/v2.0/all_genomes/MGYG0000012/MGYG000001285/genomes1/MGYG000001285.gff.gz
MGYG000001286	MAG	95.97	0.81	d__Bacteria;p__Firmicutes_A;c__Clostridia;o__Oscillospirales;f__Oscillospiraceae;g__UMGS1872;s__UMGS1872 sp902373635	ftp://ftp.ebi.ac.uk/pub/databases/metagenomics/mgnify_genomes/human-gut/v2.0/all_genomes/MGYG0000012/MGYG000001286/genomes1/MGYG000001286.gff.gz
MGYG000001287	MAG	100	0.7	d__Bacteria;p__Actinobacteriota;c__Actinomycetia;o__Actinomycetales;f__Bifidobacteriaceae;g__Bifidobacterium;s__Bifidobacterium vaginale_G	ftp://ftp.ebi.ac.uk/pub/databases/metagenomics/mgnify_genomes/human-gut/v2.0/all_genomes/MGYG0000012/MGYG000001287/genomes1/MGYG000001287.gff.gz
MGYG000001288	MAG	100	0.6	d__Bacteria;p__Firmicutes_C;c__Negativicutes;o__Veillonellales;f__Veillonellaceae;g__Veillonella;s__Veillonella dispar	ftp://ftp.ebi.ac.uk/pub/databases/metagenomics/mgnify_genomes/human-gut/v2.0/all_genomes/MGYG0000012/MGYG000001288/genomes1/MGYG000001288.gff.gz
MGYG000001289	MAG	97.18	0.18	d__Bacteria;p__Firmicutes;c__Bacilli;o__Lactobacillales;f__Streptococcaceae;g__Streptococcus;s__Streptococcus sp900543065	ftp://ftp.ebi.ac.uk/pub/databases/metagenomics/mgnify_genomes/human-gut/v2.0/all_genomes/MGYG0000012/MGYG000001289/genomes1/MGYG000001289.gff.gz
MGYG000001291	Isolate	99.39	0	d__Bacteria;p__Firmicutes_A;c__Clostridia;o__Tissierellales;f__Peptoniphilaceae;g__Finegoldia;s__Finegoldia magna_H	ftp://ftp.ebi.ac.uk/pub/databases/metagenomics/mgnify_genomes/human-gut/v2.0/all_genomes/MGYG0000012/MGYG000001291/genomes1/MGYG000001291.gff.gz
MGYG000001292	Isolate	100	0	d__Bacteria;p__Actinobacteriota;c__Actinomycetia;o__Actinomycetales;f__Bifidobacteriaceae;g__Bifidobacterium;s__Bifidobacterium infantis	ftp://ftp.ebi.ac.uk/pub/databases/metagenomics/mgnify_genomes/human-gut/v2.0/all_genomes/MGYG0000012/MGYG000001292/genomes1/MGYG000001292.gff.gz
MGYG000001293	Isolate	99.46	0	d__Bacteria;p__Firmicutes;c__Bacilli;o__Lactobacillales;f__Lactobacillaceae;g__Lacticaseibacillus;s__Lacticaseibacillus rhamnosus	ftp://ftp.ebi.ac.uk/pub/databases/metagenomics/mgnify_genomes/human-gut/v2.0/all_genomes/MGYG0000012/MGYG000001293/genomes1/MGYG000001293.gff.gz
MGYG000001294	Isolate	100	0.11	d__Bacteria;p__Proteobacteria;c__Gammaproteobacteria;o__Burkholderiales;f__Burkholderiaceae;g__Parasutterella;s__Parasutterella excrementihominis	ftp://ftp.ebi.ac.uk/pub/databases/metagenomics/mgnify_genomes/human-gut/v2.0/all_genomes/MGYG0000012/MGYG000001294/genomes1/MGYG000001294.gff.gz
MGYG000001295	Isolate	99.41	0	d__Bacteria;p__Desulfobacterota;c__Desulfovibrionia;o__Desulfovibrionales;f__Desulfovibrionaceae;g__Desulfovibrio;s__Desulfovibrio fairfieldensis	ftp://ftp.ebi.ac.uk/pub/databases/metagenomics/mgnify_genomes/human-gut/v2.0/all_genomes/MGYG0000012/MGYG000001295/genomes1/MGYG000001295.gff.gz
MGYG000001296	Isolate	99.38	0	d__Bacteria;p__Firmicutes;c__Bacilli;o__Lactobacillales;f__Lactobacillaceae;g__Pediococcus;s__Pediococcus acidilactici	ftp://ftp.ebi.ac.uk/pub/databases/metagenomics/mgnify_genomes/human-gut/v2.0/all_genomes/MGYG0000012/MGYG000001296/genomes1/MGYG000001296.gff.gz
MGYG000001297	Isolate	99.37	0.11	d__Bacteria;p__Campylobacterota;c__Campylobacteria;o__Campylobacterales;f__Campylobacteraceae;g__Campylobacter_D;s__Campylobacter_D coli	ftp://ftp.ebi.ac.uk/pub/databases/metagenomics/mgnify_genomes/human-gut/v2.0/all_genomes/MGYG0000012/MGYG000001297/genomes1/MGYG000001297.gff.gz
MGYG000001298	Isolate	99.45	0	d__Bacteria;p__Firmicutes;c__Bacilli;o__Lactobacillales;f__Listeriaceae;g__Listeria;s__Listeria grayi	ftp://ftp.ebi.ac.uk/pub/databases/metagenomics/mgnify_genomes/human-gut/v2.0/all_genomes/MGYG0000012/MGYG000001298/genomes1/MGYG000001298.gff.gz
MGYG000001299	Isolate	100	0	d__Bacteria;p__Firmicutes;c__Bacilli;o__Erysipelotrichales;f__Erysipelotrichaceae;g__Amedibacillus;s__Amedibacillus dolichus	ftp://ftp.ebi.ac.uk/pub/databases/metagenomics/mgnify_genomes/human-gut/v2.0/all_genomes/MGYG0000012/MGYG000001299/genomes1/MGYG000001299.gff.gz
MGYG000001300	Isolate	100	0	d__Bacteria;p__Firmicutes_A;c__Clostridia;o__Oscillospirales;f__Ruminococcaceae;g__Faecalibacterium;s__Faecalibacterium prausnitzii	ftp://ftp.ebi.ac.uk/pub/databases/metagenomics/mgnify_genomes/human-gut/v2.0/all_genomes/MGYG0000013/MGYG000001300/genomes1/MGYG000001300.gff.gz
MGYG000001301	Isolate	98.48	1.02	d__Bacteria;p__Firmicutes_A;c__Clostridia;o__Tissierellales;f__Peptoniphilaceae;g__Parvimonas;s__Parvimonas micra	ftp://ftp.ebi.ac.uk/pub/databases/metagenomics/mgnify_genomes/human-gut/v2.0/all_genomes/MGYG0000013/MGYG000001301/genomes1/MGYG000001301.gff.gz
MGYG000001302.1	Isolate	99.52	0.96	d__Bacteria;p__Bacteroidota;c__Bacteroidia;o__Bacteroidales;f__Rikenellaceae;g__Alistipes;s__Alistipes putredinis	ftp://ftp.ebi.ac.uk/pub/databases/metagenomics/mgnify_genomes/human-gut/v2.0/all_genomes/MGYG0000013/MGYG000001302.1/genomes1/MGYG000001302.1.gff.gz
MGYG000001303	Isolate	99.42	0	d__Bacteria;p__Firmicutes_A;c__Clostridia;o__Lachnospirales;f__Lachnospiraceae;g__Clostridium_AP;s__Clostridium_AP scindens	ftp://ftp.ebi.ac.uk/pub/databases/metagenomics/mgnify_genomes/human-gut/v2.0/all_genomes/MGYG0000013/MGYG000001303/genomes1/MGYG000001303.gff.gz
MGYG000001304	Isolate	100	0	d__Bacteria;p__Firmicutes;c__Bacilli;o__Erysipelotrichales;f__Erysipelatoclostridiaceae;g__Erysipelatoclostridium;s__Erysipelatoclostridium spiroforme	ftp://ftp.ebi.ac.uk/pub/databases/metagenomics/mgnify_genomes/human-gut/v2.0/all_genomes/MGYG0000013/MGYG000001304/genomes1/MGYG000001304.gff.gz
MGYG000001305	Isolate	98.59	1.41	d__Bacteria;p__Firmicutes_A;c__Clostridia;o__Eubacteriales;f__Anaerofustaceae;g__Anaerofustis;s__Anaerofustis stercorihominis	ftp://ftp.ebi.ac.uk/pub/databases/metagenomics/mgnify_genomes/human-gut/v2.0/all_genomes/MGYG0000013/MGYG000001305/genomes1/MGYG000001305.gff.gz
MGYG000001306	Isolate	98.88	0	d__Bacteria;p__Bacteroidota;c__Bacteroidia;o__Bacteroidales;f__Bacteroidaceae;g__Phocaeicola;s__Phocaeicola coprocola	ftp://ftp.ebi.ac.uk/pub/databases/metagenomics/mgnify_genomes/human-gut/v2.0/all_genomes/MGYG0000013/MGYG000001306/genomes1/MGYG000001306.gff.gz
MGYG000001307	Isolate	100	0.54	d__Bacteria;p__Proteobacteria;c__Gammaproteobacteria;o__Enterobacterales;f__Enterobacteriaceae;g__Providencia;s__Providencia stuartii	ftp://ftp.ebi.ac.uk/pub/databases/metagenomics/mgnify_genomes/human-gut/v2.0/all_genomes/MGYG0000013/MGYG000001307/genomes1/MGYG000001307.gff.gz
MGYG000001308	Isolate	99.63	0	d__Bacteria;p__Firmicutes;c__Bacilli;o__Lactobacillales;f__Streptococcaceae;g__Streptococcus;s__Streptococcus infantarius	ftp://ftp.ebi.ac.uk/pub/databases/metagenomics/mgnify_genomes/human-gut/v2.0/all_genomes/MGYG0000013/MGYG000001308/genomes1/MGYG000001308.gff.gz
MGYG000001309	Isolate	100	0	d__Bacteria;p__Firmicutes_A;c__Clostridia;o__Clostridiales;f__Clostridiaceae;g__Clostridium_F;s__Clostridium_F botulinum_A	ftp://ftp.ebi.ac.uk/pub/databases/metagenomics/mgnify_genomes/human-gut/v2.0/all_genomes/MGYG0000013/MGYG000001309/genomes1/MGYG000001309.gff.gz
MGYG000001310	Isolate	99.42	0	d__Bacteria;p__Firmicutes_A;c__Clostridia;o__Lachnospirales;f__Lachnospiraceae;g__Mediterraneibacter;s__Mediterraneibacter lactaris	ftp://ftp.ebi.ac.uk/pub/databases/metagenomics/mgnify_genomes/human-gut/v2.0/all_genomes/MGYG0000013/MGYG000001310/genomes1/MGYG000001310.gff.gz
MGYG000001311	Isolate	99.37	1.27	d__Bacteria;p__Firmicutes_A;c__Clostridia;o__Lachnospirales;f__Lachnospiraceae;g__Enterocloster;s__Enterocloster sp000155435	ftp://ftp.ebi.ac.uk/pub/databases/metagenomics/mgnify_genomes/human-gut/v2.0/all_genomes/MGYG0000013/MGYG000001311/genomes1/MGYG000001311.gff.gz
MGYG000001312	Isolate	98.47	0	d__Bacteria;p__Campylobacterota;c__Campylobacteria;o__Campylobacterales;f__Helicobacteraceae;g__Helicobacter_D;s__Helicobacter_D pullorum	ftp://ftp.ebi.ac.uk/pub/databases/metagenomics/mgnify_genomes/human-gut/v2.0/all_genomes/MGYG0000013/MGYG000001312/genomes1/MGYG000001312.gff.gz
MGYG000001313	Isolate	99.24	0	d__Bacteria;p__Bacteroidota;c__Bacteroidia;o__Bacteroidales;f__Bacteroidaceae;g__Bacteroides;s__Bacteroides eggerthii	ftp://ftp.ebi.ac.uk/pub/databases/metagenomics/mgnify_genomes/human-gut/v2.0/all_genomes/MGYG0000013/MGYG000001313/genomes1/MGYG000001313.gff.gz
MGYG000001314	Isolate	93.06	0	d__Bacteria;p__Firmicutes_A;c__Clostridia;o__Lachnospirales;f__Lachnospiraceae;g__Bacteroides_F;s__Bacteroides_F pectinophilus	ftp://ftp.ebi.ac.uk/pub/databases/metagenomics/mgnify_genomes/human-gut/v2.0/all_genomes/MGYG0000013/MGYG000001314/genomes1/MGYG000001314.gff.gz
MGYG000001315	Isolate	99.42	0	d__Bacteria;p__Firmicutes_A;c__Clostridia;o__Lachnospirales;f__Lachnospiraceae;g__Bariatricus;s__Bariatricus comes	ftp://ftp.ebi.ac.uk/pub/databases/metagenomics/mgnify_genomes/human-gut/v2.0/all_genomes/MGYG0000013/MGYG000001315/genomes1/MGYG000001315.gff.gz
MGYG000001316	Isolate	100	0.31	d__Bacteria;p__Firmicutes_C;c__Negativicutes;o__Selenomonadales;f__Selenomonadaceae;g__Mitsuokella;s__Mitsuokella multacida	ftp://ftp.ebi.ac.uk/pub/databases/metagenomics/mgnify_genomes/human-gut/v2.0/all_genomes/MGYG0000013/MGYG000001316/genomes1/MGYG000001316.gff.gz
MGYG000001317	Isolate	99.87	0.07	d__Bacteria;p__Proteobacteria;c__Gammaproteobacteria;o__Enterobacterales;f__Enterobacteriaceae;g__Citrobacter;s__Citrobacter portucalensis_A	ftp://ftp.ebi.ac.uk/pub/databases/metagenomics/mgnify_genomes/human-gut/v2.0/all_genomes/MGYG0000013/MGYG000001317/genomes1/MGYG000001317.gff.gz
MGYG000001318	Isolate	99.98	0.04	d__Bacteria;p__Proteobacteria;c__Gammaproteobacteria;o__Enterobacterales;f__Enterobacteriaceae;g__Enterobacter;s__Enterobacter cancerogenus	ftp://ftp.ebi.ac.uk/pub/databases/metagenomics/mgnify_genomes/human-gut/v2.0/all_genomes/MGYG0000013/MGYG000001318/genomes1/MGYG000001318.gff.gz
MGYG000001319	Isolate	99.33	0.67	d__Bacteria;p__Firmicutes_A;c__Clostridia;o__Lachnospirales;f__Lachnospiraceae;g__Butyrivibrio_A;s__Butyrivibrio_A crossotus	ftp://ftp.ebi.ac.uk/pub/databases/metagenomics/mgnify_genomes/human-gut/v2.0/all_genomes/MGYG0000013/MGYG000001319/genomes1/MGYG000001319.gff.gz
MGYG000001320	Isolate	100	0	d__Bacteria;p__Firmicutes_A;c__Clostridia;o__Peptostreptococcales;f__Peptostreptococcaceae;g__Peptacetobacter;s__Peptacetobacter hiranonis	ftp://ftp.ebi.ac.uk/pub/databases/metagenomics/mgnify_genomes/human-gut/v2.0/all_genomes/MGYG0000013/MGYG000001320/genomes1/MGYG000001320.gff.gz
MGYG000001321	Isolate	99.41	0.59	d__Bacteria;p__Desulfobacterota;c__Desulfovibrionia;o__Desulfovibrionales;f__Desulfovibrionaceae;g__Desulfovibrio;s__Desulfovibrio piger	ftp://ftp.ebi.ac.uk/pub/databases/metagenomics/mgnify_genomes/human-gut/v2.0/all_genomes/MGYG0000013/MGYG000001321/genomes1/MGYG000001321.gff.gz
MGYG000001322	Isolate	96.77	0	d__Bacteria;p__Firmicutes_A;c__Clostridia;o__Oscillospirales;f__Ruminococcaceae;g__Gemmiger;s__Gemmiger variabilis	ftp://ftp.ebi.ac.uk/pub/databases/metagenomics/mgnify_genomes/human-gut/v2.0/all_genomes/MGYG0000013/MGYG000001322/genomes1/MGYG000001322.gff.gz
MGYG000001323	Isolate	100	0.54	d__Bacteria;p__Proteobacteria;c__Gammaproteobacteria;o__Enterobacterales;f__Enterobacteriaceae;g__Providencia;s__Providencia rettgeri_D	ftp://ftp.ebi.ac.uk/pub/databases/metagenomics/mgnify_genomes/human-gut/v2.0/all_genomes/MGYG0000013/MGYG000001323/genomes1/MGYG000001323.gff.gz
MGYG000001324	Isolate	100	0.56	d__Bacteria;p__Fusobacteriota;c__Fusobacteriia;o__Fusobacteriales;f__Fusobacteriaceae;g__Fusobacterium;s__Fusobacterium periodonticum_D	ftp://ftp.ebi.ac.uk/pub/databases/metagenomics/mgnify_genomes/human-gut/v2.0/all_genomes/MGYG0000013/MGYG000001324/genomes1/MGYG000001324.gff.gz
MGYG000001325	Isolate	100	0	d__Bacteria;p__Fusobacteriota;c__Fusobacteriia;o__Fusobacteriales;f__Fusobacteriaceae;g__Fusobacterium_C;s__Fusobacterium_C gonidiaformans	ftp://ftp.ebi.ac.uk/pub/databases/metagenomics/mgnify_genomes/human-gut/v2.0/all_genomes/MGYG0000013/MGYG000001325/genomes1/MGYG000001325.gff.gz
MGYG000001326	Isolate	100	0	d__Bacteria;p__Fusobacteriota;c__Fusobacteriia;o__Fusobacteriales;f__Fusobacteriaceae;g__Fusobacterium;s__Fusobacterium animalis	ftp://ftp.ebi.ac.uk/pub/databases/metagenomics/mgnify_genomes/human-gut/v2.0/all_genomes/MGYG0000013/MGYG000001326/genomes1/MGYG000001326.gff.gz
MGYG000001327	Isolate	100	2.25	d__Bacteria;p__Fusobacteriota;c__Fusobacteriia;o__Fusobacteriales;f__Fusobacteriaceae;g__Fusobacterium_A;s__Fusobacterium_A ulcerans	ftp://ftp.ebi.ac.uk/pub/databases/metagenomics/mgnify_genomes/human-gut/v2.0/all_genomes/MGYG0000013/MGYG000001327/genomes1/MGYG000001327.gff.gz
MGYG000001328	Isolate	100	0	d__Bacteria;p__Firmicutes_A;c__Clostridia;o__Clostridiales;f__Clostridiaceae;g__Clostridium;s__Clostridium tertium	ftp://ftp.ebi.ac.uk/pub/databases/metagenomics/mgnify_genomes/human-gut/v2.0/all_genomes/MGYG0000013/MGYG000001328/genomes1/MGYG000001328.gff.gz
MGYG000001329	Isolate	96.82	0.7	d__Bacteria;p__Campylobacterota;c__Campylobacteria;o__Campylobacterales;f__Helicobacteraceae;g__Helicobacter_A;s__Helicobacter_A rappini	ftp://ftp.ebi.ac.uk/pub/databases/metagenomics/mgnify_genomes/human-gut/v2.0/all_genomes/MGYG0000013/MGYG000001329/genomes1/MGYG000001329.gff.gz
MGYG000001330	Isolate	99.71	0	d__Bacteria;p__Campylobacterota;c__Campylobacteria;o__Campylobacterales;f__Helicobacteraceae;g__Helicobacter_D;s__Helicobacter_D winghamensis	ftp://ftp.ebi.ac.uk/pub/databases/metagenomics/mgnify_genomes/human-gut/v2.0/all_genomes/MGYG0000013/MGYG000001330/genomes1/MGYG000001330.gff.gz
MGYG000001331	Isolate	100	0.96	d__Bacteria;p__Proteobacteria;c__Gammaproteobacteria;o__Burkholderiales;f__Burkholderiaceae;g__Oxalobacter;s__Oxalobacter formigenes	ftp://ftp.ebi.ac.uk/pub/databases/metagenomics/mgnify_genomes/human-gut/v2.0/all_genomes/MGYG0000013/MGYG000001331/genomes1/MGYG000001331.gff.gz
MGYG000001332	Isolate	98.88	0	d__Bacteria;p__Firmicutes_A;c__Clostridia;o__Oscillospirales;f__Ruminococcaceae;g__Massilioclostridium;s__Massilioclostridium methylpentosum	ftp://ftp.ebi.ac.uk/pub/databases/metagenomics/mgnify_genomes/human-gut/v2.0/all_genomes/MGYG0000013/MGYG000001332/genomes1/MGYG000001332.gff.gz
MGYG000001333.1	Isolate	99.38	0.31	d__Bacteria;p__Firmicutes;c__Bacilli;o__Lactobacillales;f__Lactobacillaceae;g__Lentilactobacillus;s__Lentilactobacillus hilgardii	ftp://ftp.ebi.ac.uk/pub/databases/metagenomics/mgnify_genomes/human-gut/v2.0/all_genomes/MGYG0000013/MGYG000001333.1/genomes1/MGYG000001333.1.gff.gz
MGYG000001334	Isolate	99.37	0	d__Bacteria;p__Firmicutes;c__Bacilli;o__Lactobacillales;f__Lactobacillaceae;g__Ligilactobacillus;s__Ligilactobacillus ruminis	ftp://ftp.ebi.ac.uk/pub/databases/metagenomics/mgnify_genomes/human-gut/v2.0/all_genomes/MGYG0000013/MGYG000001334/genomes1/MGYG000001334.gff.gz
MGYG000001335	Isolate	98.9	0	d__Bacteria;p__Firmicutes;c__Bacilli;o__Lactobacillales;f__Lactobacillaceae;g__Lactobacillus;s__Lactobacillus ultunensis	ftp://ftp.ebi.ac.uk/pub/databases/metagenomics/mgnify_genomes/human-gut/v2.0/all_genomes/MGYG0000013/MGYG000001335/genomes1/MGYG000001335.gff.gz
MGYG000001336	Isolate	99.46	0	d__Bacteria;p__Firmicutes;c__Bacilli;o__Lactobacillales;f__Lactobacillaceae;g__Limosilactobacillus;s__Limosilactobacillus reuteri_E	ftp://ftp.ebi.ac.uk/pub/databases/metagenomics/mgnify_genomes/human-gut/v2.0/all_genomes/MGYG0000013/MGYG000001336/genomes1/MGYG000001336.gff.gz
MGYG000001337	Isolate	99.26	0	d__Bacteria;p__Bacteroidota;c__Bacteroidia;o__Bacteroidales;f__Bacteroidaceae;g__Bacteroides;s__Bacteroides fragilis	ftp://ftp.ebi.ac.uk/pub/databases/metagenomics/mgnify_genomes/human-gut/v2.0/all_genomes/MGYG0000013/MGYG000001337/genomes1/MGYG000001337.gff.gz
MGYG000001338	Isolate	99.37	0	d__Bacteria;p__Firmicutes_A;c__Clostridia;o__Lachnospirales;f__Lachnospiraceae;g__Blautia_A;s__Blautia_A wexlerae_A	ftp://ftp.ebi.ac.uk/pub/databases/metagenomics/mgnify_genomes/human-gut/v2.0/all_genomes/MGYG0000013/MGYG000001338/genomes1/MGYG000001338.gff.gz
MGYG000001339	Isolate	100	0	d__Bacteria;p__Synergistota;c__Synergistia;o__Synergistales;f__Acetomicrobiaceae;g__Acetomicrobium;s__Acetomicrobium hydrogeniformans	ftp://ftp.ebi.ac.uk/pub/databases/metagenomics/mgnify_genomes/human-gut/v2.0/all_genomes/MGYG0000013/MGYG000001339/genomes1/MGYG000001339.gff.gz
MGYG000001340	Isolate	99.39	0	d__Bacteria;p__Firmicutes;c__Bacilli;o__Lactobacillales;f__Lactobacillaceae;g__Weissella;s__Weissella paramesenteroides	ftp://ftp.ebi.ac.uk/pub/databases/metagenomics/mgnify_genomes/human-gut/v2.0/all_genomes/MGYG0000013/MGYG000001340/genomes1/MGYG000001340.gff.gz
MGYG000001341	Isolate	100	0	d__Bacteria;p__Firmicutes;c__Bacilli;o__Lactobacillales;f__Lactobacillaceae;g__Leuconostoc;s__Leuconostoc mesenteroides	ftp://ftp.ebi.ac.uk/pub/databases/metagenomics/mgnify_genomes/human-gut/v2.0/all_genomes/MGYG0000013/MGYG000001341/genomes1/MGYG000001341.gff.gz
MGYG000001342	Isolate	100	0	d__Bacteria;p__Firmicutes;c__Bacilli;o__Lactobacillales;f__Streptococcaceae;g__Streptococcus;s__Streptococcus gordonii	ftp://ftp.ebi.ac.uk/pub/databases/metagenomics/mgnify_genomes/human-gut/v2.0/all_genomes/MGYG0000013/MGYG000001342/genomes1/MGYG000001342.gff.gz
MGYG000001343	Isolate	100	0	d__Bacteria;p__Proteobacteria;c__Gammaproteobacteria;o__Pseudomonadales;f__Moraxellaceae;g__Acinetobacter;s__Acinetobacter junii	ftp://ftp.ebi.ac.uk/pub/databases/metagenomics/mgnify_genomes/human-gut/v2.0/all_genomes/MGYG0000013/MGYG000001343/genomes1/MGYG000001343.gff.gz
MGYG000001344	Isolate	100	0	d__Bacteria;p__Proteobacteria;c__Gammaproteobacteria;o__Pseudomonadales;f__Moraxellaceae;g__Acinetobacter;s__Acinetobacter radioresistens	ftp://ftp.ebi.ac.uk/pub/databases/metagenomics/mgnify_genomes/human-gut/v2.0/all_genomes/MGYG0000013/MGYG000001344/genomes1/MGYG000001344.gff.gz
MGYG000001345	Isolate	99.46	0	d__Bacteria;p__Bacteroidota;c__Bacteroidia;o__Bacteroidales;f__Bacteroidaceae;g__Bacteroides;s__Bacteroides xylanisolvens	ftp://ftp.ebi.ac.uk/pub/databases/metagenomics/mgnify_genomes/human-gut/v2.0/all_genomes/MGYG0000013/MGYG000001345/genomes1/MGYG000001345.gff.gz
MGYG000001346	Isolate	99.26	0	d__Bacteria;p__Bacteroidota;c__Bacteroidia;o__Bacteroidales;f__Bacteroidaceae;g__Bacteroides;s__Bacteroides uniformis	ftp://ftp.ebi.ac.uk/pub/databases/metagenomics/mgnify_genomes/human-gut/v2.0/all_genomes/MGYG0000013/MGYG000001346/genomes1/MGYG000001346.gff.gz
MGYG000001347	Isolate	100	0	d__Bacteria;p__Fusobacteriota;c__Fusobacteriia;o__Fusobacteriales;f__Fusobacteriaceae;g__Fusobacterium;s__Fusobacterium vincentii	ftp://ftp.ebi.ac.uk/pub/databases/metagenomics/mgnify_genomes/human-gut/v2.0/all_genomes/MGYG0000013/MGYG000001347/genomes1/MGYG000001347.gff.gz
MGYG000001348	Isolate	99.66	0.12	d__Bacteria;p__Campylobacterota;c__Campylobacteria;o__Campylobacterales;f__Helicobacteraceae;g__Helicobacter_D;s__Helicobacter_D canadensis	ftp://ftp.ebi.ac.uk/pub/databases/metagenomics/mgnify_genomes/human-gut/v2.0/all_genomes/MGYG0000013/MGYG000001348/genomes1/MGYG000001348.gff.gz
MGYG000001349	Isolate	100	0	d__Bacteria;p__Firmicutes_C;c__Negativicutes;o__Veillonellales;f__Veillonellaceae;g__Veillonella;s__Veillonella parvula_A	ftp://ftp.ebi.ac.uk/pub/databases/metagenomics/mgnify_genomes/human-gut/v2.0/all_genomes/MGYG0000013/MGYG000001349/genomes1/MGYG000001349.gff.gz
MGYG000001350	Isolate	100	0	d__Bacteria;p__Fusobacteriota;c__Fusobacteriia;o__Fusobacteriales;f__Fusobacteriaceae;g__Fusobacterium;s__Fusobacterium periodonticum_B	ftp://ftp.ebi.ac.uk/pub/databases/metagenomics/mgnify_genomes/human-gut/v2.0/all_genomes/MGYG0000013/MGYG000001350/genomes1/MGYG000001350.gff.gz
MGYG000001351	Isolate	95.38	0.43	d__Bacteria;p__Proteobacteria;c__Gammaproteobacteria;o__Enterobacterales;f__Enterobacteriaceae;g__Edwardsiella;s__Edwardsiella tarda	ftp://ftp.ebi.ac.uk/pub/databases/metagenomics/mgnify_genomes/human-gut/v2.0/all_genomes/MGYG0000013/MGYG000001351/genomes1/MGYG000001351.gff.gz
MGYG000001352	Isolate	99.96	0.94	d__Bacteria;p__Firmicutes;c__Bacilli;o__Erysipelotrichales;f__Erysipelotrichaceae;g__Clostridium_AQ;s__Clostridium_AQ sp000165065	ftp://ftp.ebi.ac.uk/pub/databases/metagenomics/mgnify_genomes/human-gut/v2.0/all_genomes/MGYG0000013/MGYG000001352/genomes1/MGYG000001352.gff.gz
MGYG000001353	Isolate	99.6	1.61	d__Bacteria;p__Actinobacteriota;c__Coriobacteriia;o__Coriobacteriales;f__Coriobacteriaceae;g__Collinsella;s__Collinsella aerofaciens	ftp://ftp.ebi.ac.uk/pub/databases/metagenomics/mgnify_genomes/human-gut/v2.0/all_genomes/MGYG0000013/MGYG000001353/genomes1/MGYG000001353.gff.gz
MGYG000001354	Isolate	100	0	d__Bacteria;p__Actinobacteriota;c__Actinomycetia;o__Actinomycetales;f__Bifidobacteriaceae;g__Bifidobacterium;s__Bifidobacterium dentium	ftp://ftp.ebi.ac.uk/pub/databases/metagenomics/mgnify_genomes/human-gut/v2.0/all_genomes/MGYG0000013/MGYG000001354/genomes1/MGYG000001354.gff.gz
MGYG000001355	Isolate	95.83	1.52	d__Bacteria;p__Firmicutes_A;c__Clostridia;o__Tissierellales;f__Peptoniphilaceae;g__Anaerococcus;s__Anaerococcus hydrogenalis	ftp://ftp.ebi.ac.uk/pub/databases/metagenomics/mgnify_genomes/human-gut/v2.0/all_genomes/MGYG0000013/MGYG000001355/genomes1/MGYG000001355.gff.gz
MGYG000001356	Isolate	99.33	0	d__Bacteria;p__Firmicutes_A;c__Clostridia;o__Oscillospirales;f__Oscillospiraceae;g__Lawsonibacter;s__Lawsonibacter sp000177015	ftp://ftp.ebi.ac.uk/pub/databases/metagenomics/mgnify_genomes/human-gut/v2.0/all_genomes/MGYG0000013/MGYG000001356/genomes1/MGYG000001356.gff.gz
MGYG000001357	Isolate	99.48	0	d__Bacteria;p__Campylobacterota;c__Campylobacteria;o__Campylobacterales;f__Helicobacteraceae;g__Helicobacter;s__Helicobacter pylori_C	ftp://ftp.ebi.ac.uk/pub/databases/metagenomics/mgnify_genomes/human-gut/v2.0/all_genomes/MGYG0000013/MGYG000001357/genomes1/MGYG000001357.gff.gz
MGYG000001358	Isolate	99.88	0	d__Bacteria;p__Campylobacterota;c__Campylobacteria;o__Campylobacterales;f__Campylobacteraceae;g__Campylobacter_D;s__Campylobacter_D upsaliensis	ftp://ftp.ebi.ac.uk/pub/databases/metagenomics/mgnify_genomes/human-gut/v2.0/all_genomes/MGYG0000013/MGYG000001358/genomes1/MGYG000001358.gff.gz
MGYG000001359	Isolate	100	0	d__Bacteria;p__Desulfobacterota;c__Desulfovibrionia;o__Desulfovibrionales;f__Desulfovibrionaceae;g__Bilophila;s__Bilophila wadsworthia	ftp://ftp.ebi.ac.uk/pub/databases/metagenomics/mgnify_genomes/human-gut/v2.0/all_genomes/MGYG0000013/MGYG000001359/genomes1/MGYG000001359.gff.gz
MGYG000001360	Isolate	98.98	0	d__Bacteria;p__Bacteroidota;c__Bacteroidia;o__Bacteroidales;f__Bacteroidaceae;g__Prevotella;s__Prevotella salivae	ftp://ftp.ebi.ac.uk/pub/databases/metagenomics/mgnify_genomes/human-gut/v2.0/all_genomes/MGYG0000013/MGYG000001360/genomes1/MGYG000001360.gff.gz
MGYG000001361	Isolate	100	0	d__Bacteria;p__Proteobacteria;c__Gammaproteobacteria;o__Burkholderiales;f__Burkholderiaceae;g__Sutterella;s__Sutterella wadsworthensis	ftp://ftp.ebi.ac.uk/pub/databases/metagenomics/mgnify_genomes/human-gut/v2.0/all_genomes/MGYG0000013/MGYG000001361/genomes1/MGYG000001361.gff.gz
MGYG000001362	Isolate	100	0	d__Bacteria;p__Firmicutes;c__Bacilli;o__Lactobacillales;f__Streptococcaceae;g__Streptococcus;s__Streptococcus anginosus	ftp://ftp.ebi.ac.uk/pub/databases/metagenomics/mgnify_genomes/human-gut/v2.0/all_genomes/MGYG0000013/MGYG000001362/genomes1/MGYG000001362.gff.gz
MGYG000001363	Isolate	100	0.47	d__Bacteria;p__Firmicutes;c__Bacilli;o__Lactobacillales;f__Streptococcaceae;g__Streptococcus;s__Streptococcus equinus	ftp://ftp.ebi.ac.uk/pub/databases/metagenomics/mgnify_genomes/human-gut/v2.0/all_genomes/MGYG0000013/MGYG000001363/genomes1/MGYG000001363.gff.gz
MGYG000001364	Isolate	99.25	0.68	d__Bacteria;p__Bacteroidota;c__Bacteroidia;o__Bacteroidales;f__Bacteroidaceae;g__Phocaeicola;s__Phocaeicola plebeius	ftp://ftp.ebi.ac.uk/pub/databases/metagenomics/mgnify_genomes/human-gut/v2.0/all_genomes/MGYG0000013/MGYG000001364/genomes1/MGYG000001364.gff.gz
MGYG000001365	Isolate	100	0.6	d__Bacteria;p__Firmicutes_C;c__Negativicutes;o__Acidaminococcales;f__Acidaminococcaceae;g__Phascolarctobacterium_A;s__Phascolarctobacterium_A succinatutens	ftp://ftp.ebi.ac.uk/pub/databases/metagenomics/mgnify_genomes/human-gut/v2.0/all_genomes/MGYG0000013/MGYG000001365/genomes1/MGYG000001365.gff.gz
MGYG000001366	Isolate	100	0	d__Bacteria;p__Proteobacteria;c__Gammaproteobacteria;o__Enterobacterales;f__Succinivibrionaceae;g__Succinatimonas;s__Succinatimonas hippei	ftp://ftp.ebi.ac.uk/pub/databases/metagenomics/mgnify_genomes/human-gut/v2.0/all_genomes/MGYG0000013/MGYG000001366/genomes1/MGYG000001366.gff.gz
MGYG000001367	Isolate	99.37	0	d__Bacteria;p__Firmicutes_A;c__Clostridia;o__Lachnospirales;f__Lachnospiraceae;g__Clostridium_Q;s__Clostridium_Q symbiosum	ftp://ftp.ebi.ac.uk/pub/databases/metagenomics/mgnify_genomes/human-gut/v2.0/all_genomes/MGYG0000013/MGYG000001367/genomes1/MGYG000001367.gff.gz
MGYG000001368	Isolate	99.42	0	d__Bacteria;p__Firmicutes_A;c__Clostridia;o__Lachnospirales;f__Lachnospiraceae;g__Muricomes;s__Muricomes fissicatena_A	ftp://ftp.ebi.ac.uk/pub/databases/metagenomics/mgnify_genomes/human-gut/v2.0/all_genomes/MGYG0000013/MGYG000001368/genomes1/MGYG000001368.gff.gz
MGYG000001369	Isolate	98.9	0	d__Bacteria;p__Firmicutes;c__Bacilli;o__Lactobacillales;f__Lactobacillaceae;g__Lactobacillus;s__Lactobacillus delbrueckii	ftp://ftp.ebi.ac.uk/pub/databases/metagenomics/mgnify_genomes/human-gut/v2.0/all_genomes/MGYG0000013/MGYG000001369/genomes1/MGYG000001369.gff.gz
MGYG000001370	Isolate	99.26	0	d__Bacteria;p__Bacteroidota;c__Bacteroidia;o__Bacteroidales;f__Bacteroidaceae;g__Bacteroides;s__Bacteroides fluxus	ftp://ftp.ebi.ac.uk/pub/databases/metagenomics/mgnify_genomes/human-gut/v2.0/all_genomes/MGYG0000013/MGYG000001370/genomes1/MGYG000001370.gff.gz
MGYG000001371	Isolate	99.56	0	d__Bacteria;p__Firmicutes;c__Bacilli;o__Paenibacillales;f__Paenibacillaceae;g__Paenibacillus;s__Paenibacillus lautus_A	ftp://ftp.ebi.ac.uk/pub/databases/metagenomics/mgnify_genomes/human-gut/v2.0/all_genomes/MGYG0000013/MGYG000001371/genomes1/MGYG000001371.gff.gz
MGYG000001372	Isolate	99.13	0	d__Bacteria;p__Bacteroidota;c__Bacteroidia;o__Bacteroidales;f__Bacteroidaceae;g__Paraprevotella;s__Paraprevotella xylaniphila	ftp://ftp.ebi.ac.uk/pub/databases/metagenomics/mgnify_genomes/human-gut/v2.0/all_genomes/MGYG0000013/MGYG000001372/genomes1/MGYG000001372.gff.gz
MGYG000001373	Isolate	98.73	0	d__Bacteria;p__Firmicutes_A;c__Clostridia;o__Lachnospirales;f__Lachnospiraceae;g__Faecalimonas;s__Faecalimonas sp000209385	ftp://ftp.ebi.ac.uk/pub/databases/metagenomics/mgnify_genomes/human-gut/v2.0/all_genomes/MGYG0000013/MGYG000001373/genomes1/MGYG000001373.gff.gz
MGYG000001374	Isolate	99.42	0	d__Bacteria;p__Firmicutes_A;c__Clostridia;o__Lachnospirales;f__Lachnospiraceae;g__Mediterraneibacter;s__Mediterraneibacter torques	ftp://ftp.ebi.ac.uk/pub/databases/metagenomics/mgnify_genomes/human-gut/v2.0/all_genomes/MGYG0000013/MGYG000001374/genomes1/MGYG000001374.gff.gz
MGYG000001375	Isolate	97.82	0	d__Bacteria;p__Firmicutes_A;c__Clostridia;o__Oscillospirales;f__Ruminococcaceae;g__Ruminococcus_F;s__Ruminococcus_F champanellensis	ftp://ftp.ebi.ac.uk/pub/databases/metagenomics/mgnify_genomes/human-gut/v2.0/all_genomes/MGYG0000013/MGYG000001375/genomes1/MGYG000001375.gff.gz
MGYG000001376	Isolate	100	0.55	d__Bacteria;p__Bacteroidota;c__Bacteroidia;o__Bacteroidales;f__Dysgonomonadaceae;g__Dysgonomonas;s__Dysgonomonas gadei	ftp://ftp.ebi.ac.uk/pub/databases/metagenomics/mgnify_genomes/human-gut/v2.0/all_genomes/MGYG0000013/MGYG000001376/genomes1/MGYG000001376.gff.gz
MGYG000001377	Isolate	100	0	d__Bacteria;p__Bacteroidota;c__Bacteroidia;o__Bacteroidales;f__Dysgonomonadaceae;g__Dysgonomonas;s__Dysgonomonas mossii	ftp://ftp.ebi.ac.uk/pub/databases/metagenomics/mgnify_genomes/human-gut/v2.0/all_genomes/MGYG0000013/MGYG000001377/genomes1/MGYG000001377.gff.gz
MGYG000001378	Isolate	99.46	0	d__Bacteria;p__Bacteroidota;c__Bacteroidia;o__Bacteroidales;f__Bacteroidaceae;g__Bacteroides;s__Bacteroides ovatus	ftp://ftp.ebi.ac.uk/pub/databases/metagenomics/mgnify_genomes/human-gut/v2.0/all_genomes/MGYG0000013/MGYG000001378/genomes1/MGYG000001378.gff.gz
MGYG000001379	Isolate	99.42	0	d__Bacteria;p__Firmicutes_A;c__Clostridia;o__Lachnospirales;f__Lachnospiraceae;g__Schaedlerella;s__Schaedlerella glycyrrhizinilytica	ftp://ftp.ebi.ac.uk/pub/databases/metagenomics/mgnify_genomes/human-gut/v2.0/all_genomes/MGYG0000013/MGYG000001379/genomes1/MGYG000001379.gff.gz
MGYG000001380	Isolate	99.42	0	d__Bacteria;p__Firmicutes_A;c__Clostridia;o__Lachnospirales;f__Lachnospiraceae;g__Ruminococcus_B;s__Ruminococcus_B gnavus	ftp://ftp.ebi.ac.uk/pub/databases/metagenomics/mgnify_genomes/human-gut/v2.0/all_genomes/MGYG0000013/MGYG000001380/genomes1/MGYG000001380.gff.gz
MGYG000001381	Isolate	99.45	0	d__Bacteria;p__Proteobacteria;c__Gammaproteobacteria;o__Burkholderiales;f__Neisseriaceae;g__Neisseria;s__Neisseria macacae	ftp://ftp.ebi.ac.uk/pub/databases/metagenomics/mgnify_genomes/human-gut/v2.0/all_genomes/MGYG0000013/MGYG000001381/genomes1/MGYG000001381.gff.gz
MGYG000001382	Isolate	100	0	d__Bacteria;p__Actinobacteriota;c__Coriobacteriia;o__Coriobacteriales;f__Coriobacteriaceae;g__Collinsella;s__Collinsella tanakaei	ftp://ftp.ebi.ac.uk/pub/databases/metagenomics/mgnify_genomes/human-gut/v2.0/all_genomes/MGYG0000013/MGYG000001382/genomes1/MGYG000001382.gff.gz
MGYG000001383	Isolate	99.41	0.44	d__Bacteria;p__Firmicutes;c__Bacilli;o__Lactobacillales;f__Lactobacillaceae;g__Lactobacillus;s__Lactobacillus iners	ftp://ftp.ebi.ac.uk/pub/databases/metagenomics/mgnify_genomes/human-gut/v2.0/all_genomes/MGYG0000013/MGYG000001383/genomes1/MGYG000001383.gff.gz
MGYG000001384	Isolate	99.94	0	d__Bacteria;p__Proteobacteria;c__Gammaproteobacteria;o__Burkholderiales;f__Burkholderiaceae;g__Ralstonia;s__Ralstonia pickettii	ftp://ftp.ebi.ac.uk/pub/databases/metagenomics/mgnify_genomes/human-gut/v2.0/all_genomes/MGYG0000013/MGYG000001384/genomes1/MGYG000001384.gff.gz
MGYG000001385	Isolate	100	0	d__Bacteria;p__Bacteroidota;c__Bacteroidia;o__Bacteroidales;f__Rikenellaceae;g__Alistipes_A;s__Alistipes_A indistinctus	ftp://ftp.ebi.ac.uk/pub/databases/metagenomics/mgnify_genomes/human-gut/v2.0/all_genomes/MGYG0000013/MGYG000001385/genomes1/MGYG000001385.gff.gz
MGYG000001386	Isolate	99.32	0	d__Bacteria;p__Firmicutes_A;c__Clostridia;o__Lachnospirales;f__Lachnospiraceae;g__Enterocloster;s__Enterocloster clostridioformis	ftp://ftp.ebi.ac.uk/pub/databases/metagenomics/mgnify_genomes/human-gut/v2.0/all_genomes/MGYG0000013/MGYG000001386/genomes1/MGYG000001386.gff.gz
MGYG000001387	Isolate	100	0	d__Bacteria;p__Actinobacteriota;c__Coriobacteriia;o__Coriobacteriales;f__Eggerthellaceae;g__Senegalimassilia;s__Senegalimassilia anaerobia	ftp://ftp.ebi.ac.uk/pub/databases/metagenomics/mgnify_genomes/human-gut/v2.0/all_genomes/MGYG0000013/MGYG000001387/genomes1/MGYG000001387.gff.gz
MGYG000001388	Isolate	98.98	3.36	d__Bacteria;p__Firmicutes_B;c__Desulfitobacteriia;o__Desulfitobacteriales;f__Desulfitobacteriaceae;g__Desulfitobacterium;s__Desulfitobacterium hafniense	ftp://ftp.ebi.ac.uk/pub/databases/metagenomics/mgnify_genomes/human-gut/v2.0/all_genomes/MGYG0000013/MGYG000001388/genomes1/MGYG000001388.gff.gz
MGYG000001389	Isolate	100	0	d__Bacteria;p__Synergistota;c__Synergistia;o__Synergistales;f__Synergistaceae;g__Cloacibacillus;s__Cloacibacillus evryensis	ftp://ftp.ebi.ac.uk/pub/databases/metagenomics/mgnify_genomes/human-gut/v2.0/all_genomes/MGYG0000013/MGYG000001389/genomes1/MGYG000001389.gff.gz
MGYG000001390	Isolate	98.63	0	d__Bacteria;p__Firmicutes;c__Bacilli;o__Bacillales_B;f__Domibacillaceae;g__Bacillus_O;s__Bacillus_O smithii	ftp://ftp.ebi.ac.uk/pub/databases/metagenomics/mgnify_genomes/human-gut/v2.0/all_genomes/MGYG0000013/MGYG000001390/genomes1/MGYG000001390.gff.gz
MGYG000001391	Isolate	99.62	0	d__Bacteria;p__Bacteroidota;c__Bacteroidia;o__Bacteroidales;f__Coprobacteraceae;g__Coprobacter;s__Coprobacter fastidiosus	ftp://ftp.ebi.ac.uk/pub/databases/metagenomics/mgnify_genomes/human-gut/v2.0/all_genomes/MGYG0000013/MGYG000001391/genomes1/MGYG000001391.gff.gz
MGYG000001392	Isolate	99.32	0	d__Bacteria;p__Campylobacterota;c__Campylobacteria;o__Campylobacterales;f__Campylobacteraceae;g__Campylobacter_A;s__Campylobacter_A concisus_R	ftp://ftp.ebi.ac.uk/pub/databases/metagenomics/mgnify_genomes/human-gut/v2.0/all_genomes/MGYG0000013/MGYG000001392/genomes1/MGYG000001392.gff.gz
MGYG000001393	Isolate	99.86	0.36	d__Bacteria;p__Proteobacteria;c__Gammaproteobacteria;o__Enterobacterales;f__Enterobacteriaceae;g__Hafnia;s__Hafnia paralvei	ftp://ftp.ebi.ac.uk/pub/databases/metagenomics/mgnify_genomes/human-gut/v2.0/all_genomes/MGYG0000013/MGYG000001393/genomes1/MGYG000001393.gff.gz
MGYG000001394	Isolate	100	0.87	d__Bacteria;p__Proteobacteria;c__Gammaproteobacteria;o__Enterobacterales;f__Enterobacteriaceae;g__Yokenella;s__Yokenella regensburgei	ftp://ftp.ebi.ac.uk/pub/databases/metagenomics/mgnify_genomes/human-gut/v2.0/all_genomes/MGYG0000013/MGYG000001394/genomes1/MGYG000001394.gff.gz
MGYG000001395	Isolate	99.45	0.55	d__Bacteria;p__Firmicutes;c__Bacilli;o__Lactobacillales;f__Listeriaceae;g__Listeria;s__Listeria innocua	ftp://ftp.ebi.ac.uk/pub/databases/metagenomics/mgnify_genomes/human-gut/v2.0/all_genomes/MGYG0000013/MGYG000001395/genomes1/MGYG000001395.gff.gz
MGYG000001396	Isolate	100	0	d__Bacteria;p__Firmicutes;c__Bacilli;o__Erysipelotrichales;f__Erysipelotrichaceae;g__Clostridium_AQ;s__Clostridium_AQ innocuum	ftp://ftp.ebi.ac.uk/pub/databases/metagenomics/mgnify_genomes/human-gut/v2.0/all_genomes/MGYG0000013/MGYG000001396/genomes1/MGYG000001396.gff.gz
MGYG000001397	Isolate	100	1.27	d__Bacteria;p__Firmicutes_C;c__Negativicutes;o__Veillonellales;f__Dialisteraceae;g__Dialister;s__Dialister succinatiphilus	ftp://ftp.ebi.ac.uk/pub/databases/metagenomics/mgnify_genomes/human-gut/v2.0/all_genomes/MGYG0000013/MGYG000001397/genomes1/MGYG000001397.gff.gz
MGYG000001398	Isolate	100	0	d__Bacteria;p__Firmicutes;c__Bacilli;o__Erysipelotrichales;f__Erysipelotrichaceae;g__Longicatena;s__Longicatena caecimuris	ftp://ftp.ebi.ac.uk/pub/databases/metagenomics/mgnify_genomes/human-gut/v2.0/all_genomes/MGYG0000013/MGYG000001398/genomes1/MGYG000001398.gff.gz
MGYG000001399	Isolate	100	0	d__Bacteria;p__Bacteroidota;c__Bacteroidia;o__Bacteroidales;f__Marinifilaceae;g__Odoribacter;s__Odoribacter laneus	ftp://ftp.ebi.ac.uk/pub/databases/metagenomics/mgnify_genomes/human-gut/v2.0/all_genomes/MGYG0000013/MGYG000001399/genomes1/MGYG000001399.gff.gz
MGYG000001400	Isolate	100	0	d__Bacteria;p__Firmicutes;c__Bacilli;o__Erysipelotrichales;f__Erysipelatoclostridiaceae;g__Erysipelatoclostridium;s__Erysipelatoclostridium ramosum	ftp://ftp.ebi.ac.uk/pub/databases/metagenomics/mgnify_genomes/human-gut/v2.0/all_genomes/MGYG0000014/MGYG000001400/genomes1/MGYG000001400.gff.gz
MGYG000001401	Isolate	94.88	1.55	d__Bacteria;p__Proteobacteria;c__Gammaproteobacteria;o__Burkholderiales;f__Burkholderiaceae;g__Sutterella;s__Sutterella parvirubra	ftp://ftp.ebi.ac.uk/pub/databases/metagenomics/mgnify_genomes/human-gut/v2.0/all_genomes/MGYG0000014/MGYG000001401/genomes1/MGYG000001401.gff.gz
MGYG000001402	Isolate	100	1.89	d__Bacteria;p__Firmicutes;c__Bacilli;o__Erysipelotrichales;f__Erysipelatoclostridiaceae;g__Coprobacillus;s__Coprobacillus cateniformis	ftp://ftp.ebi.ac.uk/pub/databases/metagenomics/mgnify_genomes/human-gut/v2.0/all_genomes/MGYG0000014/MGYG000001402/genomes1/MGYG000001402.gff.gz
MGYG000001403	Isolate	100	0.22	d__Bacteria;p__Firmicutes;c__Bacilli;o__Bacillales_D;f__Amphibacillaceae;g__Oceanobacillus;s__Oceanobacillus massiliensis	ftp://ftp.ebi.ac.uk/pub/databases/metagenomics/mgnify_genomes/human-gut/v2.0/all_genomes/MGYG0000014/MGYG000001403/genomes1/MGYG000001403.gff.gz
MGYG000001404	Isolate	98.12	1.84	d__Bacteria;p__Firmicutes;c__Bacilli;o__Paenibacillales;f__Paenibacillaceae;g__Paenibacillus_L;s__Paenibacillus_L senegalensis	ftp://ftp.ebi.ac.uk/pub/databases/metagenomics/mgnify_genomes/human-gut/v2.0/all_genomes/MGYG0000014/MGYG000001404/genomes1/MGYG000001404.gff.gz
MGYG000001405	Isolate	96.18	4.84	d__Bacteria;p__Firmicutes;c__Bacilli;o__Bacillales;f__Bacillaceae_L;g__Ferdinandcohnia;s__Ferdinandcohnia timonensis	ftp://ftp.ebi.ac.uk/pub/databases/metagenomics/mgnify_genomes/human-gut/v2.0/all_genomes/MGYG0000014/MGYG000001405/genomes1/MGYG000001405.gff.gz
MGYG000001406.1	Isolate	99.34	1.38	d__Bacteria;p__Firmicutes;c__Bacilli;o__Bacillales_A;f__Planococcaceae;g__Kurthia;s__Kurthia massiliensis	ftp://ftp.ebi.ac.uk/pub/databases/metagenomics/mgnify_genomes/human-gut/v2.0/all_genomes/MGYG0000014/MGYG000001406.1/genomes1/MGYG000001406.1.gff.gz
MGYG000001407	Isolate	98.22	2.1	d__Bacteria;p__Firmicutes_A;c__Clostridia;o__Clostridiales;f__Clostridiaceae;g__Clostridium_J;s__Clostridium_J senegalense	ftp://ftp.ebi.ac.uk/pub/databases/metagenomics/mgnify_genomes/human-gut/v2.0/all_genomes/MGYG0000014/MGYG000001407/genomes1/MGYG000001407.gff.gz
MGYG000001408	Isolate	98.84	0	d__Bacteria;p__Actinobacteriota;c__Actinomycetia;o__Actinomycetales;f__Brevibacteriaceae;g__Brevibacterium;s__Brevibacterium senegalense	ftp://ftp.ebi.ac.uk/pub/databases/metagenomics/mgnify_genomes/human-gut/v2.0/all_genomes/MGYG0000014/MGYG000001408/genomes1/MGYG000001408.gff.gz
MGYG000001409	Isolate	100	0	d__Bacteria;p__Actinobacteriota;c__Coriobacteriia;o__Coriobacteriales;f__Eggerthellaceae;g__Slackia_A;s__Slackia_A piriformis	ftp://ftp.ebi.ac.uk/pub/databases/metagenomics/mgnify_genomes/human-gut/v2.0/all_genomes/MGYG0000014/MGYG000001409/genomes1/MGYG000001409.gff.gz
MGYG000001410	Isolate	98.14	0.62	d__Bacteria;p__Proteobacteria;c__Gammaproteobacteria;o__Burkholderiales;f__Burkholderiaceae;g__Sutterella;s__Sutterella wadsworthensis_A	ftp://ftp.ebi.ac.uk/pub/databases/metagenomics/mgnify_genomes/human-gut/v2.0/all_genomes/MGYG0000014/MGYG000001410/genomes1/MGYG000001410.gff.gz
MGYG000001411	Isolate	99.84	0.71	d__Bacteria;p__Actinobacteriota;c__Actinomycetia;o__Actinomycetales;f__Actinomycetaceae;g__Pauljensenia;s__Pauljensenia sp000308055	ftp://ftp.ebi.ac.uk/pub/databases/metagenomics/mgnify_genomes/human-gut/v2.0/all_genomes/MGYG0000014/MGYG000001411/genomes1/MGYG000001411.gff.gz
MGYG000001412	Isolate	98.78	4.19	d__Bacteria;p__Firmicutes;c__Bacilli;o__Bacillales_B;f__DSM-18226;g__Robertmurraya;s__Robertmurraya massiliosenegalensis	ftp://ftp.ebi.ac.uk/pub/databases/metagenomics/mgnify_genomes/human-gut/v2.0/all_genomes/MGYG0000014/MGYG000001412/genomes1/MGYG000001412.gff.gz
MGYG000001413	Isolate	98.39	0.81	d__Bacteria;p__Actinobacteriota;c__Coriobacteriia;o__Coriobacteriales;f__Coriobacteriaceae;g__Enorma;s__Enorma massiliensis	ftp://ftp.ebi.ac.uk/pub/databases/metagenomics/mgnify_genomes/human-gut/v2.0/all_genomes/MGYG0000014/MGYG000001413/genomes1/MGYG000001413.gff.gz
MGYG000001414	Isolate	97.9	0	d__Bacteria;p__Firmicutes_A;c__Clostridia;o__Tissierellales;f__Peptoniphilaceae;g__Peptoniphilus_E;s__Peptoniphilus_E obesi	ftp://ftp.ebi.ac.uk/pub/databases/metagenomics/mgnify_genomes/human-gut/v2.0/all_genomes/MGYG0000014/MGYG000001414/genomes1/MGYG000001414.gff.gz
MGYG000001415	Isolate	99.04	0.48	d__Bacteria;p__Bacteroidota;c__Bacteroidia;o__Bacteroidales;f__Rikenellaceae;g__Alistipes;s__Alistipes communis	ftp://ftp.ebi.ac.uk/pub/databases/metagenomics/mgnify_genomes/human-gut/v2.0/all_genomes/MGYG0000014/MGYG000001415/genomes1/MGYG000001415.gff.gz
MGYG000001416	Isolate	95.86	0	d__Bacteria;p__Actinobacteriota;c__Actinomycetia;o__Actinomycetales;f__Cellulomonadaceae;g__Cellulomonas;s__Cellulomonas massiliensis	ftp://ftp.ebi.ac.uk/pub/databases/metagenomics/mgnify_genomes/human-gut/v2.0/all_genomes/MGYG0000014/MGYG000001416/genomes1/MGYG000001416.gff.gz
MGYG000001417	Isolate	99.77	1.64	d__Bacteria;p__Proteobacteria;c__Gammaproteobacteria;o__Burkholderiales;f__Burkholderiaceae;g__Noviherbaspirillum;s__Noviherbaspirillum massiliense	ftp://ftp.ebi.ac.uk/pub/databases/metagenomics/mgnify_genomes/human-gut/v2.0/all_genomes/MGYG0000014/MGYG000001417/genomes1/MGYG000001417.gff.gz
MGYG000001418	Isolate	98.7	1.04	d__Bacteria;p__Actinobacteriota;c__Actinomycetia;o__Propionibacteriales;f__Nocardioidaceae;g__Aeromicrobium;s__Aeromicrobium massiliense	ftp://ftp.ebi.ac.uk/pub/databases/metagenomics/mgnify_genomes/human-gut/v2.0/all_genomes/MGYG0000014/MGYG000001418/genomes1/MGYG000001418.gff.gz
MGYG000001419	Isolate	97.21	0	d__Bacteria;p__Actinobacteriota;c__Actinomycetia;o__Actinomycetales;f__Cellulomonadaceae;g__Timonella;s__Timonella senegalensis	ftp://ftp.ebi.ac.uk/pub/databases/metagenomics/mgnify_genomes/human-gut/v2.0/all_genomes/MGYG0000014/MGYG000001419/genomes1/MGYG000001419.gff.gz
MGYG000001420	Isolate	99.76	0.48	d__Bacteria;p__Bacteroidota;c__Bacteroidia;o__Bacteroidales;f__Rikenellaceae;g__Alistipes;s__Alistipes senegalensis	ftp://ftp.ebi.ac.uk/pub/databases/metagenomics/mgnify_genomes/human-gut/v2.0/all_genomes/MGYG0000014/MGYG000001420/genomes1/MGYG000001420.gff.gz
MGYG000001421	Isolate	100	2.83	d__Bacteria;p__Firmicutes;c__Bacilli;o__Erysipelotrichales;f__Erysipelotrichaceae;g__Dielma;s__Dielma fastidiosa	ftp://ftp.ebi.ac.uk/pub/databases/metagenomics/mgnify_genomes/human-gut/v2.0/all_genomes/MGYG0000014/MGYG000001421/genomes1/MGYG000001421.gff.gz
MGYG000001422	Isolate	99.26	0.84	d__Bacteria;p__Bacteroidota;c__Bacteroidia;o__Bacteroidales;f__Bacteroidaceae;g__Bacteroides;s__Bacteroides oleiciplenus	ftp://ftp.ebi.ac.uk/pub/databases/metagenomics/mgnify_genomes/human-gut/v2.0/all_genomes/MGYG0000014/MGYG000001422/genomes1/MGYG000001422.gff.gz
MGYG000001423	Isolate	99.19	0	d__Bacteria;p__Firmicutes_A;c__Clostridia;o__Clostridiales;f__Clostridiaceae;g__Clostridium;s__Clostridium celatum	ftp://ftp.ebi.ac.uk/pub/databases/metagenomics/mgnify_genomes/human-gut/v2.0/all_genomes/MGYG0000014/MGYG000001423/genomes1/MGYG000001423.gff.gz
MGYG000001424	Isolate	99.39	0.91	d__Bacteria;p__Firmicutes_A;c__Clostridia;o__Tissierellales;f__Peptoniphilaceae;g__Anaerococcus;s__Anaerococcus senegalensis	ftp://ftp.ebi.ac.uk/pub/databases/metagenomics/mgnify_genomes/human-gut/v2.0/all_genomes/MGYG0000014/MGYG000001424/genomes1/MGYG000001424.gff.gz
MGYG000001425	Isolate	98.95	0	d__Bacteria;p__Firmicutes_A;c__Clostridia;o__Tissierellales;f__Peptoniphilaceae;g__Peptoniphilus_A;s__Peptoniphilus_A senegalensis	ftp://ftp.ebi.ac.uk/pub/databases/metagenomics/mgnify_genomes/human-gut/v2.0/all_genomes/MGYG0000014/MGYG000001425/genomes1/MGYG000001425.gff.gz
MGYG000001426	Isolate	97.43	0.55	d__Bacteria;p__Proteobacteria;c__Gammaproteobacteria;o__Enterobacterales;f__Enterobacteriaceae;g__Phytobacter;s__Phytobacter massiliensis	ftp://ftp.ebi.ac.uk/pub/databases/metagenomics/mgnify_genomes/human-gut/v2.0/all_genomes/MGYG0000014/MGYG000001426/genomes1/MGYG000001426.gff.gz
MGYG000001427	Isolate	100	0.81	d__Bacteria;p__Actinobacteriota;c__Coriobacteriia;o__Coriobacteriales;f__Coriobacteriaceae;g__Enorma;s__Enorma timonensis	ftp://ftp.ebi.ac.uk/pub/databases/metagenomics/mgnify_genomes/human-gut/v2.0/all_genomes/MGYG0000014/MGYG000001427/genomes1/MGYG000001427.gff.gz
MGYG000001428	Isolate	98.91	3.23	d__Bacteria;p__Firmicutes;c__Bacilli;o__Bacillales_B;f__DSM-1321;g__Bacillus_BN;s__Bacillus_BN massilioanorexius	ftp://ftp.ebi.ac.uk/pub/databases/metagenomics/mgnify_genomes/human-gut/v2.0/all_genomes/MGYG0000014/MGYG000001428/genomes1/MGYG000001428.gff.gz
MGYG000001429	Isolate	100	1.15	d__Bacteria;p__Bacteroidota;c__Bacteroidia;o__Bacteroidales;f__Rikenellaceae;g__Alistipes_A;s__Alistipes_A ihumii	ftp://ftp.ebi.ac.uk/pub/databases/metagenomics/mgnify_genomes/human-gut/v2.0/all_genomes/MGYG0000014/MGYG000001429/genomes1/MGYG000001429.gff.gz
MGYG000001430	Isolate	100	1.27	d__Bacteria;p__Firmicutes;c__Bacilli;o__Erysipelotrichales;f__Erysipelotrichaceae;g__Holdemania;s__Holdemania massiliensis	ftp://ftp.ebi.ac.uk/pub/databases/metagenomics/mgnify_genomes/human-gut/v2.0/all_genomes/MGYG0000014/MGYG000001430/genomes1/MGYG000001430.gff.gz
MGYG000001431	Isolate	99.76	0	d__Bacteria;p__Campylobacterota;c__Campylobacteria;o__Campylobacterales;f__Helicobacteraceae;g__Helicobacter;s__Helicobacter pylori_BU	ftp://ftp.ebi.ac.uk/pub/databases/metagenomics/mgnify_genomes/human-gut/v2.0/all_genomes/MGYG0000014/MGYG000001431/genomes1/MGYG000001431.gff.gz
MGYG000001432	Isolate	99.41	0.94	d__Bacteria;p__Campylobacterota;c__Campylobacteria;o__Campylobacterales;f__Helicobacteraceae;g__Helicobacter_C;s__Helicobacter_C cinaedi	ftp://ftp.ebi.ac.uk/pub/databases/metagenomics/mgnify_genomes/human-gut/v2.0/all_genomes/MGYG0000014/MGYG000001432/genomes1/MGYG000001432.gff.gz
MGYG000001433	Isolate	99.26	0	d__Bacteria;p__Bacteroidota;c__Bacteroidia;o__Bacteroidales;f__Bacteroidaceae;g__Bacteroides;s__Bacteroides salyersiae	ftp://ftp.ebi.ac.uk/pub/databases/metagenomics/mgnify_genomes/human-gut/v2.0/all_genomes/MGYG0000014/MGYG000001433/genomes1/MGYG000001433.gff.gz
MGYG000001434	Isolate	98.66	0	d__Bacteria;p__Firmicutes_A;c__Clostridia;o__Oscillospirales;f__Butyricicoccaceae;g__Butyricicoccus;s__Butyricicoccus pullicaecorum	ftp://ftp.ebi.ac.uk/pub/databases/metagenomics/mgnify_genomes/human-gut/v2.0/all_genomes/MGYG0000014/MGYG000001434/genomes1/MGYG000001434.gff.gz
MGYG000001435	Isolate	100	0	d__Bacteria;p__Actinobacteriota;c__Actinomycetia;o__Mycobacteriales;f__Mycobacteriaceae;g__Corynebacterium;s__Corynebacterium amycolatum_A	ftp://ftp.ebi.ac.uk/pub/databases/metagenomics/mgnify_genomes/human-gut/v2.0/all_genomes/MGYG0000014/MGYG000001435/genomes1/MGYG000001435.gff.gz
MGYG000001436	Isolate	99.73	0	d__Bacteria;p__Firmicutes;c__Bacilli;o__Paenibacillales;f__Paenibacillaceae;g__Paenibacillus_F;s__Paenibacillus_F sp000411255	ftp://ftp.ebi.ac.uk/pub/databases/metagenomics/mgnify_genomes/human-gut/v2.0/all_genomes/MGYG0000014/MGYG000001436/genomes1/MGYG000001436.gff.gz
MGYG000001437	Isolate	99.43	0.28	d__Bacteria;p__Firmicutes;c__Bacilli;o__Staphylococcales;f__Staphylococcaceae;g__Staphylococcus;s__Staphylococcus schleiferi	ftp://ftp.ebi.ac.uk/pub/databases/metagenomics/mgnify_genomes/human-gut/v2.0/all_genomes/MGYG0000014/MGYG000001437/genomes1/MGYG000001437.gff.gz
MGYG000001438	Isolate	99.34	0.44	d__Bacteria;p__Firmicutes;c__Bacilli;o__Bacillales_A;f__Planococcaceae;g__Paenisporosarcina;s__Paenisporosarcina sp000411295	ftp://ftp.ebi.ac.uk/pub/databases/metagenomics/mgnify_genomes/human-gut/v2.0/all_genomes/MGYG0000014/MGYG000001438/genomes1/MGYG000001438.gff.gz
MGYG000001439	Isolate	99.37	0	d__Bacteria;p__Firmicutes_A;c__Clostridia;o__Lachnospirales;f__Lachnospiraceae;g__Faecalimonas;s__Faecalimonas umbilicata	ftp://ftp.ebi.ac.uk/pub/databases/metagenomics/mgnify_genomes/human-gut/v2.0/all_genomes/MGYG0000014/MGYG000001439/genomes1/MGYG000001439.gff.gz
MGYG000001440	Isolate	100	0	d__Bacteria;p__Firmicutes_C;c__Negativicutes;o__Acidaminococcales;f__Acidaminococcaceae;g__Acidaminococcus;s__Acidaminococcus intestini	ftp://ftp.ebi.ac.uk/pub/databases/metagenomics/mgnify_genomes/human-gut/v2.0/all_genomes/MGYG0000014/MGYG000001440/genomes1/MGYG000001440.gff.gz
MGYG000001441	Isolate	100	0.47	d__Bacteria;p__Actinobacteriota;c__Actinomycetia;o__Actinomycetales;f__Actinomycetaceae;g__Pauljensenia;s__Pauljensenia sp000411415	ftp://ftp.ebi.ac.uk/pub/databases/metagenomics/mgnify_genomes/human-gut/v2.0/all_genomes/MGYG0000014/MGYG000001441/genomes1/MGYG000001441.gff.gz
MGYG000001442	Isolate	100	0	d__Bacteria;p__Firmicutes;c__Bacilli;o__Lactobacillales;f__Streptococcaceae;g__Streptococcus;s__Streptococcus sp000411475	ftp://ftp.ebi.ac.uk/pub/databases/metagenomics/mgnify_genomes/human-gut/v2.0/all_genomes/MGYG0000014/MGYG000001442/genomes1/MGYG000001442.gff.gz
MGYG000001443	Isolate	99.64	1.33	d__Bacteria;p__Actinobacteriota;c__Actinomycetia;o__Streptomycetales;f__Streptomycetaceae;g__Streptomyces;s__Streptomyces albus	ftp://ftp.ebi.ac.uk/pub/databases/metagenomics/mgnify_genomes/human-gut/v2.0/all_genomes/MGYG0000014/MGYG000001443/genomes1/MGYG000001443.gff.gz
MGYG000001444	Isolate	100	0	d__Bacteria;p__Firmicutes_C;c__Negativicutes;o__Veillonellales;f__Veillonellaceae;g__Veillonella;s__Veillonella atypica	ftp://ftp.ebi.ac.uk/pub/databases/metagenomics/mgnify_genomes/human-gut/v2.0/all_genomes/MGYG0000014/MGYG000001444/genomes1/MGYG000001444.gff.gz
MGYG000001445	Isolate	99.95	0.49	d__Bacteria;p__Proteobacteria;c__Gammaproteobacteria;o__Enterobacterales;f__Enterobacteriaceae;g__Cedecea;s__Cedecea davisae	ftp://ftp.ebi.ac.uk/pub/databases/metagenomics/mgnify_genomes/human-gut/v2.0/all_genomes/MGYG0000014/MGYG000001445/genomes1/MGYG000001445.gff.gz
MGYG000001446	Isolate	99.78	0.66	d__Bacteria;p__Actinobacteriota;c__Actinomycetia;o__Propionibacteriales;f__Propionibacteriaceae;g__Cutibacterium;s__Cutibacterium avidum	ftp://ftp.ebi.ac.uk/pub/databases/metagenomics/mgnify_genomes/human-gut/v2.0/all_genomes/MGYG0000014/MGYG000001446/genomes1/MGYG000001446.gff.gz
MGYG000001447	Isolate	99.29	0.36	d__Bacteria;p__Bacteroidota;c__Bacteroidia;o__Bacteroidales;f__Bacteroidaceae;g__Prevotella;s__Prevotella oralis	ftp://ftp.ebi.ac.uk/pub/databases/metagenomics/mgnify_genomes/human-gut/v2.0/all_genomes/MGYG0000014/MGYG000001447/genomes1/MGYG000001447.gff.gz
MGYG000001448	Isolate	94.15	0.15	d__Bacteria;p__Actinobacteriota;c__Actinomycetia;o__Actinomycetales;f__Dermabacteraceae;g__Dermabacter;s__Dermabacter hominis	ftp://ftp.ebi.ac.uk/pub/databases/metagenomics/mgnify_genomes/human-gut/v2.0/all_genomes/MGYG0000014/MGYG000001448/genomes1/MGYG000001448.gff.gz
MGYG000001449	Isolate	90.15	0.55	d__Bacteria;p__Firmicutes;c__Bacilli;o__Staphylococcales;f__Salinicoccaceae;g__Nosocomiicoccus;s__Nosocomiicoccus massiliensis	ftp://ftp.ebi.ac.uk/pub/databases/metagenomics/mgnify_genomes/human-gut/v2.0/all_genomes/MGYG0000014/MGYG000001449/genomes1/MGYG000001449.gff.gz
MGYG000001450	Isolate	97.73	0.46	d__Bacteria;p__Actinobacteriota;c__Actinomycetia;o__Actinomycetales;f__Micrococcaceae;g__Nesterenkonia;s__Nesterenkonia massiliensis	ftp://ftp.ebi.ac.uk/pub/databases/metagenomics/mgnify_genomes/human-gut/v2.0/all_genomes/MGYG0000014/MGYG000001450/genomes1/MGYG000001450.gff.gz
MGYG000001451	Isolate	97.29	0.15	d__Bacteria;p__Firmicutes;c__Bacilli;o__Paenibacillales;f__Paenibacillaceae;g__Paenibacillus_A;s__Paenibacillus_A antibioticophila	ftp://ftp.ebi.ac.uk/pub/databases/metagenomics/mgnify_genomes/human-gut/v2.0/all_genomes/MGYG0000014/MGYG000001451/genomes1/MGYG000001451.gff.gz
MGYG000001452	Isolate	99.06	0	d__Bacteria;p__Firmicutes;c__Bacilli;o__Erysipelotrichales;f__Erysipelatoclostridiaceae;g__Stoquefichus;s__Stoquefichus massiliensis	ftp://ftp.ebi.ac.uk/pub/databases/metagenomics/mgnify_genomes/human-gut/v2.0/all_genomes/MGYG0000014/MGYG000001452/genomes1/MGYG000001452.gff.gz
MGYG000001453	Isolate	99.22	2.69	d__Bacteria;p__Firmicutes;c__Bacilli;o__Aneurinibacillales;f__Aneurinibacillaceae;g__Aneurinibacillus;s__Aneurinibacillus aneurinilyticus	ftp://ftp.ebi.ac.uk/pub/databases/metagenomics/mgnify_genomes/human-gut/v2.0/all_genomes/MGYG0000014/MGYG000001453/genomes1/MGYG000001453.gff.gz
MGYG000001454	Isolate	94.46	0	d__Bacteria;p__Firmicutes_A;c__Clostridia;o__Oscillospirales;f__Ruminococcaceae;g__Bittarella;s__Bittarella massiliensis	ftp://ftp.ebi.ac.uk/pub/databases/metagenomics/mgnify_genomes/human-gut/v2.0/all_genomes/MGYG0000014/MGYG000001454/genomes1/MGYG000001454.gff.gz
MGYG000001455.1	Isolate	97.88	1.35	d__Bacteria;p__Firmicutes;c__Bacilli;o__Erysipelotrichales;f__Erysipelotrichaceae;g__Faecalitalea;s__Faecalitalea cylindroides	ftp://ftp.ebi.ac.uk/pub/databases/metagenomics/mgnify_genomes/human-gut/v2.0/all_genomes/MGYG0000014/MGYG000001455.1/genomes1/MGYG000001455.1.gff.gz
MGYG000001456.1	Isolate	98.28	0.21	d__Bacteria;p__Firmicutes_A;c__Clostridia;o__Lachnospirales;f__Lachnospiraceae;g__Eubacterium_I;s__Eubacterium_I ramulus	ftp://ftp.ebi.ac.uk/pub/databases/metagenomics/mgnify_genomes/human-gut/v2.0/all_genomes/MGYG0000014/MGYG000001456.1/genomes1/MGYG000001456.1.gff.gz
MGYG000001457	Isolate	99.62	0.76	d__Bacteria;p__Proteobacteria;c__Gammaproteobacteria;o__Pseudomonadales;f__Pseudomonadaceae;g__Pseudomonas_B;s__Pseudomonas_B luteola	ftp://ftp.ebi.ac.uk/pub/databases/metagenomics/mgnify_genomes/human-gut/v2.0/all_genomes/MGYG0000014/MGYG000001457/genomes1/MGYG000001457.gff.gz
MGYG000001458	Isolate	98.88	0	d__Bacteria;p__Fusobacteriota;c__Fusobacteriia;o__Fusobacteriales;f__Fusobacteriaceae;g__Cetobacterium_A;s__Cetobacterium_A somerae	ftp://ftp.ebi.ac.uk/pub/databases/metagenomics/mgnify_genomes/human-gut/v2.0/all_genomes/MGYG0000014/MGYG000001458/genomes1/MGYG000001458.gff.gz
MGYG000001459	Isolate	98.88	0.72	d__Bacteria;p__Fusobacteriota;c__Fusobacteriia;o__Fusobacteriales;f__Fusobacteriaceae;g__Fusobacterium;s__Fusobacterium nucleatum	ftp://ftp.ebi.ac.uk/pub/databases/metagenomics/mgnify_genomes/human-gut/v2.0/all_genomes/MGYG0000014/MGYG000001459/genomes1/MGYG000001459.gff.gz
MGYG000001460	Isolate	98.36	0.35	d__Bacteria;p__Firmicutes_A;c__Clostridia;o__Peptostreptococcales;f__Peptostreptococcaceae;g__Romboutsia;s__Romboutsia dakarensis	ftp://ftp.ebi.ac.uk/pub/databases/metagenomics/mgnify_genomes/human-gut/v2.0/all_genomes/MGYG0000014/MGYG000001460/genomes1/MGYG000001460.gff.gz
MGYG000001461	Isolate	98.14	1.02	d__Bacteria;p__Bacteroidota;c__Bacteroidia;o__Bacteroidales;f__Bacteroidaceae;g__Bacteroides;s__Bacteroides neonati	ftp://ftp.ebi.ac.uk/pub/databases/metagenomics/mgnify_genomes/human-gut/v2.0/all_genomes/MGYG0000014/MGYG000001461/genomes1/MGYG000001461.gff.gz
MGYG000001462	Isolate	97.82	0	d__Bacteria;p__Campylobacterota;c__Campylobacteria;o__Campylobacterales;f__Helicobacteraceae;g__Helicobacter_B;s__Helicobacter_B macacae	ftp://ftp.ebi.ac.uk/pub/databases/metagenomics/mgnify_genomes/human-gut/v2.0/all_genomes/MGYG0000014/MGYG000001462/genomes1/MGYG000001462.gff.gz
MGYG000001463	Isolate	98.59	0.29	d__Bacteria;p__Campylobacterota;c__Campylobacteria;o__Campylobacterales;f__Helicobacteraceae;g__Helicobacter_B;s__Helicobacter_B canis	ftp://ftp.ebi.ac.uk/pub/databases/metagenomics/mgnify_genomes/human-gut/v2.0/all_genomes/MGYG0000014/MGYG000001463/genomes1/MGYG000001463.gff.gz
MGYG000001464	Isolate	100	0	d__Bacteria;p__Fusobacteriota;c__Fusobacteriia;o__Fusobacteriales;f__Fusobacteriaceae;g__Fusobacterium;s__Fusobacterium polymorphum	ftp://ftp.ebi.ac.uk/pub/databases/metagenomics/mgnify_genomes/human-gut/v2.0/all_genomes/MGYG0000014/MGYG000001464/genomes1/MGYG000001464.gff.gz
MGYG000001465	Isolate	100	0	d__Bacteria;p__Proteobacteria;c__Gammaproteobacteria;o__Enterobacterales;f__Enterobacteriaceae;g__Providencia;s__Providencia alcalifaciens_A	ftp://ftp.ebi.ac.uk/pub/databases/metagenomics/mgnify_genomes/human-gut/v2.0/all_genomes/MGYG0000014/MGYG000001465/genomes1/MGYG000001465.gff.gz
MGYG000001466	Isolate	100	0	d__Bacteria;p__Proteobacteria;c__Gammaproteobacteria;o__Enterobacterales;f__Enterobacteriaceae;g__Providencia;s__Providencia alcalifaciens	ftp://ftp.ebi.ac.uk/pub/databases/metagenomics/mgnify_genomes/human-gut/v2.0/all_genomes/MGYG0000014/MGYG000001466/genomes1/MGYG000001466.gff.gz
MGYG000001467	Isolate	97.99	0.83	d__Bacteria;p__Firmicutes_A;c__Clostridia;o__Oscillospirales;f__Acutalibacteraceae;g__Clostridium_E;s__Clostridium_E jeddahense	ftp://ftp.ebi.ac.uk/pub/databases/metagenomics/mgnify_genomes/human-gut/v2.0/all_genomes/MGYG0000014/MGYG000001467/genomes1/MGYG000001467.gff.gz
MGYG000001468	Isolate	98.42	0.45	d__Bacteria;p__Actinobacteriota;c__Actinomycetia;o__Mycobacteriales;f__Geodermatophilaceae;g__Blastococcus;s__Blastococcus massiliensis	ftp://ftp.ebi.ac.uk/pub/databases/metagenomics/mgnify_genomes/human-gut/v2.0/all_genomes/MGYG0000014/MGYG000001468/genomes1/MGYG000001468.gff.gz
MGYG000001469	Isolate	98.84	0.47	d__Bacteria;p__Firmicutes;c__Bacilli;o__Bacillales_B;f__DSM-18226;g__Neobacillus;s__Neobacillus jeddahensis	ftp://ftp.ebi.ac.uk/pub/databases/metagenomics/mgnify_genomes/human-gut/v2.0/all_genomes/MGYG0000014/MGYG000001469/genomes1/MGYG000001469.gff.gz
MGYG000001470	Isolate	99.33	1.61	d__Bacteria;p__Firmicutes;c__Bacilli;o__Bacillales_D;f__Amphibacillaceae;g__Virgibacillus;s__Virgibacillus kapii	ftp://ftp.ebi.ac.uk/pub/databases/metagenomics/mgnify_genomes/human-gut/v2.0/all_genomes/MGYG0000014/MGYG000001470/genomes1/MGYG000001470.gff.gz
MGYG000001471	Isolate	99.33	0	d__Bacteria;p__Actinobacteriota;c__Actinomycetia;o__Actinomycetales;f__Bifidobacteriaceae;g__Bifidobacterium;s__Bifidobacterium gallicum	ftp://ftp.ebi.ac.uk/pub/databases/metagenomics/mgnify_genomes/human-gut/v2.0/all_genomes/MGYG0000014/MGYG000001471/genomes1/MGYG000001471.gff.gz
MGYG000001472	Isolate	99.33	2.06	d__Bacteria;p__Firmicutes;c__Bacilli;o__Bacillales_D;f__Amphibacillaceae;g__Oceanobacillus;s__Oceanobacillus jeddahense	ftp://ftp.ebi.ac.uk/pub/databases/metagenomics/mgnify_genomes/human-gut/v2.0/all_genomes/MGYG0000014/MGYG000001472/genomes1/MGYG000001472.gff.gz
MGYG000001473	Isolate	98.6	2.1	d__Bacteria;p__Firmicutes_A;c__Clostridia;o__Tissierellales;f__Sporanaerobacteraceae;g__Anaerosalibacter;s__Anaerosalibacter massiliensis	ftp://ftp.ebi.ac.uk/pub/databases/metagenomics/mgnify_genomes/human-gut/v2.0/all_genomes/MGYG0000014/MGYG000001473/genomes1/MGYG000001473.gff.gz
MGYG000001474	Isolate	98.46	1.55	d__Bacteria;p__Firmicutes_A;c__Clostridia;o__Clostridiales;f__Clostridiaceae;g__Clostridium_J;s__Clostridium_J sp000821305	ftp://ftp.ebi.ac.uk/pub/databases/metagenomics/mgnify_genomes/human-gut/v2.0/all_genomes/MGYG0000014/MGYG000001474/genomes1/MGYG000001474.gff.gz
MGYG000001475	Isolate	99.35	4.05	d__Bacteria;p__Firmicutes;c__Bacilli;o__Bacillales_B;f__DSM-18226;g__Neobacillus;s__Neobacillus rubiinfantis	ftp://ftp.ebi.ac.uk/pub/databases/metagenomics/mgnify_genomes/human-gut/v2.0/all_genomes/MGYG0000014/MGYG000001475/genomes1/MGYG000001475.gff.gz
MGYG000001476	Isolate	98.66	0.98	d__Bacteria;p__Firmicutes_A;c__Clostridia;o__Oscillospirales;f__Acutalibacteraceae;g__Caproiciproducens;s__Caproiciproducens sp000752215	ftp://ftp.ebi.ac.uk/pub/databases/metagenomics/mgnify_genomes/human-gut/v2.0/all_genomes/MGYG0000014/MGYG000001476/genomes1/MGYG000001476.gff.gz
MGYG000001477	Isolate	99.17	0.78	d__Bacteria;p__Firmicutes_A;c__Clostridia;o__Clostridiales;f__Clostridiaceae;g__Clostridium_L;s__Clostridium_L amazonitimonense	ftp://ftp.ebi.ac.uk/pub/databases/metagenomics/mgnify_genomes/human-gut/v2.0/all_genomes/MGYG0000014/MGYG000001477/genomes1/MGYG000001477.gff.gz
MGYG000001478	Isolate	99.19	0.81	d__Bacteria;p__Actinobacteriota;c__Coriobacteriia;o__Coriobacteriales;f__Coriobacteriaceae;g__Collinsella;s__Collinsella sp000763055	ftp://ftp.ebi.ac.uk/pub/databases/metagenomics/mgnify_genomes/human-gut/v2.0/all_genomes/MGYG0000014/MGYG000001478/genomes1/MGYG000001478.gff.gz
MGYG000001479	Isolate	98.39	2.35	d__Bacteria;p__Firmicutes_A;c__Clostridia;o__Clostridiales;f__Clostridiaceae;g__Clostridium_AA;s__Clostridium_AA polynesiense	ftp://ftp.ebi.ac.uk/pub/databases/metagenomics/mgnify_genomes/human-gut/v2.0/all_genomes/MGYG0000014/MGYG000001479/genomes1/MGYG000001479.gff.gz
MGYG000001480	Isolate	96.32	3.71	d__Bacteria;p__Actinobacteriota;c__Actinomycetia;o__Actinomycetales;f__Actinomycetaceae;g__Pauljensenia;s__Pauljensenia polynesiensis	ftp://ftp.ebi.ac.uk/pub/databases/metagenomics/mgnify_genomes/human-gut/v2.0/all_genomes/MGYG0000014/MGYG000001480/genomes1/MGYG000001480.gff.gz
MGYG000001481	Isolate	97.22	2.27	d__Bacteria;p__Firmicutes;c__Bacilli;o__Bacillales_B;f__DSM-18226;g__Neobacillus;s__Neobacillus sp000821085	ftp://ftp.ebi.ac.uk/pub/databases/metagenomics/mgnify_genomes/human-gut/v2.0/all_genomes/MGYG0000014/MGYG000001481/genomes1/MGYG000001481.gff.gz
MGYG000001482	Isolate	99.34	0	d__Bacteria;p__Firmicutes;c__Bacilli;o__Bacillales_A;f__Planococcaceae;g__Planococcus;s__Planococcus massiliensis	ftp://ftp.ebi.ac.uk/pub/databases/metagenomics/mgnify_genomes/human-gut/v2.0/all_genomes/MGYG0000014/MGYG000001482/genomes1/MGYG000001482.gff.gz
MGYG000001483	Isolate	98.25	0.52	d__Bacteria;p__Actinobacteriota;c__Actinomycetia;o__Propionibacteriales;f__Propionibacteriaceae;g__Arachnia;s__Arachnia massiliensis	ftp://ftp.ebi.ac.uk/pub/databases/metagenomics/mgnify_genomes/human-gut/v2.0/all_genomes/MGYG0000014/MGYG000001483/genomes1/MGYG000001483.gff.gz
MGYG000001484	Isolate	97.41	0.65	d__Bacteria;p__Actinobacteriota;c__Actinomycetia;o__Propionibacteriales;f__Propionibacteriaceae;g__Nigerium;s__Nigerium massiliense	ftp://ftp.ebi.ac.uk/pub/databases/metagenomics/mgnify_genomes/human-gut/v2.0/all_genomes/MGYG0000014/MGYG000001484/genomes1/MGYG000001484.gff.gz
MGYG000001485	Isolate	98.3	0.79	d__Bacteria;p__Proteobacteria;c__Gammaproteobacteria;o__Pseudomonadales;f__Pseudomonadaceae;g__Pseudomonas_E;s__Pseudomonas_E massiliensis	ftp://ftp.ebi.ac.uk/pub/databases/metagenomics/mgnify_genomes/human-gut/v2.0/all_genomes/MGYG0000014/MGYG000001485/genomes1/MGYG000001485.gff.gz
MGYG000001486	Isolate	99.82	2.35	d__Bacteria;p__Actinobacteriota;c__Actinomycetia;o__Actinomycetales;f__Dermatophilaceae;g__Mobilicoccus;s__Mobilicoccus massiliensis	ftp://ftp.ebi.ac.uk/pub/databases/metagenomics/mgnify_genomes/human-gut/v2.0/all_genomes/MGYG0000014/MGYG000001486/genomes1/MGYG000001486.gff.gz
MGYG000001487	Isolate	100	0	d__Bacteria;p__Firmicutes;c__Bacilli;o__Erysipelotrichales;f__Erysipelatoclostridiaceae;g__Beduini;s__Beduini massiliensis	ftp://ftp.ebi.ac.uk/pub/databases/metagenomics/mgnify_genomes/human-gut/v2.0/all_genomes/MGYG0000014/MGYG000001487/genomes1/MGYG000001487.gff.gz
MGYG000001488	Isolate	100	0.19	d__Bacteria;p__Firmicutes;c__Bacilli;o__Thermoactinomycetales;f__Thermoactinomycetaceae;g__Risungbinella;s__Risungbinella massiliensis	ftp://ftp.ebi.ac.uk/pub/databases/metagenomics/mgnify_genomes/human-gut/v2.0/all_genomes/MGYG0000014/MGYG000001488/genomes1/MGYG000001488.gff.gz
MGYG000001489	Isolate	99.62	0.38	d__Bacteria;p__Bacteroidota;c__Bacteroidia;o__Bacteroidales;f__Tannerellaceae;g__Parabacteroides;s__Parabacteroides goldsteinii	ftp://ftp.ebi.ac.uk/pub/databases/metagenomics/mgnify_genomes/human-gut/v2.0/all_genomes/MGYG0000014/MGYG000001489/genomes1/MGYG000001489.gff.gz
MGYG000001490	Isolate	100	0	d__Bacteria;p__Actinobacteriota;c__Actinomycetia;o__Actinomycetales;f__Bifidobacteriaceae;g__Bifidobacterium;s__Bifidobacterium catenulatum	ftp://ftp.ebi.ac.uk/pub/databases/metagenomics/mgnify_genomes/human-gut/v2.0/all_genomes/MGYG0000014/MGYG000001490/genomes1/MGYG000001490.gff.gz
MGYG000001491	Isolate	98.46	2.05	d__Bacteria;p__Firmicutes;c__Bacilli;o__Rubeoparvulales;f__Rubeoparvulaceae;g__Rubeoparvulum;s__Rubeoparvulum massiliense	ftp://ftp.ebi.ac.uk/pub/databases/metagenomics/mgnify_genomes/human-gut/v2.0/all_genomes/MGYG0000014/MGYG000001491/genomes1/MGYG000001491.gff.gz
MGYG000001492	Isolate	98.78	0.75	d__Bacteria;p__Firmicutes;c__Bacilli;o__Lactobacillales;f__Enterococcaceae;g__Enterococcus_C;s__Enterococcus_C massiliensis	ftp://ftp.ebi.ac.uk/pub/databases/metagenomics/mgnify_genomes/human-gut/v2.0/all_genomes/MGYG0000014/MGYG000001492/genomes1/MGYG000001492.gff.gz
MGYG000001493	Isolate	99.32	0	d__Bacteria;p__Firmicutes_A;c__Clostridia;o__Lachnospirales;f__Lachnospiraceae;g__Enterocloster;s__Enterocloster bolteae	ftp://ftp.ebi.ac.uk/pub/databases/metagenomics/mgnify_genomes/human-gut/v2.0/all_genomes/MGYG0000014/MGYG000001493/genomes1/MGYG000001493.gff.gz
MGYG000001494	Isolate	98.12	0	d__Bacteria;p__Proteobacteria;c__Gammaproteobacteria;o__Burkholderiales;f__Burkholderiaceae;g__Mesosutterella;s__Mesosutterella massiliensis	ftp://ftp.ebi.ac.uk/pub/databases/metagenomics/mgnify_genomes/human-gut/v2.0/all_genomes/MGYG0000014/MGYG000001494/genomes1/MGYG000001494.gff.gz
MGYG000001495	Isolate	99.39	0.39	d__Bacteria;p__Firmicutes_A;c__Clostridia;o__Tissierellales;f__Peptoniphilaceae;g__Anaerococcus;s__Anaerococcus jeddahensis	ftp://ftp.ebi.ac.uk/pub/databases/metagenomics/mgnify_genomes/human-gut/v2.0/all_genomes/MGYG0000014/MGYG000001495/genomes1/MGYG000001495.gff.gz
MGYG000001496	Isolate	98.64	0	d__Bacteria;p__Firmicutes_A;c__Clostridia;o__Lachnospirales;f__Lachnospiraceae;g__Extibacter;s__Extibacter sp001185345	ftp://ftp.ebi.ac.uk/pub/databases/metagenomics/mgnify_genomes/human-gut/v2.0/all_genomes/MGYG0000014/MGYG000001496/genomes1/MGYG000001496.gff.gz
MGYG000001497	Isolate	97.93	0	d__Bacteria;p__Firmicutes_A;c__Clostridia;o__Clostridiales;f__Clostridiaceae;g__Clostridium_F;s__Clostridium_F niameyense	ftp://ftp.ebi.ac.uk/pub/databases/metagenomics/mgnify_genomes/human-gut/v2.0/all_genomes/MGYG0000014/MGYG000001497/genomes1/MGYG000001497.gff.gz
MGYG000001498	Isolate	97.27	2.19	d__Bacteria;p__Firmicutes;c__Bacilli;o__Bacillales_B;f__DSM-1321;g__Bacillus_BN;s__Bacillus_BN testis	ftp://ftp.ebi.ac.uk/pub/databases/metagenomics/mgnify_genomes/human-gut/v2.0/all_genomes/MGYG0000014/MGYG000001498/genomes1/MGYG000001498.gff.gz
MGYG000001499	Isolate	99.42	0	d__Bacteria;p__Firmicutes_A;c__Clostridia;o__Lachnospirales;f__Lachnospiraceae;g__Muricomes;s__Muricomes contortus_B	ftp://ftp.ebi.ac.uk/pub/databases/metagenomics/mgnify_genomes/human-gut/v2.0/all_genomes/MGYG0000014/MGYG000001499/genomes1/MGYG000001499.gff.gz
MGYG000001500	Isolate	97.82	0	d__Bacteria;p__Firmicutes_A;c__Clostridia;o__Oscillospirales;f__Oscillospiraceae;g__Lawsonibacter;s__Lawsonibacter asaccharolyticus	ftp://ftp.ebi.ac.uk/pub/databases/metagenomics/mgnify_genomes/human-gut/v2.0/all_genomes/MGYG0000015/MGYG000001500/genomes1/MGYG000001500.gff.gz
MGYG000001501	Isolate	96.68	2.32	d__Bacteria;p__Firmicutes;c__Bacilli;o__Bacillales_B;f__Caldibacillaceae;g__Bacillus_J;s__Bacillus_J andreraoultii	ftp://ftp.ebi.ac.uk/pub/databases/metagenomics/mgnify_genomes/human-gut/v2.0/all_genomes/MGYG0000015/MGYG000001501/genomes1/MGYG000001501.gff.gz
MGYG000001502	Isolate	99.33	0	d__Bacteria;p__Firmicutes_A;c__Clostridia;o__Oscillospirales;f__Oscillospiraceae;g__Intestinimonas;s__Intestinimonas massiliensis	ftp://ftp.ebi.ac.uk/pub/databases/metagenomics/mgnify_genomes/human-gut/v2.0/all_genomes/MGYG0000015/MGYG000001502/genomes1/MGYG000001502.gff.gz
MGYG000001503	Isolate	100	0	d__Bacteria;p__Bacteroidota;c__Bacteroidia;o__Bacteroidales;f__Dysgonomonadaceae;g__Fermentimonas;s__Fermentimonas caenicola	ftp://ftp.ebi.ac.uk/pub/databases/metagenomics/mgnify_genomes/human-gut/v2.0/all_genomes/MGYG0000015/MGYG000001503/genomes1/MGYG000001503.gff.gz
MGYG000001504	Isolate	98.6	2.8	d__Bacteria;p__Firmicutes_A;c__Clostridia;o__Tissierellales;f__Tepidimicrobiaceae;g__Mt11;s__Mt11 sp001282665	ftp://ftp.ebi.ac.uk/pub/databases/metagenomics/mgnify_genomes/human-gut/v2.0/all_genomes/MGYG0000015/MGYG000001504/genomes1/MGYG000001504.gff.gz
MGYG000001505	Isolate	96.95	0	d__Bacteria;p__Firmicutes_A;c__Clostridia;o__Tissierellales;f__Peptoniphilaceae;g__Kallipyga;s__Kallipyga gabonensis	ftp://ftp.ebi.ac.uk/pub/databases/metagenomics/mgnify_genomes/human-gut/v2.0/all_genomes/MGYG0000015/MGYG000001505/genomes1/MGYG000001505.gff.gz
MGYG000001506	Isolate	99.3	1.05	d__Bacteria;p__Firmicutes_A;c__Clostridia;o__Tissierellales;f__Peptoniphilaceae;g__Neofamilia;s__Neofamilia massiliensis	ftp://ftp.ebi.ac.uk/pub/databases/metagenomics/mgnify_genomes/human-gut/v2.0/all_genomes/MGYG0000015/MGYG000001506/genomes1/MGYG000001506.gff.gz
MGYG000001507	Isolate	93.89	2.06	d__Bacteria;p__Firmicutes;c__Bacilli;o__Paenibacillales;f__Paenibacillaceae;g__Paenibacillus;s__Paenibacillus ihuae	ftp://ftp.ebi.ac.uk/pub/databases/metagenomics/mgnify_genomes/human-gut/v2.0/all_genomes/MGYG0000015/MGYG000001507/genomes1/MGYG000001507.gff.gz
MGYG000001508	Isolate	99.33	0.33	d__Bacteria;p__Firmicutes;c__Bacilli;o__Bacillales_D;f__Halobacillaceae;g__Thalassobacillus;s__Thalassobacillus devorans	ftp://ftp.ebi.ac.uk/pub/databases/metagenomics/mgnify_genomes/human-gut/v2.0/all_genomes/MGYG0000015/MGYG000001508/genomes1/MGYG000001508.gff.gz
MGYG000001509	Isolate	99.51	0	d__Bacteria;p__Actinobacteriota;c__Actinomycetia;o__Actinomycetales;f__Actinomycetaceae;g__Flaviflexus;s__Flaviflexus massiliensis	ftp://ftp.ebi.ac.uk/pub/databases/metagenomics/mgnify_genomes/human-gut/v2.0/all_genomes/MGYG0000015/MGYG000001509/genomes1/MGYG000001509.gff.gz
MGYG000001510	Isolate	95.51	0	d__Bacteria;p__Firmicutes;c__Bacilli;o__Thermoactinomycetales;f__Novibacillaceae;g__Numidum;s__Numidum massiliense	ftp://ftp.ebi.ac.uk/pub/databases/metagenomics/mgnify_genomes/human-gut/v2.0/all_genomes/MGYG0000015/MGYG000001510/genomes1/MGYG000001510.gff.gz
MGYG000001511	Isolate	98.03	0.71	d__Bacteria;p__Firmicutes;c__Bacilli;o__Bacillales_E;f__Massilibacteriaceae;g__Massilibacterium;s__Massilibacterium senegalense	ftp://ftp.ebi.ac.uk/pub/databases/metagenomics/mgnify_genomes/human-gut/v2.0/all_genomes/MGYG0000015/MGYG000001511/genomes1/MGYG000001511.gff.gz
MGYG000001512	Isolate	99.5	0	d__Bacteria;p__Bacteroidota;c__Bacteroidia;o__Bacteroidales;f__Coprobacteraceae;g__Coprobacter;s__Coprobacter secundus	ftp://ftp.ebi.ac.uk/pub/databases/metagenomics/mgnify_genomes/human-gut/v2.0/all_genomes/MGYG0000015/MGYG000001512/genomes1/MGYG000001512.gff.gz
MGYG000001513	Isolate	98.25	3.64	d__Bacteria;p__Firmicutes_A;c__Clostridia;o__Clostridiales;f__Clostridiaceae;g__Clostridium_P;s__Clostridium_P massiliamazoniense	ftp://ftp.ebi.ac.uk/pub/databases/metagenomics/mgnify_genomes/human-gut/v2.0/all_genomes/MGYG0000015/MGYG000001513/genomes1/MGYG000001513.gff.gz
MGYG000001514	Isolate	99.07	0	d__Bacteria;p__Firmicutes;c__Bacilli;o__Paenibacillales;f__Paenibacillaceae;g__Paenibacillus_A;s__Paenibacillus_A ihumii	ftp://ftp.ebi.ac.uk/pub/databases/metagenomics/mgnify_genomes/human-gut/v2.0/all_genomes/MGYG0000015/MGYG000001514/genomes1/MGYG000001514.gff.gz
MGYG000001515	Isolate	98.78	0	d__Bacteria;p__Firmicutes_A;c__Clostridia;o__Tissierellales;f__Peptoniphilaceae;g__Lagierella;s__Lagierella massiliensis	ftp://ftp.ebi.ac.uk/pub/databases/metagenomics/mgnify_genomes/human-gut/v2.0/all_genomes/MGYG0000015/MGYG000001515/genomes1/MGYG000001515.gff.gz
MGYG000001516	Isolate	99.37	0	d__Bacteria;p__Firmicutes;c__Bacilli;o__Lactobacillales;f__Lactobacillaceae;g__Limosilactobacillus;s__Limosilactobacillus antri	ftp://ftp.ebi.ac.uk/pub/databases/metagenomics/mgnify_genomes/human-gut/v2.0/all_genomes/MGYG0000015/MGYG000001516/genomes1/MGYG000001516.gff.gz
MGYG000001517	Isolate	99.03	0.32	d__Bacteria;p__Firmicutes;c__Bacilli;o__Lactobacillales;f__Lactobacillaceae;g__Lactobacillus;s__Lactobacillus amylolyticus	ftp://ftp.ebi.ac.uk/pub/databases/metagenomics/mgnify_genomes/human-gut/v2.0/all_genomes/MGYG0000015/MGYG000001517/genomes1/MGYG000001517.gff.gz
MGYG000001518	Isolate	97.54	1.18	d__Bacteria;p__Firmicutes;c__Bacilli;o__Paenibacillales;f__Paenibacillaceae;g__Gorillibacterium;s__Gorillibacterium timonense	ftp://ftp.ebi.ac.uk/pub/databases/metagenomics/mgnify_genomes/human-gut/v2.0/all_genomes/MGYG0000015/MGYG000001518/genomes1/MGYG000001518.gff.gz
MGYG000001519	Isolate	99.19	0	d__Bacteria;p__Actinobacteriota;c__Coriobacteriia;o__Coriobacteriales;f__Atopobiaceae;g__Olsenella;s__Olsenella sp001457795	ftp://ftp.ebi.ac.uk/pub/databases/metagenomics/mgnify_genomes/human-gut/v2.0/all_genomes/MGYG0000015/MGYG000001519/genomes1/MGYG000001519.gff.gz
MGYG000001520	Isolate	99.57	0.67	d__Bacteria;p__Proteobacteria;c__Gammaproteobacteria;o__Burkholderiales;f__Neisseriaceae;g__Vitreoscilla;s__Vitreoscilla massiliensis	ftp://ftp.ebi.ac.uk/pub/databases/metagenomics/mgnify_genomes/human-gut/v2.0/all_genomes/MGYG0000015/MGYG000001520/genomes1/MGYG000001520.gff.gz
MGYG000001521	Isolate	97.55	0	d__Bacteria;p__Firmicutes_A;c__Clostridia;o__Tissierellales;f__Peptoniphilaceae;g__Fenollaria;s__Fenollaria timonensis	ftp://ftp.ebi.ac.uk/pub/databases/metagenomics/mgnify_genomes/human-gut/v2.0/all_genomes/MGYG0000015/MGYG000001521/genomes1/MGYG000001521.gff.gz
MGYG000001522	Isolate	99.29	0.95	d__Bacteria;p__Actinobacteriota;c__Actinomycetia;o__Actinomycetales;f__Actinomycetaceae;g__Pauljensenia;s__Pauljensenia radingae_A	ftp://ftp.ebi.ac.uk/pub/databases/metagenomics/mgnify_genomes/human-gut/v2.0/all_genomes/MGYG0000015/MGYG000001522/genomes1/MGYG000001522.gff.gz
MGYG000001523	Isolate	99.34	0.83	d__Bacteria;p__Firmicutes;c__Bacilli;o__Bacillales_D;f__Amphibacillaceae;g__Gracilibacillus;s__Gracilibacillus massiliensis	ftp://ftp.ebi.ac.uk/pub/databases/metagenomics/mgnify_genomes/human-gut/v2.0/all_genomes/MGYG0000015/MGYG000001523/genomes1/MGYG000001523.gff.gz
MGYG000001524	Isolate	99.19	0.81	d__Bacteria;p__Actinobacteriota;c__Coriobacteriia;o__Coriobacteriales;f__Eggerthellaceae;g__RUG013;s__RUG013 sp001486445	ftp://ftp.ebi.ac.uk/pub/databases/metagenomics/mgnify_genomes/human-gut/v2.0/all_genomes/MGYG0000015/MGYG000001524/genomes1/MGYG000001524.gff.gz
MGYG000001525	Isolate	99.26	1.29	d__Bacteria;p__Firmicutes;c__Bacilli;o__Paenibacillales;f__Paenibacillaceae;g__Paenibacillus_A;s__Paenibacillus_A rubinfantis	ftp://ftp.ebi.ac.uk/pub/databases/metagenomics/mgnify_genomes/human-gut/v2.0/all_genomes/MGYG0000015/MGYG000001525/genomes1/MGYG000001525.gff.gz
MGYG000001526	Isolate	99.85	0.8	d__Bacteria;p__Firmicutes;c__Bacilli;o__Paenibacillales;f__Paenibacillaceae;g__Paenibacillus_A;s__Paenibacillus_A senegalimassiliensis	ftp://ftp.ebi.ac.uk/pub/databases/metagenomics/mgnify_genomes/human-gut/v2.0/all_genomes/MGYG0000015/MGYG000001526/genomes1/MGYG000001526.gff.gz
MGYG000001527	Isolate	99.32	0.23	d__Bacteria;p__Firmicutes_A;c__Clostridia;o__Oscillospirales;f__Ruminococcaceae;g__Fournierella;s__Fournierella massiliensis	ftp://ftp.ebi.ac.uk/pub/databases/metagenomics/mgnify_genomes/human-gut/v2.0/all_genomes/MGYG0000015/MGYG000001527/genomes1/MGYG000001527.gff.gz
MGYG000001528	Isolate	99.42	0.15	d__Bacteria;p__Firmicutes_A;c__Clostridia;o__Lachnospirales;f__Lachnospiraceae;g__Mediterraneibacter;s__Mediterraneibacter massiliensis	ftp://ftp.ebi.ac.uk/pub/databases/metagenomics/mgnify_genomes/human-gut/v2.0/all_genomes/MGYG0000015/MGYG000001528/genomes1/MGYG000001528.gff.gz
MGYG000001529	Isolate	99.46	0	d__Bacteria;p__Bacteroidota;c__Bacteroidia;o__Bacteroidales;f__Marinifilaceae;g__Gabonibacter;s__Gabonibacter massiliensis	ftp://ftp.ebi.ac.uk/pub/databases/metagenomics/mgnify_genomes/human-gut/v2.0/all_genomes/MGYG0000015/MGYG000001529/genomes1/MGYG000001529.gff.gz
MGYG000001530	Isolate	99.39	0.3	d__Bacteria;p__Firmicutes_A;c__Clostridia;o__Tissierellales;f__Peptoniphilaceae;g__Anaerococcus;s__Anaerococcus rubeinfantis	ftp://ftp.ebi.ac.uk/pub/databases/metagenomics/mgnify_genomes/human-gut/v2.0/all_genomes/MGYG0000015/MGYG000001530/genomes1/MGYG000001530.gff.gz
MGYG000001531	Isolate	99.37	0	d__Bacteria;p__Firmicutes_A;c__Clostridia;o__Lachnospirales;f__Lachnospiraceae;g__Enterocloster;s__Enterocloster sp001517625	ftp://ftp.ebi.ac.uk/pub/databases/metagenomics/mgnify_genomes/human-gut/v2.0/all_genomes/MGYG0000015/MGYG000001531/genomes1/MGYG000001531.gff.gz
MGYG000001532	Isolate	99.3	0	d__Bacteria;p__Firmicutes_A;c__Clostridia;o__Tissierellales;f__Peptoniphilaceae;g__Peptoniphilus_A;s__Peptoniphilus_A phoceensis	ftp://ftp.ebi.ac.uk/pub/databases/metagenomics/mgnify_genomes/human-gut/v2.0/all_genomes/MGYG0000015/MGYG000001532/genomes1/MGYG000001532.gff.gz
MGYG000001533	Isolate	99.34	0	d__Bacteria;p__Actinobacteriota;c__Actinomycetia;o__Mycobacteriales;f__Mycobacteriaceae;g__Corynebacterium;s__Corynebacterium ammoniagenes	ftp://ftp.ebi.ac.uk/pub/databases/metagenomics/mgnify_genomes/human-gut/v2.0/all_genomes/MGYG0000015/MGYG000001533/genomes1/MGYG000001533.gff.gz
MGYG000001534	Isolate	98.7	1.3	d__Bacteria;p__Proteobacteria;c__Gammaproteobacteria;o__Xanthomonadales;f__Xanthomonadaceae;g__Xanthomonas_B;s__Xanthomonas_B massiliensis	ftp://ftp.ebi.ac.uk/pub/databases/metagenomics/mgnify_genomes/human-gut/v2.0/all_genomes/MGYG0000015/MGYG000001534/genomes1/MGYG000001534.gff.gz
MGYG000001535	Isolate	98.63	0	d__Bacteria;p__Firmicutes;c__Bacilli;o__Paenibacillales;f__Paenibacillaceae;g__Paenibacillus_A;s__Paenibacillus_A phocaensis	ftp://ftp.ebi.ac.uk/pub/databases/metagenomics/mgnify_genomes/human-gut/v2.0/all_genomes/MGYG0000015/MGYG000001535/genomes1/MGYG000001535.gff.gz
MGYG000001536	Isolate	99.67	0.33	d__Bacteria;p__Proteobacteria;c__Gammaproteobacteria;o__Enterobacterales;f__Enterobacteriaceae;g__Enterobacter_A;s__Enterobacter_A timonensis	ftp://ftp.ebi.ac.uk/pub/databases/metagenomics/mgnify_genomes/human-gut/v2.0/all_genomes/MGYG0000015/MGYG000001536/genomes1/MGYG000001536.gff.gz
MGYG000001537	Isolate	99.71	1.16	d__Bacteria;p__Actinobacteriota;c__Actinomycetia;o__Actinomycetales;f__Cellulomonadaceae;g__Cellulomonas;s__Cellulomonas timonensis	ftp://ftp.ebi.ac.uk/pub/databases/metagenomics/mgnify_genomes/human-gut/v2.0/all_genomes/MGYG0000015/MGYG000001537/genomes1/MGYG000001537.gff.gz
MGYG000001538	Isolate	99.19	0	d__Bacteria;p__Actinobacteriota;c__Coriobacteriia;o__Coriobacteriales;f__Coriobacteriaceae;g__Collinsella;s__Collinsella ihuae	ftp://ftp.ebi.ac.uk/pub/databases/metagenomics/mgnify_genomes/human-gut/v2.0/all_genomes/MGYG0000015/MGYG000001538/genomes1/MGYG000001538.gff.gz
MGYG000001539	Isolate	98.66	0.34	d__Bacteria;p__Firmicutes_A;c__Clostridia;o__Oscillospirales;f__Acutalibacteraceae;g__Acutalibacter;s__Acutalibacter timonensis	ftp://ftp.ebi.ac.uk/pub/databases/metagenomics/mgnify_genomes/human-gut/v2.0/all_genomes/MGYG0000015/MGYG000001539/genomes1/MGYG000001539.gff.gz
MGYG000001540	Isolate	95.92	1.01	d__Bacteria;p__Actinobacteriota;c__Actinomycetia;o__Mycobacteriales;f__Mycobacteriaceae;g__Corynebacterium;s__Corynebacterium provencense	ftp://ftp.ebi.ac.uk/pub/databases/metagenomics/mgnify_genomes/human-gut/v2.0/all_genomes/MGYG0000015/MGYG000001540/genomes1/MGYG000001540.gff.gz
MGYG000001541	Isolate	97.26	0	d__Bacteria;p__Firmicutes_A;c__Clostridia;o__Tissierellales;f__Peptoniphilaceae;g__Murdochiella;s__Murdochiella massiliensis	ftp://ftp.ebi.ac.uk/pub/databases/metagenomics/mgnify_genomes/human-gut/v2.0/all_genomes/MGYG0000015/MGYG000001541/genomes1/MGYG000001541.gff.gz
MGYG000001542	Isolate	99.26	0.59	d__Bacteria;p__Firmicutes;c__Bacilli;o__Paenibacillales;f__Paenibacillaceae;g__Paenibacillus_A;s__Paenibacillus_A sp900069005	ftp://ftp.ebi.ac.uk/pub/databases/metagenomics/mgnify_genomes/human-gut/v2.0/all_genomes/MGYG0000015/MGYG000001542/genomes1/MGYG000001542.gff.gz
MGYG000001543	Isolate	99.11	2.68	d__Bacteria;p__Firmicutes_A;c__Clostridia;o__Lachnospirales;f__Lachnospiraceae;g__Lachnoclostridium;s__Lachnoclostridium sp900078195	ftp://ftp.ebi.ac.uk/pub/databases/metagenomics/mgnify_genomes/human-gut/v2.0/all_genomes/MGYG0000015/MGYG000001543/genomes1/MGYG000001543.gff.gz
MGYG000001544	Isolate	99.07	1.32	d__Bacteria;p__Actinobacteriota;c__Actinomycetia;o__Mycobacteriales;f__Mycobacteriaceae;g__Corynebacterium;s__Corynebacterium bouchesdurhonense	ftp://ftp.ebi.ac.uk/pub/databases/metagenomics/mgnify_genomes/human-gut/v2.0/all_genomes/MGYG0000015/MGYG000001544/genomes1/MGYG000001544.gff.gz
MGYG000001545	Isolate	100	0	d__Bacteria;p__Actinobacteriota;c__Coriobacteriia;o__Coriobacteriales;f__Atopobiaceae;g__Olegusella;s__Olegusella massiliensis	ftp://ftp.ebi.ac.uk/pub/databases/metagenomics/mgnify_genomes/human-gut/v2.0/all_genomes/MGYG0000015/MGYG000001545/genomes1/MGYG000001545.gff.gz
MGYG000001546	Isolate	100	0	d__Bacteria;p__Bacteroidota;c__Bacteroidia;o__Bacteroidales;f__Rikenellaceae;g__Alistipes;s__Alistipes provencensis	ftp://ftp.ebi.ac.uk/pub/databases/metagenomics/mgnify_genomes/human-gut/v2.0/all_genomes/MGYG0000015/MGYG000001546/genomes1/MGYG000001546.gff.gz
MGYG000001547	Isolate	99.29	0.71	d__Bacteria;p__Firmicutes_A;c__Clostridia;o__Peptostreptococcales;f__Anaerovoracaceae;g__Emergencia;s__Emergencia timonensis	ftp://ftp.ebi.ac.uk/pub/databases/metagenomics/mgnify_genomes/human-gut/v2.0/all_genomes/MGYG0000015/MGYG000001547/genomes1/MGYG000001547.gff.gz
MGYG000001548	Isolate	99.78	0.06	d__Bacteria;p__Firmicutes;c__Bacilli;o__Paenibacillales;f__Paenibacillaceae;g__Paenibacillus_A;s__Paenibacillus_A tuaregi	ftp://ftp.ebi.ac.uk/pub/databases/metagenomics/mgnify_genomes/human-gut/v2.0/all_genomes/MGYG0000015/MGYG000001548/genomes1/MGYG000001548.gff.gz
MGYG000001549	Isolate	98.68	0.77	d__Bacteria;p__Firmicutes;c__Bacilli;o__Bacillales_D;f__Amphibacillaceae;g__Gracilibacillus;s__Gracilibacillus phocaeensis	ftp://ftp.ebi.ac.uk/pub/databases/metagenomics/mgnify_genomes/human-gut/v2.0/all_genomes/MGYG0000015/MGYG000001549/genomes1/MGYG000001549.gff.gz
MGYG000001550	Isolate	97.98	0.81	d__Bacteria;p__Firmicutes_A;c__Clostridia_A;o__Christensenellales;f__Christensenellaceae;g__Christensenella;s__Christensenella timonensis	ftp://ftp.ebi.ac.uk/pub/databases/metagenomics/mgnify_genomes/human-gut/v2.0/all_genomes/MGYG0000015/MGYG000001550/genomes1/MGYG000001550.gff.gz
MGYG000001551	Isolate	99.89	0	d__Bacteria;p__Bacteroidota;c__Bacteroidia;o__Bacteroidales;f__Marinifilaceae;g__Odoribacter;s__Odoribacter massiliensis	ftp://ftp.ebi.ac.uk/pub/databases/metagenomics/mgnify_genomes/human-gut/v2.0/all_genomes/MGYG0000015/MGYG000001551/genomes1/MGYG000001551.gff.gz
MGYG000001552	Isolate	100	0	d__Bacteria;p__Bacteroidota;c__Bacteroidia;o__Bacteroidales;f__Marinifilaceae;g__Butyricimonas;s__Butyricimonas synergistica	ftp://ftp.ebi.ac.uk/pub/databases/metagenomics/mgnify_genomes/human-gut/v2.0/all_genomes/MGYG0000015/MGYG000001552/genomes1/MGYG000001552.gff.gz
MGYG000001553	Isolate	100	0.81	d__Bacteria;p__Firmicutes_A;c__Clostridia;o__Clostridiales;f__Clostridiaceae;g__Clostridium_P;s__Clostridium_P mediterraneense	ftp://ftp.ebi.ac.uk/pub/databases/metagenomics/mgnify_genomes/human-gut/v2.0/all_genomes/MGYG0000015/MGYG000001553/genomes1/MGYG000001553.gff.gz
MGYG000001554	Isolate	96.91	1.81	d__Bacteria;p__Actinobacteriota;c__Actinomycetia;o__Mycobacteriales;f__Mycobacteriaceae;g__Corynebacterium;s__Corynebacterium phoceense	ftp://ftp.ebi.ac.uk/pub/databases/metagenomics/mgnify_genomes/human-gut/v2.0/all_genomes/MGYG0000015/MGYG000001554/genomes1/MGYG000001554.gff.gz
MGYG000001555	Isolate	98.88	1.12	d__Bacteria;p__Fusobacteriota;c__Fusobacteriia;o__Fusobacteriales;f__Fusobacteriaceae;g__Fusobacterium;s__Fusobacterium massiliense	ftp://ftp.ebi.ac.uk/pub/databases/metagenomics/mgnify_genomes/human-gut/v2.0/all_genomes/MGYG0000015/MGYG000001555/genomes1/MGYG000001555.gff.gz
MGYG000001556	Isolate	100	0.8	d__Bacteria;p__Firmicutes_C;c__Negativicutes;o__Acidaminococcales;f__Acidaminococcaceae;g__Acidaminococcus;s__Acidaminococcus massiliensis	ftp://ftp.ebi.ac.uk/pub/databases/metagenomics/mgnify_genomes/human-gut/v2.0/all_genomes/MGYG0000015/MGYG000001556/genomes1/MGYG000001556.gff.gz
MGYG000001557	Isolate	97.3	1.49	d__Bacteria;p__Bacteroidota;c__Bacteroidia;o__Bacteroidales;f__Bacteroidaceae;g__F0040;s__F0040 sp900095835	ftp://ftp.ebi.ac.uk/pub/databases/metagenomics/mgnify_genomes/human-gut/v2.0/all_genomes/MGYG0000015/MGYG000001557/genomes1/MGYG000001557.gff.gz
MGYG000001558	Isolate	99.15	0.06	d__Bacteria;p__Firmicutes;c__Bacilli;o__Lactobacillales;f__Streptococcaceae;g__Streptococcus;s__Streptococcus timonensis	ftp://ftp.ebi.ac.uk/pub/databases/metagenomics/mgnify_genomes/human-gut/v2.0/all_genomes/MGYG0000015/MGYG000001558/genomes1/MGYG000001558.gff.gz
MGYG000001559	Isolate	99.4	0	d__Bacteria;p__Firmicutes_C;c__Negativicutes;o__Veillonellales;f__Megasphaeraceae;g__Anaeroglobus;s__Anaeroglobus massiliensis	ftp://ftp.ebi.ac.uk/pub/databases/metagenomics/mgnify_genomes/human-gut/v2.0/all_genomes/MGYG0000015/MGYG000001559/genomes1/MGYG000001559.gff.gz
MGYG000001560	Isolate	98.66	0	d__Bacteria;p__Firmicutes_A;c__Clostridia;o__Oscillospirales;f__Ruminococcaceae;g__Massilioclostridium;s__Massilioclostridium coli	ftp://ftp.ebi.ac.uk/pub/databases/metagenomics/mgnify_genomes/human-gut/v2.0/all_genomes/MGYG0000015/MGYG000001560/genomes1/MGYG000001560.gff.gz
MGYG000001561	Isolate	100	0	d__Bacteria;p__Firmicutes_C;c__Negativicutes;o__Veillonellales;f__Megasphaeraceae;g__Caecibacter;s__Caecibacter massiliensis	ftp://ftp.ebi.ac.uk/pub/databases/metagenomics/mgnify_genomes/human-gut/v2.0/all_genomes/MGYG0000015/MGYG000001561/genomes1/MGYG000001561.gff.gz
MGYG000001562	Isolate	100	0	d__Bacteria;p__Bacteroidota;c__Bacteroidia;o__Bacteroidales;f__Rikenellaceae;g__Alistipes;s__Alistipes timonensis	ftp://ftp.ebi.ac.uk/pub/databases/metagenomics/mgnify_genomes/human-gut/v2.0/all_genomes/MGYG0000015/MGYG000001562/genomes1/MGYG000001562.gff.gz
MGYG000001563	Isolate	97.26	0	d__Bacteria;p__Firmicutes_A;c__Clostridia;o__Tissierellales;f__Peptoniphilaceae;g__Murdochiella;s__Murdochiella vaginalis	ftp://ftp.ebi.ac.uk/pub/databases/metagenomics/mgnify_genomes/human-gut/v2.0/all_genomes/MGYG0000015/MGYG000001563/genomes1/MGYG000001563.gff.gz
MGYG000001564	MAG	98.76	0	d__Bacteria;p__Firmicutes_A;c__Clostridia;o__Lachnospirales;f__Lachnospiraceae;g__Enterocloster;s__Enterocloster clostridioformis_A	ftp://ftp.ebi.ac.uk/pub/databases/metagenomics/mgnify_genomes/human-gut/v2.0/all_genomes/MGYG0000015/MGYG000001564/genomes1/MGYG000001564.gff.gz
MGYG000001565	MAG	93.29	0	d__Bacteria;p__Firmicutes_A;c__Clostridia;o__Oscillospirales;f__Oscillospiraceae;g__CAG-103;s__CAG-103 sp900757655	ftp://ftp.ebi.ac.uk/pub/databases/metagenomics/mgnify_genomes/human-gut/v2.0/all_genomes/MGYG0000015/MGYG000001565/genomes1/MGYG000001565.gff.gz
MGYG000001567	MAG	97.98	0	d__Bacteria;p__Actinobacteriota;c__Coriobacteriia;o__Coriobacteriales;f__Coriobacteriaceae;g__Collinsella;s__	ftp://ftp.ebi.ac.uk/pub/databases/metagenomics/mgnify_genomes/human-gut/v2.0/all_genomes/MGYG0000015/MGYG000001567/genomes1/MGYG000001567.gff.gz
MGYG000001569	MAG	97.99	0	d__Bacteria;p__Firmicutes_A;c__Clostridia;o__Oscillospirales;f__Acutalibacteraceae;g__Eubacterium_R;s__Eubacterium_R coprostanoligenes	ftp://ftp.ebi.ac.uk/pub/databases/metagenomics/mgnify_genomes/human-gut/v2.0/all_genomes/MGYG0000015/MGYG000001569/genomes1/MGYG000001569.gff.gz
MGYG000001571	MAG	99.37	0	d__Bacteria;p__Firmicutes_A;c__Clostridia;o__Lachnospirales;f__Lachnospiraceae;g__Lacrimispora;s__Lacrimispora sp000526575	ftp://ftp.ebi.ac.uk/pub/databases/metagenomics/mgnify_genomes/human-gut/v2.0/all_genomes/MGYG0000015/MGYG000001571/genomes1/MGYG000001571.gff.gz
MGYG000001572	MAG	98.66	0	d__Bacteria;p__Firmicutes_A;c__Clostridia;o__Oscillospirales;f__Acutalibacteraceae;g__Eubacterium_R;s__	ftp://ftp.ebi.ac.uk/pub/databases/metagenomics/mgnify_genomes/human-gut/v2.0/all_genomes/MGYG0000015/MGYG000001572/genomes1/MGYG000001572.gff.gz
MGYG000001575	MAG	95.7	0	d__Bacteria;p__Actinobacteriota;c__Coriobacteriia;o__Coriobacteriales;f__Coriobacteriaceae;g__Collinsella;s__	ftp://ftp.ebi.ac.uk/pub/databases/metagenomics/mgnify_genomes/human-gut/v2.0/all_genomes/MGYG0000015/MGYG000001575/genomes1/MGYG000001575.gff.gz
MGYG000001576	MAG	93.96	0	d__Bacteria;p__Firmicutes_A;c__Clostridia;o__Oscillospirales;f__Oscillospiraceae;g__Dysosmobacter;s__Dysosmobacter sp014297375	ftp://ftp.ebi.ac.uk/pub/databases/metagenomics/mgnify_genomes/human-gut/v2.0/all_genomes/MGYG0000015/MGYG000001576/genomes1/MGYG000001576.gff.gz
MGYG000001577	MAG	96.99	0.47	d__Bacteria;p__Firmicutes_A;c__Clostridia;o__Peptostreptococcales;f__Anaerovoracaceae;g__CAG-238;s__CAG-238 sp900542245	ftp://ftp.ebi.ac.uk/pub/databases/metagenomics/mgnify_genomes/human-gut/v2.0/all_genomes/MGYG0000015/MGYG000001577/genomes1/MGYG000001577.gff.gz
MGYG000001578	MAG	100	0.81	d__Bacteria;p__Actinobacteriota;c__Coriobacteriia;o__Coriobacteriales;f__Coriobacteriaceae;g__Collinsella;s__	ftp://ftp.ebi.ac.uk/pub/databases/metagenomics/mgnify_genomes/human-gut/v2.0/all_genomes/MGYG0000015/MGYG000001578/genomes1/MGYG000001578.gff.gz
MGYG000001579	MAG	99.19	0.81	d__Bacteria;p__Actinobacteriota;c__Coriobacteriia;o__Coriobacteriales;f__Coriobacteriaceae;g__Collinsella;s__	ftp://ftp.ebi.ac.uk/pub/databases/metagenomics/mgnify_genomes/human-gut/v2.0/all_genomes/MGYG0000015/MGYG000001579/genomes1/MGYG000001579.gff.gz
MGYG000001581	MAG	97.58	4.11	d__Bacteria;p__Actinobacteriota;c__Coriobacteriia;o__Coriobacteriales;f__Coriobacteriaceae;g__Collinsella;s__	ftp://ftp.ebi.ac.uk/pub/databases/metagenomics/mgnify_genomes/human-gut/v2.0/all_genomes/MGYG0000015/MGYG000001581/genomes1/MGYG000001581.gff.gz
MGYG000001585	MAG	97.18	0.81	d__Bacteria;p__Actinobacteriota;c__Coriobacteriia;o__Coriobacteriales;f__Coriobacteriaceae;g__Collinsella;s__	ftp://ftp.ebi.ac.uk/pub/databases/metagenomics/mgnify_genomes/human-gut/v2.0/all_genomes/MGYG0000015/MGYG000001585/genomes1/MGYG000001585.gff.gz
MGYG000001586	MAG	98.39	0.81	d__Bacteria;p__Actinobacteriota;c__Coriobacteriia;o__Coriobacteriales;f__Coriobacteriaceae;g__Collinsella;s__	ftp://ftp.ebi.ac.uk/pub/databases/metagenomics/mgnify_genomes/human-gut/v2.0/all_genomes/MGYG0000015/MGYG000001586/genomes1/MGYG000001586.gff.gz
MGYG000001587	MAG	97.73	1.61	d__Bacteria;p__Actinobacteriota;c__Coriobacteriia;o__Coriobacteriales;f__Coriobacteriaceae;g__Collinsella;s__	ftp://ftp.ebi.ac.uk/pub/databases/metagenomics/mgnify_genomes/human-gut/v2.0/all_genomes/MGYG0000015/MGYG000001587/genomes1/MGYG000001587.gff.gz
MGYG000001588	MAG	98.99	0	d__Bacteria;p__Actinobacteriota;c__Coriobacteriia;o__Coriobacteriales;f__Coriobacteriaceae;g__Collinsella;s__	ftp://ftp.ebi.ac.uk/pub/databases/metagenomics/mgnify_genomes/human-gut/v2.0/all_genomes/MGYG0000015/MGYG000001588/genomes1/MGYG000001588.gff.gz
MGYG000001589	MAG	100	0	d__Bacteria;p__Synergistota;c__Synergistia;o__Synergistales;f__Dethiosulfovibrionaceae;g__Pyramidobacter;s__Pyramidobacter piscolens	ftp://ftp.ebi.ac.uk/pub/databases/metagenomics/mgnify_genomes/human-gut/v2.0/all_genomes/MGYG0000015/MGYG000001589/genomes1/MGYG000001589.gff.gz
MGYG000001590	MAG	92.6	0.79	d__Bacteria;p__Desulfobacterota;c__Desulfovibrionia;o__Desulfovibrionales;f__Desulfovibrionaceae;g__Desulfovibrio;s__Desulfovibrio sp900547595	ftp://ftp.ebi.ac.uk/pub/databases/metagenomics/mgnify_genomes/human-gut/v2.0/all_genomes/MGYG0000015/MGYG000001590/genomes1/MGYG000001590.gff.gz
MGYG000001591	MAG	96.07	0.58	d__Bacteria;p__Bacteroidota;c__Bacteroidia;o__Bacteroidales;f__Tannerellaceae;g__Parabacteroides;s__Parabacteroides timonensis	ftp://ftp.ebi.ac.uk/pub/databases/metagenomics/mgnify_genomes/human-gut/v2.0/all_genomes/MGYG0000015/MGYG000001591/genomes1/MGYG000001591.gff.gz
MGYG000001592	MAG	97.99	0.04	d__Bacteria;p__Firmicutes_A;c__Clostridia;o__Oscillospirales;f__Oscillospiraceae;g__Intestinimonas;s__Intestinimonas sp900540545	ftp://ftp.ebi.ac.uk/pub/databases/metagenomics/mgnify_genomes/human-gut/v2.0/all_genomes/MGYG0000015/MGYG000001592/genomes1/MGYG000001592.gff.gz
MGYG000001593	MAG	96.5	1.81	d__Bacteria;p__Firmicutes_A;c__Clostridia_A;o__Christensenellales;f__Christensenellaceae;g__Christensenella;s__Christensenella hongkongensis	ftp://ftp.ebi.ac.uk/pub/databases/metagenomics/mgnify_genomes/human-gut/v2.0/all_genomes/MGYG0000015/MGYG000001593/genomes1/MGYG000001593.gff.gz
MGYG000001594	MAG	90.5	0.84	d__Bacteria;p__Firmicutes_A;c__Clostridia;o__Lachnospirales;f__Lachnospiraceae;g__Blautia_A;s__	ftp://ftp.ebi.ac.uk/pub/databases/metagenomics/mgnify_genomes/human-gut/v2.0/all_genomes/MGYG0000015/MGYG000001594/genomes1/MGYG000001594.gff.gz
MGYG000001595	MAG	100	0	d__Bacteria;p__Fusobacteriota;c__Fusobacteriia;o__Fusobacteriales;f__Fusobacteriaceae;g__Fusobacterium_B;s__Fusobacterium_B sp900545035	ftp://ftp.ebi.ac.uk/pub/databases/metagenomics/mgnify_genomes/human-gut/v2.0/all_genomes/MGYG0000015/MGYG000001595/genomes1/MGYG000001595.gff.gz
MGYG000001596	MAG	97.82	0.96	d__Bacteria;p__Firmicutes_A;c__Clostridia;o__Lachnospirales;f__Lachnospiraceae;g__Blautia;s__Blautia sp900543715	ftp://ftp.ebi.ac.uk/pub/databases/metagenomics/mgnify_genomes/human-gut/v2.0/all_genomes/MGYG0000015/MGYG000001596/genomes1/MGYG000001596.gff.gz
MGYG000001597	MAG	95.13	0.34	d__Bacteria;p__Firmicutes_A;c__Clostridia;o__Oscillospirales;f__Ruminococcaceae;g__UBA866;s__UBA866 sp900543295	ftp://ftp.ebi.ac.uk/pub/databases/metagenomics/mgnify_genomes/human-gut/v2.0/all_genomes/MGYG0000015/MGYG000001597/genomes1/MGYG000001597.gff.gz
MGYG000001598	MAG	93.83	1.34	d__Bacteria;p__Firmicutes_A;c__Clostridia;o__Oscillospirales;f__Oscillospiraceae;g__Lawsonibacter;s__Lawsonibacter sp900553135	ftp://ftp.ebi.ac.uk/pub/databases/metagenomics/mgnify_genomes/human-gut/v2.0/all_genomes/MGYG0000015/MGYG000001598/genomes1/MGYG000001598.gff.gz
MGYG000001599	MAG	95.92	0.52	d__Bacteria;p__Bacteroidota;c__Bacteroidia;o__Bacteroidales;f__Bacteroidaceae;g__Phocaeicola;s__Phocaeicola sp900544075	ftp://ftp.ebi.ac.uk/pub/databases/metagenomics/mgnify_genomes/human-gut/v2.0/all_genomes/MGYG0000015/MGYG000001599/genomes1/MGYG000001599.gff.gz
MGYG000001601	MAG	95.8	0.7	d__Bacteria;p__Firmicutes_A;c__Clostridia;o__Peptostreptococcales;f__Peptostreptococcaceae;g__Peptostreptococcus;s__Peptostreptococcus russellii_A	ftp://ftp.ebi.ac.uk/pub/databases/metagenomics/mgnify_genomes/human-gut/v2.0/all_genomes/MGYG0000016/MGYG000001601/genomes1/MGYG000001601.gff.gz
MGYG000001602	MAG	91.88	0.64	d__Bacteria;p__Firmicutes_A;c__Clostridia;o__Lachnospirales;f__Lachnospiraceae;g__Blautia;s__Blautia sp900547685	ftp://ftp.ebi.ac.uk/pub/databases/metagenomics/mgnify_genomes/human-gut/v2.0/all_genomes/MGYG0000016/MGYG000001602/genomes1/MGYG000001602.gff.gz
MGYG000001603	MAG	93.8	0.32	d__Bacteria;p__Firmicutes_A;c__Clostridia;o__Lachnospirales;f__Lachnospiraceae;g__UMGS1370;s__UMGS1370 sp900551135	ftp://ftp.ebi.ac.uk/pub/databases/metagenomics/mgnify_genomes/human-gut/v2.0/all_genomes/MGYG0000016/MGYG000001603/genomes1/MGYG000001603.gff.gz
MGYG000001604	MAG	98.47	0	d__Bacteria;p__Bacteroidota;c__Bacteroidia;o__Bacteroidales;f__Barnesiellaceae;g__Barnesiella;s__Barnesiella sp002159975	ftp://ftp.ebi.ac.uk/pub/databases/metagenomics/mgnify_genomes/human-gut/v2.0/all_genomes/MGYG0000016/MGYG000001604/genomes1/MGYG000001604.gff.gz
MGYG000001605	MAG	100	0	d__Bacteria;p__Actinobacteriota;c__Coriobacteriia;o__Coriobacteriales;f__Coriobacteriaceae;g__Enorma;s__Enorma sp900538305	ftp://ftp.ebi.ac.uk/pub/databases/metagenomics/mgnify_genomes/human-gut/v2.0/all_genomes/MGYG0000016/MGYG000001605/genomes1/MGYG000001605.gff.gz
MGYG000001606	MAG	99.37	0.21	d__Bacteria;p__Firmicutes_A;c__Clostridia;o__Lachnospirales;f__Lachnospiraceae;g__Enterocloster;s__Enterocloster sp900547035	ftp://ftp.ebi.ac.uk/pub/databases/metagenomics/mgnify_genomes/human-gut/v2.0/all_genomes/MGYG0000016/MGYG000001606/genomes1/MGYG000001606.gff.gz
MGYG000001607	MAG	92.4	0.29	d__Bacteria;p__Firmicutes_A;c__Clostridia;o__Lachnospirales;f__Lachnospiraceae;g__Dorea_B;s__Dorea_B phocaeensis	ftp://ftp.ebi.ac.uk/pub/databases/metagenomics/mgnify_genomes/human-gut/v2.0/all_genomes/MGYG0000016/MGYG000001607/genomes1/MGYG000001607.gff.gz
MGYG000001608	MAG	99.46	0.18	d__Bacteria;p__Bacteroidota;c__Bacteroidia;o__Bacteroidales;f__Marinifilaceae;g__Gabonibacter;s__Gabonibacter sp900543425	ftp://ftp.ebi.ac.uk/pub/databases/metagenomics/mgnify_genomes/human-gut/v2.0/all_genomes/MGYG0000016/MGYG000001608/genomes1/MGYG000001608.gff.gz
MGYG000001609	MAG	100	0	d__Bacteria;p__Synergistota;c__Synergistia;o__Synergistales;f__Synergistaceae;g__Cloacibacillus;s__Cloacibacillus porcorum	ftp://ftp.ebi.ac.uk/pub/databases/metagenomics/mgnify_genomes/human-gut/v2.0/all_genomes/MGYG0000016/MGYG000001609/genomes1/MGYG000001609.gff.gz
MGYG000001611	MAG	95.3	0.67	d__Bacteria;p__Firmicutes_A;c__Clostridia;o__Oscillospirales;f__Ruminococcaceae;g__Phocea;s__Phocea massiliensis	ftp://ftp.ebi.ac.uk/pub/databases/metagenomics/mgnify_genomes/human-gut/v2.0/all_genomes/MGYG0000016/MGYG000001611/genomes1/MGYG000001611.gff.gz
MGYG000001613	MAG	96.11	0	d__Bacteria;p__Firmicutes_C;c__Negativicutes;o__Veillonellales;f__Dialisteraceae;g__Allisonella;s__Allisonella pneumosintes	ftp://ftp.ebi.ac.uk/pub/databases/metagenomics/mgnify_genomes/human-gut/v2.0/all_genomes/MGYG0000016/MGYG000001613/genomes1/MGYG000001613.gff.gz
MGYG000001614	MAG	91.77	0	d__Bacteria;p__Proteobacteria;c__Gammaproteobacteria;o__Burkholderiales;f__Burkholderiaceae;g__CAG-521;s__CAG-521 sp002329575	ftp://ftp.ebi.ac.uk/pub/databases/metagenomics/mgnify_genomes/human-gut/v2.0/all_genomes/MGYG0000016/MGYG000001614/genomes1/MGYG000001614.gff.gz
MGYG000001615	MAG	98.77	3.07	d__Bacteria;p__Firmicutes_A;c__Clostridia;o__Lachnospirales;f__Lachnospiraceae;g__Eisenbergiella;s__Eisenbergiella sp900548905	ftp://ftp.ebi.ac.uk/pub/databases/metagenomics/mgnify_genomes/human-gut/v2.0/all_genomes/MGYG0000016/MGYG000001615/genomes1/MGYG000001615.gff.gz
MGYG000001616	MAG	98.15	0.67	d__Bacteria;p__Firmicutes_A;c__Clostridia;o__Oscillospirales;f__Oscillospiraceae;g__Dysosmobacter;s__Dysosmobacter sp900544955	ftp://ftp.ebi.ac.uk/pub/databases/metagenomics/mgnify_genomes/human-gut/v2.0/all_genomes/MGYG0000016/MGYG000001616/genomes1/MGYG000001616.gff.gz
MGYG000001618	MAG	95.8	0	d__Bacteria;p__Firmicutes_A;c__Clostridia;o__Peptostreptococcales;f__Peptostreptococcaceae;g__Peptostreptococcus;s__Peptostreptococcus russellii	ftp://ftp.ebi.ac.uk/pub/databases/metagenomics/mgnify_genomes/human-gut/v2.0/all_genomes/MGYG0000016/MGYG000001618/genomes1/MGYG000001618.gff.gz
MGYG000001619	MAG	98.89	0	d__Bacteria;p__Firmicutes_A;c__Clostridia;o__Lachnospirales;f__Lachnospiraceae;g__UBA9502;s__UBA9502 sp900540335	ftp://ftp.ebi.ac.uk/pub/databases/metagenomics/mgnify_genomes/human-gut/v2.0/all_genomes/MGYG0000016/MGYG000001619/genomes1/MGYG000001619.gff.gz
MGYG000001622	MAG	96.2	1.27	d__Bacteria;p__Firmicutes_A;c__Clostridia;o__Lachnospirales;f__Lachnospiraceae;g__Enterocloster;s__Enterocloster sp900549235	ftp://ftp.ebi.ac.uk/pub/databases/metagenomics/mgnify_genomes/human-gut/v2.0/all_genomes/MGYG0000016/MGYG000001622/genomes1/MGYG000001622.gff.gz
MGYG000001623	MAG	98.83	0.7	d__Bacteria;p__Firmicutes_A;c__Clostridia;o__Peptostreptococcales;f__Peptostreptococcaceae;g__Terrisporobacter;s__Terrisporobacter othiniensis	ftp://ftp.ebi.ac.uk/pub/databases/metagenomics/mgnify_genomes/human-gut/v2.0/all_genomes/MGYG0000016/MGYG000001623/genomes1/MGYG000001623.gff.gz
MGYG000001624	MAG	97.65	0.18	d__Bacteria;p__Proteobacteria;c__Gammaproteobacteria;o__Enterobacterales;f__Enterobacteriaceae;g__Proteus;s__Proteus cibarius	ftp://ftp.ebi.ac.uk/pub/databases/metagenomics/mgnify_genomes/human-gut/v2.0/all_genomes/MGYG0000016/MGYG000001624/genomes1/MGYG000001624.gff.gz
MGYG000001626	MAG	98.78	1.5	d__Bacteria;p__Firmicutes_C;c__Negativicutes;o__Acidaminococcales;f__Acidaminococcaceae;g__Phascolarctobacterium;s__Phascolarctobacterium sp900544795	ftp://ftp.ebi.ac.uk/pub/databases/metagenomics/mgnify_genomes/human-gut/v2.0/all_genomes/MGYG0000016/MGYG000001626/genomes1/MGYG000001626.gff.gz
MGYG000001627	MAG	98.3	0	d__Bacteria;p__Firmicutes_A;c__Clostridia;o__Oscillospirales;f__Ruminococcaceae;g__Gemmiger;s__Gemmiger sp900539695	ftp://ftp.ebi.ac.uk/pub/databases/metagenomics/mgnify_genomes/human-gut/v2.0/all_genomes/MGYG0000016/MGYG000001627/genomes1/MGYG000001627.gff.gz
MGYG000001628	MAG	94.35	1.08	d__Bacteria;p__Actinobacteriota;c__Coriobacteriia;o__Coriobacteriales;f__Coriobacteriaceae;g__Collinsella;s__Collinsella sp900549345	ftp://ftp.ebi.ac.uk/pub/databases/metagenomics/mgnify_genomes/human-gut/v2.0/all_genomes/MGYG0000016/MGYG000001628/genomes1/MGYG000001628.gff.gz
MGYG000001629	MAG	95.81	0.3	d__Bacteria;p__Firmicutes_C;c__Negativicutes;o__Acidaminococcales;f__Acidaminococcaceae;g__Phascolarctobacterium_A;s__Phascolarctobacterium_A sp900552005	ftp://ftp.ebi.ac.uk/pub/databases/metagenomics/mgnify_genomes/human-gut/v2.0/all_genomes/MGYG0000016/MGYG000001629/genomes1/MGYG000001629.gff.gz
MGYG000001630	MAG	95.43	0	d__Bacteria;p__Bacteroidota;c__Bacteroidia;o__Bacteroidales;f__Bacteroidaceae;g__Prevotellamassilia;s__Prevotellamassilia sp900542795	ftp://ftp.ebi.ac.uk/pub/databases/metagenomics/mgnify_genomes/human-gut/v2.0/all_genomes/MGYG0000016/MGYG000001630/genomes1/MGYG000001630.gff.gz
MGYG000001631	MAG	96.01	1.48	d__Bacteria;p__Desulfobacterota;c__Desulfovibrionia;o__Desulfovibrionales;f__Desulfovibrionaceae;g__Bilophila;s__Bilophila sp900553145	ftp://ftp.ebi.ac.uk/pub/databases/metagenomics/mgnify_genomes/human-gut/v2.0/all_genomes/MGYG0000016/MGYG000001631/genomes1/MGYG000001631.gff.gz
MGYG000001633	MAG	95.74	0	d__Bacteria;p__Bacteroidota;c__Bacteroidia;o__Bacteroidales;f__UBA932;g__RC9;s__RC9 sp000435075	ftp://ftp.ebi.ac.uk/pub/databases/metagenomics/mgnify_genomes/human-gut/v2.0/all_genomes/MGYG0000016/MGYG000001633/genomes1/MGYG000001633.gff.gz
MGYG000001634	MAG	98.39	1.61	d__Bacteria;p__Actinobacteriota;c__Coriobacteriia;o__Coriobacteriales;f__Coriobacteriaceae;g__Collinsella;s__Collinsella sp003469205	ftp://ftp.ebi.ac.uk/pub/databases/metagenomics/mgnify_genomes/human-gut/v2.0/all_genomes/MGYG0000016/MGYG000001634/genomes1/MGYG000001634.gff.gz
MGYG000001635	MAG	100	0	d__Bacteria;p__Firmicutes;c__Bacilli;o__Erysipelotrichales;f__Erysipelatoclostridiaceae;g__Longibaculum;s__Longibaculum sp900538465	ftp://ftp.ebi.ac.uk/pub/databases/metagenomics/mgnify_genomes/human-gut/v2.0/all_genomes/MGYG0000016/MGYG000001635/genomes1/MGYG000001635.gff.gz
MGYG000001637	MAG	96.86	0	d__Bacteria;p__Firmicutes_A;c__Clostridia;o__Lachnospirales;f__Lachnospiraceae;g__Agathobacter;s__Agathobacter sp900543445	ftp://ftp.ebi.ac.uk/pub/databases/metagenomics/mgnify_genomes/human-gut/v2.0/all_genomes/MGYG0000016/MGYG000001637/genomes1/MGYG000001637.gff.gz
MGYG000001639	Isolate	99.25	0	d__Archaea;p__Halobacteriota;c__Halobacteria;o__Halobacteriales;f__Haloferacaceae;g__Haloferax;s__Haloferax massiliensis	ftp://ftp.ebi.ac.uk/pub/databases/metagenomics/mgnify_genomes/human-gut/v2.0/all_genomes/MGYG0000016/MGYG000001639/genomes1/MGYG000001639.gff.gz
MGYG000001640	MAG	97.68	1.13	d__Bacteria;p__Bacteroidota;c__Bacteroidia;o__Bacteroidales;f__Muribaculaceae;g__Duncaniella;s__Duncaniella sp900549445	ftp://ftp.ebi.ac.uk/pub/databases/metagenomics/mgnify_genomes/human-gut/v2.0/all_genomes/MGYG0000016/MGYG000001640/genomes1/MGYG000001640.gff.gz
MGYG000001641	MAG	96.29	0.5	d__Bacteria;p__Bacteroidota;c__Bacteroidia;o__Bacteroidales;f__Muribaculaceae;g__CAG-485;s__CAG-485 sp900760815	ftp://ftp.ebi.ac.uk/pub/databases/metagenomics/mgnify_genomes/human-gut/v2.0/all_genomes/MGYG0000016/MGYG000001641/genomes1/MGYG000001641.gff.gz
MGYG000001642	MAG	97.98	0.81	d__Bacteria;p__Actinobacteriota;c__Coriobacteriia;o__Coriobacteriales;f__Coriobacteriaceae;g__Collinsella;s__	ftp://ftp.ebi.ac.uk/pub/databases/metagenomics/mgnify_genomes/human-gut/v2.0/all_genomes/MGYG0000016/MGYG000001642/genomes1/MGYG000001642.gff.gz
MGYG000001643	MAG	96.4	1.21	d__Bacteria;p__Bacteroidota;c__Bacteroidia;o__Bacteroidales;f__Muribaculaceae;g__CAG-485;s__	ftp://ftp.ebi.ac.uk/pub/databases/metagenomics/mgnify_genomes/human-gut/v2.0/all_genomes/MGYG0000016/MGYG000001643/genomes1/MGYG000001643.gff.gz
MGYG000001644	MAG	97.55	1.32	d__Bacteria;p__Bacteroidota;c__Bacteroidia;o__Bacteroidales;f__Muribaculaceae;g__UBA7173;s__UBA7173 sp900759895	ftp://ftp.ebi.ac.uk/pub/databases/metagenomics/mgnify_genomes/human-gut/v2.0/all_genomes/MGYG0000016/MGYG000001644/genomes1/MGYG000001644.gff.gz
MGYG000001645	MAG	97.15	1.74	d__Bacteria;p__Firmicutes_A;c__Clostridia;o__Lachnospirales;f__Lachnospiraceae;g__Eubacterium_G;s__Eubacterium_G sp900550135	ftp://ftp.ebi.ac.uk/pub/databases/metagenomics/mgnify_genomes/human-gut/v2.0/all_genomes/MGYG0000016/MGYG000001645/genomes1/MGYG000001645.gff.gz
MGYG000001648	MAG	91.29	2.25	d__Bacteria;p__Firmicutes;c__Bacilli;o__RF39;f__UBA660;g__CAG-594;s__CAG-594 sp900759985	ftp://ftp.ebi.ac.uk/pub/databases/metagenomics/mgnify_genomes/human-gut/v2.0/all_genomes/MGYG0000016/MGYG000001648/genomes1/MGYG000001648.gff.gz
MGYG000001649	MAG	95.3	0.67	d__Bacteria;p__Firmicutes_A;c__Clostridia;o__Oscillospirales;f__Ruminococcaceae;g__UBA1409;s__UBA1409 sp900760125	ftp://ftp.ebi.ac.uk/pub/databases/metagenomics/mgnify_genomes/human-gut/v2.0/all_genomes/MGYG0000016/MGYG000001649/genomes1/MGYG000001649.gff.gz
MGYG000001651	MAG	98.23	0.71	d__Bacteria;p__Firmicutes_A;c__Clostridia;o__Peptostreptococcales;f__Anaerovoracaceae;g__UBA1191;s__UBA1191 sp900545775	ftp://ftp.ebi.ac.uk/pub/databases/metagenomics/mgnify_genomes/human-gut/v2.0/all_genomes/MGYG0000016/MGYG000001651/genomes1/MGYG000001651.gff.gz
MGYG000001652	MAG	93.69	1.41	d__Bacteria;p__Firmicutes_A;c__Clostridia;o__Lachnospirales;f__Lachnospiraceae;g__V9D3004;s__V9D3004 sp002349525	ftp://ftp.ebi.ac.uk/pub/databases/metagenomics/mgnify_genomes/human-gut/v2.0/all_genomes/MGYG0000016/MGYG000001652/genomes1/MGYG000001652.gff.gz
MGYG000001653	MAG	98.04	0.81	d__Bacteria;p__Actinobacteriota;c__Coriobacteriia;o__Coriobacteriales;f__Coriobacteriaceae;g__Collinsella;s__Collinsella sp900760325	ftp://ftp.ebi.ac.uk/pub/databases/metagenomics/mgnify_genomes/human-gut/v2.0/all_genomes/MGYG0000016/MGYG000001653/genomes1/MGYG000001653.gff.gz
MGYG000001655	MAG	97.85	0.05	d__Bacteria;p__Bacteroidota;c__Bacteroidia;o__Bacteroidales;f__Marinifilaceae;g__Butyricimonas;s__Butyricimonas faecalis	ftp://ftp.ebi.ac.uk/pub/databases/metagenomics/mgnify_genomes/human-gut/v2.0/all_genomes/MGYG0000016/MGYG000001655/genomes1/MGYG000001655.gff.gz
MGYG000001656	MAG	96.77	1.08	d__Bacteria;p__Actinobacteriota;c__Coriobacteriia;o__Coriobacteriales;f__Coriobacteriaceae;g__Collinsella;s__Collinsella sp900543515	ftp://ftp.ebi.ac.uk/pub/databases/metagenomics/mgnify_genomes/human-gut/v2.0/all_genomes/MGYG0000016/MGYG000001656/genomes1/MGYG000001656.gff.gz
MGYG000001657	MAG	91.22	0.48	d__Bacteria;p__Bacteroidota;c__Bacteroidia;o__Bacteroidales;f__UBA932;g__RC9;s__RC9 sp900760425	ftp://ftp.ebi.ac.uk/pub/databases/metagenomics/mgnify_genomes/human-gut/v2.0/all_genomes/MGYG0000016/MGYG000001657/genomes1/MGYG000001657.gff.gz
MGYG000001658	MAG	94.44	1.15	d__Bacteria;p__Firmicutes_A;c__Clostridia_A;o__Christensenellales;f__CAG-74;g__SFFH01;s__SFFH01 sp900548125	ftp://ftp.ebi.ac.uk/pub/databases/metagenomics/mgnify_genomes/human-gut/v2.0/all_genomes/MGYG0000016/MGYG000001658/genomes1/MGYG000001658.gff.gz
MGYG000001659	MAG	92.94	0.19	d__Bacteria;p__Bacteroidota;c__Bacteroidia;o__Bacteroidales;f__Bacteroidaceae;g__Paraprevotella;s__Paraprevotella sp900760455	ftp://ftp.ebi.ac.uk/pub/databases/metagenomics/mgnify_genomes/human-gut/v2.0/all_genomes/MGYG0000016/MGYG000001659/genomes1/MGYG000001659.gff.gz
MGYG000001660	MAG	94.22	0.89	d__Bacteria;p__Firmicutes_A;c__Clostridia;o__Lachnospirales;f__CAG-274;g__HGM11788;s__HGM11788 sp900760465	ftp://ftp.ebi.ac.uk/pub/databases/metagenomics/mgnify_genomes/human-gut/v2.0/all_genomes/MGYG0000016/MGYG000001660/genomes1/MGYG000001660.gff.gz
MGYG000001661	MAG	96.64	0.09	d__Bacteria;p__Bacteroidota;c__Bacteroidia;o__Bacteroidales;f__Bacteroidaceae;g__Bacteroides;s__Bacteroides gallinarum	ftp://ftp.ebi.ac.uk/pub/databases/metagenomics/mgnify_genomes/human-gut/v2.0/all_genomes/MGYG0000016/MGYG000001661/genomes1/MGYG000001661.gff.gz
MGYG000001663	MAG	99.97	0	d__Bacteria;p__Bacteroidota;c__Bacteroidia;o__Bacteroidales;f__Rikenellaceae;g__Alistipes;s__Alistipes sp900760675	ftp://ftp.ebi.ac.uk/pub/databases/metagenomics/mgnify_genomes/human-gut/v2.0/all_genomes/MGYG0000016/MGYG000001663/genomes1/MGYG000001663.gff.gz
MGYG000001664	MAG	96.92	0.75	d__Bacteria;p__Bacteroidota;c__Bacteroidia;o__Bacteroidales;f__Muribaculaceae;g__CAG-485;s__CAG-485 sp900760735	ftp://ftp.ebi.ac.uk/pub/databases/metagenomics/mgnify_genomes/human-gut/v2.0/all_genomes/MGYG0000016/MGYG000001664/genomes1/MGYG000001664.gff.gz
MGYG000001665	MAG	95.69	2.1	d__Bacteria;p__Firmicutes_A;c__Clostridia_A;o__Christensenellales;f__QALW01;g__UMGS1322;s__UMGS1322 sp900550765	ftp://ftp.ebi.ac.uk/pub/databases/metagenomics/mgnify_genomes/human-gut/v2.0/all_genomes/MGYG0000016/MGYG000001665/genomes1/MGYG000001665.gff.gz
MGYG000001666	MAG	94.68	2.01	d__Bacteria;p__Bacteroidota;c__Bacteroidia;o__Bacteroidales;f__Muribaculaceae;g__CAG-873;s__	ftp://ftp.ebi.ac.uk/pub/databases/metagenomics/mgnify_genomes/human-gut/v2.0/all_genomes/MGYG0000016/MGYG000001666/genomes1/MGYG000001666.gff.gz
MGYG000001669	MAG	97.38	0	d__Bacteria;p__Firmicutes;c__Bacilli;o__RFN20;f__CAG-288;g__UBA7642;s__UBA7642 sp900539865	ftp://ftp.ebi.ac.uk/pub/databases/metagenomics/mgnify_genomes/human-gut/v2.0/all_genomes/MGYG0000016/MGYG000001669/genomes1/MGYG000001669.gff.gz
MGYG000001671	MAG	98.11	3.19	d__Bacteria;p__Firmicutes_A;c__Clostridia;o__UMGS1840;f__UMGS1840;g__HGM11507;s__HGM11507 sp900761005	ftp://ftp.ebi.ac.uk/pub/databases/metagenomics/mgnify_genomes/human-gut/v2.0/all_genomes/MGYG0000016/MGYG000001671/genomes1/MGYG000001671.gff.gz
MGYG000001672	MAG	92.7	0.56	d__Bacteria;p__Firmicutes;c__Bacilli;o__RF39;f__UBA660;g__UMGS995;s__UMGS995 sp900547465	ftp://ftp.ebi.ac.uk/pub/databases/metagenomics/mgnify_genomes/human-gut/v2.0/all_genomes/MGYG0000016/MGYG000001672/genomes1/MGYG000001672.gff.gz
MGYG000001673	MAG	94.58	0	d__Bacteria;p__Firmicutes_A;c__Clostridia;o__UBA1212;f__UBA1255;g__UMGS1537;s__UMGS1537 sp900552695	ftp://ftp.ebi.ac.uk/pub/databases/metagenomics/mgnify_genomes/human-gut/v2.0/all_genomes/MGYG0000016/MGYG000001673/genomes1/MGYG000001673.gff.gz
MGYG000001675	MAG	97.31	0	d__Bacteria;p__Firmicutes_A;c__Clostridia_A;o__Christensenellales;f__CAG-138;g__UBA1685;s__UBA1685 sp900546845	ftp://ftp.ebi.ac.uk/pub/databases/metagenomics/mgnify_genomes/human-gut/v2.0/all_genomes/MGYG0000016/MGYG000001675/genomes1/MGYG000001675.gff.gz
MGYG000001676	MAG	91.01	2.81	d__Bacteria;p__Firmicutes;c__Bacilli;o__RF39;f__UBA660;g__RUG705;s__RUG705 sp900759875	ftp://ftp.ebi.ac.uk/pub/databases/metagenomics/mgnify_genomes/human-gut/v2.0/all_genomes/MGYG0000016/MGYG000001676/genomes1/MGYG000001676.gff.gz
MGYG000001680	MAG	90.83	0.02	d__Bacteria;p__Firmicutes_A;c__Clostridia_A;o__Christensenellales;f__CAG-552;g__UBA10677;s__UBA10677 sp900553005	ftp://ftp.ebi.ac.uk/pub/databases/metagenomics/mgnify_genomes/human-gut/v2.0/all_genomes/MGYG0000016/MGYG000001680/genomes1/MGYG000001680.gff.gz
MGYG000001681	MAG	91.28	0	d__Bacteria;p__Firmicutes_A;c__Clostridia;o__Oscillospirales;f__Ruminococcaceae;g__Ruminococcus;s__Ruminococcus sp900761275	ftp://ftp.ebi.ac.uk/pub/databases/metagenomics/mgnify_genomes/human-gut/v2.0/all_genomes/MGYG0000016/MGYG000001681/genomes1/MGYG000001681.gff.gz
MGYG000001682	MAG	96.39	0.38	d__Bacteria;p__Bacteroidota;c__Bacteroidia;o__Bacteroidales;f__Muribaculaceae;g__Paramuribaculum;s__Paramuribaculum sp900760855	ftp://ftp.ebi.ac.uk/pub/databases/metagenomics/mgnify_genomes/human-gut/v2.0/all_genomes/MGYG0000016/MGYG000001682/genomes1/MGYG000001682.gff.gz
MGYG000001685	MAG	97.32	0	d__Bacteria;p__Firmicutes_A;c__Clostridia;o__Oscillospirales;f__Acutalibacteraceae;g__CAG-964;s__	ftp://ftp.ebi.ac.uk/pub/databases/metagenomics/mgnify_genomes/human-gut/v2.0/all_genomes/MGYG0000016/MGYG000001685/genomes1/MGYG000001685.gff.gz
MGYG000001687	MAG	94.56	0	d__Bacteria;p__Firmicutes_A;c__Clostridia;o__Lachnospirales;f__Lachnospiraceae;g__CAG-317;s__CAG-317 sp000433535	ftp://ftp.ebi.ac.uk/pub/databases/metagenomics/mgnify_genomes/human-gut/v2.0/all_genomes/MGYG0000016/MGYG000001687/genomes1/MGYG000001687.gff.gz
MGYG000001688	Isolate	99.35	0.95	d__Bacteria;p__Firmicutes_A;c__Clostridia;o__Lachnospirales;f__Lachnospiraceae;g__Hungatella_A;s__Hungatella_A hathewayi_A	ftp://ftp.ebi.ac.uk/pub/databases/metagenomics/mgnify_genomes/human-gut/v2.0/all_genomes/MGYG0000016/MGYG000001688/genomes1/MGYG000001688.gff.gz
MGYG000001689	Isolate	99.36	0	d__Bacteria;p__Firmicutes_A;c__Clostridia;o__Lachnospirales;f__Lachnospiraceae;g__Blautia;s__Blautia coccoides	ftp://ftp.ebi.ac.uk/pub/databases/metagenomics/mgnify_genomes/human-gut/v2.0/all_genomes/MGYG0000016/MGYG000001689/genomes1/MGYG000001689.gff.gz
MGYG000001690	Isolate	99.37	1.27	d__Bacteria;p__Firmicutes_A;c__Clostridia;o__Lachnospirales;f__Lachnospiraceae;g__Ruminococcus_G;s__Ruminococcus_G gauvreauii	ftp://ftp.ebi.ac.uk/pub/databases/metagenomics/mgnify_genomes/human-gut/v2.0/all_genomes/MGYG0000016/MGYG000001690/genomes1/MGYG000001690.gff.gz
MGYG000001691	Isolate	100	0	d__Bacteria;p__Proteobacteria;c__Gammaproteobacteria;o__Enterobacterales;f__Aeromonadaceae;g__Aeromonas;s__Aeromonas veronii_A	ftp://ftp.ebi.ac.uk/pub/databases/metagenomics/mgnify_genomes/human-gut/v2.0/all_genomes/MGYG0000016/MGYG000001691/genomes1/MGYG000001691.gff.gz
MGYG000001692	Isolate	100	0	d__Bacteria;p__Proteobacteria;c__Gammaproteobacteria;o__Enterobacterales;f__Aeromonadaceae;g__Aeromonas;s__Aeromonas dhakensis	ftp://ftp.ebi.ac.uk/pub/databases/metagenomics/mgnify_genomes/human-gut/v2.0/all_genomes/MGYG0000016/MGYG000001692/genomes1/MGYG000001692.gff.gz
MGYG000001693	Isolate	99.3	0.38	d__Archaea;p__Halobacteriota;c__Halobacteria;o__Halobacteriales;f__Haloferacaceae;g__Halorubrum;s__Halorubrum lipolyticum	ftp://ftp.ebi.ac.uk/pub/databases/metagenomics/mgnify_genomes/human-gut/v2.0/all_genomes/MGYG0000016/MGYG000001693/genomes1/MGYG000001693.gff.gz
MGYG000001694	Isolate	99.63	0	d__Bacteria;p__Firmicutes;c__Bacilli;o__Lactobacillales;f__Enterococcaceae;g__Enterococcus;s__Enterococcus faecalis	ftp://ftp.ebi.ac.uk/pub/databases/metagenomics/mgnify_genomes/human-gut/v2.0/all_genomes/MGYG0000016/MGYG000001694/genomes1/MGYG000001694.gff.gz
MGYG000001695	Isolate	99.4	0.11	d__Bacteria;p__Firmicutes_C;c__Negativicutes;o__Veillonellales;f__Megasphaeraceae;g__Megasphaera;s__Megasphaera massiliensis	ftp://ftp.ebi.ac.uk/pub/databases/metagenomics/mgnify_genomes/human-gut/v2.0/all_genomes/MGYG0000016/MGYG000001695/genomes1/MGYG000001695.gff.gz
MGYG000001696	Isolate	98.56	4.15	d__Bacteria;p__Firmicutes;c__Bacilli;o__Lactobacillales;f__Enterococcaceae;g__Enterococcus_A;s__Enterococcus_A raffinosus	ftp://ftp.ebi.ac.uk/pub/databases/metagenomics/mgnify_genomes/human-gut/v2.0/all_genomes/MGYG0000016/MGYG000001696/genomes1/MGYG000001696.gff.gz
MGYG000001697	Isolate	100	0	d__Bacteria;p__Firmicutes;c__Bacilli;o__Erysipelotrichales;f__Erysipelatoclostridiaceae;g__Erysipelatoclostridium;s__Erysipelatoclostridium saccharogumia	ftp://ftp.ebi.ac.uk/pub/databases/metagenomics/mgnify_genomes/human-gut/v2.0/all_genomes/MGYG0000016/MGYG000001697/genomes1/MGYG000001697.gff.gz
MGYG000001698	Isolate	98.73	0	d__Bacteria;p__Firmicutes_A;c__Clostridia;o__Lachnospirales;f__Lachnospiraceae;g__Marvinbryantia;s__Marvinbryantia formatexigens	ftp://ftp.ebi.ac.uk/pub/databases/metagenomics/mgnify_genomes/human-gut/v2.0/all_genomes/MGYG0000016/MGYG000001698/genomes1/MGYG000001698.gff.gz
MGYG000001699	Isolate	99.19	2.18	d__Bacteria;p__Firmicutes_A;c__Clostridia;o__Clostridiales;f__Clostridiaceae;g__Clostridium_J;s__Clostridium_J ihumii	ftp://ftp.ebi.ac.uk/pub/databases/metagenomics/mgnify_genomes/human-gut/v2.0/all_genomes/MGYG0000016/MGYG000001699/genomes1/MGYG000001699.gff.gz
MGYG000001700	Isolate	100	0.08	d__Bacteria;p__Proteobacteria;c__Gammaproteobacteria;o__Enterobacterales;f__Enterobacteriaceae;g__Citrobacter_A;s__Citrobacter_A sedlakii	ftp://ftp.ebi.ac.uk/pub/databases/metagenomics/mgnify_genomes/human-gut/v2.0/all_genomes/MGYG0000017/MGYG000001700/genomes1/MGYG000001700.gff.gz
MGYG000001701	Isolate	97.32	0	d__Bacteria;p__Actinobacteriota;c__Actinomycetia;o__Mycobacteriales;f__Mycobacteriaceae;g__Corynebacterium;s__Corynebacterium afermentans	ftp://ftp.ebi.ac.uk/pub/databases/metagenomics/mgnify_genomes/human-gut/v2.0/all_genomes/MGYG0000017/MGYG000001701/genomes1/MGYG000001701.gff.gz
MGYG000001702	Isolate	100	0.67	d__Bacteria;p__Firmicutes;c__Bacilli;o__Bacillales_D;f__Amphibacillaceae;g__Virgibacillus;s__Virgibacillus picturae	ftp://ftp.ebi.ac.uk/pub/databases/metagenomics/mgnify_genomes/human-gut/v2.0/all_genomes/MGYG0000017/MGYG000001702/genomes1/MGYG000001702.gff.gz
MGYG000001703	Isolate	99.93	0.91	d__Bacteria;p__Proteobacteria;c__Gammaproteobacteria;o__Enterobacterales;f__Vibrionaceae;g__Vibrio;s__Vibrio fluvialis	ftp://ftp.ebi.ac.uk/pub/databases/metagenomics/mgnify_genomes/human-gut/v2.0/all_genomes/MGYG0000017/MGYG000001703/genomes1/MGYG000001703.gff.gz
MGYG000001704	Isolate	99.36	0	d__Bacteria;p__Firmicutes_A;c__Clostridia;o__Lachnospirales;f__Lachnospiraceae;g__Blautia;s__Blautia hansenii	ftp://ftp.ebi.ac.uk/pub/databases/metagenomics/mgnify_genomes/human-gut/v2.0/all_genomes/MGYG0000017/MGYG000001704/genomes1/MGYG000001704.gff.gz
MGYG000001705	Isolate	99.87	0.04	d__Bacteria;p__Proteobacteria;c__Gammaproteobacteria;o__Enterobacterales;f__Enterobacteriaceae;g__Citrobacter;s__Citrobacter portucalensis	ftp://ftp.ebi.ac.uk/pub/databases/metagenomics/mgnify_genomes/human-gut/v2.0/all_genomes/MGYG0000017/MGYG000001705/genomes1/MGYG000001705.gff.gz
MGYG000001706	Isolate	99.88	0	d__Bacteria;p__Campylobacterota;c__Campylobacteria;o__Campylobacterales;f__Campylobacteraceae;g__Campylobacter_A;s__Campylobacter_A curvus	ftp://ftp.ebi.ac.uk/pub/databases/metagenomics/mgnify_genomes/human-gut/v2.0/all_genomes/MGYG0000017/MGYG000001706/genomes1/MGYG000001706.gff.gz
MGYG000001707	Isolate	99.33	0	d__Bacteria;p__Firmicutes_A;c__Clostridia;o__Lachnospirales;f__Lachnospiraceae;g__Coprococcus;s__Coprococcus sp000154245	ftp://ftp.ebi.ac.uk/pub/databases/metagenomics/mgnify_genomes/human-gut/v2.0/all_genomes/MGYG0000017/MGYG000001707/genomes1/MGYG000001707.gff.gz
MGYG000001708	Isolate	100	0	d__Bacteria;p__Proteobacteria;c__Gammaproteobacteria;o__Enterobacterales;f__Enterobacteriaceae;g__Providencia;s__Providencia rustigianii	ftp://ftp.ebi.ac.uk/pub/databases/metagenomics/mgnify_genomes/human-gut/v2.0/all_genomes/MGYG0000017/MGYG000001708/genomes1/MGYG000001708.gff.gz
MGYG000001709	Isolate	100	0	d__Bacteria;p__Actinobacteriota;c__Coriobacteriia;o__Coriobacteriales;f__Coriobacteriaceae;g__Collinsella;s__Collinsella stercoris	ftp://ftp.ebi.ac.uk/pub/databases/metagenomics/mgnify_genomes/human-gut/v2.0/all_genomes/MGYG0000017/MGYG000001709/genomes1/MGYG000001709.gff.gz
MGYG000001710	Isolate	98.83	0	d__Bacteria;p__Firmicutes_A;c__Clostridia;o__Lachnospirales;f__Lachnospiraceae;g__Extibacter;s__Extibacter hylemonae	ftp://ftp.ebi.ac.uk/pub/databases/metagenomics/mgnify_genomes/human-gut/v2.0/all_genomes/MGYG0000017/MGYG000001710/genomes1/MGYG000001710.gff.gz
MGYG000001711	Isolate	97.84	1.11	d__Bacteria;p__Firmicutes;c__Bacilli;o__Erysipelotrichales;f__Erysipelotrichaceae;g__Holdemanella;s__Holdemanella biformis	ftp://ftp.ebi.ac.uk/pub/databases/metagenomics/mgnify_genomes/human-gut/v2.0/all_genomes/MGYG0000017/MGYG000001711/genomes1/MGYG000001711.gff.gz
MGYG000001712	Isolate	99.01	0.01	d__Bacteria;p__Firmicutes;c__Bacilli;o__Bacillales;f__Bacillaceae_G;g__Bacillus_A;s__Bacillus_A thuringiensis_S	ftp://ftp.ebi.ac.uk/pub/databases/metagenomics/mgnify_genomes/human-gut/v2.0/all_genomes/MGYG0000017/MGYG000001712/genomes1/MGYG000001712.gff.gz
MGYG000001713	Isolate	99.3	1.41	d__Bacteria;p__Proteobacteria;c__Gammaproteobacteria;o__Enterobacterales;f__Vibrionaceae;g__Vibrio;s__Vibrio furnissii	ftp://ftp.ebi.ac.uk/pub/databases/metagenomics/mgnify_genomes/human-gut/v2.0/all_genomes/MGYG0000017/MGYG000001713/genomes1/MGYG000001713.gff.gz
MGYG000001714	Isolate	99.05	1.34	d__Bacteria;p__Firmicutes_A;c__Clostridia;o__Lachnospirales;f__Lachnospiraceae;g__Coprococcus_A;s__Coprococcus_A catus	ftp://ftp.ebi.ac.uk/pub/databases/metagenomics/mgnify_genomes/human-gut/v2.0/all_genomes/MGYG0000017/MGYG000001714/genomes1/MGYG000001714.gff.gz
MGYG000001715	MAG	94.21	2.82	d__Bacteria;p__Actinobacteriota;c__Coriobacteriia;o__Coriobacteriales;f__Coriobacteriaceae;g__Collinsella;s__Collinsella sp900752475	ftp://ftp.ebi.ac.uk/pub/databases/metagenomics/mgnify_genomes/human-gut/v2.0/all_genomes/MGYG0000017/MGYG000001715/genomes1/MGYG000001715.gff.gz
MGYG000001717	MAG	100	0.81	d__Bacteria;p__Actinobacteriota;c__Coriobacteriia;o__Coriobacteriales;f__Coriobacteriaceae;g__Collinsella;s__	ftp://ftp.ebi.ac.uk/pub/databases/metagenomics/mgnify_genomes/human-gut/v2.0/all_genomes/MGYG0000017/MGYG000001717/genomes1/MGYG000001717.gff.gz
MGYG000001718	MAG	98.92	1.61	d__Bacteria;p__Actinobacteriota;c__Coriobacteriia;o__Coriobacteriales;f__Coriobacteriaceae;g__Collinsella;s__Collinsella sp900752545	ftp://ftp.ebi.ac.uk/pub/databases/metagenomics/mgnify_genomes/human-gut/v2.0/all_genomes/MGYG0000017/MGYG000001718/genomes1/MGYG000001718.gff.gz
MGYG000001720	MAG	98.65	0.51	d__Bacteria;p__Bacteroidota;c__Bacteroidia;o__Bacteroidales;f__Bacteroidaceae;g__Prevotella;s__Prevotella sp002350355	ftp://ftp.ebi.ac.uk/pub/databases/metagenomics/mgnify_genomes/human-gut/v2.0/all_genomes/MGYG0000017/MGYG000001720/genomes1/MGYG000001720.gff.gz
MGYG000001723	MAG	93.4	0.67	d__Bacteria;p__Firmicutes_A;c__Clostridia;o__Oscillospirales;f__Oscillospiraceae;g__UBA5446;s__UBA5446 sp004553625	ftp://ftp.ebi.ac.uk/pub/databases/metagenomics/mgnify_genomes/human-gut/v2.0/all_genomes/MGYG0000017/MGYG000001723/genomes1/MGYG000001723.gff.gz
MGYG000001725	MAG	97.99	1.34	d__Bacteria;p__Firmicutes_A;c__Clostridia;o__Oscillospirales;f__Ruminococcaceae;g__Massilimaliae;s__Massilimaliae sp900752435	ftp://ftp.ebi.ac.uk/pub/databases/metagenomics/mgnify_genomes/human-gut/v2.0/all_genomes/MGYG0000017/MGYG000001725/genomes1/MGYG000001725.gff.gz
MGYG000001726	MAG	95.56	1.61	d__Bacteria;p__Actinobacteriota;c__Coriobacteriia;o__Coriobacteriales;f__Coriobacteriaceae;g__Collinsella;s__Collinsella sp900752425	ftp://ftp.ebi.ac.uk/pub/databases/metagenomics/mgnify_genomes/human-gut/v2.0/all_genomes/MGYG0000017/MGYG000001726/genomes1/MGYG000001726.gff.gz
MGYG000001727	MAG	94.37	1.77	d__Bacteria;p__Firmicutes_A;c__Clostridia;o__Peptostreptococcales;f__Anaerovoracaceae;g__UBA1191;s__	ftp://ftp.ebi.ac.uk/pub/databases/metagenomics/mgnify_genomes/human-gut/v2.0/all_genomes/MGYG0000017/MGYG000001727/genomes1/MGYG000001727.gff.gz
MGYG000001729	MAG	97.87	0	d__Bacteria;p__Firmicutes_A;c__Clostridia;o__Peptostreptococcales;f__Anaerovoracaceae;g__CAG-145;s__CAG-145 sp900545135	ftp://ftp.ebi.ac.uk/pub/databases/metagenomics/mgnify_genomes/human-gut/v2.0/all_genomes/MGYG0000017/MGYG000001729/genomes1/MGYG000001729.gff.gz
MGYG000001731	MAG	98.79	1.63	d__Bacteria;p__Actinobacteriota;c__Coriobacteriia;o__Coriobacteriales;f__Coriobacteriaceae;g__Collinsella;s__Collinsella sp900751665	ftp://ftp.ebi.ac.uk/pub/databases/metagenomics/mgnify_genomes/human-gut/v2.0/all_genomes/MGYG0000017/MGYG000001731/genomes1/MGYG000001731.gff.gz
MGYG000001732	MAG	98.66	2.8	d__Bacteria;p__Firmicutes_A;c__Clostridia;o__Monoglobales_A;f__UBA1381;g__HGM11530;s__HGM11530 sp900751685	ftp://ftp.ebi.ac.uk/pub/databases/metagenomics/mgnify_genomes/human-gut/v2.0/all_genomes/MGYG0000017/MGYG000001732/genomes1/MGYG000001732.gff.gz
MGYG000001735	MAG	91.92	0	d__Bacteria;p__Bacteroidota;c__Bacteroidia;o__Bacteroidales;f__Tannerellaceae;g__Parabacteroides;s__	ftp://ftp.ebi.ac.uk/pub/databases/metagenomics/mgnify_genomes/human-gut/v2.0/all_genomes/MGYG0000017/MGYG000001735/genomes1/MGYG000001735.gff.gz
MGYG000001736	MAG	100	0.81	d__Bacteria;p__Actinobacteriota;c__Coriobacteriia;o__Coriobacteriales;f__Coriobacteriaceae;g__Collinsella;s__	ftp://ftp.ebi.ac.uk/pub/databases/metagenomics/mgnify_genomes/human-gut/v2.0/all_genomes/MGYG0000017/MGYG000001736/genomes1/MGYG000001736.gff.gz
MGYG000001737	MAG	98.66	0	d__Bacteria;p__Firmicutes_A;c__Clostridia;o__Oscillospirales;f__Acutalibacteraceae;g__Eubacterium_R;s__Eubacterium_R sp000434995	ftp://ftp.ebi.ac.uk/pub/databases/metagenomics/mgnify_genomes/human-gut/v2.0/all_genomes/MGYG0000017/MGYG000001737/genomes1/MGYG000001737.gff.gz
MGYG000001738	MAG	98.49	0.75	d__Bacteria;p__Bacteroidota;c__Bacteroidia;o__Bacteroidales;f__Muribaculaceae;g__Duncaniella;s__Duncaniella sp001701225	ftp://ftp.ebi.ac.uk/pub/databases/metagenomics/mgnify_genomes/human-gut/v2.0/all_genomes/MGYG0000017/MGYG000001738/genomes1/MGYG000001738.gff.gz
MGYG000001740	MAG	98.27	0	d__Bacteria;p__Actinobacteriota;c__Coriobacteriia;o__Coriobacteriales;f__Eggerthellaceae;g__UMGS1519;s__UMGS1519 sp900552585	ftp://ftp.ebi.ac.uk/pub/databases/metagenomics/mgnify_genomes/human-gut/v2.0/all_genomes/MGYG0000017/MGYG000001740/genomes1/MGYG000001740.gff.gz
MGYG000001741	MAG	100	0.81	d__Bacteria;p__Actinobacteriota;c__Coriobacteriia;o__Coriobacteriales;f__Coriobacteriaceae;g__Collinsella;s__Collinsella sp900549555	ftp://ftp.ebi.ac.uk/pub/databases/metagenomics/mgnify_genomes/human-gut/v2.0/all_genomes/MGYG0000017/MGYG000001741/genomes1/MGYG000001741.gff.gz
MGYG000001742	MAG	99.11	0.02	d__Bacteria;p__Firmicutes_A;c__Clostridia;o__Oscillospirales;f__Oscillospiraceae;g__Dysosmobacter;s__Dysosmobacter sp900752075	ftp://ftp.ebi.ac.uk/pub/databases/metagenomics/mgnify_genomes/human-gut/v2.0/all_genomes/MGYG0000017/MGYG000001742/genomes1/MGYG000001742.gff.gz
MGYG000001744	MAG	97.58	0.88	d__Bacteria;p__Actinobacteriota;c__Coriobacteriia;o__Coriobacteriales;f__Coriobacteriaceae;g__Collinsella;s__Collinsella sp900752015	ftp://ftp.ebi.ac.uk/pub/databases/metagenomics/mgnify_genomes/human-gut/v2.0/all_genomes/MGYG0000017/MGYG000001744/genomes1/MGYG000001744.gff.gz
MGYG000001745	MAG	99.33	0	d__Bacteria;p__Firmicutes_A;c__Clostridia;o__Lachnospirales;f__Lachnospiraceae;g__Coprococcus;s__Coprococcus sp900548215	ftp://ftp.ebi.ac.uk/pub/databases/metagenomics/mgnify_genomes/human-gut/v2.0/all_genomes/MGYG0000017/MGYG000001745/genomes1/MGYG000001745.gff.gz
MGYG000001747	MAG	96.5	0.87	d__Bacteria;p__Firmicutes_A;c__Clostridia_A;o__Christensenellales;f__Christensenellaceae;g__UMGS743;s__UMGS743 sp900545085	ftp://ftp.ebi.ac.uk/pub/databases/metagenomics/mgnify_genomes/human-gut/v2.0/all_genomes/MGYG0000017/MGYG000001747/genomes1/MGYG000001747.gff.gz
MGYG000001749	MAG	94.88	1.34	d__Bacteria;p__Firmicutes_A;c__Clostridia;o__Oscillospirales;f__Acutalibacteraceae;g__Hydrogeniiclostridium;s__Hydrogeniiclostridium sp900752115	ftp://ftp.ebi.ac.uk/pub/databases/metagenomics/mgnify_genomes/human-gut/v2.0/all_genomes/MGYG0000017/MGYG000001749/genomes1/MGYG000001749.gff.gz
MGYG000001752	MAG	91.57	1.69	d__Bacteria;p__Firmicutes;c__Bacilli;o__RF39;f__UBA660;g__CAG-1000;s__CAG-1000 sp000436975	ftp://ftp.ebi.ac.uk/pub/databases/metagenomics/mgnify_genomes/human-gut/v2.0/all_genomes/MGYG0000017/MGYG000001752/genomes1/MGYG000001752.gff.gz
MGYG000001753	MAG	99.19	0.81	d__Bacteria;p__Actinobacteriota;c__Coriobacteriia;o__Coriobacteriales;f__Coriobacteriaceae;g__Collinsella;s__Collinsella sp900752215	ftp://ftp.ebi.ac.uk/pub/databases/metagenomics/mgnify_genomes/human-gut/v2.0/all_genomes/MGYG0000017/MGYG000001753/genomes1/MGYG000001753.gff.gz
MGYG000001756	MAG	99.33	0	d__Bacteria;p__Firmicutes_A;c__Clostridia;o__Oscillospirales;f__Ruminococcaceae;g__UBA1394;s__UBA1394 sp900538575	ftp://ftp.ebi.ac.uk/pub/databases/metagenomics/mgnify_genomes/human-gut/v2.0/all_genomes/MGYG0000017/MGYG000001756/genomes1/MGYG000001756.gff.gz
MGYG000001757	MAG	98.66	0	d__Bacteria;p__Firmicutes_A;c__Clostridia;o__Oscillospirales;f__Ruminococcaceae;g__Ruminococcus;s__Ruminococcus sp900540005	ftp://ftp.ebi.ac.uk/pub/databases/metagenomics/mgnify_genomes/human-gut/v2.0/all_genomes/MGYG0000017/MGYG000001757/genomes1/MGYG000001757.gff.gz
MGYG000001759	MAG	99.19	1.48	d__Bacteria;p__Actinobacteriota;c__Coriobacteriia;o__Coriobacteriales;f__Coriobacteriaceae;g__Collinsella;s__	ftp://ftp.ebi.ac.uk/pub/databases/metagenomics/mgnify_genomes/human-gut/v2.0/all_genomes/MGYG0000017/MGYG000001759/genomes1/MGYG000001759.gff.gz
MGYG000001760	MAG	96.31	0	d__Bacteria;p__Firmicutes_A;c__Clostridia;o__Oscillospirales;f__Acutalibacteraceae;g__UBA1417;s__UBA1417 sp900549945	ftp://ftp.ebi.ac.uk/pub/databases/metagenomics/mgnify_genomes/human-gut/v2.0/all_genomes/MGYG0000017/MGYG000001760/genomes1/MGYG000001760.gff.gz
MGYG000001762	MAG	98.8	0.07	d__Bacteria;p__Firmicutes_C;c__Negativicutes;o__Veillonellales;f__Megasphaeraceae;g__Anaeroglobus;s__Anaeroglobus geminatus	ftp://ftp.ebi.ac.uk/pub/databases/metagenomics/mgnify_genomes/human-gut/v2.0/all_genomes/MGYG0000017/MGYG000001762/genomes1/MGYG000001762.gff.gz
MGYG000001763	MAG	99.07	0	d__Bacteria;p__Bacteroidota;c__Bacteroidia;o__Bacteroidales;f__Bacteroidaceae;g__Prevotella;s__Prevotella sp000434975	ftp://ftp.ebi.ac.uk/pub/databases/metagenomics/mgnify_genomes/human-gut/v2.0/all_genomes/MGYG0000017/MGYG000001763/genomes1/MGYG000001763.gff.gz
MGYG000001764	MAG	93.72	0	d__Bacteria;p__Firmicutes_A;c__Clostridia;o__Oscillospirales;f__CAG-382;g__UBA1206;s__UBA1206 sp000433115	ftp://ftp.ebi.ac.uk/pub/databases/metagenomics/mgnify_genomes/human-gut/v2.0/all_genomes/MGYG0000017/MGYG000001764/genomes1/MGYG000001764.gff.gz
MGYG000001765	MAG	96.4	0.02	d__Bacteria;p__Firmicutes_A;c__Clostridia;o__Oscillospirales;f__CAG-272;g__CAG-448;s__CAG-448 sp000433415	ftp://ftp.ebi.ac.uk/pub/databases/metagenomics/mgnify_genomes/human-gut/v2.0/all_genomes/MGYG0000017/MGYG000001765/genomes1/MGYG000001765.gff.gz
MGYG000001767	MAG	94.9	0	d__Bacteria;p__Bacteroidota;c__Bacteroidia;o__Bacteroidales;f__UBA932;g__RC9;s__RC9 sp000432655	ftp://ftp.ebi.ac.uk/pub/databases/metagenomics/mgnify_genomes/human-gut/v2.0/all_genomes/MGYG0000017/MGYG000001767/genomes1/MGYG000001767.gff.gz
MGYG000001769	MAG	97.09	0	d__Bacteria;p__Firmicutes_A;c__Clostridia;o__Oscillospirales;f__Acutalibacteraceae;g__CAG-488;s__CAG-488 sp000434915	ftp://ftp.ebi.ac.uk/pub/databases/metagenomics/mgnify_genomes/human-gut/v2.0/all_genomes/MGYG0000017/MGYG000001769/genomes1/MGYG000001769.gff.gz
MGYG000001770	MAG	97.97	0.51	d__Bacteria;p__Bacteroidota;c__Bacteroidia;o__Bacteroidales;f__Bacteroidaceae;g__Prevotella;s__Prevotella sp900313215	ftp://ftp.ebi.ac.uk/pub/databases/metagenomics/mgnify_genomes/human-gut/v2.0/all_genomes/MGYG0000017/MGYG000001770/genomes1/MGYG000001770.gff.gz
MGYG000001772	MAG	92.86	0.48	d__Bacteria;p__Bacteroidota;c__Bacteroidia;o__Bacteroidales;f__UBA932;g__CAG-831;s__CAG-831 sp900550465	ftp://ftp.ebi.ac.uk/pub/databases/metagenomics/mgnify_genomes/human-gut/v2.0/all_genomes/MGYG0000017/MGYG000001772/genomes1/MGYG000001772.gff.gz
MGYG000001774	MAG	97.38	0.71	d__Bacteria;p__Bacteroidota;c__Bacteroidia;o__Bacteroidales;f__UBA932;g__CAG-831;s__CAG-831 sp000432775	ftp://ftp.ebi.ac.uk/pub/databases/metagenomics/mgnify_genomes/human-gut/v2.0/all_genomes/MGYG0000017/MGYG000001774/genomes1/MGYG000001774.gff.gz
MGYG000001775	MAG	97.5	0.65	d__Bacteria;p__Bacteroidota;c__Bacteroidia;o__Bacteroidales;f__Muribaculaceae;g__Paramuribaculum;s__	ftp://ftp.ebi.ac.uk/pub/databases/metagenomics/mgnify_genomes/human-gut/v2.0/all_genomes/MGYG0000017/MGYG000001775/genomes1/MGYG000001775.gff.gz
MGYG000001776	MAG	94.67	0	d__Bacteria;p__Firmicutes;c__Bacilli;o__RF39;f__UBA660;g__UBA3789;s__UBA3789 sp900543055	ftp://ftp.ebi.ac.uk/pub/databases/metagenomics/mgnify_genomes/human-gut/v2.0/all_genomes/MGYG0000017/MGYG000001776/genomes1/MGYG000001776.gff.gz
MGYG000001777	MAG	96.31	0.67	d__Bacteria;p__Firmicutes_A;c__Clostridia;o__Lachnospirales;f__Lachnospiraceae;g__Eubacterium_F;s__Eubacterium_F sp000434115	ftp://ftp.ebi.ac.uk/pub/databases/metagenomics/mgnify_genomes/human-gut/v2.0/all_genomes/MGYG0000017/MGYG000001777/genomes1/MGYG000001777.gff.gz
MGYG000001779	MAG	91.26	1.75	d__Bacteria;p__Firmicutes_A;c__Clostridia;o__UBA1212;f__UBA1255;g__UMGS1851;s__UMGS1851 sp900555605	ftp://ftp.ebi.ac.uk/pub/databases/metagenomics/mgnify_genomes/human-gut/v2.0/all_genomes/MGYG0000017/MGYG000001779/genomes1/MGYG000001779.gff.gz
MGYG000001780	MAG	96.13	1.12	d__Bacteria;p__Bacteroidota;c__Bacteroidia;o__Bacteroidales;f__Bacteroidaceae;g__Bacteroides;s__	ftp://ftp.ebi.ac.uk/pub/databases/metagenomics/mgnify_genomes/human-gut/v2.0/all_genomes/MGYG0000017/MGYG000001780/genomes1/MGYG000001780.gff.gz
MGYG000001781	MAG	97.47	0	d__Bacteria;p__Firmicutes_A;c__Clostridia;o__Oscillospirales;f__Acutalibacteraceae;g__Acutalibacter;s__Acutalibacter sp000432995	ftp://ftp.ebi.ac.uk/pub/databases/metagenomics/mgnify_genomes/human-gut/v2.0/all_genomes/MGYG0000017/MGYG000001781/genomes1/MGYG000001781.gff.gz
MGYG000001783	MAG	92.91	0.19	d__Bacteria;p__Bacteroidota;c__Bacteroidia;o__Bacteroidales;f__Bacteroidaceae;g__Phocaeicola;s__Phocaeicola sp900551065	ftp://ftp.ebi.ac.uk/pub/databases/metagenomics/mgnify_genomes/human-gut/v2.0/all_genomes/MGYG0000017/MGYG000001783/genomes1/MGYG000001783.gff.gz
MGYG000001784	MAG	99.7	0.89	d__Bacteria;p__Desulfobacterota;c__Desulfovibrionia;o__Desulfovibrionales;f__Desulfovibrionaceae;g__Mailhella;s__Mailhella sp003150275	ftp://ftp.ebi.ac.uk/pub/databases/metagenomics/mgnify_genomes/human-gut/v2.0/all_genomes/MGYG0000017/MGYG000001784/genomes1/MGYG000001784.gff.gz
MGYG000001785	MAG	97.33	0	d__Bacteria;p__Firmicutes;c__Bacilli;o__ML615J-28;f__CAG-313;g__UMGS1109;s__UMGS1109 sp900548675	ftp://ftp.ebi.ac.uk/pub/databases/metagenomics/mgnify_genomes/human-gut/v2.0/all_genomes/MGYG0000017/MGYG000001785/genomes1/MGYG000001785.gff.gz
MGYG000001787	MAG	98.23	2.29	d__Bacteria;p__Bacteroidota;c__Bacteroidia;o__Bacteroidales;f__Bacteroidaceae;g__Phocaeicola;s__Phocaeicola sp900551645	ftp://ftp.ebi.ac.uk/pub/databases/metagenomics/mgnify_genomes/human-gut/v2.0/all_genomes/MGYG0000017/MGYG000001787/genomes1/MGYG000001787.gff.gz
MGYG000001788	MAG	91.94	0.81	d__Bacteria;p__Actinobacteriota;c__Coriobacteriia;o__Coriobacteriales;f__Coriobacteriaceae;g__Collinsella;s__	ftp://ftp.ebi.ac.uk/pub/databases/metagenomics/mgnify_genomes/human-gut/v2.0/all_genomes/MGYG0000017/MGYG000001788/genomes1/MGYG000001788.gff.gz
[truncated: 1,992 more rows]
