# Supplementary material for: Autoinducer-2-mediated communication network within human gut microbiota
Source: ISME J. 2025 Sep 11;19(1):wraf204. doi: 10.1093/ismejo/wraf204 (PMC12503165; doi:10.1093/ismejo/wraf204)
Supplement: Table_S5_wraf204 [file table_s5_wraf204.xlsx]

## Sheet: Table S5
Table S5. Distribution of synthases for 13 types of QS signals in the human gut microbiota
QS signal molecule	Synthase	Synthase counts	Species counts
Cholera autoinducer 1 (CAI-1)	CqsA (CAI-1 autoinducer synthase)	7	7
Acyl-homoserine lactones (AHLs)	LasI TraI CviI LuxI LuxM EsaI PhzI YenI AinS AhyI BafI CarI CepI CinI RaiI HalI NmuI PpuI RhiI SinI VanI VanM VfqI YpsI YtbI AfeI BjaI ExpI RhlI RpaI SmaI SpsI YspI AsaI AurI BpsI BraI EcbI EdwI GinI HanI MrlI1 MrlI2 MrtI SolI SplI SprI SwrI TofI PagI PcoI SpnI CerI AvsI CroI EagI AhlI PsyI BviI CciI AbaI CmrI MsaI MlaI EanI YruI AlpI AqsI PlaI AcuI NwiI AnoI FilI	218	165
Autoinducer-2 (AI-2)	LuxS (S-ribosylhomocysteine lyase)	2067	2039
4-hydroxy-2-alkylquinolines (HAQs)	PqsABCD/PhnAB	23	18
Indole	TnaA (Tryptophanase)	218	216
Autoinducing peptides (AIPs)	AgrB	875	556
3,5-dimethylpyrazin-2-ol (DPO)	Tdh(threonine dehydrogenase)	5	4
2-(2‑hydroxyphenyl)-thiazole‑4‑carbaldehyde (IQS)	AmbBCDE	0	0
3‑hydroxypalmitic acid methyl ester(3OH-PAME)/methyl‑3‑hydroxymyristate(3OH-MAME)	PhcB	0	0
3-hydroxypentadecan-4-one (LAI-1)	LqsA	0	0
Photopyrones(PPYs)	PpyS	0	0
Diffusible signaling factors (DSFs)	RpfF	0	0
Dialkylresorcinols(DARs)	DarABC	0	0
