# Supplementary material for: Autoinducer-2-mediated communication network within human gut microbiota
Source: ISME J. 2025 Sep 11;19(1):wraf204. doi: 10.1093/ismejo/wraf204 (PMC12503165; doi:10.1093/ismejo/wraf204)
Supplement: Table_S8_wraf204 [file table_s8_wraf204.xlsx]

## Sheet: Table S8
Table S8. 5,919 dCache_1 domains within 5,906 transmembrane proteins
Locus tag	Protein length	Model prediction					Pfam domain architecture	Taxonomy
		Family	Start	End	Length of predicted domain	E-value
MGYG000000001_01673	592	dCache_1	47	289	243	3.4e-13	dCache_1~HAMP~His_kinase~HATPase_c	d__Bacteria;p__Firmicutes_A;c__Clostridia;o__Peptostreptococcales;f__Peptostreptococcaceae;g__GCA-900066495;s__GCA-900066495 sp902362365
MGYG000000002_00016	573	dCache_1	62	201	140	1.8e-07	dCache_1~His_kinase~HATPase_c	d__Bacteria;p__Firmicutes_A;c__Clostridia;o__Lachnospirales;f__Lachnospiraceae;g__Blautia_A;s__Blautia_A faecis
MGYG000000002_00311	604	dCache_1	54	290	237	1.1e-28	dCache_1~HAMP~His_kinase~HATPase_c	d__Bacteria;p__Firmicutes_A;c__Clostridia;o__Lachnospirales;f__Lachnospiraceae;g__Blautia_A;s__Blautia_A faecis
MGYG000000002_00467	607	dCache_1	57	289	233	2.3e-08	dCache_1~His_kinase	d__Bacteria;p__Firmicutes_A;c__Clostridia;o__Lachnospirales;f__Lachnospiraceae;g__Blautia_A;s__Blautia_A faecis
MGYG000000002_00703	576	dCache_1	78	271	194	2e-07	dCache_1~HAMP~His_kinase	d__Bacteria;p__Firmicutes_A;c__Clostridia;o__Lachnospirales;f__Lachnospiraceae;g__Blautia_A;s__Blautia_A faecis
MGYG000000002_03475	623	dCache_1	55	289	235	4.6e-10	dCache_1~His_kinase~HATPase_c	d__Bacteria;p__Firmicutes_A;c__Clostridia;o__Lachnospirales;f__Lachnospiraceae;g__Blautia_A;s__Blautia_A faecis
MGYG000000002_03791	606	dCache_1	47	227	181	5.2e-09	dCache_1~HAMP~His_kinase~HATPase_c	d__Bacteria;p__Firmicutes_A;c__Clostridia;o__Lachnospirales;f__Lachnospiraceae;g__Blautia_A;s__Blautia_A faecis
MGYG000000004_00054	709	dCache_1	67	279	213	3e-19	dCache_1~HAMP~MCPsignal	d__Bacteria;p__Firmicutes_A;c__Clostridia;o__Oscillospirales;f__Ruminococcaceae;g__Anaerotruncus;s__Anaerotruncus colihominis
MGYG000000004_00820	666	dCache_1	49	267	219	7.3e-25	dCache_1~HAMP_2~MCPsignal	d__Bacteria;p__Firmicutes_A;c__Clostridia;o__Oscillospirales;f__Ruminococcaceae;g__Anaerotruncus;s__Anaerotruncus colihominis
MGYG000000004_00872	673	dCache_1	111	262	152	3e-16	dCache_1~HAMP_2~MCPsignal	d__Bacteria;p__Firmicutes_A;c__Clostridia;o__Oscillospirales;f__Ruminococcaceae;g__Anaerotruncus;s__Anaerotruncus colihominis
MGYG000000004_01433	603	dCache_1	56	286	231	5.3e-27	dCache_1~His_kinase~HATPase_c	d__Bacteria;p__Firmicutes_A;c__Clostridia;o__Oscillospirales;f__Ruminococcaceae;g__Anaerotruncus;s__Anaerotruncus colihominis
MGYG000000005_00195	673	dCache_1	44	274	231	2.4e-17	dCache_1~HAMP~MCPsignal	d__Bacteria;p__Firmicutes_A;c__Clostridia;o__Peptostreptococcales;f__Peptostreptococcaceae;g__Terrisporobacter;s__Terrisporobacter glycolicus_A
MGYG000000005_00922	688	dCache_1	58	295	238	1.3e-21	dCache_1~MCPsignal	d__Bacteria;p__Firmicutes_A;c__Clostridia;o__Peptostreptococcales;f__Peptostreptococcaceae;g__Terrisporobacter;s__Terrisporobacter glycolicus_A
MGYG000000005_01546	670	dCache_1	42	280	239	4.2e-24	dCache_1~HAMP~HAMP_2~MCPsignal	d__Bacteria;p__Firmicutes_A;c__Clostridia;o__Peptostreptococcales;f__Peptostreptococcaceae;g__Terrisporobacter;s__Terrisporobacter glycolicus_A
MGYG000000012_00591	500	dCache_1	60	205	146	2.7e-19	dCache_1~HisKA~HATPase_c	d__Bacteria;p__Firmicutes;c__Bacilli;o__Bacillales;f__Bacillaceae;g__Bacillus;s__Bacillus subtilis
MGYG000000012_00622	655	dCache_1	43	259	217	5.9e-29	dCache_1~HAMP~MCPsignal	d__Bacteria;p__Firmicutes;c__Bacilli;o__Bacillales;f__Bacillaceae;g__Bacillus;s__Bacillus subtilis
MGYG000000012_01105	662	dCache_1	42	265	224	4.5e-26	dCache_1~HAMP~MCPsignal	d__Bacteria;p__Firmicutes;c__Bacilli;o__Bacillales;f__Bacillaceae;g__Bacillus;s__Bacillus subtilis
MGYG000000012_01106	661	dCache_1	49	264	216	9.2e-28	dCache_1~HAMP~MCPsignal	d__Bacteria;p__Firmicutes;c__Bacilli;o__Bacillales;f__Bacillaceae;g__Bacillus;s__Bacillus subtilis
MGYG000000012_01107	665	dCache_1	54	263	210	5.1e-24	dCache_1~HAMP~MCPsignal	d__Bacteria;p__Firmicutes;c__Bacilli;o__Bacillales;f__Bacillaceae;g__Bacillus;s__Bacillus subtilis
MGYG000000012_01108	662	dCache_1	54	266	213	2.3e-27	dCache_1~HAMP~MCPsignal	d__Bacteria;p__Firmicutes;c__Bacilli;o__Bacillales;f__Bacillaceae;g__Bacillus;s__Bacillus subtilis
MGYG000000012_02081	611	dCache_1	50	181	132	1.7e-07	dCache_1~HAMP~PAS_9~HisKA~HATPase_c	d__Bacteria;p__Firmicutes;c__Bacilli;o__Bacillales;f__Bacillaceae;g__Bacillus;s__Bacillus subtilis
MGYG000000012_02257	767	dCache_1	50	283	234	4.9e-07	dCache_1~GGDEF_2~HTH_18	d__Bacteria;p__Firmicutes;c__Bacilli;o__Bacillales;f__Bacillaceae;g__Bacillus;s__Bacillus subtilis
MGYG000000012_03366	577	dCache_1	46	271	226	6.6e-15	dCache_1~HAMP~His_kinase~HATPase_c	d__Bacteria;p__Firmicutes;c__Bacilli;o__Bacillales;f__Bacillaceae;g__Bacillus;s__Bacillus subtilis
MGYG000000012_03372	761	dCache_1	49	259	211	1.2e-06	dCache_1~HTH_18	d__Bacteria;p__Firmicutes;c__Bacilli;o__Bacillales;f__Bacillaceae;g__Bacillus;s__Bacillus subtilis
MGYG000000013_04898	645	dCache_1	145	294	150	1.6e-15	dCache_1~HAMP~SpoIIE	d__Bacteria;p__Bacteroidota;c__Bacteroidia;o__Bacteroidales;f__Bacteroidaceae;g__Bacteroides;s__Bacteroides sp902362375
MGYG000000014_01878	668	dCache_1	70	268	199	1.9e-17	dCache_1~MCPsignal	d__Bacteria;p__Firmicutes_A;c__Clostridia;o__Clostridiales;f__Clostridiaceae;g__Clostridium;s__Clostridium butyricum
MGYG000000014_02067	593	dCache_1	44	223	180	5.6e-10	dCache_1~HAMP~His_kinase~HATPase_c	d__Bacteria;p__Firmicutes_A;c__Clostridia;o__Clostridiales;f__Clostridiaceae;g__Clostridium;s__Clostridium butyricum
MGYG000000014_02312	472	dCache_1	117	277	161	4.4e-20	dCache_1~GGDEF	d__Bacteria;p__Firmicutes_A;c__Clostridia;o__Clostridiales;f__Clostridiaceae;g__Clostridium;s__Clostridium butyricum
MGYG000000014_02321	674	dCache_1	39	280	242	5e-25	dCache_1~MCPsignal	d__Bacteria;p__Firmicutes_A;c__Clostridia;o__Clostridiales;f__Clostridiaceae;g__Clostridium;s__Clostridium butyricum
MGYG000000014_02394	669	dCache_1	41	273	233	2.3e-26	dCache_1~MCPsignal	d__Bacteria;p__Firmicutes_A;c__Clostridia;o__Clostridiales;f__Clostridiaceae;g__Clostridium;s__Clostridium butyricum
MGYG000000014_02436	670	dCache_1	39	241	203	8.1e-28	dCache_1~HAMP~MCPsignal	d__Bacteria;p__Firmicutes_A;c__Clostridia;o__Clostridiales;f__Clostridiaceae;g__Clostridium;s__Clostridium butyricum
MGYG000000014_02505	657	dCache_1	38	260	223	5.5e-29	dCache_1~MCPsignal	d__Bacteria;p__Firmicutes_A;c__Clostridia;o__Clostridiales;f__Clostridiaceae;g__Clostridium;s__Clostridium butyricum
MGYG000000014_02605	675	dCache_1	47	286	240	9e-22	dCache_1~HAMP~MCPsignal	d__Bacteria;p__Firmicutes_A;c__Clostridia;o__Clostridiales;f__Clostridiaceae;g__Clostridium;s__Clostridium butyricum
MGYG000000014_02618	668	dCache_1	51	272	222	1.2e-26	dCache_1~MCPsignal	d__Bacteria;p__Firmicutes_A;c__Clostridia;o__Clostridiales;f__Clostridiaceae;g__Clostridium;s__Clostridium butyricum
MGYG000000014_03054	538	dCache_1	48	279	232	1.3e-22	dCache_1~HAMP~GGDEF	d__Bacteria;p__Firmicutes_A;c__Clostridia;o__Clostridiales;f__Clostridiaceae;g__Clostridium;s__Clostridium butyricum
MGYG000000014_03241	686	dCache_1	67	287	221	5e-26	dCache_1~HAMP~MCPsignal	d__Bacteria;p__Firmicutes_A;c__Clostridia;o__Clostridiales;f__Clostridiaceae;g__Clostridium;s__Clostridium butyricum
MGYG000000014_03267	700	dCache_1	65	315	251	9e-14	dCache_1~HAMP~MCPsignal	d__Bacteria;p__Firmicutes_A;c__Clostridia;o__Clostridiales;f__Clostridiaceae;g__Clostridium;s__Clostridium butyricum
MGYG000000014_03606	669	dCache_1	38	273	236	3.1e-27	dCache_1~MCPsignal	d__Bacteria;p__Firmicutes_A;c__Clostridia;o__Clostridiales;f__Clostridiaceae;g__Clostridium;s__Clostridium butyricum
MGYG000000014_03937	603	dCache_1	50	285	236	4.4e-28	dCache_1~His_kinase~HATPase_c	d__Bacteria;p__Firmicutes_A;c__Clostridia;o__Clostridiales;f__Clostridiaceae;g__Clostridium;s__Clostridium butyricum
MGYG000000014_04083	666	dCache_1	35	270	236	1.9e-28	dCache_1~HAMP~MCPsignal	d__Bacteria;p__Firmicutes_A;c__Clostridia;o__Clostridiales;f__Clostridiaceae;g__Clostridium;s__Clostridium butyricum
MGYG000000014_04126	668	dCache_1	46	233	188	1.4e-13	dCache_1~HAMP~MCPsignal	d__Bacteria;p__Firmicutes_A;c__Clostridia;o__Clostridiales;f__Clostridiaceae;g__Clostridium;s__Clostridium butyricum
MGYG000000015_00399	490	dCache_1	32	234	203	1.3e-13	dCache_1~GGDEF	d__Bacteria;p__Proteobacteria;c__Gammaproteobacteria;o__Enterobacterales;f__Enterobacteriaceae;g__Enterobacter;s__Enterobacter mori
MGYG000000015_01809	514	dCache_1	76	272	197	8.7e-18	dCache_1~GGDEF	d__Bacteria;p__Proteobacteria;c__Gammaproteobacteria;o__Enterobacterales;f__Enterobacteriaceae;g__Enterobacter;s__Enterobacter mori
MGYG000000015_04488	594	dCache_1	29	253	225	6.2e-17	dCache_1~HAMP~MCPsignal	d__Bacteria;p__Proteobacteria;c__Gammaproteobacteria;o__Enterobacterales;f__Enterobacteriaceae;g__Enterobacter;s__Enterobacter mori
MGYG000000016_01586	602	dCache_1	65	286	222	6.9e-19	dCache_1~HAMP~His_kinase~HATPase_c	d__Bacteria;p__Firmicutes_A;c__Clostridia;o__Lachnospirales;f__Anaerotignaceae;g__Anaerotignum;s__Anaerotignum sp001304995
MGYG000000018_00505	633	dCache_1	37	242	206	1.3e-21	dCache_1~HD~Response_reg	d__Bacteria;p__Firmicutes_A;c__Clostridia;o__Lachnospirales;f__Lachnospiraceae;g__Coprococcus;s__Coprococcus eutactus
MGYG000000018_00738	635	dCache_1	70	305	236	8.8e-20	dCache_1~His_kinase~HATPase_c	d__Bacteria;p__Firmicutes_A;c__Clostridia;o__Lachnospirales;f__Lachnospiraceae;g__Coprococcus;s__Coprococcus eutactus
MGYG000000019_01511	594	dCache_1	82	253	172	2.4e-14	dCache_1~HAMP~MCPsignal	d__Bacteria;p__Proteobacteria;c__Gammaproteobacteria;o__Enterobacterales;f__Enterobacteriaceae;g__Enterobacter;s__Enterobacter cloacae_O
MGYG000000019_03669	643	dCache_1	183	301	119	8.5e-09	dCache_1~HAMP~MCPsignal	d__Bacteria;p__Proteobacteria;c__Gammaproteobacteria;o__Enterobacterales;f__Enterobacteriaceae;g__Enterobacter;s__Enterobacter cloacae_O
MGYG000000019_04449	513	dCache_1	71	272	202	3.5e-14	dCache_1~GGDEF	d__Bacteria;p__Proteobacteria;c__Gammaproteobacteria;o__Enterobacterales;f__Enterobacteriaceae;g__Enterobacter;s__Enterobacter cloacae_O
MGYG000000022_01554	615	dCache_1	38	286	249	8.8e-07	dCache_1~His_kinase	d__Bacteria;p__Firmicutes_A;c__Clostridia;o__Oscillospirales;f__Ruminococcaceae;g__Faecalibacterium;s__Faecalibacterium prausnitzii_C
MGYG000000023_00040	570	dCache_1	36	266	231	3.2e-24	dCache_1~HAMP~His_kinase	d__Bacteria;p__Firmicutes;c__Bacilli;o__Lactobacillales;f__Streptococcaceae;g__Streptococcus;s__Streptococcus parasanguinis
MGYG000000024_01021	572	dCache_1	44	252	209	1.3e-12	dCache_1~HAMP~His_kinase~HATPase_c	d__Bacteria;p__Firmicutes_A;c__Clostridia;o__Peptostreptococcales;f__Peptostreptococcaceae;g__Paraclostridium;s__Paraclostridium bifermentans
MGYG000000024_03003	693	dCache_1	48	279	232	9.9e-24	dCache_1~MCPsignal	d__Bacteria;p__Firmicutes_A;c__Clostridia;o__Peptostreptococcales;f__Peptostreptococcaceae;g__Paraclostridium;s__Paraclostridium bifermentans
MGYG000000026_00615	572	dCache_1	93	262	170	2.5e-09	dCache_1~His_kinase~HATPase_c	d__Bacteria;p__Firmicutes;c__Bacilli;o__Erysipelotrichales;f__Erysipelatoclostridiaceae;g__Catenibacterium;s__Catenibacterium mitsuokai
MGYG000000027_01959	701	dCache_1	44	286	243	8.2e-11	dCache_1~GGDEF	d__Bacteria;p__Firmicutes_C;c__Negativicutes;o__Selenomonadales;f__Selenomonadaceae;g__Mitsuokella;s__Mitsuokella jalaludinii
MGYG000000028_00669	485	dCache_1	60	275	216	1e-18	dCache_1~GGDEF	d__Bacteria;p__Firmicutes_A;c__Clostridia;o__Lachnospirales;f__Lachnospiraceae;g__Anaerostipes;s__Anaerostipes hadrus_A
MGYG000000030_00157	691	dCache_1	34	289	256	1.4e-11	dCache_1~MCPsignal	d__Bacteria;p__Firmicutes_A;c__Clostridia;o__Lachnospirales;f__Lachnospiraceae;g__CAG-603;s__CAG-603 sp900066105
MGYG000000030_00997	893	dCache_1	171	410	240	1.6e-17	dCache_1~MCPsignal	d__Bacteria;p__Firmicutes_A;c__Clostridia;o__Lachnospirales;f__Lachnospiraceae;g__CAG-603;s__CAG-603 sp900066105
MGYG000000030_01083	745	dCache_1	42	272	231	1.5e-09	dCache_1~GGDEF~EAL	d__Bacteria;p__Firmicutes_A;c__Clostridia;o__Lachnospirales;f__Lachnospiraceae;g__CAG-603;s__CAG-603 sp900066105
MGYG000000030_01489	394	dCache_1	140	342	203	2.4e-15	dCache_1	d__Bacteria;p__Firmicutes_A;c__Clostridia;o__Lachnospirales;f__Lachnospiraceae;g__CAG-603;s__CAG-603 sp900066105
MGYG000000031_00225	595	dCache_1	55	285	231	1.9e-31	dCache_1~HAMP~His_kinase~HATPase_c	d__Bacteria;p__Firmicutes_A;c__Clostridia;o__Lachnospirales;f__Lachnospiraceae;g__Blautia_A;s__Blautia_A sp900066205
MGYG000000031_01596	612	dCache_1	38	280	243	1.4e-14	dCache_1~His_kinase	d__Bacteria;p__Firmicutes_A;c__Clostridia;o__Lachnospirales;f__Lachnospiraceae;g__Blautia_A;s__Blautia_A sp900066205
MGYG000000031_01647	579	dCache_1	50	246	197	1.1e-08	dCache_1~HAMP~His_kinase~HATPase_c	d__Bacteria;p__Firmicutes_A;c__Clostridia;o__Lachnospirales;f__Lachnospiraceae;g__Blautia_A;s__Blautia_A sp900066205
MGYG000000031_02048	567	dCache_1	48	235	188	1.4e-08	dCache_1~HAMP~His_kinase~HATPase_c	d__Bacteria;p__Firmicutes_A;c__Clostridia;o__Lachnospirales;f__Lachnospiraceae;g__Blautia_A;s__Blautia_A sp900066205
MGYG000000032_00023	604	dCache_1	110	284	175	8.3e-07	dCache_1~His_kinase	d__Bacteria;p__Firmicutes_A;c__Clostridia;o__Lachnospirales;f__Lachnospiraceae;g__Hungatella;s__Hungatella effluvii
MGYG000000032_00054	628	dCache_1	218	303	86	0.0016	dCache_1~His_kinase~HATPase_c	d__Bacteria;p__Firmicutes_A;c__Clostridia;o__Lachnospirales;f__Lachnospiraceae;g__Hungatella;s__Hungatella effluvii
MGYG000000032_00093	751	dCache_1	94	262	169	7e-08	dCache_1~GGDEF~EAL	d__Bacteria;p__Firmicutes_A;c__Clostridia;o__Lachnospirales;f__Lachnospiraceae;g__Hungatella;s__Hungatella effluvii
MGYG000000032_00208	551	dCache_1	43	283	241	7.8e-12	dCache_1~GGDEF	d__Bacteria;p__Firmicutes_A;c__Clostridia;o__Lachnospirales;f__Lachnospiraceae;g__Hungatella;s__Hungatella effluvii
MGYG000000032_00727	557	dCache_1	137	263	127	1.3e-12	dCache_1~HAMP~GGDEF	d__Bacteria;p__Firmicutes_A;c__Clostridia;o__Lachnospirales;f__Lachnospiraceae;g__Hungatella;s__Hungatella effluvii
MGYG000000032_00975	573	dCache_1	48	238	191	4.2e-08	dCache_1~HAMP~His_kinase	d__Bacteria;p__Firmicutes_A;c__Clostridia;o__Lachnospirales;f__Lachnospiraceae;g__Hungatella;s__Hungatella effluvii
MGYG000000032_01416	621	dCache_1	50	302	253	2.6e-13	dCache_1~HAMP~His_kinase~HATPase_c	d__Bacteria;p__Firmicutes_A;c__Clostridia;o__Lachnospirales;f__Lachnospiraceae;g__Hungatella;s__Hungatella effluvii
MGYG000000032_01828	612	dCache_1	32	282	251	5.8e-07	dCache_1~His_kinase	d__Bacteria;p__Firmicutes_A;c__Clostridia;o__Lachnospirales;f__Lachnospiraceae;g__Hungatella;s__Hungatella effluvii
MGYG000000032_01848	588	dCache_1	37	230	194	3.1e-08	dCache_1~HAMP~His_kinase~HATPase_c	d__Bacteria;p__Firmicutes_A;c__Clostridia;o__Lachnospirales;f__Lachnospiraceae;g__Hungatella;s__Hungatella effluvii
MGYG000000032_02166	586	dCache_1	59	239	181	1.1e-07	dCache_1~HAMP~His_kinase	d__Bacteria;p__Firmicutes_A;c__Clostridia;o__Lachnospirales;f__Lachnospiraceae;g__Hungatella;s__Hungatella effluvii
MGYG000000032_02204	562	dCache_1	43	333	291	8e-40	dCache_1~GGDEF	d__Bacteria;p__Firmicutes_A;c__Clostridia;o__Lachnospirales;f__Lachnospiraceae;g__Hungatella;s__Hungatella effluvii
MGYG000000032_02287	587	dCache_1	43	275	233	1.9e-07	dCache_1~His_kinase	d__Bacteria;p__Firmicutes_A;c__Clostridia;o__Lachnospirales;f__Lachnospiraceae;g__Hungatella;s__Hungatella effluvii
MGYG000000032_02348	742	dCache_1	175	280	106	2.9e-08	dCache_1~HisKA~HATPase_c~Response_reg	d__Bacteria;p__Firmicutes_A;c__Clostridia;o__Lachnospirales;f__Lachnospiraceae;g__Hungatella;s__Hungatella effluvii
MGYG000000032_02401	575	dCache_1	37	233	197	3.8e-09	dCache_1~His_kinase~HATPase_c	d__Bacteria;p__Firmicutes_A;c__Clostridia;o__Lachnospirales;f__Lachnospiraceae;g__Hungatella;s__Hungatella effluvii
MGYG000000032_02535	594	dCache_1	106	273	168	7.3e-11	dCache_1~His_kinase~HATPase_c	d__Bacteria;p__Firmicutes_A;c__Clostridia;o__Lachnospirales;f__Lachnospiraceae;g__Hungatella;s__Hungatella effluvii
MGYG000000032_02558	686	dCache_1	57	300	244	1.5e-15	dCache_1~MCPsignal	d__Bacteria;p__Firmicutes_A;c__Clostridia;o__Lachnospirales;f__Lachnospiraceae;g__Hungatella;s__Hungatella effluvii
MGYG000000032_02592	606	dCache_1	55	238	184	2.3e-08	dCache_1~HAMP~His_kinase~HATPase_c	d__Bacteria;p__Firmicutes_A;c__Clostridia;o__Lachnospirales;f__Lachnospiraceae;g__Hungatella;s__Hungatella effluvii
MGYG000000032_02638	769	dCache_1	60	274	215	2.4e-11	dCache_1~GGDEF	d__Bacteria;p__Firmicutes_A;c__Clostridia;o__Lachnospirales;f__Lachnospiraceae;g__Hungatella;s__Hungatella effluvii
MGYG000000032_02858	641	dCache_1	40	292	253	3.9e-08	dCache_1~His_kinase	d__Bacteria;p__Firmicutes_A;c__Clostridia;o__Lachnospirales;f__Lachnospiraceae;g__Hungatella;s__Hungatella effluvii
MGYG000000032_02967	607	dCache_1	216	309	94	5.8e-07	dCache_1~His_kinase~HATPase_c	d__Bacteria;p__Firmicutes_A;c__Clostridia;o__Lachnospirales;f__Lachnospiraceae;g__Hungatella;s__Hungatella effluvii
MGYG000000032_03166	744	dCache_1	37	268	232	7.2e-21	dCache_1~GGDEF~EAL	d__Bacteria;p__Firmicutes_A;c__Clostridia;o__Lachnospirales;f__Lachnospiraceae;g__Hungatella;s__Hungatella effluvii
MGYG000000032_03227	605	dCache_1	51	240	190	3.8e-06	dCache_1~HAMP~His_kinase	d__Bacteria;p__Firmicutes_A;c__Clostridia;o__Lachnospirales;f__Lachnospiraceae;g__Hungatella;s__Hungatella effluvii
MGYG000000032_03289	579	dCache_1	41	273	233	1.6e-13	dCache_1~His_kinase~HATPase_c	d__Bacteria;p__Firmicutes_A;c__Clostridia;o__Lachnospirales;f__Lachnospiraceae;g__Hungatella;s__Hungatella effluvii
MGYG000000032_03523	597	dCache_1	46	281	236	9.6e-23	dCache_1~HAMP~His_kinase~HATPase_c	d__Bacteria;p__Firmicutes_A;c__Clostridia;o__Lachnospirales;f__Lachnospiraceae;g__Hungatella;s__Hungatella effluvii
MGYG000000032_03544	581	dCache_1	44	276	233	8.6e-12	dCache_1~HAMP~His_kinase~HATPase_c	d__Bacteria;p__Firmicutes_A;c__Clostridia;o__Lachnospirales;f__Lachnospiraceae;g__Hungatella;s__Hungatella effluvii
MGYG000000032_03624	609	dCache_1	195	274	80	9.1e-06	dCache_1~HAMP~His_kinase~HATPase_c	d__Bacteria;p__Firmicutes_A;c__Clostridia;o__Lachnospirales;f__Lachnospiraceae;g__Hungatella;s__Hungatella effluvii
MGYG000000032_04110	630	dCache_1	37	288	252	2.8e-12	dCache_1~GGDEF	d__Bacteria;p__Firmicutes_A;c__Clostridia;o__Lachnospirales;f__Lachnospiraceae;g__Hungatella;s__Hungatella effluvii
MGYG000000032_04181	590	dCache_1	49	274	226	3.7e-09	dCache_1~His_kinase~HATPase_c	d__Bacteria;p__Firmicutes_A;c__Clostridia;o__Lachnospirales;f__Lachnospiraceae;g__Hungatella;s__Hungatella effluvii
MGYG000000032_04404	586	dCache_1	51	274	224	1.1e-09	dCache_1~HAMP~His_kinase~HATPase_c	d__Bacteria;p__Firmicutes_A;c__Clostridia;o__Lachnospirales;f__Lachnospiraceae;g__Hungatella;s__Hungatella effluvii
MGYG000000032_04430	747	dCache_1	47	283	237	1.2e-12	dCache_1~GGDEF_2~HTH_18	d__Bacteria;p__Firmicutes_A;c__Clostridia;o__Lachnospirales;f__Lachnospiraceae;g__Hungatella;s__Hungatella effluvii
MGYG000000032_04492	596	dCache_1	49	246	198	5.3e-13	dCache_1~HAMP~His_kinase~HATPase_c	d__Bacteria;p__Firmicutes_A;c__Clostridia;o__Lachnospirales;f__Lachnospiraceae;g__Hungatella;s__Hungatella effluvii
MGYG000000032_04714	583	dCache_1	58	266	209	3.9e-06	dCache_1~His_kinase	d__Bacteria;p__Firmicutes_A;c__Clostridia;o__Lachnospirales;f__Lachnospiraceae;g__Hungatella;s__Hungatella effluvii
MGYG000000032_05109	772	dCache_1	44	279	236	3.2e-06	dCache_1~GGDEF~EAL	d__Bacteria;p__Firmicutes_A;c__Clostridia;o__Lachnospirales;f__Lachnospiraceae;g__Hungatella;s__Hungatella effluvii
MGYG000000032_05143	603	dCache_1	43	271	229	1.1e-15	dCache_1~HAMP~His_kinase	d__Bacteria;p__Firmicutes_A;c__Clostridia;o__Lachnospirales;f__Lachnospiraceae;g__Hungatella;s__Hungatella effluvii
MGYG000000032_05442	622	dCache_1	71	300	230	6.4e-08	dCache_1~His_kinase~HATPase_c	d__Bacteria;p__Firmicutes_A;c__Clostridia;o__Lachnospirales;f__Lachnospiraceae;g__Hungatella;s__Hungatella effluvii
MGYG000000032_05867	623	dCache_1	45	288	244	1.3e-05	dCache_1~His_kinase~HATPase_c	d__Bacteria;p__Firmicutes_A;c__Clostridia;o__Lachnospirales;f__Lachnospiraceae;g__Hungatella;s__Hungatella effluvii
MGYG000000033_01230	738	dCache_1	77	266	190	1.7e-07	dCache_1~GGDEF~EAL	d__Bacteria;p__Firmicutes_A;c__Clostridia;o__Monoglobales_A;f__UBA1381;g__CAG-41;s__CAG-41 sp900066215
MGYG000000033_01758	766	dCache_1	44	268	225	2.1e-12	dCache_1~GGDEF	d__Bacteria;p__Firmicutes_A;c__Clostridia;o__Monoglobales_A;f__UBA1381;g__CAG-41;s__CAG-41 sp900066215
MGYG000000033_01996	588	dCache_1	41	274	234	2.3e-12	dCache_1~HAMP~His_kinase	d__Bacteria;p__Firmicutes_A;c__Clostridia;o__Monoglobales_A;f__UBA1381;g__CAG-41;s__CAG-41 sp900066215
MGYG000000033_02151	561	dCache_1	42	237	196	5.9e-06	dCache_1~His_kinase	d__Bacteria;p__Firmicutes_A;c__Clostridia;o__Monoglobales_A;f__UBA1381;g__CAG-41;s__CAG-41 sp900066215
MGYG000000034_00809	607	dCache_1	46	267	222	1.5e-14	dCache_1~HAMP~His_kinase~HATPase_c	d__Bacteria;p__Firmicutes_A;c__Clostridia;o__Oscillospirales;f__Ruminococcaceae;g__Massilimaliae;s__Massilimaliae timonensis
MGYG000000034_00885	600	dCache_1	35	276	242	1.3e-07	dCache_1~His_kinase~HATPase_c	d__Bacteria;p__Firmicutes_A;c__Clostridia;o__Oscillospirales;f__Ruminococcaceae;g__Massilimaliae;s__Massilimaliae timonensis
MGYG000000034_01128	595	dCache_1	42	244	203	1.3e-06	dCache_1~HAMP~His_kinase~HATPase_c	d__Bacteria;p__Firmicutes_A;c__Clostridia;o__Oscillospirales;f__Ruminococcaceae;g__Massilimaliae;s__Massilimaliae timonensis
MGYG000000034_01168	606	dCache_1	46	291	246	2.6e-09	dCache_1~HAMP~His_kinase~HATPase_c	d__Bacteria;p__Firmicutes_A;c__Clostridia;o__Oscillospirales;f__Ruminococcaceae;g__Massilimaliae;s__Massilimaliae timonensis
MGYG000000034_01739	580	dCache_1	43	276	234	3.8e-14	dCache_1~His_kinase~HATPase_c	d__Bacteria;p__Firmicutes_A;c__Clostridia;o__Oscillospirales;f__Ruminococcaceae;g__Massilimaliae;s__Massilimaliae timonensis
MGYG000000034_02245	595	dCache_1	56	279	224	1.1e-08	dCache_1~His_kinase	d__Bacteria;p__Firmicutes_A;c__Clostridia;o__Oscillospirales;f__Ruminococcaceae;g__Massilimaliae;s__Massilimaliae timonensis
MGYG000000034_02417	600	dCache_1	75	298	224	4.4e-11	dCache_1~HAMP~His_kinase	d__Bacteria;p__Firmicutes_A;c__Clostridia;o__Oscillospirales;f__Ruminococcaceae;g__Massilimaliae;s__Massilimaliae timonensis
MGYG000000034_02432	758	dCache_1	108	278	171	6.9e-13	dCache_1~GGDEF~EAL	d__Bacteria;p__Firmicutes_A;c__Clostridia;o__Oscillospirales;f__Ruminococcaceae;g__Massilimaliae;s__Massilimaliae timonensis
MGYG000000035_01485	592	dCache_1	45	245	201	1.8e-14	dCache_1~His_kinase~HATPase_c	d__Bacteria;p__Firmicutes_A;c__Clostridia;o__Lachnospirales;f__Lachnospiraceae;g__Blautia_A;s__Blautia_A hydrogenotrophica
MGYG000000037_01409	742	dCache_1	40	266	227	4e-19	dCache_1~GGDEF~EAL	d__Bacteria;p__Firmicutes;c__Bacilli;o__Haloplasmatales_A;f__Turicibacteraceae;g__Turicibacter;s__Turicibacter sp001543345
MGYG000000038_01500	565	dCache_1	39	222	184	2.8e-11	dCache_1~His_kinase	d__Bacteria;p__Firmicutes_A;c__Clostridia;o__Lachnospirales;f__Lachnospiraceae;g__Dorea_A;s__Dorea_A longicatena
MGYG000000038_02684	623	dCache_1	67	293	227	2.7e-15	dCache_1~His_kinase~HATPase_c	d__Bacteria;p__Firmicutes_A;c__Clostridia;o__Lachnospirales;f__Lachnospiraceae;g__Dorea_A;s__Dorea_A longicatena
MGYG000000040_01020	617	dCache_1	65	318	254	3.4e-11	dCache_1~HATPase_c	d__Bacteria;p__Firmicutes_A;c__Clostridia;o__Peptostreptococcales;f__Anaerovoracaceae;g__UBA1191;s__UBA1191 sp900066305
MGYG000000040_02177	657	dCache_1	40	303	264	2.2e-18	dCache_1~HATPase_c	d__Bacteria;p__Firmicutes_A;c__Clostridia;o__Peptostreptococcales;f__Anaerovoracaceae;g__UBA1191;s__UBA1191 sp900066305
MGYG000000041_00458	572	dCache_1	38	258	221	3.3e-17	dCache_1~His_kinase~HATPase_c	d__Bacteria;p__Firmicutes_A;c__Clostridia;o__Lachnospirales;f__Lachnospiraceae;g__Acetatifactor;s__Acetatifactor sp900066365
MGYG000000041_01620	591	dCache_1	37	277	241	7.3e-17	dCache_1~HAMP~His_kinase	d__Bacteria;p__Firmicutes_A;c__Clostridia;o__Lachnospirales;f__Lachnospiraceae;g__Acetatifactor;s__Acetatifactor sp900066365
MGYG000000041_02443	675	dCache_1	53	284	232	1.3e-20	dCache_1~MCPsignal	d__Bacteria;p__Firmicutes_A;c__Clostridia;o__Lachnospirales;f__Lachnospiraceae;g__Acetatifactor;s__Acetatifactor sp900066365
MGYG000000041_02520	497	dCache_1	38	272	235	7.1e-13	dCache_1~GGDEF	d__Bacteria;p__Firmicutes_A;c__Clostridia;o__Lachnospirales;f__Lachnospiraceae;g__Acetatifactor;s__Acetatifactor sp900066365
MGYG000000041_02650	581	dCache_1	17	240	224	1.1e-06	dCache_1~HAMP~His_kinase~HATPase_c	d__Bacteria;p__Firmicutes_A;c__Clostridia;o__Lachnospirales;f__Lachnospiraceae;g__Acetatifactor;s__Acetatifactor sp900066365
MGYG000000045_00990	487	dCache_1	59	274	216	2.1e-20	dCache_1~GGDEF	d__Bacteria;p__Firmicutes;c__Bacilli;o__Erysipelotrichales;f__Erysipelatoclostridiaceae;g__Faecalibacillus;s__Faecalibacillus intestinalis
MGYG000000047_02718	601	dCache_1	56	286	231	5.4e-25	dCache_1~HAMP~His_kinase~HATPase_c	d__Bacteria;p__Firmicutes_A;c__Clostridia;o__Clostridiales;f__Clostridiaceae;g__Clostridium;s__Clostridium disporicum_A
MGYG000000049_01073	775	dCache_1	54	264	211	1.9e-11	dCache_1~GGDEF~EAL	d__Bacteria;p__Firmicutes_A;c__Clostridia;o__Peptostreptococcales;f__Peptostreptococcaceae;g__GCA-900066495;s__GCA-900066495 sp900066495
MGYG000000050_00020	604	dCache_1	39	243	205	5.1e-09	dCache_1~His_kinase	d__Bacteria;p__Firmicutes_A;c__Clostridia;o__Lachnospirales;f__Lachnospiraceae;g__Blautia_A;s__Blautia_A sp900066505
MGYG000000050_00075	606	dCache_1	56	288	233	3.3e-32	dCache_1~HAMP~His_kinase~HATPase_c	d__Bacteria;p__Firmicutes_A;c__Clostridia;o__Lachnospirales;f__Lachnospiraceae;g__Blautia_A;s__Blautia_A sp900066505
MGYG000000050_00152	571	dCache_1	54	241	188	2.2e-08	dCache_1~HAMP~His_kinase~HATPase_c	d__Bacteria;p__Firmicutes_A;c__Clostridia;o__Lachnospirales;f__Lachnospiraceae;g__Blautia_A;s__Blautia_A sp900066505
MGYG000000050_00888	606	dCache_1	51	286	236	2.2e-21	dCache_1~His_kinase~HATPase_c	d__Bacteria;p__Firmicutes_A;c__Clostridia;o__Lachnospirales;f__Lachnospiraceae;g__Blautia_A;s__Blautia_A sp900066505
MGYG000000050_01416	592	dCache_1	82	274	193	1.8e-06	dCache_1~His_kinase~HATPase_c	d__Bacteria;p__Firmicutes_A;c__Clostridia;o__Lachnospirales;f__Lachnospiraceae;g__Blautia_A;s__Blautia_A sp900066505
MGYG000000050_03066	614	dCache_1	98	308	211	8.2e-07	dCache_1~HAMP~His_kinase~HATPase_c	d__Bacteria;p__Firmicutes_A;c__Clostridia;o__Lachnospirales;f__Lachnospiraceae;g__Blautia_A;s__Blautia_A sp900066505
MGYG000000051_00206	594	dCache_1	42	281	240	3.1e-26	dCache_1~HAMP~His_kinase~HATPase_c	d__Bacteria;p__Firmicutes_A;c__Clostridia;o__Lachnospirales;f__Lachnospiraceae;g__Anaerosacchariphilus;s__Anaerosacchariphilus sp900066385
MGYG000000055_00506	653	dCache_1	135	291	157	1.6e-20	dCache_1~HAMP~SpoIIE	d__Bacteria;p__Bacteroidota;c__Bacteroidia;o__Bacteroidales;f__Muribaculaceae;g__Muribaculum;s__Muribaculum intestinale
MGYG000000058_02496	610	dCache_1	65	291	227	2.1e-10	dCache_1~His_kinase	d__Bacteria;p__Firmicutes_A;c__Clostridia;o__Lachnospirales;f__Lachnospiraceae;g__Eubacterium_I;s__Eubacterium_I sp900066595
MGYG000000059_00752	606	dCache_1	51	286	236	3.3e-19	dCache_1~HAMP~His_kinase~HATPase_c	d__Bacteria;p__Firmicutes_A;c__Clostridia;o__Oscillospirales;f__Oscillospiraceae;g__Lawsonibacter;s__Lawsonibacter sp900066645
MGYG000000060_02676	689	dCache_1	37	292	256	2e-17	dCache_1~HAMP~MCPsignal	d__Bacteria;p__Firmicutes_A;c__Clostridia;o__Lachnospirales;f__Lachnospiraceae;g__Lachnospira;s__Lachnospira eligens_A
MGYG000000063_00017	764	dCache_1	151	336	186	5.7e-13	dCache_1~HisKA~HATPase_c	d__Bacteria;p__Firmicutes_A;c__Clostridia;o__Peptostreptococcales;f__Anaerovoracaceae;g__Emergencia;s__Emergencia sp900066695
MGYG000000063_01006	636	dCache_1	38	282	245	1.6e-17	dCache_1~GGDEF	d__Bacteria;p__Firmicutes_A;c__Clostridia;o__Peptostreptococcales;f__Anaerovoracaceae;g__Emergencia;s__Emergencia sp900066695
MGYG000000063_01526	550	dCache_1	33	277	245	3.3e-14	dCache_1~HAMP~GGDEF	d__Bacteria;p__Firmicutes_A;c__Clostridia;o__Peptostreptococcales;f__Anaerovoracaceae;g__Emergencia;s__Emergencia sp900066695
MGYG000000063_03306	535	dCache_1	71	235	165	4.3e-38	dCache_1~GGDEF	d__Bacteria;p__Firmicutes_A;c__Clostridia;o__Peptostreptococcales;f__Anaerovoracaceae;g__Emergencia;s__Emergencia sp900066695
MGYG000000063_04010	822	dCache_1	41	271	231	2.4e-19	dCache_1~HisKA~HATPase_c~Response_reg	d__Bacteria;p__Firmicutes_A;c__Clostridia;o__Peptostreptococcales;f__Anaerovoracaceae;g__Emergencia;s__Emergencia sp900066695
MGYG000000064_01779	598	dCache_1	49	281	233	2.1e-25	dCache_1~His_kinase~HATPase_c	d__Bacteria;p__Firmicutes_A;c__Clostridia;o__Clostridiales;f__Clostridiaceae;g__Clostridium;s__Clostridium baratii
MGYG000000065_00560	485	dCache_1	61	275	215	4.4e-19	dCache_1~GGDEF	d__Bacteria;p__Firmicutes_A;c__Clostridia;o__Lachnospirales;f__Lachnospiraceae;g__Anaerostipes;s__Anaerostipes sp900066705
MGYG000000066_00232	594	dCache_1	48	272	225	3.8e-14	dCache_1~HAMP~His_kinase	d__Bacteria;p__Firmicutes_A;c__Clostridia;o__Lachnospirales;f__Lachnospiraceae;g__GCA-900066755;s__GCA-900066755 sp900066755
MGYG000000066_00268	604	dCache_1	55	290	236	8.7e-07	dCache_1~HAMP~His_kinase~HATPase_c	d__Bacteria;p__Firmicutes_A;c__Clostridia;o__Lachnospirales;f__Lachnospiraceae;g__GCA-900066755;s__GCA-900066755 sp900066755
MGYG000000066_00459	581	dCache_1	52	278	227	4e-11	dCache_1~His_kinase	d__Bacteria;p__Firmicutes_A;c__Clostridia;o__Lachnospirales;f__Lachnospiraceae;g__GCA-900066755;s__GCA-900066755 sp900066755
MGYG000000066_00550	591	dCache_1	41	261	221	1e-10	dCache_1~HAMP~His_kinase~HATPase_c	d__Bacteria;p__Firmicutes_A;c__Clostridia;o__Lachnospirales;f__Lachnospiraceae;g__GCA-900066755;s__GCA-900066755 sp900066755
MGYG000000066_00581	551	dCache_1	10	236	227	4.4e-12	dCache_1~His_kinase~HATPase_c	d__Bacteria;p__Firmicutes_A;c__Clostridia;o__Lachnospirales;f__Lachnospiraceae;g__GCA-900066755;s__GCA-900066755 sp900066755
MGYG000000066_00970	598	dCache_1	38	281	244	1.5e-12	dCache_1~His_kinase	d__Bacteria;p__Firmicutes_A;c__Clostridia;o__Lachnospirales;f__Lachnospiraceae;g__GCA-900066755;s__GCA-900066755 sp900066755
MGYG000000066_01508	616	dCache_1	42	285	244	4.5e-14	dCache_1~HAMP~His_kinase~HATPase_c	d__Bacteria;p__Firmicutes_A;c__Clostridia;o__Lachnospirales;f__Lachnospiraceae;g__GCA-900066755;s__GCA-900066755 sp900066755
MGYG000000066_01652	582	dCache_1	99	277	179	7.4e-08	dCache_1~HAMP~His_kinase~HATPase_c	d__Bacteria;p__Firmicutes_A;c__Clostridia;o__Lachnospirales;f__Lachnospiraceae;g__GCA-900066755;s__GCA-900066755 sp900066755
MGYG000000066_01738	758	dCache_1	45	274	230	8.2e-10	dCache_1~GGDEF~EAL	d__Bacteria;p__Firmicutes_A;c__Clostridia;o__Lachnospirales;f__Lachnospiraceae;g__GCA-900066755;s__GCA-900066755 sp900066755
MGYG000000066_02138	592	dCache_1	36	248	213	8.8e-09	dCache_1~HAMP~His_kinase~HATPase_c	d__Bacteria;p__Firmicutes_A;c__Clostridia;o__Lachnospirales;f__Lachnospiraceae;g__GCA-900066755;s__GCA-900066755 sp900066755
MGYG000000066_02220	604	dCache_1	144	283	140	2.5e-08	dCache_1~His_kinase~HATPase_c	d__Bacteria;p__Firmicutes_A;c__Clostridia;o__Lachnospirales;f__Lachnospiraceae;g__GCA-900066755;s__GCA-900066755 sp900066755
MGYG000000066_02313	587	dCache_1	48	276	229	1.1e-15	dCache_1~HAMP~His_kinase~HATPase_c	d__Bacteria;p__Firmicutes_A;c__Clostridia;o__Lachnospirales;f__Lachnospiraceae;g__GCA-900066755;s__GCA-900066755 sp900066755
MGYG000000066_02468	518	dCache_1	78	273	196	5.9e-14	dCache_1~GGDEF	d__Bacteria;p__Firmicutes_A;c__Clostridia;o__Lachnospirales;f__Lachnospiraceae;g__GCA-900066755;s__GCA-900066755 sp900066755
MGYG000000066_02483	617	dCache_1	49	285	237	2e-24	dCache_1~His_kinase~HATPase_c	d__Bacteria;p__Firmicutes_A;c__Clostridia;o__Lachnospirales;f__Lachnospiraceae;g__GCA-900066755;s__GCA-900066755 sp900066755
MGYG000000066_03086	625	dCache_1	49	282	234	9.6e-09	dCache_1~HAMP~His_kinase	d__Bacteria;p__Firmicutes_A;c__Clostridia;o__Lachnospirales;f__Lachnospiraceae;g__GCA-900066755;s__GCA-900066755 sp900066755
MGYG000000066_03385	619	dCache_1	62	303	242	1.2e-06	dCache_1~His_kinase	d__Bacteria;p__Firmicutes_A;c__Clostridia;o__Lachnospirales;f__Lachnospiraceae;g__GCA-900066755;s__GCA-900066755 sp900066755
MGYG000000066_03674	597	dCache_1	55	272	218	2.2e-15	dCache_1~His_kinase	d__Bacteria;p__Firmicutes_A;c__Clostridia;o__Lachnospirales;f__Lachnospiraceae;g__GCA-900066755;s__GCA-900066755 sp900066755
MGYG000000066_03937	580	dCache_1	37	279	243	3.6e-13	dCache_1~HAMP~His_kinase~HATPase_c	d__Bacteria;p__Firmicutes_A;c__Clostridia;o__Lachnospirales;f__Lachnospiraceae;g__GCA-900066755;s__GCA-900066755 sp900066755
MGYG000000066_04048	527	dCache_1	59	228	170	3.5e-08	dCache_1~GGDEF	d__Bacteria;p__Firmicutes_A;c__Clostridia;o__Lachnospirales;f__Lachnospiraceae;g__GCA-900066755;s__GCA-900066755 sp900066755
MGYG000000066_04386	594	dCache_1	53	290	238	1.4e-12	dCache_1~HAMP~His_kinase~HATPase_c	d__Bacteria;p__Firmicutes_A;c__Clostridia;o__Lachnospirales;f__Lachnospiraceae;g__GCA-900066755;s__GCA-900066755 sp900066755
MGYG000000066_04526	605	dCache_1	51	291	241	8.9e-29	dCache_1~HAMP~His_kinase~HATPase_c	d__Bacteria;p__Firmicutes_A;c__Clostridia;o__Lachnospirales;f__Lachnospiraceae;g__GCA-900066755;s__GCA-900066755 sp900066755
MGYG000000066_04554	602	dCache_1	50	292	243	1e-13	dCache_1~HAMP~His_kinase	d__Bacteria;p__Firmicutes_A;c__Clostridia;o__Lachnospirales;f__Lachnospiraceae;g__GCA-900066755;s__GCA-900066755 sp900066755
MGYG000000066_04577	602	dCache_1	50	292	243	1e-13	dCache_1~HAMP~His_kinase	d__Bacteria;p__Firmicutes_A;c__Clostridia;o__Lachnospirales;f__Lachnospiraceae;g__GCA-900066755;s__GCA-900066755 sp900066755
MGYG000000066_05088	552	dCache_1	160	289	130	3.1e-11	dCache_1~HAMP~GGDEF	d__Bacteria;p__Firmicutes_A;c__Clostridia;o__Lachnospirales;f__Lachnospiraceae;g__GCA-900066755;s__GCA-900066755 sp900066755
MGYG000000067_01376	572	dCache_1	40	254	215	3.4e-11	dCache_1~His_kinase~HATPase_c	d__Bacteria;p__Firmicutes_A;c__Clostridia;o__Lachnospirales;f__Lachnospiraceae;g__Lachnoclostridium_B;s__Lachnoclostridium_B sp900066765
MGYG000000067_01526	592	dCache_1	44	277	234	4.6e-08	dCache_1~His_kinase~HATPase_c	d__Bacteria;p__Firmicutes_A;c__Clostridia;o__Lachnospirales;f__Lachnospiraceae;g__Lachnoclostridium_B;s__Lachnoclostridium_B sp900066765
MGYG000000067_02101	606	dCache_1	41	246	206	1.8e-06	dCache_1~HAMP~His_kinase~HATPase_c	d__Bacteria;p__Firmicutes_A;c__Clostridia;o__Lachnospirales;f__Lachnospiraceae;g__Lachnoclostridium_B;s__Lachnoclostridium_B sp900066765
MGYG000000067_02944	585	dCache_1	41	277	237	6.3e-07	dCache_1~HAMP~His_kinase~HATPase_c	d__Bacteria;p__Firmicutes_A;c__Clostridia;o__Lachnospirales;f__Lachnospiraceae;g__Lachnoclostridium_B;s__Lachnoclostridium_B sp900066765
MGYG000000068_00409	570	dCache_1	38	258	221	5.5e-13	dCache_1~His_kinase~HATPase_c	d__Bacteria;p__Firmicutes_A;c__Clostridia;o__Oscillospirales;f__Butyricicoccaceae;g__Agathobaculum;s__Agathobaculum sp900291975
MGYG000000068_02453	596	dCache_1	43	276	234	8e-10	dCache_1~HAMP~His_kinase~HATPase_c	d__Bacteria;p__Firmicutes_A;c__Clostridia;o__Oscillospirales;f__Butyricicoccaceae;g__Agathobaculum;s__Agathobaculum sp900291975
MGYG000000068_02696	714	dCache_1	63	319	257	4.5e-08	dCache_1~HAMP~MCPsignal	d__Bacteria;p__Firmicutes_A;c__Clostridia;o__Oscillospirales;f__Butyricicoccaceae;g__Agathobaculum;s__Agathobaculum sp900291975
MGYG000000068_02793	579	dCache_1	45	237	193	6.9e-15	dCache_1~His_kinase~HATPase_c	d__Bacteria;p__Firmicutes_A;c__Clostridia;o__Oscillospirales;f__Butyricicoccaceae;g__Agathobaculum;s__Agathobaculum sp900291975
MGYG000000069_00892	454	dCache_1	48	275	228	6.8e-15	dCache_1~His_kinase	d__Bacteria;p__Firmicutes_A;c__Clostridia;o__Oscillospirales;f__Acutalibacteraceae;g__Clostridium_A;s__Clostridium_A leptum
MGYG000000069_01287	995	dCache_1	190	268	79	5.9e-06	dCache_1~GGDEF~EAL	d__Bacteria;p__Firmicutes_A;c__Clostridia;o__Oscillospirales;f__Acutalibacteraceae;g__Clostridium_A;s__Clostridium_A leptum
MGYG000000069_01519	764	dCache_1	50	279	230	7.6e-10	dCache_1~GGDEF~EAL	d__Bacteria;p__Firmicutes_A;c__Clostridia;o__Oscillospirales;f__Acutalibacteraceae;g__Clostridium_A;s__Clostridium_A leptum
MGYG000000069_01590	590	dCache_1	38	244	207	7.1e-12	dCache_1~His_kinase~HATPase_c	d__Bacteria;p__Firmicutes_A;c__Clostridia;o__Oscillospirales;f__Acutalibacteraceae;g__Clostridium_A;s__Clostridium_A leptum
MGYG000000069_02087	589	dCache_1	61	243	183	4.8e-09	dCache_1~HAMP~His_kinase~HATPase_c	d__Bacteria;p__Firmicutes_A;c__Clostridia;o__Oscillospirales;f__Acutalibacteraceae;g__Clostridium_A;s__Clostridium_A leptum
MGYG000000069_02129	591	dCache_1	60	248	189	9.5e-11	dCache_1~HAMP~His_kinase~HATPase_c	d__Bacteria;p__Firmicutes_A;c__Clostridia;o__Oscillospirales;f__Acutalibacteraceae;g__Clostridium_A;s__Clostridium_A leptum
MGYG000000069_02175	634	dCache_1	66	303	238	1.4e-19	dCache_1~HAMP~His_kinase~HATPase_c	d__Bacteria;p__Firmicutes_A;c__Clostridia;o__Oscillospirales;f__Acutalibacteraceae;g__Clostridium_A;s__Clostridium_A leptum
MGYG000000069_02741	600	dCache_1	39	245	207	3.7e-11	dCache_1~His_kinase	d__Bacteria;p__Firmicutes_A;c__Clostridia;o__Oscillospirales;f__Acutalibacteraceae;g__Clostridium_A;s__Clostridium_A leptum
MGYG000000070_01399	605	dCache_1	56	286	231	4.3e-23	dCache_1~HAMP~His_kinase~HATPase_c	d__Bacteria;p__Firmicutes_A;c__Clostridia;o__Oscillospirales;f__Oscillospiraceae;g__Lawsonibacter;s__Lawsonibacter sp900066825
MGYG000000070_03940	746	dCache_1	40	252	213	3.2e-15	dCache_1~HisKA~HATPase_c~Response_reg	d__Bacteria;p__Firmicutes_A;c__Clostridia;o__Oscillospirales;f__Oscillospiraceae;g__Lawsonibacter;s__Lawsonibacter sp900066825
MGYG000000071_00455	485	dCache_1	43	270	228	7.2e-20	dCache_1~GGDEF	d__Bacteria;p__Firmicutes_A;c__Clostridia;o__Oscillospirales;f__Oscillospiraceae;g__Pseudoflavonifractor;s__Pseudoflavonifractor capillosus
MGYG000000071_00624	605	dCache_1	51	286	236	3.7e-20	dCache_1~His_kinase~HATPase_c	d__Bacteria;p__Firmicutes_A;c__Clostridia;o__Oscillospirales;f__Oscillospiraceae;g__Pseudoflavonifractor;s__Pseudoflavonifractor capillosus
MGYG000000073_02060	765	dCache_1	51	280	230	1.2e-09	dCache_1~GGDEF~EAL	d__Bacteria;p__Firmicutes_A;c__Clostridia_A;o__Christensenellales;f__GCA-900066905;g__GCA-900066905;s__GCA-900066905 sp900066905
MGYG000000073_02150	605	dCache_1	39	290	252	5.4e-07	dCache_1~HAMP~His_kinase~HATPase_c	d__Bacteria;p__Firmicutes_A;c__Clostridia_A;o__Christensenellales;f__GCA-900066905;g__GCA-900066905;s__GCA-900066905 sp900066905
MGYG000000075_00519	721	dCache_1	38	254	217	1.9e-13	dCache_1~GGDEF~EAL	d__Bacteria;p__Firmicutes_A;c__Clostridia;o__Peptostreptococcales;f__Peptostreptococcaceae;g__Paraclostridium;s__Paraclostridium tenue
MGYG000000075_02117	688	dCache_1	59	278	220	2.7e-22	dCache_1~MCPsignal	d__Bacteria;p__Firmicutes_A;c__Clostridia;o__Peptostreptococcales;f__Peptostreptococcaceae;g__Paraclostridium;s__Paraclostridium tenue
MGYG000000076_00857	579	dCache_1	48	246	199	2.6e-08	dCache_1~HAMP~His_kinase~HATPase_c	d__Bacteria;p__Firmicutes_A;c__Clostridia;o__Lachnospirales;f__Lachnospiraceae;g__Roseburia;s__Roseburia intestinalis
MGYG000000076_00994	697	dCache_1	161	290	130	6.6e-16	dCache_1~MCPsignal	d__Bacteria;p__Firmicutes_A;c__Clostridia;o__Lachnospirales;f__Lachnospiraceae;g__Roseburia;s__Roseburia intestinalis
MGYG000000076_01905	557	dCache_1	50	293	244	1.3e-13	dCache_1~HAMP~GGDEF	d__Bacteria;p__Firmicutes_A;c__Clostridia;o__Lachnospirales;f__Lachnospiraceae;g__Roseburia;s__Roseburia intestinalis
MGYG000000076_02157	672	dCache_1	44	280	237	3.8e-28	dCache_1~HAMP~MCPsignal	d__Bacteria;p__Firmicutes_A;c__Clostridia;o__Lachnospirales;f__Lachnospiraceae;g__Roseburia;s__Roseburia intestinalis
MGYG000000076_02592	424	dCache_1	16	240	225	5.6e-20	dCache_1~MCPsignal	d__Bacteria;p__Firmicutes_A;c__Clostridia;o__Lachnospirales;f__Lachnospiraceae;g__Roseburia;s__Roseburia intestinalis
MGYG000000076_02796	705	dCache_1	45	240	196	2.2e-17	dCache_1~HAMP~MCPsignal	d__Bacteria;p__Firmicutes_A;c__Clostridia;o__Lachnospirales;f__Lachnospiraceae;g__Roseburia;s__Roseburia intestinalis
MGYG000000076_02993	547	dCache_1	35	278	244	1e-09	dCache_1~GGDEF	d__Bacteria;p__Firmicutes_A;c__Clostridia;o__Lachnospirales;f__Lachnospiraceae;g__Roseburia;s__Roseburia intestinalis
MGYG000000076_03126	715	dCache_1	137	317	181	1.8e-06	dCache_1~MCPsignal	d__Bacteria;p__Firmicutes_A;c__Clostridia;o__Lachnospirales;f__Lachnospiraceae;g__Roseburia;s__Roseburia intestinalis
MGYG000000076_03430	613	dCache_1	63	293	231	5.5e-24	dCache_1~His_kinase~HATPase_c	d__Bacteria;p__Firmicutes_A;c__Clostridia;o__Lachnospirales;f__Lachnospiraceae;g__Roseburia;s__Roseburia intestinalis
MGYG000000077_00905	613	dCache_1	52	287	236	1.5e-21	dCache_1~His_kinase~HATPase_c	d__Bacteria;p__Firmicutes_A;c__Clostridia;o__Lachnospirales;f__Lachnospiraceae;g__Anaerobutyricum;s__Anaerobutyricum soehngenii
MGYG000000077_00914	497	dCache_1	95	277	183	1.8e-19	dCache_1~GGDEF	d__Bacteria;p__Firmicutes_A;c__Clostridia;o__Lachnospirales;f__Lachnospiraceae;g__Anaerobutyricum;s__Anaerobutyricum soehngenii
MGYG000000077_01166	983	dCache_1	64	278	215	1.2e-06	dCache_1~HisKA~HATPase_c~Response_reg~Response_reg	d__Bacteria;p__Firmicutes_A;c__Clostridia;o__Lachnospirales;f__Lachnospiraceae;g__Anaerobutyricum;s__Anaerobutyricum soehngenii
MGYG000000078_00714	711	dCache_1	75	315	241	1.8e-11	dCache_1~HAMP~MCPsignal	d__Bacteria;p__Firmicutes_A;c__Clostridia;o__Lachnospirales;f__Lachnospiraceae;g__Lachnospira;s__Lachnospira rogosae_A
MGYG000000078_02435	688	dCache_1	37	279	243	1.4e-15	dCache_1~HAMP~MCPsignal	d__Bacteria;p__Firmicutes_A;c__Clostridia;o__Lachnospirales;f__Lachnospiraceae;g__Lachnospira;s__Lachnospira rogosae_A
MGYG000000079_01329	291	dCache_1	10	146	137	7e-18	dCache_1~HAMP	d__Bacteria;p__Firmicutes;c__Bacilli;o__Exiguobacterales;f__Exiguobacteraceae;g__Exiguobacterium;s__Exiguobacterium sp902362975
MGYG000000080_00440	469	dCache_1	103	268	166	7.6e-10	dCache_1~GGDEF	d__Bacteria;p__Firmicutes_A;c__Clostridia;o__Lachnospirales;f__Lachnospiraceae;g__Anaerostipes;s__Anaerostipes caccae
MGYG000000080_00870	577	dCache_1	36	230	195	2.9e-07	dCache_1~HAMP~His_kinase~HATPase_c	d__Bacteria;p__Firmicutes_A;c__Clostridia;o__Lachnospirales;f__Lachnospiraceae;g__Anaerostipes;s__Anaerostipes caccae
MGYG000000080_00923	739	dCache_1	64	270	207	8.8e-16	dCache_1~GGDEF~EAL	d__Bacteria;p__Firmicutes_A;c__Clostridia;o__Lachnospirales;f__Lachnospiraceae;g__Anaerostipes;s__Anaerostipes caccae
MGYG000000080_01041	636	dCache_1	37	286	250	7.8e-15	dCache_1~GGDEF	d__Bacteria;p__Firmicutes_A;c__Clostridia;o__Lachnospirales;f__Lachnospiraceae;g__Anaerostipes;s__Anaerostipes caccae
MGYG000000080_01492	485	dCache_1	31	240	210	2.2e-09	dCache_1~GGDEF	d__Bacteria;p__Firmicutes_A;c__Clostridia;o__Lachnospirales;f__Lachnospiraceae;g__Anaerostipes;s__Anaerostipes caccae
MGYG000000082_03153	523	dCache_1	55	272	218	1.6e-19	dCache_1~GGDEF	d__Bacteria;p__Proteobacteria;c__Gammaproteobacteria;o__Pseudomonadales;f__Moraxellaceae;g__Acinetobacter;s__Acinetobacter mesopotamicus
MGYG000000082_03163	523	dCache_1	41	272	232	2.1e-18	dCache_1~GGDEF	d__Bacteria;p__Proteobacteria;c__Gammaproteobacteria;o__Pseudomonadales;f__Moraxellaceae;g__Acinetobacter;s__Acinetobacter mesopotamicus
MGYG000000083_00564	519	dCache_1	54	209	156	9.7e-11	dCache_1~HisKA~HATPase_c	d__Bacteria;p__Firmicutes;c__Bacilli;o__Bacillales_B;f__DSM-1321;g__Peribacillus;s__Peribacillus simplex
MGYG000000083_01840	586	dCache_1	33	257	225	1.4e-10	dCache_1~HAMP~His_kinase	d__Bacteria;p__Firmicutes;c__Bacilli;o__Bacillales_B;f__DSM-1321;g__Peribacillus;s__Peribacillus simplex
MGYG000000083_02911	588	dCache_1	54	270	217	7.6e-13	dCache_1~HisKA~HATPase_c	d__Bacteria;p__Firmicutes;c__Bacilli;o__Bacillales_B;f__DSM-1321;g__Peribacillus;s__Peribacillus simplex
MGYG000000083_03623	623	dCache_1	45	286	242	2.3e-17	dCache_1~HAMP~His_kinase~HATPase_c	d__Bacteria;p__Firmicutes;c__Bacilli;o__Bacillales_B;f__DSM-1321;g__Peribacillus;s__Peribacillus simplex
MGYG000000083_04528	664	dCache_1	43	269	227	1.2e-33	dCache_1~HAMP~MCPsignal	d__Bacteria;p__Firmicutes;c__Bacilli;o__Bacillales_B;f__DSM-1321;g__Peribacillus;s__Peribacillus simplex
MGYG000000084_02400	573	dCache_1	37	228	192	1.6e-13	dCache_1~His_kinase~HATPase_c	d__Bacteria;p__Firmicutes_A;c__Clostridia;o__Oscillospirales;f__Ruminococcaceae;g__Gemmiger;s__Gemmiger formicilis
MGYG000000086_00746	605	dCache_1	56	286	231	5.9e-24	dCache_1~HAMP~His_kinase~HATPase_c	d__Bacteria;p__Firmicutes_A;c__Clostridia;o__Oscillospirales;f__Oscillospiraceae;g__Lawsonibacter;s__Lawsonibacter sp902363045
MGYG000000086_00769	571	dCache_1	40	198	159	8.5e-06	dCache_1~HAMP~His_kinase~HATPase_c	d__Bacteria;p__Firmicutes_A;c__Clostridia;o__Oscillospirales;f__Oscillospiraceae;g__Lawsonibacter;s__Lawsonibacter sp902363045
MGYG000000087_01117	635	dCache_1	49	269	221	1.8e-10	dCache_1~GGDEF	d__Bacteria;p__Firmicutes_A;c__Clostridia;o__Lachnospirales;f__Lachnospiraceae;g__CAG-81;s__CAG-81 sp000435795
MGYG000000089_00859	665	dCache_1	41	274	234	4.4e-08	dCache_1~HAMP~PAS_3~GGDEF	d__Bacteria;p__Firmicutes_A;c__Clostridia;o__Oscillospirales;f__Ruminococcaceae;g__CAG-353;s__CAG-353 sp900066885
MGYG000000089_01864	833	dCache_1	43	279	237	4.6e-09	dCache_1~GGDEF~EAL	d__Bacteria;p__Firmicutes_A;c__Clostridia;o__Oscillospirales;f__Ruminococcaceae;g__CAG-353;s__CAG-353 sp900066885
MGYG000000090_02027	572	dCache_1	42	261	220	4.5e-11	dCache_1~HAMP~His_kinase~HATPase_c	d__Bacteria;p__Firmicutes_A;c__Clostridia;o__Oscillospirales;f__Oscillospiraceae;g__Lawsonibacter;s__Lawsonibacter sp014287875
MGYG000000091_00635	525	dCache_1	61	274	214	4.2e-12	dCache_1~GGDEF	d__Bacteria;p__Proteobacteria;c__Gammaproteobacteria;o__Burkholderiales;f__Burkholderiaceae;g__Achromobacter;s__Achromobacter xylosoxidans
MGYG000000091_00715	490	dCache_1	77	265	189	4.1e-11	dCache_1~GGDEF	d__Bacteria;p__Proteobacteria;c__Gammaproteobacteria;o__Burkholderiales;f__Burkholderiaceae;g__Achromobacter;s__Achromobacter xylosoxidans
MGYG000000091_00724	650	dCache_1	63	236	174	1.5e-11	dCache_1~HisKA~HATPase_c	d__Bacteria;p__Proteobacteria;c__Gammaproteobacteria;o__Burkholderiales;f__Burkholderiaceae;g__Achromobacter;s__Achromobacter xylosoxidans
MGYG000000091_01445	614	dCache_1	94	257	164	8.1e-18	dCache_1~HAMP~MCPsignal	d__Bacteria;p__Proteobacteria;c__Gammaproteobacteria;o__Burkholderiales;f__Burkholderiaceae;g__Achromobacter;s__Achromobacter xylosoxidans
MGYG000000091_02508	664	dCache_1	107	299	193	9.3e-06	dCache_1~HAMP~SpoIIE	d__Bacteria;p__Proteobacteria;c__Gammaproteobacteria;o__Burkholderiales;f__Burkholderiaceae;g__Achromobacter;s__Achromobacter xylosoxidans
MGYG000000091_03798	492	dCache_1	72	239	168	2.5e-06	dCache_1~GGDEF	d__Bacteria;p__Proteobacteria;c__Gammaproteobacteria;o__Burkholderiales;f__Burkholderiaceae;g__Achromobacter;s__Achromobacter xylosoxidans
MGYG000000091_04500	350	dCache_1	106	251	146	1.2e-07	MCPsignal~dCache_1	d__Bacteria;p__Proteobacteria;c__Gammaproteobacteria;o__Burkholderiales;f__Burkholderiaceae;g__Achromobacter;s__Achromobacter xylosoxidans
MGYG000000091_04786	517	dCache_1	61	262	202	6.5e-22	dCache_1~GGDEF	d__Bacteria;p__Proteobacteria;c__Gammaproteobacteria;o__Burkholderiales;f__Burkholderiaceae;g__Achromobacter;s__Achromobacter xylosoxidans
MGYG000000091_05205	531	dCache_1	51	263	213	1e-16	dCache_1~GGDEF	d__Bacteria;p__Proteobacteria;c__Gammaproteobacteria;o__Burkholderiales;f__Burkholderiaceae;g__Achromobacter;s__Achromobacter xylosoxidans
MGYG000000092_00457	597	dCache_1	50	215	166	2.3e-08	dCache_1~HAMP~His_kinase	d__Bacteria;p__Firmicutes_A;c__Clostridia;o__Lachnospirales;f__Lachnospiraceae;g__UBA7160;s__UBA7160 sp902363135
MGYG000000092_01838	501	dCache_1	51	274	224	4e-23	dCache_1~GGDEF	d__Bacteria;p__Firmicutes_A;c__Clostridia;o__Lachnospirales;f__Lachnospiraceae;g__UBA7160;s__UBA7160 sp902363135
MGYG000000092_02178	600	dCache_1	44	276	233	3.5e-08	dCache_1~His_kinase~HATPase_c	d__Bacteria;p__Firmicutes_A;c__Clostridia;o__Lachnospirales;f__Lachnospiraceae;g__UBA7160;s__UBA7160 sp902363135
MGYG000000092_02346	599	dCache_1	45	239	195	2.6e-06	dCache_1~His_kinase~HATPase_c	d__Bacteria;p__Firmicutes_A;c__Clostridia;o__Lachnospirales;f__Lachnospiraceae;g__UBA7160;s__UBA7160 sp902363135
MGYG000000092_02657	586	dCache_1	46	276	231	1.8e-08	dCache_1~His_kinase~HATPase_c	d__Bacteria;p__Firmicutes_A;c__Clostridia;o__Lachnospirales;f__Lachnospiraceae;g__UBA7160;s__UBA7160 sp902363135
MGYG000000092_03237	594	dCache_1	35	267	233	2.5e-17	dCache_1~His_kinase~HATPase_c	d__Bacteria;p__Firmicutes_A;c__Clostridia;o__Lachnospirales;f__Lachnospiraceae;g__UBA7160;s__UBA7160 sp902363135
MGYG000000093_03021	555	dCache_1	159	312	154	1.8e-05	dCache_1~GGDEF	d__Bacteria;p__Proteobacteria;c__Gammaproteobacteria;o__Enterobacterales;f__Enterobacteriaceae;g__Klebsiella_A;s__Klebsiella_A grimontii
MGYG000000093_05644	510	dCache_1	71	272	202	3.5e-16	dCache_1~GGDEF	d__Bacteria;p__Proteobacteria;c__Gammaproteobacteria;o__Enterobacterales;f__Enterobacteriaceae;g__Klebsiella_A;s__Klebsiella_A grimontii
MGYG000000095_00504	616	dCache_1	42	285	244	6.8e-14	dCache_1~HAMP~His_kinase~HATPase_c	d__Bacteria;p__Firmicutes_A;c__Clostridia;o__Lachnospirales;f__Lachnospiraceae;g__GCA-900066755;s__GCA-900066755 sp902363085
MGYG000000095_00832	600	dCache_1	40	277	238	8.2e-08	dCache_1~HAMP~His_kinase~HATPase_c	d__Bacteria;p__Firmicutes_A;c__Clostridia;o__Lachnospirales;f__Lachnospiraceae;g__GCA-900066755;s__GCA-900066755 sp902363085
MGYG000000095_00974	594	dCache_1	68	270	203	5.1e-10	dCache_1~HAMP~His_kinase~HATPase_c	d__Bacteria;p__Firmicutes_A;c__Clostridia;o__Lachnospirales;f__Lachnospiraceae;g__GCA-900066755;s__GCA-900066755 sp902363085
MGYG000000095_00999	605	dCache_1	51	291	241	2.2e-28	dCache_1~HAMP~His_kinase~HATPase_c	d__Bacteria;p__Firmicutes_A;c__Clostridia;o__Lachnospirales;f__Lachnospiraceae;g__GCA-900066755;s__GCA-900066755 sp902363085
MGYG000000095_01035	598	dCache_1	39	288	250	6e-09	dCache_1~HAMP~His_kinase~HATPase_c	d__Bacteria;p__Firmicutes_A;c__Clostridia;o__Lachnospirales;f__Lachnospiraceae;g__GCA-900066755;s__GCA-900066755 sp902363085
MGYG000000095_01184	590	dCache_1	40	276	237	1.7e-07	dCache_1~His_kinase~HATPase_c	d__Bacteria;p__Firmicutes_A;c__Clostridia;o__Lachnospirales;f__Lachnospiraceae;g__GCA-900066755;s__GCA-900066755 sp902363085
MGYG000000095_01231	600	dCache_1	103	273	171	9.2e-06	dCache_1~HAMP~His_kinase~HATPase_c	d__Bacteria;p__Firmicutes_A;c__Clostridia;o__Lachnospirales;f__Lachnospiraceae;g__GCA-900066755;s__GCA-900066755 sp902363085
MGYG000000095_01272	297	dCache_1	8	145	138	1.4e-36	dCache_1	d__Bacteria;p__Firmicutes_A;c__Clostridia;o__Lachnospirales;f__Lachnospiraceae;g__GCA-900066755;s__GCA-900066755 sp902363085
MGYG000000095_01281	599	dCache_1	49	284	236	4.2e-20	dCache_1~HAMP~His_kinase~HATPase_c	d__Bacteria;p__Firmicutes_A;c__Clostridia;o__Lachnospirales;f__Lachnospiraceae;g__GCA-900066755;s__GCA-900066755 sp902363085
MGYG000000095_01289	581	dCache_1	52	278	227	1.4e-11	dCache_1~His_kinase	d__Bacteria;p__Firmicutes_A;c__Clostridia;o__Lachnospirales;f__Lachnospiraceae;g__GCA-900066755;s__GCA-900066755 sp902363085
MGYG000000095_01454	602	dCache_1	50	292	243	3.7e-17	dCache_1~HAMP~His_kinase~HATPase_c	d__Bacteria;p__Firmicutes_A;c__Clostridia;o__Lachnospirales;f__Lachnospiraceae;g__GCA-900066755;s__GCA-900066755 sp902363085
MGYG000000095_01982	591	dCache_1	46	202	157	1.2e-06	dCache_1~His_kinase	d__Bacteria;p__Firmicutes_A;c__Clostridia;o__Lachnospirales;f__Lachnospiraceae;g__GCA-900066755;s__GCA-900066755 sp902363085
MGYG000000095_02082	580	dCache_1	37	279	243	1.6e-14	dCache_1~HAMP~His_kinase~HATPase_c	d__Bacteria;p__Firmicutes_A;c__Clostridia;o__Lachnospirales;f__Lachnospiraceae;g__GCA-900066755;s__GCA-900066755 sp902363085
MGYG000000095_02315	597	dCache_1	55	283	229	1.3e-15	dCache_1~His_kinase	d__Bacteria;p__Firmicutes_A;c__Clostridia;o__Lachnospirales;f__Lachnospiraceae;g__GCA-900066755;s__GCA-900066755 sp902363085
MGYG000000095_02411	608	dCache_1	46	291	246	7.4e-12	dCache_1~HAMP~His_kinase	d__Bacteria;p__Firmicutes_A;c__Clostridia;o__Lachnospirales;f__Lachnospiraceae;g__GCA-900066755;s__GCA-900066755 sp902363085
MGYG000000095_02552	588	dCache_1	37	273	237	9.9e-13	dCache_1~His_kinase~HATPase_c	d__Bacteria;p__Firmicutes_A;c__Clostridia;o__Lachnospirales;f__Lachnospiraceae;g__GCA-900066755;s__GCA-900066755 sp902363085
MGYG000000095_02697	582	dCache_1	99	277	179	9.1e-07	dCache_1~HAMP~His_kinase~HATPase_c	d__Bacteria;p__Firmicutes_A;c__Clostridia;o__Lachnospirales;f__Lachnospiraceae;g__GCA-900066755;s__GCA-900066755 sp902363085
MGYG000000095_02815	590	dCache_1	53	247	195	4.6e-06	dCache_1~His_kinase	d__Bacteria;p__Firmicutes_A;c__Clostridia;o__Lachnospirales;f__Lachnospiraceae;g__GCA-900066755;s__GCA-900066755 sp902363085
MGYG000000095_03275	594	dCache_1	48	290	243	6.4e-14	dCache_1~HAMP~His_kinase~HATPase_c	d__Bacteria;p__Firmicutes_A;c__Clostridia;o__Lachnospirales;f__Lachnospiraceae;g__GCA-900066755;s__GCA-900066755 sp902363085
MGYG000000095_03492	758	dCache_1	71	275	205	9e-12	dCache_1~GGDEF~EAL	d__Bacteria;p__Firmicutes_A;c__Clostridia;o__Lachnospirales;f__Lachnospiraceae;g__GCA-900066755;s__GCA-900066755 sp902363085
MGYG000000095_03887	596	dCache_1	28	264	237	2.8e-24	dCache_1~His_kinase~HATPase_c	d__Bacteria;p__Firmicutes_A;c__Clostridia;o__Lachnospirales;f__Lachnospiraceae;g__GCA-900066755;s__GCA-900066755 sp902363085
MGYG000000095_04124	584	dCache_1	41	256	216	5.2e-09	dCache_1~HAMP~His_kinase~HATPase_c	d__Bacteria;p__Firmicutes_A;c__Clostridia;o__Lachnospirales;f__Lachnospiraceae;g__GCA-900066755;s__GCA-900066755 sp902363085
MGYG000000095_04245	754	dCache_1	53	278	226	1.1e-09	dCache_1~GGDEF~EAL	d__Bacteria;p__Firmicutes_A;c__Clostridia;o__Lachnospirales;f__Lachnospiraceae;g__GCA-900066755;s__GCA-900066755 sp902363085
MGYG000000095_04382	589	dCache_1	36	246	211	1.8e-06	dCache_1~HAMP~His_kinase~HATPase_c	d__Bacteria;p__Firmicutes_A;c__Clostridia;o__Lachnospirales;f__Lachnospiraceae;g__GCA-900066755;s__GCA-900066755 sp902363085
MGYG000000095_04559	632	dCache_1	37	278	242	3.8e-16	dCache_1~GGDEF	d__Bacteria;p__Firmicutes_A;c__Clostridia;o__Lachnospirales;f__Lachnospiraceae;g__GCA-900066755;s__GCA-900066755 sp902363085
MGYG000000095_04711	599	dCache_1	37	288	252	6e-06	dCache_1~HAMP~His_kinase~HATPase_c	d__Bacteria;p__Firmicutes_A;c__Clostridia;o__Lachnospirales;f__Lachnospiraceae;g__GCA-900066755;s__GCA-900066755 sp902363085
MGYG000000095_04825	599	dCache_1	54	274	221	1.2e-08	dCache_1~His_kinase	d__Bacteria;p__Firmicutes_A;c__Clostridia;o__Lachnospirales;f__Lachnospiraceae;g__GCA-900066755;s__GCA-900066755 sp902363085
MGYG000000095_04855	615	dCache_1	46	291	246	3.1e-21	dCache_1~HAMP~His_kinase~HATPase_c	d__Bacteria;p__Firmicutes_A;c__Clostridia;o__Lachnospirales;f__Lachnospiraceae;g__GCA-900066755;s__GCA-900066755 sp902363085
MGYG000000099_02199	666	dCache_1	40	267	228	6.3e-20	dCache_1~MCPsignal	d__Bacteria;p__Firmicutes_A;c__Clostridia;o__Oscillospirales;f__Oscillospiraceae;g__Flavonifractor;s__Flavonifractor plautii
MGYG000000099_02203	716	dCache_1	140	315	176	2.7e-07	dCache_1~HAMP~MCPsignal	d__Bacteria;p__Firmicutes_A;c__Clostridia;o__Oscillospirales;f__Oscillospiraceae;g__Flavonifractor;s__Flavonifractor plautii
MGYG000000099_02225	675	dCache_1	49	283	235	1.1e-24	dCache_1~HAMP~MCPsignal	d__Bacteria;p__Firmicutes_A;c__Clostridia;o__Oscillospirales;f__Oscillospiraceae;g__Flavonifractor;s__Flavonifractor plautii
MGYG000000099_02689	576	dCache_1	41	276	236	5.2e-09	dCache_1~HAMP~His_kinase~HATPase_c	d__Bacteria;p__Firmicutes_A;c__Clostridia;o__Oscillospirales;f__Oscillospiraceae;g__Flavonifractor;s__Flavonifractor plautii
MGYG000000099_02896	699	dCache_1	148	306	159	3.6e-29	dCache_1~HAMP~MCPsignal	d__Bacteria;p__Firmicutes_A;c__Clostridia;o__Oscillospirales;f__Oscillospiraceae;g__Flavonifractor;s__Flavonifractor plautii
MGYG000000100_00054	685	dCache_1	123	289	167	2.4e-17	dCache_1~HAMP~MCPsignal	d__Bacteria;p__Firmicutes_C;c__Negativicutes;o__Selenomonadales;f__Massilibacillaceae;g__CABIZH01;s__CABIZH01 sp902363205
MGYG000000100_00093	754	dCache_1	38	274	237	1.5e-14	dCache_1~GGDEF~EAL	d__Bacteria;p__Firmicutes_C;c__Negativicutes;o__Selenomonadales;f__Massilibacillaceae;g__CABIZH01;s__CABIZH01 sp902363205
MGYG000000100_00270	678	dCache_1	45	283	239	1.1e-24	dCache_1~HAMP~MCPsignal	d__Bacteria;p__Firmicutes_C;c__Negativicutes;o__Selenomonadales;f__Massilibacillaceae;g__CABIZH01;s__CABIZH01 sp902363205
MGYG000000100_00310	755	dCache_1	90	227	138	4.5e-09	dCache_1~GGDEF~EAL	d__Bacteria;p__Firmicutes_C;c__Negativicutes;o__Selenomonadales;f__Massilibacillaceae;g__CABIZH01;s__CABIZH01 sp902363205
MGYG000000100_00336	707	dCache_1	36	265	230	7.1e-14	dCache_1~HisKA~HATPase_c~Response_reg	d__Bacteria;p__Firmicutes_C;c__Negativicutes;o__Selenomonadales;f__Massilibacillaceae;g__CABIZH01;s__CABIZH01 sp902363205
MGYG000000100_00455	657	dCache_1	34	261	228	8.1e-23	dCache_1~MCPsignal	d__Bacteria;p__Firmicutes_C;c__Negativicutes;o__Selenomonadales;f__Massilibacillaceae;g__CABIZH01;s__CABIZH01 sp902363205
MGYG000000100_00485	734	dCache_1	73	260	188	1.9e-14	dCache_1~GGDEF~EAL	d__Bacteria;p__Firmicutes_C;c__Negativicutes;o__Selenomonadales;f__Massilibacillaceae;g__CABIZH01;s__CABIZH01 sp902363205
MGYG000000100_02019	691	dCache_1	46	294	249	1.1e-21	dCache_1~HAMP~MCPsignal	d__Bacteria;p__Firmicutes_C;c__Negativicutes;o__Selenomonadales;f__Massilibacillaceae;g__CABIZH01;s__CABIZH01 sp902363205
MGYG000000100_02020	866	dCache_1	41	267	227	3e-17	dCache_1~PAS_3~PAS_3~GGDEF	d__Bacteria;p__Firmicutes_C;c__Negativicutes;o__Selenomonadales;f__Massilibacillaceae;g__CABIZH01;s__CABIZH01 sp902363205
MGYG000000100_02398	656	dCache_1	33	260	228	1.9e-27	dCache_1~HAMP~MCPsignal	d__Bacteria;p__Firmicutes_C;c__Negativicutes;o__Selenomonadales;f__Massilibacillaceae;g__CABIZH01;s__CABIZH01 sp902363205
MGYG000000103_01170	551	dCache_1	156	294	139	4.3e-14	dCache_1~HAMP~GGDEF	d__Bacteria;p__Firmicutes_A;c__Clostridia;o__Peptostreptococcales;f__Anaerovoracaceae;g__Bacilliculturomica;s__Bacilliculturomica massiliensis
MGYG000000103_01525	795	dCache_1	197	345	149	6.6e-18	dCache_1~HisKA~HATPase_c	d__Bacteria;p__Firmicutes_A;c__Clostridia;o__Peptostreptococcales;f__Anaerovoracaceae;g__Bacilliculturomica;s__Bacilliculturomica massiliensis
MGYG000000103_01645	516	dCache_1	43	271	229	7.4e-10	dCache_1~GGDEF	d__Bacteria;p__Firmicutes_A;c__Clostridia;o__Peptostreptococcales;f__Anaerovoracaceae;g__Bacilliculturomica;s__Bacilliculturomica massiliensis
MGYG000000103_01647	856	dCache_1	43	280	238	3.9e-07	dCache_1~HisKA~HATPase_c~Response_reg	d__Bacteria;p__Firmicutes_A;c__Clostridia;o__Peptostreptococcales;f__Anaerovoracaceae;g__Bacilliculturomica;s__Bacilliculturomica massiliensis
MGYG000000103_02300	647	dCache_1	38	291	254	2e-11	dCache_1~GGDEF	d__Bacteria;p__Firmicutes_A;c__Clostridia;o__Peptostreptococcales;f__Anaerovoracaceae;g__Bacilliculturomica;s__Bacilliculturomica massiliensis
MGYG000000103_02803	753	dCache_1	42	256	215	2.8e-05	dCache_1~GGDEF~EAL	d__Bacteria;p__Firmicutes_A;c__Clostridia;o__Peptostreptococcales;f__Anaerovoracaceae;g__Bacilliculturomica;s__Bacilliculturomica massiliensis
MGYG000000103_03379	537	dCache_1	33	280	248	5.6e-23	dCache_1~GGDEF	d__Bacteria;p__Firmicutes_A;c__Clostridia;o__Peptostreptococcales;f__Anaerovoracaceae;g__Bacilliculturomica;s__Bacilliculturomica massiliensis
MGYG000000103_03572	640	dCache_1	68	305	238	8.5e-08	dCache_1~HAMP~His_kinase~HATPase_c	d__Bacteria;p__Firmicutes_A;c__Clostridia;o__Peptostreptococcales;f__Anaerovoracaceae;g__Bacilliculturomica;s__Bacilliculturomica massiliensis
MGYG000000104_00085	588	dCache_1	52	281	230	3.3e-15	dCache_1~His_kinase	d__Bacteria;p__Firmicutes_A;c__Clostridia;o__Clostridiales;f__Clostridiaceae;g__Clostridium;s__Clostridium cuniculi
MGYG000000104_01059	599	dCache_1	53	288	236	1.2e-07	dCache_1~His_kinase~HATPase_c	d__Bacteria;p__Firmicutes_A;c__Clostridia;o__Clostridiales;f__Clostridiaceae;g__Clostridium;s__Clostridium cuniculi
MGYG000000104_01363	606	dCache_1	51	285	235	4.9e-22	dCache_1~HAMP~His_kinase~HATPase_c	d__Bacteria;p__Firmicutes_A;c__Clostridia;o__Clostridiales;f__Clostridiaceae;g__Clostridium;s__Clostridium cuniculi
MGYG000000104_02396	596	dCache_1	56	229	174	4.7e-15	dCache_1~His_kinase~HATPase_c	d__Bacteria;p__Firmicutes_A;c__Clostridia;o__Clostridiales;f__Clostridiaceae;g__Clostridium;s__Clostridium cuniculi
MGYG000000104_02593	741	dCache_1	44	271	228	8.4e-18	dCache_1~GGDEF~EAL	d__Bacteria;p__Firmicutes_A;c__Clostridia;o__Clostridiales;f__Clostridiaceae;g__Clostridium;s__Clostridium cuniculi
MGYG000000104_03295	747	dCache_1	37	274	238	1.7e-12	dCache_1~GGDEF~EAL	d__Bacteria;p__Firmicutes_A;c__Clostridia;o__Clostridiales;f__Clostridiaceae;g__Clostridium;s__Clostridium cuniculi
MGYG000000104_03298	771	dCache_1	52	200	149	2.2e-08	dCache_1~GGDEF~EAL	d__Bacteria;p__Firmicutes_A;c__Clostridia;o__Clostridiales;f__Clostridiaceae;g__Clostridium;s__Clostridium cuniculi
MGYG000000106_00429	603	dCache_1	61	292	232	1.9e-07	dCache_1~HATPase_c	d__Bacteria;p__Firmicutes;c__Bacilli;o__Lactobacillales;f__Enterococcaceae;g__Enterococcus_D;s__Enterococcus_D gallinarum
MGYG000000106_00878	681	dCache_1	64	234	171	4.4e-20	dCache_1~MCPsignal	d__Bacteria;p__Firmicutes;c__Bacilli;o__Lactobacillales;f__Enterococcaceae;g__Enterococcus_D;s__Enterococcus_D gallinarum
MGYG000000107_05456	510	dCache_1	59	272	214	4.7e-18	dCache_1~GGDEF	d__Bacteria;p__Proteobacteria;c__Gammaproteobacteria;o__Enterobacterales;f__Enterobacteriaceae;g__Klebsiella_A;s__Klebsiella_A oxytoca
MGYG000000108_00203	647	dCache_1	41	298	258	9.7e-19	dCache_1~HAMP~MCPsignal	d__Bacteria;p__Proteobacteria;c__Gammaproteobacteria;o__Enterobacterales;f__Enterobacteriaceae;g__Citrobacter;s__Citrobacter freundii
MGYG000000109_00031	570	dCache_1	36	266	231	3.3e-25	dCache_1~HAMP~His_kinase	d__Bacteria;p__Firmicutes;c__Bacilli;o__Lactobacillales;f__Streptococcaceae;g__Streptococcus;s__Streptococcus sp004166885
MGYG000000110_01150	512	dCache_1	46	274	229	4.2e-10	dCache_1~GGDEF	d__Bacteria;p__Proteobacteria;c__Gammaproteobacteria;o__Enterobacterales;f__Enterobacteriaceae;g__Kluyvera;s__Kluyvera sp902363335
MGYG000000110_04414	513	dCache_1	72	272	201	5.2e-20	dCache_1~GGDEF	d__Bacteria;p__Proteobacteria;c__Gammaproteobacteria;o__Enterobacterales;f__Enterobacteriaceae;g__Kluyvera;s__Kluyvera sp902363335
MGYG000000114_01411	570	dCache_1	36	266	231	2.3e-24	dCache_1~HAMP~His_kinase	d__Bacteria;p__Firmicutes;c__Bacilli;o__Lactobacillales;f__Streptococcaceae;g__Streptococcus;s__Streptococcus sp902363395
MGYG000000115_00862	664	dCache_1	39	254	216	2.6e-28	dCache_1~MCPsignal	d__Bacteria;p__Firmicutes_A;c__Clostridia;o__Clostridiales;f__Clostridiaceae;g__Clostridium_J;s__Clostridium_J sp902363375
MGYG000000115_01065	517	dCache_1	390	515	126	1.7e-08	MCPsignal~dCache_1	d__Bacteria;p__Firmicutes_A;c__Clostridia;o__Clostridiales;f__Clostridiaceae;g__Clostridium_J;s__Clostridium_J sp902363375
MGYG000000115_01366	673	dCache_1	48	277	230	1.4e-32	dCache_1~HAMP~MCPsignal	d__Bacteria;p__Firmicutes_A;c__Clostridia;o__Clostridiales;f__Clostridiaceae;g__Clostridium_J;s__Clostridium_J sp902363375
MGYG000000115_01830	664	dCache_1	39	267	229	3.7e-24	dCache_1~HAMP~MCPsignal	d__Bacteria;p__Firmicutes_A;c__Clostridia;o__Clostridiales;f__Clostridiaceae;g__Clostridium_J;s__Clostridium_J sp902363375
MGYG000000115_03258	763	dCache_1	121	365	245	1.7e-22	dCache_1~MCPsignal	d__Bacteria;p__Firmicutes_A;c__Clostridia;o__Clostridiales;f__Clostridiaceae;g__Clostridium_J;s__Clostridium_J sp902363375
MGYG000000116_00282	749	dCache_1	35	290	256	1.6e-14	dCache_1~HAMP~MCPsignal	d__Bacteria;p__Firmicutes;c__Bacilli;o__Exiguobacterales;f__Exiguobacteraceae;g__Exiguobacterium_A;s__Exiguobacterium_A sp902363455
MGYG000000116_01354	538	dCache_1	89	276	188	4.6e-13	dCache_1~GGDEF	d__Bacteria;p__Firmicutes;c__Bacilli;o__Exiguobacterales;f__Exiguobacteraceae;g__Exiguobacterium_A;s__Exiguobacterium_A sp902363455
MGYG000000116_01705	659	dCache_1	91	221	131	3e-21	dCache_1~HAMP~MCPsignal	d__Bacteria;p__Firmicutes;c__Bacilli;o__Exiguobacterales;f__Exiguobacteraceae;g__Exiguobacterium_A;s__Exiguobacterium_A sp902363455
MGYG000000116_02190	530	dCache_1	38	276	239	3.8e-12	dCache_1~GGDEF	d__Bacteria;p__Firmicutes;c__Bacilli;o__Exiguobacterales;f__Exiguobacteraceae;g__Exiguobacterium_A;s__Exiguobacterium_A sp902363455
MGYG000000118_00342	745	dCache_1	44	270	227	7.8e-11	dCache_1~GGDEF~EAL	d__Bacteria;p__Firmicutes_A;c__Clostridia;o__Lachnospirales;f__Lachnospiraceae;g__NSJ-38;s__NSJ-38 sp902363445
MGYG000000118_01596	536	dCache_1	49	297	249	5.4e-44	dCache_1~GGDEF	d__Bacteria;p__Firmicutes_A;c__Clostridia;o__Lachnospirales;f__Lachnospiraceae;g__NSJ-38;s__NSJ-38 sp902363445
MGYG000000118_02747	866	dCache_1	70	282	213	2.2e-10	dCache_1~HisKA~HATPase_c~Response_reg~Response_reg	d__Bacteria;p__Firmicutes_A;c__Clostridia;o__Lachnospirales;f__Lachnospiraceae;g__NSJ-38;s__NSJ-38 sp902363445
MGYG000000119_00334	597	dCache_1	43	278	236	2.4e-12	dCache_1~His_kinase~HATPase_c	d__Bacteria;p__Firmicutes_A;c__Clostridia;o__Lachnospirales;f__Lachnospiraceae;g__Blautia;s__Blautia sp000432195
MGYG000000119_01602	621	dCache_1	50	285	236	3.5e-24	dCache_1~His_kinase~HATPase_c	d__Bacteria;p__Firmicutes_A;c__Clostridia;o__Lachnospirales;f__Lachnospiraceae;g__Blautia;s__Blautia sp000432195
MGYG000000119_01803	590	dCache_1	53	283	231	1.6e-08	dCache_1~His_kinase	d__Bacteria;p__Firmicutes_A;c__Clostridia;o__Lachnospirales;f__Lachnospiraceae;g__Blautia;s__Blautia sp000432195
MGYG000000119_01953	577	dCache_1	49	254	206	1.5e-07	dCache_1~His_kinase~HATPase_c	d__Bacteria;p__Firmicutes_A;c__Clostridia;o__Lachnospirales;f__Lachnospiraceae;g__Blautia;s__Blautia sp000432195
MGYG000000119_02357	575	dCache_1	45	230	186	1.1e-07	dCache_1~His_kinase~HATPase_c	d__Bacteria;p__Firmicutes_A;c__Clostridia;o__Lachnospirales;f__Lachnospiraceae;g__Blautia;s__Blautia sp000432195
MGYG000000119_03090	628	dCache_1	19	151	133	6.8e-07	dCache_1~GGDEF	d__Bacteria;p__Firmicutes_A;c__Clostridia;o__Lachnospirales;f__Lachnospiraceae;g__Blautia;s__Blautia sp000432195
MGYG000000121_00135	533	dCache_1	36	309	274	1.2e-67	dCache_1~GGDEF	d__Bacteria;p__Firmicutes_A;c__Clostridia;o__Eubacteriales;f__Eubacteriaceae;g__Eubacterium;s__Eubacterium callanderi
MGYG000000121_00190	548	dCache_1	41	278	238	6e-25	dCache_1~HAMP~GGDEF	d__Bacteria;p__Firmicutes_A;c__Clostridia;o__Eubacteriales;f__Eubacteriaceae;g__Eubacterium;s__Eubacterium callanderi
MGYG000000121_00407	489	dCache_1	65	273	209	1e-18	dCache_1~GGDEF	d__Bacteria;p__Firmicutes_A;c__Clostridia;o__Eubacteriales;f__Eubacteriaceae;g__Eubacterium;s__Eubacterium callanderi
MGYG000000121_01036	478	dCache_1	49	269	221	2.3e-21	dCache_1~GGDEF	d__Bacteria;p__Firmicutes_A;c__Clostridia;o__Eubacteriales;f__Eubacteriaceae;g__Eubacterium;s__Eubacterium callanderi
MGYG000000121_01440	626	dCache_1	40	277	238	2.2e-20	dCache_1~GGDEF	d__Bacteria;p__Firmicutes_A;c__Clostridia;o__Eubacteriales;f__Eubacteriaceae;g__Eubacterium;s__Eubacterium callanderi
MGYG000000121_01449	517	dCache_1	48	272	225	7.1e-13	dCache_1~GGDEF	d__Bacteria;p__Firmicutes_A;c__Clostridia;o__Eubacteriales;f__Eubacteriaceae;g__Eubacterium;s__Eubacterium callanderi
MGYG000000121_01665	761	dCache_1	42	275	234	2.4e-11	dCache_1~GGDEF~EAL	d__Bacteria;p__Firmicutes_A;c__Clostridia;o__Eubacteriales;f__Eubacteriaceae;g__Eubacterium;s__Eubacterium callanderi
MGYG000000121_01877	847	dCache_1	43	277	235	6.2e-09	dCache_1~HisKA~HATPase_c~Response_reg	d__Bacteria;p__Firmicutes_A;c__Clostridia;o__Eubacteriales;f__Eubacteriaceae;g__Eubacterium;s__Eubacterium callanderi
MGYG000000121_02656	735	dCache_1	59	268	210	2.1e-13	dCache_1~GGDEF~EAL	d__Bacteria;p__Firmicutes_A;c__Clostridia;o__Eubacteriales;f__Eubacteriaceae;g__Eubacterium;s__Eubacterium callanderi
MGYG000000121_03115	611	dCache_1	48	267	220	1.2e-14	dCache_1~PAS_3~GGDEF	d__Bacteria;p__Firmicutes_A;c__Clostridia;o__Eubacteriales;f__Eubacteriaceae;g__Eubacterium;s__Eubacterium callanderi
MGYG000000121_03314	738	dCache_1	42	268	227	1.6e-18	dCache_1~GGDEF~EAL	d__Bacteria;p__Firmicutes_A;c__Clostridia;o__Eubacteriales;f__Eubacteriaceae;g__Eubacterium;s__Eubacterium callanderi
MGYG000000121_03753	1009	dCache_1	76	280	205	2e-05	dCache_1~GGDEF~EAL	d__Bacteria;p__Firmicutes_A;c__Clostridia;o__Eubacteriales;f__Eubacteriaceae;g__Eubacterium;s__Eubacterium callanderi
MGYG000000123_00261	638	dCache_1	40	282	243	4.3e-10	dCache_1~GGDEF	d__Bacteria;p__Firmicutes_A;c__Clostridia;o__Lachnospirales;f__Lachnospiraceae;g__Blautia;s__Blautia sp001304935
MGYG000000123_00459	633	dCache_1	42	277	236	2.2e-17	dCache_1~PAS_3~GGDEF	d__Bacteria;p__Firmicutes_A;c__Clostridia;o__Lachnospirales;f__Lachnospiraceae;g__Blautia;s__Blautia sp001304935
MGYG000000123_00926	843	dCache_1	42	272	231	2.6e-21	dCache_1~HisKA~HATPase_c~Response_reg	d__Bacteria;p__Firmicutes_A;c__Clostridia;o__Lachnospirales;f__Lachnospiraceae;g__Blautia;s__Blautia sp001304935
MGYG000000123_01114	612	dCache_1	42	285	244	3.2e-11	dCache_1~HAMP~His_kinase~HATPase_c	d__Bacteria;p__Firmicutes_A;c__Clostridia;o__Lachnospirales;f__Lachnospiraceae;g__Blautia;s__Blautia sp001304935
MGYG000000123_01167	615	dCache_1	58	295	238	1e-10	dCache_1~His_kinase~HATPase_c	d__Bacteria;p__Firmicutes_A;c__Clostridia;o__Lachnospirales;f__Lachnospiraceae;g__Blautia;s__Blautia sp001304935
MGYG000000123_01297	589	dCache_1	45	266	222	4.5e-09	dCache_1~His_kinase~HATPase_c	d__Bacteria;p__Firmicutes_A;c__Clostridia;o__Lachnospirales;f__Lachnospiraceae;g__Blautia;s__Blautia sp001304935
MGYG000000123_01554	604	dCache_1	45	292	248	2e-16	dCache_1~HAMP~His_kinase~HATPase_c	d__Bacteria;p__Firmicutes_A;c__Clostridia;o__Lachnospirales;f__Lachnospiraceae;g__Blautia;s__Blautia sp001304935
MGYG000000123_01868	566	dCache_1	39	252	214	1.2e-08	dCache_1~His_kinase~HATPase_c	d__Bacteria;p__Firmicutes_A;c__Clostridia;o__Lachnospirales;f__Lachnospiraceae;g__Blautia;s__Blautia sp001304935
MGYG000000123_02293	612	dCache_1	58	264	207	8.9e-07	dCache_1~HAMP~His_kinase~HATPase_c	d__Bacteria;p__Firmicutes_A;c__Clostridia;o__Lachnospirales;f__Lachnospiraceae;g__Blautia;s__Blautia sp001304935
MGYG000000123_02389	573	dCache_1	48	266	219	5e-12	dCache_1~HAMP~His_kinase~HATPase_c	d__Bacteria;p__Firmicutes_A;c__Clostridia;o__Lachnospirales;f__Lachnospiraceae;g__Blautia;s__Blautia sp001304935
MGYG000000123_02870	592	dCache_1	41	258	218	1.4e-06	dCache_1~His_kinase~HATPase_c	d__Bacteria;p__Firmicutes_A;c__Clostridia;o__Lachnospirales;f__Lachnospiraceae;g__Blautia;s__Blautia sp001304935
MGYG000000123_03327	617	dCache_1	49	285	237	3.2e-25	dCache_1~His_kinase~HATPase_c	d__Bacteria;p__Firmicutes_A;c__Clostridia;o__Lachnospirales;f__Lachnospiraceae;g__Blautia;s__Blautia sp001304935
MGYG000000123_03465	602	dCache_1	34	267	234	5.1e-21	dCache_1~GGDEF	d__Bacteria;p__Firmicutes_A;c__Clostridia;o__Lachnospirales;f__Lachnospiraceae;g__Blautia;s__Blautia sp001304935
MGYG000000123_03686	611	dCache_1	37	285	249	3.3e-06	dCache_1~His_kinase	d__Bacteria;p__Firmicutes_A;c__Clostridia;o__Lachnospirales;f__Lachnospiraceae;g__Blautia;s__Blautia sp001304935
MGYG000000123_03758	614	dCache_1	127	239	113	3.3e-08	dCache_1~His_kinase	d__Bacteria;p__Firmicutes_A;c__Clostridia;o__Lachnospirales;f__Lachnospiraceae;g__Blautia;s__Blautia sp001304935
MGYG000000123_04079	608	dCache_1	52	271	220	2.6e-07	dCache_1~HAMP~His_kinase~HATPase_c	d__Bacteria;p__Firmicutes_A;c__Clostridia;o__Lachnospirales;f__Lachnospiraceae;g__Blautia;s__Blautia sp001304935
MGYG000000123_04094	621	dCache_1	50	253	204	7.6e-11	dCache_1~HAMP~His_kinase~HATPase_c	d__Bacteria;p__Firmicutes_A;c__Clostridia;o__Lachnospirales;f__Lachnospiraceae;g__Blautia;s__Blautia sp001304935
MGYG000000123_04196	972	dCache_1	38	264	227	1.4e-06	dCache_1~HisKA~HATPase_c~Response_reg~Response_reg	d__Bacteria;p__Firmicutes_A;c__Clostridia;o__Lachnospirales;f__Lachnospiraceae;g__Blautia;s__Blautia sp001304935
MGYG000000123_04262	546	dCache_1	48	310	263	3.7e-45	dCache_1~GGDEF	d__Bacteria;p__Firmicutes_A;c__Clostridia;o__Lachnospirales;f__Lachnospiraceae;g__Blautia;s__Blautia sp001304935
MGYG000000123_05011	674	dCache_1	50	287	238	3.3e-13	dCache_1~HAMP~MCPsignal	d__Bacteria;p__Firmicutes_A;c__Clostridia;o__Lachnospirales;f__Lachnospiraceae;g__Blautia;s__Blautia sp001304935
MGYG000000124_00968	647	dCache_1	41	251	211	4e-16	dCache_1~HAMP~MCPsignal	d__Bacteria;p__Proteobacteria;c__Gammaproteobacteria;o__Enterobacterales;f__Enterobacteriaceae;g__Citrobacter;s__Citrobacter youngae
MGYG000000124_02570	474	dCache_1	41	165	125	2.2e-06	dCache_1~HAMP~HisKA~HATPase_c	d__Bacteria;p__Proteobacteria;c__Gammaproteobacteria;o__Enterobacterales;f__Enterobacteriaceae;g__Citrobacter;s__Citrobacter youngae
MGYG000000125_00659	680	dCache_1	41	277	237	9.6e-16	dCache_1~MCPsignal	d__Bacteria;p__Firmicutes_A;c__Clostridia;o__Clostridiales;f__Clostridiaceae;g__Clostridium_B;s__Clostridium_B tyrobutyricum
MGYG000000125_01318	666	dCache_1	33	265	233	2.6e-27	dCache_1~MCPsignal	d__Bacteria;p__Firmicutes_A;c__Clostridia;o__Clostridiales;f__Clostridiaceae;g__Clostridium_B;s__Clostridium_B tyrobutyricum
MGYG000000126_01392	612	dCache_1	128	314	187	7.6e-18	dCache_1~HATPase_c	d__Bacteria;p__Firmicutes_A;c__Clostridia;o__Peptostreptococcales;f__Anaerovoracaceae;g__BX12;s__BX12 sp902363595
MGYG000000126_01769	1007	dCache_1	222	348	127	4.6e-06	dCache_1~GGDEF~EAL	d__Bacteria;p__Firmicutes_A;c__Clostridia;o__Peptostreptococcales;f__Anaerovoracaceae;g__BX12;s__BX12 sp902363595
MGYG000000126_02638	579	dCache_1	157	289	133	3.2e-11	dCache_1~HATPase_c	d__Bacteria;p__Firmicutes_A;c__Clostridia;o__Peptostreptococcales;f__Anaerovoracaceae;g__BX12;s__BX12 sp902363595
MGYG000000126_02685	521	dCache_1	78	272	195	2.9e-06	dCache_1~GGDEF	d__Bacteria;p__Firmicutes_A;c__Clostridia;o__Peptostreptococcales;f__Anaerovoracaceae;g__BX12;s__BX12 sp902363595
MGYG000000126_03159	586	dCache_1	45	294	250	3.5e-11	dCache_1~HATPase_c	d__Bacteria;p__Firmicutes_A;c__Clostridia;o__Peptostreptococcales;f__Anaerovoracaceae;g__BX12;s__BX12 sp902363595
MGYG000000126_03271	976	dCache_1	69	275	207	1.1e-09	dCache_1~HisKA~HATPase_c~Response_reg	d__Bacteria;p__Firmicutes_A;c__Clostridia;o__Peptostreptococcales;f__Anaerovoracaceae;g__BX12;s__BX12 sp902363595
MGYG000000126_03553	636	dCache_1	37	288	252	1.3e-11	dCache_1~GGDEF	d__Bacteria;p__Firmicutes_A;c__Clostridia;o__Peptostreptococcales;f__Anaerovoracaceae;g__BX12;s__BX12 sp902363595
MGYG000000127_00176	625	dCache_1	55	262	208	5.4e-08	dCache_1~His_kinase	d__Bacteria;p__Firmicutes_A;c__Clostridia;o__Lachnospirales;f__Lachnospiraceae;g__Catenibacillus;s__Catenibacillus sp902363555
MGYG000000127_00194	664	dCache_1	46	247	202	7.8e-07	dCache_1~HAMP~His_kinase	d__Bacteria;p__Firmicutes_A;c__Clostridia;o__Lachnospirales;f__Lachnospiraceae;g__Catenibacillus;s__Catenibacillus sp902363555
MGYG000000127_00348	844	dCache_1	119	269	151	9.5e-08	dCache_1~HisKA~HATPase_c~Response_reg	d__Bacteria;p__Firmicutes_A;c__Clostridia;o__Lachnospirales;f__Lachnospiraceae;g__Catenibacillus;s__Catenibacillus sp902363555
MGYG000000127_01226	658	dCache_1	51	307	257	3.5e-10	dCache_1~His_kinase	d__Bacteria;p__Firmicutes_A;c__Clostridia;o__Lachnospirales;f__Lachnospiraceae;g__Catenibacillus;s__Catenibacillus sp902363555
MGYG000000127_01250	770	dCache_1	193	285	93	9.7e-06	dCache_1~HTH_18	d__Bacteria;p__Firmicutes_A;c__Clostridia;o__Lachnospirales;f__Lachnospiraceae;g__Catenibacillus;s__Catenibacillus sp902363555
MGYG000000127_01467	632	dCache_1	37	286	250	1.3e-13	dCache_1~GGDEF	d__Bacteria;p__Firmicutes_A;c__Clostridia;o__Lachnospirales;f__Lachnospiraceae;g__Catenibacillus;s__Catenibacillus sp902363555
MGYG000000127_02118	603	dCache_1	49	284	236	4.9e-08	dCache_1~His_kinase	d__Bacteria;p__Firmicutes_A;c__Clostridia;o__Lachnospirales;f__Lachnospiraceae;g__Catenibacillus;s__Catenibacillus sp902363555
MGYG000000127_02440	580	dCache_1	134	241	108	2e-09	dCache_1~His_kinase~HATPase_c	d__Bacteria;p__Firmicutes_A;c__Clostridia;o__Lachnospirales;f__Lachnospiraceae;g__Catenibacillus;s__Catenibacillus sp902363555
MGYG000000127_02602	551	dCache_1	159	291	133	4.8e-14	dCache_1~HAMP~GGDEF	d__Bacteria;p__Firmicutes_A;c__Clostridia;o__Lachnospirales;f__Lachnospiraceae;g__Catenibacillus;s__Catenibacillus sp902363555
MGYG000000127_02695	517	dCache_1	48	272	225	5.5e-13	dCache_1~GGDEF	d__Bacteria;p__Firmicutes_A;c__Clostridia;o__Lachnospirales;f__Lachnospiraceae;g__Catenibacillus;s__Catenibacillus sp902363555
MGYG000000127_02922	589	dCache_1	53	226	174	2.4e-08	dCache_1~His_kinase~HATPase_c	d__Bacteria;p__Firmicutes_A;c__Clostridia;o__Lachnospirales;f__Lachnospiraceae;g__Catenibacillus;s__Catenibacillus sp902363555
MGYG000000127_03749	894	dCache_1	105	270	166	2e-15	dCache_1~HisKA~HATPase_c~Response_reg	d__Bacteria;p__Firmicutes_A;c__Clostridia;o__Lachnospirales;f__Lachnospiraceae;g__Catenibacillus;s__Catenibacillus sp902363555
MGYG000000127_03762	590	dCache_1	51	274	224	6.2e-28	dCache_1~His_kinase~HATPase_c	d__Bacteria;p__Firmicutes_A;c__Clostridia;o__Lachnospirales;f__Lachnospiraceae;g__Catenibacillus;s__Catenibacillus sp902363555
MGYG000000127_04280	741	dCache_1	32	260	229	2.3e-09	dCache_1~GGDEF~EAL	d__Bacteria;p__Firmicutes_A;c__Clostridia;o__Lachnospirales;f__Lachnospiraceae;g__Catenibacillus;s__Catenibacillus sp902363555
MGYG000000127_04608	551	dCache_1	34	269	236	5.5e-08	dCache_1~HAMP~GGDEF	d__Bacteria;p__Firmicutes_A;c__Clostridia;o__Lachnospirales;f__Lachnospiraceae;g__Catenibacillus;s__Catenibacillus sp902363555
MGYG000000127_04690	836	dCache_1	58	290	233	1.3e-19	dCache_1~HisKA~HATPase_c~Response_reg	d__Bacteria;p__Firmicutes_A;c__Clostridia;o__Lachnospirales;f__Lachnospiraceae;g__Catenibacillus;s__Catenibacillus sp902363555
MGYG000000127_05319	618	dCache_1	50	285	236	4e-21	dCache_1~His_kinase~HATPase_c	d__Bacteria;p__Firmicutes_A;c__Clostridia;o__Lachnospirales;f__Lachnospiraceae;g__Catenibacillus;s__Catenibacillus sp902363555
MGYG000000127_05404	638	dCache_1	117	260	144	1.1e-11	dCache_1~PAS_3~GGDEF	d__Bacteria;p__Firmicutes_A;c__Clostridia;o__Lachnospirales;f__Lachnospiraceae;g__Catenibacillus;s__Catenibacillus sp902363555
MGYG000000129_01001	592	dCache_1	44	281	238	8.7e-14	dCache_1~HAMP~His_kinase~HATPase_c	d__Bacteria;p__Firmicutes_A;c__Clostridia;o__Oscillospirales;f__Acutalibacteraceae;g__Marseille-P4683;s__Marseille-P4683 sp900232885
MGYG000000131_00147	742	dCache_1	50	264	215	2.3e-08	dCache_1~GGDEF~EAL	d__Bacteria;p__Firmicutes_A;c__Clostridia;o__Oscillospirales;f__Ruminococcaceae;g__Anaerotruncus;s__Anaerotruncus rubiinfantis
MGYG000000131_01562	755	dCache_1	38	273	236	1.4e-17	dCache_1~GGDEF~EAL	d__Bacteria;p__Firmicutes_A;c__Clostridia;o__Oscillospirales;f__Ruminococcaceae;g__Anaerotruncus;s__Anaerotruncus rubiinfantis
MGYG000000131_02443	604	dCache_1	53	286	234	3.8e-30	dCache_1~HAMP~His_kinase~HATPase_c	d__Bacteria;p__Firmicutes_A;c__Clostridia;o__Oscillospirales;f__Ruminococcaceae;g__Anaerotruncus;s__Anaerotruncus rubiinfantis
MGYG000000132_01452	738	dCache_1	67	261	195	3.1e-09	dCache_1~GGDEF~EAL	d__Bacteria;p__Firmicutes;c__Bacilli;o__Erysipelotrichales;f__Erysipelatoclostridiaceae;g__Beduini;s__Beduini sp902363625
MGYG000000132_02621	524	dCache_1	53	277	225	5.9e-09	dCache_1~GGDEF	d__Bacteria;p__Firmicutes;c__Bacilli;o__Erysipelotrichales;f__Erysipelatoclostridiaceae;g__Beduini;s__Beduini sp902363625
MGYG000000133_00200	596	dCache_1	55	287	233	1.3e-32	dCache_1~HAMP~His_kinase~HATPase_c	d__Bacteria;p__Firmicutes_A;c__Clostridia;o__Lachnospirales;f__Lachnospiraceae;g__Blautia_A;s__Blautia_A caecimuris
MGYG000000133_00625	649	dCache_1	58	315	258	7e-07	dCache_1~HAMP~His_kinase~HATPase_c	d__Bacteria;p__Firmicutes_A;c__Clostridia;o__Lachnospirales;f__Lachnospiraceae;g__Blautia_A;s__Blautia_A caecimuris
MGYG000000133_01955	600	dCache_1	57	286	230	7.3e-19	dCache_1~His_kinase~HATPase_c	d__Bacteria;p__Firmicutes_A;c__Clostridia;o__Lachnospirales;f__Lachnospiraceae;g__Blautia_A;s__Blautia_A caecimuris
MGYG000000133_02230	566	dCache_1	46	225	180	1.9e-10	dCache_1~HAMP~His_kinase~HATPase_c	d__Bacteria;p__Firmicutes_A;c__Clostridia;o__Lachnospirales;f__Lachnospiraceae;g__Blautia_A;s__Blautia_A caecimuris
MGYG000000133_02684	573	dCache_1	43	245	203	1.1e-07	dCache_1~HAMP~His_kinase~HATPase_c	d__Bacteria;p__Firmicutes_A;c__Clostridia;o__Lachnospirales;f__Lachnospiraceae;g__Blautia_A;s__Blautia_A caecimuris
MGYG000000133_02897	597	dCache_1	39	187	149	1e-07	dCache_1~His_kinase	d__Bacteria;p__Firmicutes_A;c__Clostridia;o__Lachnospirales;f__Lachnospiraceae;g__Blautia_A;s__Blautia_A caecimuris
MGYG000000134_00252	482	dCache_1	39	271	233	1.2e-23	dCache_1~GGDEF	d__Bacteria;p__Firmicutes;c__Bacilli;o__Erysipelotrichales;f__Erysipelatoclostridiaceae;g__Longibaculum;s__Longibaculum muris
MGYG000000134_01634	528	dCache_1	44	230	187	2.3e-37	dCache_1~GGDEF	d__Bacteria;p__Firmicutes;c__Bacilli;o__Erysipelotrichales;f__Erysipelatoclostridiaceae;g__Longibaculum;s__Longibaculum muris
MGYG000000134_01798	478	dCache_1	36	280	245	2e-13	dCache_1~GGDEF	d__Bacteria;p__Firmicutes;c__Bacilli;o__Erysipelotrichales;f__Erysipelatoclostridiaceae;g__Longibaculum;s__Longibaculum muris
MGYG000000134_01859	724	dCache_1	35	255	221	3.3e-22	dCache_1~GGDEF~EAL	d__Bacteria;p__Firmicutes;c__Bacilli;o__Erysipelotrichales;f__Erysipelatoclostridiaceae;g__Longibaculum;s__Longibaculum muris
MGYG000000135_00319	699	dCache_1	166	311	146	2.9e-19	dCache_1~HAMP~MCPsignal	d__Bacteria;p__Firmicutes_A;c__Clostridia;o__Lachnospirales;f__Lachnospiraceae;g__Murimonas;s__Murimonas intestini
MGYG000000135_00473	631	dCache_1	37	219	183	7.7e-15	dCache_1~GGDEF	d__Bacteria;p__Firmicutes_A;c__Clostridia;o__Lachnospirales;f__Lachnospiraceae;g__Murimonas;s__Murimonas intestini
MGYG000000135_00499	587	dCache_1	35	236	202	2.3e-06	dCache_1~His_kinase	d__Bacteria;p__Firmicutes_A;c__Clostridia;o__Lachnospirales;f__Lachnospiraceae;g__Murimonas;s__Murimonas intestini
MGYG000000135_01224	776	dCache_1	42	275	234	2.3e-17	dCache_1~GGDEF	d__Bacteria;p__Firmicutes_A;c__Clostridia;o__Lachnospirales;f__Lachnospiraceae;g__Murimonas;s__Murimonas intestini
MGYG000000135_01331	760	dCache_1	47	283	237	3.8e-08	dCache_1~GGDEF~EAL	d__Bacteria;p__Firmicutes_A;c__Clostridia;o__Lachnospirales;f__Lachnospiraceae;g__Murimonas;s__Murimonas intestini
MGYG000000135_01339	593	dCache_1	36	281	246	2.2e-11	dCache_1~His_kinase~HATPase_c	d__Bacteria;p__Firmicutes_A;c__Clostridia;o__Lachnospirales;f__Lachnospiraceae;g__Murimonas;s__Murimonas intestini
MGYG000000135_01355	602	dCache_1	37	246	210	4.1e-19	dCache_1~His_kinase	d__Bacteria;p__Firmicutes_A;c__Clostridia;o__Lachnospirales;f__Lachnospiraceae;g__Murimonas;s__Murimonas intestini
MGYG000000135_01366	596	dCache_1	49	289	241	1.2e-10	dCache_1~His_kinase~HATPase_c	d__Bacteria;p__Firmicutes_A;c__Clostridia;o__Lachnospirales;f__Lachnospiraceae;g__Murimonas;s__Murimonas intestini
MGYG000000135_01466	611	dCache_1	80	257	178	7.6e-08	dCache_1~HAMP~His_kinase~HATPase_c	d__Bacteria;p__Firmicutes_A;c__Clostridia;o__Lachnospirales;f__Lachnospiraceae;g__Murimonas;s__Murimonas intestini
MGYG000000135_01485	479	dCache_1	110	275	166	5.3e-13	dCache_1~GGDEF	d__Bacteria;p__Firmicutes_A;c__Clostridia;o__Lachnospirales;f__Lachnospiraceae;g__Murimonas;s__Murimonas intestini
MGYG000000135_01581	615	dCache_1	49	285	237	5.1e-25	dCache_1~His_kinase~HATPase_c	d__Bacteria;p__Firmicutes_A;c__Clostridia;o__Lachnospirales;f__Lachnospiraceae;g__Murimonas;s__Murimonas intestini
MGYG000000135_01681	595	dCache_1	39	266	228	3.1e-12	dCache_1~HAMP~His_kinase~HATPase_c	d__Bacteria;p__Firmicutes_A;c__Clostridia;o__Lachnospirales;f__Lachnospiraceae;g__Murimonas;s__Murimonas intestini
MGYG000000135_01869	555	dCache_1	154	295	142	3.7e-15	dCache_1~HAMP~GGDEF	d__Bacteria;p__Firmicutes_A;c__Clostridia;o__Lachnospirales;f__Lachnospiraceae;g__Murimonas;s__Murimonas intestini
MGYG000000135_02153	574	dCache_1	38	241	204	1.4e-07	dCache_1~His_kinase~HATPase_c	d__Bacteria;p__Firmicutes_A;c__Clostridia;o__Lachnospirales;f__Lachnospiraceae;g__Murimonas;s__Murimonas intestini
MGYG000000135_02223	605	dCache_1	40	278	239	3.3e-06	dCache_1~His_kinase	d__Bacteria;p__Firmicutes_A;c__Clostridia;o__Lachnospirales;f__Lachnospiraceae;g__Murimonas;s__Murimonas intestini
MGYG000000135_02436	581	dCache_1	33	204	172	4.2e-07	dCache_1~His_kinase~HATPase_c	d__Bacteria;p__Firmicutes_A;c__Clostridia;o__Lachnospirales;f__Lachnospiraceae;g__Murimonas;s__Murimonas intestini
MGYG000000135_02588	570	dCache_1	52	261	210	1.1e-07	dCache_1~His_kinase~HATPase_c	d__Bacteria;p__Firmicutes_A;c__Clostridia;o__Lachnospirales;f__Lachnospiraceae;g__Murimonas;s__Murimonas intestini
MGYG000000135_03157	579	dCache_1	33	275	243	6.4e-07	dCache_1~His_kinase	d__Bacteria;p__Firmicutes_A;c__Clostridia;o__Lachnospirales;f__Lachnospiraceae;g__Murimonas;s__Murimonas intestini
MGYG000000135_03607	587	dCache_1	51	237	187	2.4e-06	dCache_1~HAMP~His_kinase~HATPase_c	d__Bacteria;p__Firmicutes_A;c__Clostridia;o__Lachnospirales;f__Lachnospiraceae;g__Murimonas;s__Murimonas intestini
MGYG000000135_03646	534	dCache_1	38	235	198	1.9e-43	dCache_1~GGDEF	d__Bacteria;p__Firmicutes_A;c__Clostridia;o__Lachnospirales;f__Lachnospiraceae;g__Murimonas;s__Murimonas intestini
MGYG000000135_03909	617	dCache_1	76	304	229	5.9e-11	dCache_1~His_kinase	d__Bacteria;p__Firmicutes_A;c__Clostridia;o__Lachnospirales;f__Lachnospiraceae;g__Murimonas;s__Murimonas intestini
MGYG000000135_04017	747	dCache_1	38	266	229	1.5e-09	dCache_1~GGDEF~EAL	d__Bacteria;p__Firmicutes_A;c__Clostridia;o__Lachnospirales;f__Lachnospiraceae;g__Murimonas;s__Murimonas intestini
MGYG000000135_04026	516	dCache_1	54	271	218	6.6e-09	dCache_1~GGDEF	d__Bacteria;p__Firmicutes_A;c__Clostridia;o__Lachnospirales;f__Lachnospiraceae;g__Murimonas;s__Murimonas intestini
MGYG000000135_04329	601	dCache_1	49	288	240	4.9e-31	dCache_1~HAMP~His_kinase	d__Bacteria;p__Firmicutes_A;c__Clostridia;o__Lachnospirales;f__Lachnospiraceae;g__Murimonas;s__Murimonas intestini
MGYG000000135_04587	442	dCache_1	4	228	225	5.5e-09	dCache_1~GGDEF	d__Bacteria;p__Firmicutes_A;c__Clostridia;o__Lachnospirales;f__Lachnospiraceae;g__Murimonas;s__Murimonas intestini
MGYG000000136_01476	572	dCache_1	56	241	186	2.3e-08	dCache_1~HAMP~His_kinase	d__Bacteria;p__Firmicutes_A;c__Clostridia;o__Lachnospirales;f__Lachnospiraceae;g__Agathobacter;s__Agathobacter sp000434275
MGYG000000137_00307	983	dCache_1	76	277	202	1.9e-05	dCache_1~HisKA~HATPase_c~Response_reg~Response_reg	d__Bacteria;p__Firmicutes_A;c__Clostridia;o__Lachnospirales;f__Lachnospiraceae;g__UBA7160;s__UBA7160 sp902363665
MGYG000000137_00373	609	dCache_1	181	257	77	6.7e-10	dCache_1~His_kinase~HATPase_c	d__Bacteria;p__Firmicutes_A;c__Clostridia;o__Lachnospirales;f__Lachnospiraceae;g__UBA7160;s__UBA7160 sp902363665
MGYG000000137_00891	526	dCache_1	106	304	199	1.6e-16	dCache_1~GGDEF	d__Bacteria;p__Firmicutes_A;c__Clostridia;o__Lachnospirales;f__Lachnospiraceae;g__UBA7160;s__UBA7160 sp902363665
MGYG000000137_02504	594	dCache_1	186	271	86	2.9e-07	dCache_1~HAMP~His_kinase~HATPase_c	d__Bacteria;p__Firmicutes_A;c__Clostridia;o__Lachnospirales;f__Lachnospiraceae;g__UBA7160;s__UBA7160 sp902363665
MGYG000000137_02844	582	dCache_1	45	279	235	2.4e-12	dCache_1~His_kinase	d__Bacteria;p__Firmicutes_A;c__Clostridia;o__Lachnospirales;f__Lachnospiraceae;g__UBA7160;s__UBA7160 sp902363665
MGYG000000137_03068	619	dCache_1	60	292	233	3.7e-19	dCache_1~His_kinase~HATPase_c	d__Bacteria;p__Firmicutes_A;c__Clostridia;o__Lachnospirales;f__Lachnospiraceae;g__UBA7160;s__UBA7160 sp902363665
MGYG000000139_01674	651	dCache_1	89	322	234	1.5e-18	dCache_1~His_kinase~HATPase_c	d__Bacteria;p__Firmicutes_A;c__Clostridia;o__Lachnospirales;f__Lachnospiraceae;g__Eubacterium_G;s__Eubacterium_G sp000434315
MGYG000000139_01889	989	dCache_1	57	271	215	3.3e-10	dCache_1~HisKA~HATPase_c~Response_reg~Response_reg	d__Bacteria;p__Firmicutes_A;c__Clostridia;o__Lachnospirales;f__Lachnospiraceae;g__Eubacterium_G;s__Eubacterium_G sp000434315
MGYG000000139_02227	584	dCache_1	55	281	227	8.6e-16	dCache_1~His_kinase~HATPase_c	d__Bacteria;p__Firmicutes_A;c__Clostridia;o__Lachnospirales;f__Lachnospiraceae;g__Eubacterium_G;s__Eubacterium_G sp000434315
MGYG000000140_00100	991	dCache_1	78	277	200	3.5e-07	dCache_1~HisKA~HATPase_c~Response_reg~Response_reg	d__Bacteria;p__Firmicutes_A;c__Clostridia;o__Lachnospirales;f__Lachnospiraceae;g__UMGS1375;s__UMGS1375 sp900066615
MGYG000000140_01117	591	dCache_1	68	275	208	8.1e-07	dCache_1~His_kinase~HATPase_c	d__Bacteria;p__Firmicutes_A;c__Clostridia;o__Lachnospirales;f__Lachnospiraceae;g__UMGS1375;s__UMGS1375 sp900066615
MGYG000000140_01277	575	dCache_1	40	231	192	4.7e-07	dCache_1~His_kinase~HATPase_c	d__Bacteria;p__Firmicutes_A;c__Clostridia;o__Lachnospirales;f__Lachnospiraceae;g__UMGS1375;s__UMGS1375 sp900066615
MGYG000000140_01304	577	dCache_1	55	266	212	2.2e-13	dCache_1~His_kinase~HATPase_c	d__Bacteria;p__Firmicutes_A;c__Clostridia;o__Lachnospirales;f__Lachnospiraceae;g__UMGS1375;s__UMGS1375 sp900066615
MGYG000000140_02971	592	dCache_1	55	279	225	5.5e-15	dCache_1~His_kinase~HATPase_c	d__Bacteria;p__Firmicutes_A;c__Clostridia;o__Lachnospirales;f__Lachnospiraceae;g__UMGS1375;s__UMGS1375 sp900066615
MGYG000000141_01936	614	dCache_1	54	284	231	9.2e-23	dCache_1~His_kinase~HATPase_c	d__Bacteria;p__Firmicutes_A;c__Clostridia;o__Lachnospirales;f__Lachnospiraceae;g__UBA7182;s__UBA7182 sp003480725
MGYG000000142_00131	596	dCache_1	49	289	241	4.1e-11	dCache_1~HAMP~His_kinase~HATPase_c	d__Bacteria;p__Firmicutes_A;c__Clostridia;o__Lachnospirales;f__Lachnospiraceae;g__Blautia_A;s__Blautia_A massiliensis
MGYG000000142_00711	595	dCache_1	55	285	231	2.2e-31	dCache_1~HAMP~His_kinase~HATPase_c	d__Bacteria;p__Firmicutes_A;c__Clostridia;o__Lachnospirales;f__Lachnospiraceae;g__Blautia_A;s__Blautia_A massiliensis
MGYG000000142_01849	567	dCache_1	48	235	188	3.1e-07	dCache_1~HAMP~His_kinase~HATPase_c	d__Bacteria;p__Firmicutes_A;c__Clostridia;o__Lachnospirales;f__Lachnospiraceae;g__Blautia_A;s__Blautia_A massiliensis
MGYG000000142_02174	488	dCache_1	57	276	220	1e-15	dCache_1~GGDEF	d__Bacteria;p__Firmicutes_A;c__Clostridia;o__Lachnospirales;f__Lachnospiraceae;g__Blautia_A;s__Blautia_A massiliensis
MGYG000000142_02254	579	dCache_1	90	251	162	1.4e-07	dCache_1~HAMP~His_kinase~HATPase_c	d__Bacteria;p__Firmicutes_A;c__Clostridia;o__Lachnospirales;f__Lachnospiraceae;g__Blautia_A;s__Blautia_A massiliensis
MGYG000000142_02922	602	dCache_1	54	293	240	2.4e-22	dCache_1~HAMP~His_kinase~HATPase_c	d__Bacteria;p__Firmicutes_A;c__Clostridia;o__Lachnospirales;f__Lachnospiraceae;g__Blautia_A;s__Blautia_A massiliensis
MGYG000000145_00005	596	dCache_1	43	283	241	1.6e-17	dCache_1~HAMP~His_kinase~HATPase_c	d__Bacteria;p__Firmicutes_A;c__Clostridia;o__Lachnospirales;f__Lachnospiraceae;g__Lacrimispora;s__Lacrimispora sp902363735
MGYG000000145_00166	618	dCache_1	43	275	233	4.6e-12	dCache_1~HAMP~His_kinase~HATPase_c	d__Bacteria;p__Firmicutes_A;c__Clostridia;o__Lachnospirales;f__Lachnospiraceae;g__Lacrimispora;s__Lacrimispora sp902363735
MGYG000000145_00423	601	dCache_1	42	241	200	2.7e-07	dCache_1~HAMP~His_kinase~HATPase_c	d__Bacteria;p__Firmicutes_A;c__Clostridia;o__Lachnospirales;f__Lachnospiraceae;g__Lacrimispora;s__Lacrimispora sp902363735
MGYG000000145_00480	735	dCache_1	156	230	75	9.7e-06	dCache_1~HisKA~HATPase_c~Response_reg	d__Bacteria;p__Firmicutes_A;c__Clostridia;o__Lachnospirales;f__Lachnospiraceae;g__Lacrimispora;s__Lacrimispora sp902363735
MGYG000000145_00565	660	dCache_1	49	265	217	9.1e-16	dCache_1~HAMP_2~MCPsignal	d__Bacteria;p__Firmicutes_A;c__Clostridia;o__Lachnospirales;f__Lachnospiraceae;g__Lacrimispora;s__Lacrimispora sp902363735
MGYG000000145_00740	703	dCache_1	74	284	211	2.3e-20	dCache_1~HAMP~MCPsignal	d__Bacteria;p__Firmicutes_A;c__Clostridia;o__Lachnospirales;f__Lachnospiraceae;g__Lacrimispora;s__Lacrimispora sp902363735
MGYG000000145_00814	716	dCache_1	51	294	244	4.5e-19	dCache_1~HAMP~MCPsignal	d__Bacteria;p__Firmicutes_A;c__Clostridia;o__Lachnospirales;f__Lachnospiraceae;g__Lacrimispora;s__Lacrimispora sp902363735
MGYG000000145_00847	677	dCache_1	65	292	228	1.4e-12	dCache_1~HAMP~MCPsignal	d__Bacteria;p__Firmicutes_A;c__Clostridia;o__Lachnospirales;f__Lachnospiraceae;g__Lacrimispora;s__Lacrimispora sp902363735
MGYG000000145_00916	712	dCache_1	62	306	245	5.7e-22	dCache_1~HAMP~MCPsignal	d__Bacteria;p__Firmicutes_A;c__Clostridia;o__Lachnospirales;f__Lachnospiraceae;g__Lacrimispora;s__Lacrimispora sp902363735
MGYG000000145_01065	687	dCache_1	46	295	250	3.4e-24	dCache_1~HAMP~MCPsignal	d__Bacteria;p__Firmicutes_A;c__Clostridia;o__Lachnospirales;f__Lachnospiraceae;g__Lacrimispora;s__Lacrimispora sp902363735
MGYG000000145_01133	607	dCache_1	141	276	136	1.6e-08	dCache_1~His_kinase~HATPase_c	d__Bacteria;p__Firmicutes_A;c__Clostridia;o__Lachnospirales;f__Lachnospiraceae;g__Lacrimispora;s__Lacrimispora sp902363735
MGYG000000145_01178	603	dCache_1	46	284	239	1.2e-14	dCache_1~HAMP~His_kinase~HATPase_c	d__Bacteria;p__Firmicutes_A;c__Clostridia;o__Lachnospirales;f__Lachnospiraceae;g__Lacrimispora;s__Lacrimispora sp902363735
MGYG000000145_01455	579	dCache_1	43	237	195	6.6e-07	dCache_1~HAMP~His_kinase	d__Bacteria;p__Firmicutes_A;c__Clostridia;o__Lachnospirales;f__Lachnospiraceae;g__Lacrimispora;s__Lacrimispora sp902363735
MGYG000000145_01636	568	dCache_1	38	251	214	7.6e-07	dCache_1~His_kinase	d__Bacteria;p__Firmicutes_A;c__Clostridia;o__Lachnospirales;f__Lachnospiraceae;g__Lacrimispora;s__Lacrimispora sp902363735
MGYG000000145_01680	590	dCache_1	43	274	232	1.1e-25	dCache_1~HAMP~His_kinase~HATPase_c	d__Bacteria;p__Firmicutes_A;c__Clostridia;o__Lachnospirales;f__Lachnospiraceae;g__Lacrimispora;s__Lacrimispora sp902363735
MGYG000000145_01724	648	dCache_1	41	259	219	4.6e-18	dCache_1~MCPsignal	d__Bacteria;p__Firmicutes_A;c__Clostridia;o__Lachnospirales;f__Lachnospiraceae;g__Lacrimispora;s__Lacrimispora sp902363735
MGYG000000145_02172	649	dCache_1	158	260	103	5e-08	dCache_1~HAMP~MCPsignal	d__Bacteria;p__Firmicutes_A;c__Clostridia;o__Lachnospirales;f__Lachnospiraceae;g__Lacrimispora;s__Lacrimispora sp902363735
MGYG000000145_02367	621	dCache_1	52	248	197	3.2e-09	dCache_1~His_kinase	d__Bacteria;p__Firmicutes_A;c__Clostridia;o__Lachnospirales;f__Lachnospiraceae;g__Lacrimispora;s__Lacrimispora sp902363735
MGYG000000145_03039	661	dCache_1	63	270	208	1.1e-23	dCache_1~HAMP~MCPsignal	d__Bacteria;p__Firmicutes_A;c__Clostridia;o__Lachnospirales;f__Lachnospiraceae;g__Lacrimispora;s__Lacrimispora sp902363735
MGYG000000145_04026	601	dCache_1	51	237	187	6.3e-07	dCache_1~HAMP~His_kinase	d__Bacteria;p__Firmicutes_A;c__Clostridia;o__Lachnospirales;f__Lachnospiraceae;g__Lacrimispora;s__Lacrimispora sp902363735
MGYG000000146_00874	606	dCache_1	46	276	231	3.7e-17	dCache_1~His_kinase~HATPase_c	d__Bacteria;p__Firmicutes_A;c__Clostridia;o__Lachnospirales;f__Lachnospiraceae;g__Dorea;s__Dorea formicigenerans
MGYG000000147_00497	503	dCache_1	36	204	169	1.4e-09	dCache_1~HisKA~HATPase_c	d__Bacteria;p__Firmicutes;c__Bacilli;o__Bacillales;f__Bacillaceae;g__Bacillus;s__Bacillus paralicheniformis
MGYG000000147_00534	656	dCache_1	36	260	225	1.5e-33	dCache_1~HAMP~MCPsignal	d__Bacteria;p__Firmicutes;c__Bacilli;o__Bacillales;f__Bacillaceae;g__Bacillus;s__Bacillus paralicheniformis
MGYG000000147_01854	769	dCache_1	38	282	245	1.5e-09	dCache_1~GGDEF_2~HTH_18	d__Bacteria;p__Firmicutes;c__Bacilli;o__Bacillales;f__Bacillaceae;g__Bacillus;s__Bacillus paralicheniformis
MGYG000000147_02814	574	dCache_1	64	183	120	2.3e-06	dCache_1~HAMP~MCPsignal	d__Bacteria;p__Firmicutes;c__Bacilli;o__Bacillales;f__Bacillaceae;g__Bacillus;s__Bacillus paralicheniformis
MGYG000000147_02838	589	dCache_1	42	278	237	2.3e-23	dCache_1~HAMP~His_kinase~HATPase_c	d__Bacteria;p__Firmicutes;c__Bacilli;o__Bacillales;f__Bacillaceae;g__Bacillus;s__Bacillus paralicheniformis
MGYG000000147_02883	661	dCache_1	43	265	223	2e-24	dCache_1~HAMP~MCPsignal	d__Bacteria;p__Firmicutes;c__Bacilli;o__Bacillales;f__Bacillaceae;g__Bacillus;s__Bacillus paralicheniformis
MGYG000000147_03602	660	dCache_1	84	264	181	3.1e-21	dCache_1~HAMP~MCPsignal	d__Bacteria;p__Firmicutes;c__Bacilli;o__Bacillales;f__Bacillaceae;g__Bacillus;s__Bacillus paralicheniformis
MGYG000000147_03603	661	dCache_1	43	264	222	1.3e-21	dCache_1~HAMP~MCPsignal	d__Bacteria;p__Firmicutes;c__Bacilli;o__Bacillales;f__Bacillaceae;g__Bacillus;s__Bacillus paralicheniformis
MGYG000000147_03604	660	dCache_1	50	263	214	4.1e-20	dCache_1~HAMP~MCPsignal	d__Bacteria;p__Firmicutes;c__Bacilli;o__Bacillales;f__Bacillaceae;g__Bacillus;s__Bacillus paralicheniformis
MGYG000000148_00018	990	dCache_1	195	281	87	1.4e-07	dCache_1~GGDEF~EAL	d__Bacteria;p__Firmicutes_A;c__Clostridia;o__Lachnospirales;f__Lachnospiraceae;g__Faecalimonas;s__Faecalimonas phoceensis
MGYG000000148_01610	761	dCache_1	63	270	208	1.1e-12	dCache_1~GGDEF	d__Bacteria;p__Firmicutes_A;c__Clostridia;o__Lachnospirales;f__Lachnospiraceae;g__Faecalimonas;s__Faecalimonas phoceensis
MGYG000000148_01849	620	dCache_1	56	285	230	9.3e-25	dCache_1~His_kinase~HATPase_c	d__Bacteria;p__Firmicutes_A;c__Clostridia;o__Lachnospirales;f__Lachnospiraceae;g__Faecalimonas;s__Faecalimonas phoceensis
MGYG000000149_01637	603	dCache_1	50	292	243	4.9e-06	dCache_1~HAMP~His_kinase~HATPase_c	d__Bacteria;p__Firmicutes_A;c__Clostridia;o__Clostridiales;f__Clostridiaceae;g__Clostridium;s__Clostridium saudiense
MGYG000000149_01965	588	dCache_1	83	281	199	1.5e-12	dCache_1~His_kinase	d__Bacteria;p__Firmicutes_A;c__Clostridia;o__Clostridiales;f__Clostridiaceae;g__Clostridium;s__Clostridium saudiense
MGYG000000149_02012	471	dCache_1	49	269	221	8.4e-18	dCache_1~GGDEF	d__Bacteria;p__Firmicutes_A;c__Clostridia;o__Clostridiales;f__Clostridiaceae;g__Clostridium;s__Clostridium saudiense
MGYG000000150_00223	517	dCache_1	48	272	225	7.6e-11	dCache_1~GGDEF	d__Bacteria;p__Firmicutes_A;c__Clostridia;o__Lachnospirales;f__Lachnospiraceae;g__Hungatella;s__Hungatella sp005845265
MGYG000000150_00348	589	dCache_1	56	229	174	6.8e-11	dCache_1~His_kinase	d__Bacteria;p__Firmicutes_A;c__Clostridia;o__Lachnospirales;f__Lachnospiraceae;g__Hungatella;s__Hungatella sp005845265
MGYG000000150_00481	332	dCache_1	195	292	98	4.7e-07	dCache_1	d__Bacteria;p__Firmicutes_A;c__Clostridia;o__Lachnospirales;f__Lachnospiraceae;g__Hungatella;s__Hungatella sp005845265
MGYG000000150_00651	616	dCache_1	218	311	94	1.6e-06	dCache_1~His_kinase~HATPase_c	d__Bacteria;p__Firmicutes_A;c__Clostridia;o__Lachnospirales;f__Lachnospiraceae;g__Hungatella;s__Hungatella sp005845265
MGYG000000150_00671	593	dCache_1	47	292	246	1.5e-15	dCache_1~His_kinase~HATPase_c	d__Bacteria;p__Firmicutes_A;c__Clostridia;o__Lachnospirales;f__Lachnospiraceae;g__Hungatella;s__Hungatella sp005845265
MGYG000000150_00983	578	dCache_1	158	253	96	8.8e-14	dCache_1~HAMP~GGDEF	d__Bacteria;p__Firmicutes_A;c__Clostridia;o__Lachnospirales;f__Lachnospiraceae;g__Hungatella;s__Hungatella sp005845265
MGYG000000150_01452	630	dCache_1	37	287	251	3.6e-14	dCache_1~GGDEF	d__Bacteria;p__Firmicutes_A;c__Clostridia;o__Lachnospirales;f__Lachnospiraceae;g__Hungatella;s__Hungatella sp005845265
MGYG000000150_01963	603	dCache_1	42	288	247	1.1e-05	dCache_1~His_kinase	d__Bacteria;p__Firmicutes_A;c__Clostridia;o__Lachnospirales;f__Lachnospiraceae;g__Hungatella;s__Hungatella sp005845265
MGYG000000150_02207	769	dCache_1	60	274	215	3.1e-14	dCache_1~GGDEF	d__Bacteria;p__Firmicutes_A;c__Clostridia;o__Lachnospirales;f__Lachnospiraceae;g__Hungatella;s__Hungatella sp005845265
MGYG000000150_02563	597	dCache_1	46	281	236	9.9e-22	dCache_1~HAMP~His_kinase~HATPase_c	d__Bacteria;p__Firmicutes_A;c__Clostridia;o__Lachnospirales;f__Lachnospiraceae;g__Hungatella;s__Hungatella sp005845265
MGYG000000150_02889	593	dCache_1	55	257	203	1.5e-08	dCache_1~HAMP~His_kinase~HATPase_c	d__Bacteria;p__Firmicutes_A;c__Clostridia;o__Lachnospirales;f__Lachnospiraceae;g__Hungatella;s__Hungatella sp005845265
MGYG000000150_03304	579	dCache_1	40	227	188	3e-10	dCache_1~His_kinase~HATPase_c	d__Bacteria;p__Firmicutes_A;c__Clostridia;o__Lachnospirales;f__Lachnospiraceae;g__Hungatella;s__Hungatella sp005845265
MGYG000000150_03372	592	dCache_1	37	226	190	6.6e-07	dCache_1~HAMP~His_kinase	d__Bacteria;p__Firmicutes_A;c__Clostridia;o__Lachnospirales;f__Lachnospiraceae;g__Hungatella;s__Hungatella sp005845265
MGYG000000150_03550	686	dCache_1	157	300	144	5.4e-14	dCache_1~MCPsignal	d__Bacteria;p__Firmicutes_A;c__Clostridia;o__Lachnospirales;f__Lachnospiraceae;g__Hungatella;s__Hungatella sp005845265
MGYG000000150_03566	606	dCache_1	44	286	243	3.2e-12	dCache_1~HAMP~His_kinase~HATPase_c	d__Bacteria;p__Firmicutes_A;c__Clostridia;o__Lachnospirales;f__Lachnospiraceae;g__Hungatella;s__Hungatella sp005845265
MGYG000000150_03794	591	dCache_1	50	274	225	1.4e-30	dCache_1~His_kinase	d__Bacteria;p__Firmicutes_A;c__Clostridia;o__Lachnospirales;f__Lachnospiraceae;g__Hungatella;s__Hungatella sp005845265
MGYG000000150_04061	755	dCache_1	37	272	236	1.4e-09	dCache_1~GGDEF~EAL	d__Bacteria;p__Firmicutes_A;c__Clostridia;o__Lachnospirales;f__Lachnospiraceae;g__Hungatella;s__Hungatella sp005845265
MGYG000000150_04081	713	dCache_1	149	324	176	1.4e-08	dCache_1~HAMP~MCPsignal	d__Bacteria;p__Firmicutes_A;c__Clostridia;o__Lachnospirales;f__Lachnospiraceae;g__Hungatella;s__Hungatella sp005845265
MGYG000000150_04132	578	dCache_1	53	216	164	2e-09	dCache_1~HAMP~His_kinase	d__Bacteria;p__Firmicutes_A;c__Clostridia;o__Lachnospirales;f__Lachnospiraceae;g__Hungatella;s__Hungatella sp005845265
MGYG000000150_04190	854	dCache_1	48	280	233	3.9e-09	dCache_1~HisKA~HATPase_c~Response_reg	d__Bacteria;p__Firmicutes_A;c__Clostridia;o__Lachnospirales;f__Lachnospiraceae;g__Hungatella;s__Hungatella sp005845265
MGYG000000150_04243	597	dCache_1	44	267	224	3.7e-07	dCache_1~HAMP~His_kinase~HATPase_c	d__Bacteria;p__Firmicutes_A;c__Clostridia;o__Lachnospirales;f__Lachnospiraceae;g__Hungatella;s__Hungatella sp005845265
MGYG000000150_04263	623	dCache_1	56	285	230	2.4e-06	dCache_1~His_kinase~HATPase_c	d__Bacteria;p__Firmicutes_A;c__Clostridia;o__Lachnospirales;f__Lachnospiraceae;g__Hungatella;s__Hungatella sp005845265
MGYG000000150_04951	589	dCache_1	87	263	177	9.9e-09	dCache_1~HAMP~His_kinase	d__Bacteria;p__Firmicutes_A;c__Clostridia;o__Lachnospirales;f__Lachnospiraceae;g__Hungatella;s__Hungatella sp005845265
MGYG000000150_05191	589	dCache_1	38	236	199	2.9e-10	dCache_1~His_kinase~HATPase_c	d__Bacteria;p__Firmicutes_A;c__Clostridia;o__Lachnospirales;f__Lachnospiraceae;g__Hungatella;s__Hungatella sp005845265
MGYG000000150_05348	606	dCache_1	36	271	236	3.3e-16	dCache_1~GGDEF	d__Bacteria;p__Firmicutes_A;c__Clostridia;o__Lachnospirales;f__Lachnospiraceae;g__Hungatella;s__Hungatella sp005845265
MGYG000000150_05475	597	dCache_1	49	239	191	2.6e-08	dCache_1~HAMP~His_kinase	d__Bacteria;p__Firmicutes_A;c__Clostridia;o__Lachnospirales;f__Lachnospiraceae;g__Hungatella;s__Hungatella sp005845265
MGYG000000150_05503	744	dCache_1	37	268	232	9.6e-23	dCache_1~GGDEF~EAL	d__Bacteria;p__Firmicutes_A;c__Clostridia;o__Lachnospirales;f__Lachnospiraceae;g__Hungatella;s__Hungatella sp005845265
MGYG000000150_06258	752	dCache_1	47	284	238	2.5e-11	dCache_1~GGDEF_2~HTH_18	d__Bacteria;p__Firmicutes_A;c__Clostridia;o__Lachnospirales;f__Lachnospiraceae;g__Hungatella;s__Hungatella sp005845265
MGYG000000151_00118	668	dCache_1	127	269	143	6.1e-18	dCache_1~HAMP~MCPsignal	d__Bacteria;p__Firmicutes_A;c__Clostridia;o__Clostridiales;f__Clostridiaceae;g__Clostridium;s__Clostridium paraputrificum
MGYG000000151_00231	656	dCache_1	42	258	217	2.8e-12	dCache_1~MCPsignal	d__Bacteria;p__Firmicutes_A;c__Clostridia;o__Clostridiales;f__Clostridiaceae;g__Clostridium;s__Clostridium paraputrificum
MGYG000000151_00523	695	dCache_1	60	261	202	9.7e-09	dCache_1~HisKA~HATPase_c~Response_reg	d__Bacteria;p__Firmicutes_A;c__Clostridia;o__Clostridiales;f__Clostridiaceae;g__Clostridium;s__Clostridium paraputrificum
MGYG000000151_01608	672	dCache_1	41	272	232	4.1e-14	dCache_1~MCPsignal	d__Bacteria;p__Firmicutes_A;c__Clostridia;o__Clostridiales;f__Clostridiaceae;g__Clostridium;s__Clostridium paraputrificum
MGYG000000151_01779	665	dCache_1	58	269	212	1e-15	dCache_1~HAMP~MCPsignal	d__Bacteria;p__Firmicutes_A;c__Clostridia;o__Clostridiales;f__Clostridiaceae;g__Clostridium;s__Clostridium paraputrificum
MGYG000000151_03187	594	dCache_1	45	278	234	2.6e-24	dCache_1~His_kinase~HATPase_c	d__Bacteria;p__Firmicutes_A;c__Clostridia;o__Clostridiales;f__Clostridiaceae;g__Clostridium;s__Clostridium paraputrificum
MGYG000000152_00332	603	dCache_1	50	290	241	6.1e-18	dCache_1~HAMP~His_kinase~HATPase_c	d__Bacteria;p__Firmicutes_A;c__Clostridia;o__Lachnospirales;f__Lachnospiraceae;g__Lacrimispora;s__Lacrimispora sp902363835
MGYG000000152_00577	577	dCache_1	37	278	242	4.1e-18	dCache_1~HAMP~His_kinase~HATPase_c	d__Bacteria;p__Firmicutes_A;c__Clostridia;o__Lachnospirales;f__Lachnospiraceae;g__Lacrimispora;s__Lacrimispora sp902363835
MGYG000000152_01137	616	dCache_1	37	265	229	1.2e-08	dCache_1~His_kinase~HATPase_c	d__Bacteria;p__Firmicutes_A;c__Clostridia;o__Lachnospirales;f__Lachnospiraceae;g__Lacrimispora;s__Lacrimispora sp902363835
MGYG000000152_01321	851	dCache_1	30	209	180	1.3e-08	dCache_1~PAS_3~GGDEF~EAL	d__Bacteria;p__Firmicutes_A;c__Clostridia;o__Lachnospirales;f__Lachnospiraceae;g__Lacrimispora;s__Lacrimispora sp902363835
MGYG000000152_01323	653	dCache_1	28	264	237	4.5e-16	dCache_1~MCPsignal	d__Bacteria;p__Firmicutes_A;c__Clostridia;o__Lachnospirales;f__Lachnospiraceae;g__Lacrimispora;s__Lacrimispora sp902363835
MGYG000000152_01334	682	dCache_1	35	287	253	7.9e-28	dCache_1~MCPsignal	d__Bacteria;p__Firmicutes_A;c__Clostridia;o__Lachnospirales;f__Lachnospiraceae;g__Lacrimispora;s__Lacrimispora sp902363835
MGYG000000152_01626	475	dCache_1	104	271	168	6.3e-11	dCache_1~GGDEF	d__Bacteria;p__Firmicutes_A;c__Clostridia;o__Lachnospirales;f__Lachnospiraceae;g__Lacrimispora;s__Lacrimispora sp902363835
MGYG000000152_01766	589	dCache_1	43	263	221	1.2e-09	dCache_1~His_kinase~HATPase_c	d__Bacteria;p__Firmicutes_A;c__Clostridia;o__Lachnospirales;f__Lachnospiraceae;g__Lacrimispora;s__Lacrimispora sp902363835
MGYG000000152_01993	681	dCache_1	71	260	190	3.7e-07	dCache_1~MCPsignal	d__Bacteria;p__Firmicutes_A;c__Clostridia;o__Lachnospirales;f__Lachnospiraceae;g__Lacrimispora;s__Lacrimispora sp902363835
MGYG000000152_02049	660	dCache_1	48	265	218	1.4e-18	dCache_1~HAMP~MCPsignal	d__Bacteria;p__Firmicutes_A;c__Clostridia;o__Lachnospirales;f__Lachnospiraceae;g__Lacrimispora;s__Lacrimispora sp902363835
MGYG000000152_02116	590	dCache_1	48	252	205	1.3e-05	dCache_1~His_kinase~HATPase_c	d__Bacteria;p__Firmicutes_A;c__Clostridia;o__Lachnospirales;f__Lachnospiraceae;g__Lacrimispora;s__Lacrimispora sp902363835
MGYG000000152_02301	679	dCache_1	77	294	218	2.4e-15	dCache_1~HAMP~MCPsignal	d__Bacteria;p__Firmicutes_A;c__Clostridia;o__Lachnospirales;f__Lachnospiraceae;g__Lacrimispora;s__Lacrimispora sp902363835
MGYG000000152_02309	729	dCache_1	80	341	262	5.5e-12	dCache_1~HAMP~MCPsignal	d__Bacteria;p__Firmicutes_A;c__Clostridia;o__Lachnospirales;f__Lachnospiraceae;g__Lacrimispora;s__Lacrimispora sp902363835
MGYG000000152_02551	732	dCache_1	70	309	240	1.8e-11	dCache_1~HAMP~MCPsignal	d__Bacteria;p__Firmicutes_A;c__Clostridia;o__Lachnospirales;f__Lachnospiraceae;g__Lacrimispora;s__Lacrimispora sp902363835
MGYG000000152_02566	919	dCache_1	90	335	246	1.2e-13	dCache_1~HAMP~PAS_8~GGDEF~HD_5	d__Bacteria;p__Firmicutes_A;c__Clostridia;o__Lachnospirales;f__Lachnospiraceae;g__Lacrimispora;s__Lacrimispora sp902363835
MGYG000000152_02581	572	dCache_1	39	233	195	5.3e-07	dCache_1~HAMP~His_kinase~HATPase_c	d__Bacteria;p__Firmicutes_A;c__Clostridia;o__Lachnospirales;f__Lachnospiraceae;g__Lacrimispora;s__Lacrimispora sp902363835
MGYG000000152_02687	689	dCache_1	34	267	234	3.3e-27	dCache_1~HAMP~HAMP_2~MCPsignal	d__Bacteria;p__Firmicutes_A;c__Clostridia;o__Lachnospirales;f__Lachnospiraceae;g__Lacrimispora;s__Lacrimispora sp902363835
MGYG000000152_02701	671	dCache_1	39	283	245	6.6e-20	dCache_1~HAMP~MCPsignal	d__Bacteria;p__Firmicutes_A;c__Clostridia;o__Lachnospirales;f__Lachnospiraceae;g__Lacrimispora;s__Lacrimispora sp902363835
MGYG000000152_02927	613	dCache_1	38	273	236	2e-23	dCache_1~HAMP	d__Bacteria;p__Firmicutes_A;c__Clostridia;o__Lachnospirales;f__Lachnospiraceae;g__Lacrimispora;s__Lacrimispora sp902363835
MGYG000000152_02943	655	dCache_1	45	265	221	1.9e-12	dCache_1~HAMP~MCPsignal	d__Bacteria;p__Firmicutes_A;c__Clostridia;o__Lachnospirales;f__Lachnospiraceae;g__Lacrimispora;s__Lacrimispora sp902363835
MGYG000000152_02958	572	dCache_1	38	261	224	4.9e-06	dCache_1~HAMP~His_kinase	d__Bacteria;p__Firmicutes_A;c__Clostridia;o__Lachnospirales;f__Lachnospiraceae;g__Lacrimispora;s__Lacrimispora sp902363835
MGYG000000152_03022	692	dCache_1	49	243	195	6.6e-10	dCache_1~MCPsignal	d__Bacteria;p__Firmicutes_A;c__Clostridia;o__Lachnospirales;f__Lachnospiraceae;g__Lacrimispora;s__Lacrimispora sp902363835
MGYG000000152_03061	606	dCache_1	43	275	233	2.1e-11	dCache_1~HAMP~His_kinase~HATPase_c	d__Bacteria;p__Firmicutes_A;c__Clostridia;o__Lachnospirales;f__Lachnospiraceae;g__Lacrimispora;s__Lacrimispora sp902363835
MGYG000000152_03472	578	dCache_1	45	257	213	3.5e-12	dCache_1~His_kinase~HATPase_c	d__Bacteria;p__Firmicutes_A;c__Clostridia;o__Lachnospirales;f__Lachnospiraceae;g__Lacrimispora;s__Lacrimispora sp902363835
MGYG000000152_03828	602	dCache_1	43	273	231	1.9e-21	dCache_1~His_kinase~HATPase_c	d__Bacteria;p__Firmicutes_A;c__Clostridia;o__Lachnospirales;f__Lachnospiraceae;g__Lacrimispora;s__Lacrimispora sp902363835
MGYG000000152_04032	598	dCache_1	49	242	194	4.4e-26	dCache_1~HAMP~His_kinase~HATPase_c	d__Bacteria;p__Firmicutes_A;c__Clostridia;o__Lachnospirales;f__Lachnospiraceae;g__Lacrimispora;s__Lacrimispora sp902363835
MGYG000000152_04461	739	dCache_1	64	320	257	1.8e-14	dCache_1~HAMP~MCPsignal	d__Bacteria;p__Firmicutes_A;c__Clostridia;o__Lachnospirales;f__Lachnospiraceae;g__Lacrimispora;s__Lacrimispora sp902363835
MGYG000000152_04641	607	dCache_1	59	276	218	1.6e-11	dCache_1~HAMP~His_kinase~HATPase_c	d__Bacteria;p__Firmicutes_A;c__Clostridia;o__Lachnospirales;f__Lachnospiraceae;g__Lacrimispora;s__Lacrimispora sp902363835
MGYG000000152_04818	598	dCache_1	117	281	165	4.5e-12	dCache_1~His_kinase	d__Bacteria;p__Firmicutes_A;c__Clostridia;o__Lachnospirales;f__Lachnospiraceae;g__Lacrimispora;s__Lacrimispora sp902363835
MGYG000000152_05191	607	dCache_1	46	241	196	4.2e-06	dCache_1~HAMP~His_kinase~HATPase_c	d__Bacteria;p__Firmicutes_A;c__Clostridia;o__Lachnospirales;f__Lachnospiraceae;g__Lacrimispora;s__Lacrimispora sp902363835
MGYG000000152_05603	570	dCache_1	42	238	197	1e-05	dCache_1~His_kinase	d__Bacteria;p__Firmicutes_A;c__Clostridia;o__Lachnospirales;f__Lachnospiraceae;g__Lacrimispora;s__Lacrimispora sp902363835
MGYG000000152_05762	573	dCache_1	50	267	218	4.5e-13	dCache_1~His_kinase	d__Bacteria;p__Firmicutes_A;c__Clostridia;o__Lachnospirales;f__Lachnospiraceae;g__Lacrimispora;s__Lacrimispora sp902363835
MGYG000000153_01738	663	dCache_1	45	270	226	4.2e-18	dCache_1~MCPsignal	d__Bacteria;p__Firmicutes_A;c__Clostridia;o__Lachnospirales;f__Lachnospiraceae;g__CAG-45;s__CAG-45 sp000438375
MGYG000000153_01992	732	dCache_1	91	337	247	2.5e-13	dCache_1~HAMP~MCPsignal	d__Bacteria;p__Firmicutes_A;c__Clostridia;o__Lachnospirales;f__Lachnospiraceae;g__CAG-45;s__CAG-45 sp000438375
MGYG000000153_02514	696	dCache_1	38	294	257	1.9e-10	dCache_1~MCPsignal	d__Bacteria;p__Firmicutes_A;c__Clostridia;o__Lachnospirales;f__Lachnospiraceae;g__CAG-45;s__CAG-45 sp000438375
MGYG000000154_00550	688	dCache_1	40	291	252	1.1e-20	dCache_1~HAMP~MCPsignal	d__Bacteria;p__Firmicutes_A;c__Clostridia;o__Lachnospirales;f__Lachnospiraceae;g__RUG115;s__RUG115 sp900066395
MGYG000000154_01268	739	dCache_1	224	341	118	7.1e-07	dCache_1~MCPsignal	d__Bacteria;p__Firmicutes_A;c__Clostridia;o__Lachnospirales;f__Lachnospiraceae;g__RUG115;s__RUG115 sp900066395
MGYG000000154_01773	607	dCache_1	41	277	237	5.2e-19	dCache_1~His_kinase~HATPase_c	d__Bacteria;p__Firmicutes_A;c__Clostridia;o__Lachnospirales;f__Lachnospiraceae;g__RUG115;s__RUG115 sp900066395
MGYG000000154_02724	686	dCache_1	48	286	239	1.3e-10	dCache_1~MCPsignal	d__Bacteria;p__Firmicutes_A;c__Clostridia;o__Lachnospirales;f__Lachnospiraceae;g__RUG115;s__RUG115 sp900066395
MGYG000000157_01992	722	dCache_1	37	254	218	8.8e-14	dCache_1~GGDEF~EAL	d__Bacteria;p__Firmicutes_A;c__Clostridia;o__Peptostreptococcales;f__Peptostreptococcaceae;g__Paraclostridium;s__Paraclostridium sordellii
MGYG000000157_02015	527	dCache_1	6	202	197	5e-12	dCache_1~HAMP~His_kinase~HATPase_c	d__Bacteria;p__Firmicutes_A;c__Clostridia;o__Peptostreptococcales;f__Peptostreptococcaceae;g__Paraclostridium;s__Paraclostridium sordellii
MGYG000000157_02353	682	dCache_1	122	278	157	4.2e-17	dCache_1~MCPsignal	d__Bacteria;p__Firmicutes_A;c__Clostridia;o__Peptostreptococcales;f__Peptostreptococcaceae;g__Paraclostridium;s__Paraclostridium sordellii
MGYG000000157_02700	688	dCache_1	56	279	224	1.8e-21	dCache_1~MCPsignal	d__Bacteria;p__Firmicutes_A;c__Clostridia;o__Peptostreptococcales;f__Peptostreptococcaceae;g__Paraclostridium;s__Paraclostridium sordellii
MGYG000000159_00528	580	dCache_1	43	238	196	5.9e-07	dCache_1~His_kinase~HATPase_c	d__Bacteria;p__Firmicutes_A;c__Clostridia;o__Lachnospirales;f__Lachnospiraceae;g__Sellimonas;s__Sellimonas intestinalis
MGYG000000159_00934	762	dCache_1	40	281	242	6e-14	dCache_1~GGDEF~EAL	d__Bacteria;p__Firmicutes_A;c__Clostridia;o__Lachnospirales;f__Lachnospiraceae;g__Sellimonas;s__Sellimonas intestinalis
MGYG000000162_01458	738	dCache_1	44	280	237	7.1e-07	dCache_1~GGDEF_2~HTH_18	d__Bacteria;p__Firmicutes;c__Bacilli;o__Lactobacillales;f__Enterococcaceae;g__Enterococcus_B;s__Enterococcus_B durans
MGYG000000164_01606	601	dCache_1	38	271	234	3e-15	dCache_1~His_kinase~HATPase_c	d__Bacteria;p__Firmicutes_A;c__Clostridia;o__Lachnospirales;f__Lachnospiraceae;g__Mediterraneibacter_A;s__Mediterraneibacter_A butyricigenes
MGYG000000165_01040	754	dCache_1	41	275	235	1.9e-11	dCache_1~GGDEF~EAL	d__Bacteria;p__Firmicutes_A;c__Clostridia;o__Lachnospirales;f__Lachnospiraceae;g__Extibacter;s__Extibacter muris
MGYG000000165_01163	516	dCache_1	94	274	181	1.1e-12	dCache_1~GGDEF	d__Bacteria;p__Firmicutes_A;c__Clostridia;o__Lachnospirales;f__Lachnospiraceae;g__Extibacter;s__Extibacter muris
MGYG000000165_01320	552	dCache_1	125	200	76	1.6e-05	dCache_1~HATPase_c	d__Bacteria;p__Firmicutes_A;c__Clostridia;o__Lachnospirales;f__Lachnospiraceae;g__Extibacter;s__Extibacter muris
MGYG000000165_01510	573	dCache_1	39	234	196	1.7e-07	dCache_1~His_kinase~HATPase_c	d__Bacteria;p__Firmicutes_A;c__Clostridia;o__Lachnospirales;f__Lachnospiraceae;g__Extibacter;s__Extibacter muris
MGYG000000165_01811	618	dCache_1	50	285	236	2.3e-22	dCache_1~His_kinase~HATPase_c	d__Bacteria;p__Firmicutes_A;c__Clostridia;o__Lachnospirales;f__Lachnospiraceae;g__Extibacter;s__Extibacter muris
MGYG000000165_02571	601	dCache_1	41	284	244	4.8e-21	dCache_1~HAMP~His_kinase~HATPase_c	d__Bacteria;p__Firmicutes_A;c__Clostridia;o__Lachnospirales;f__Lachnospiraceae;g__Extibacter;s__Extibacter muris
MGYG000000165_03544	480	dCache_1	105	271	167	3.6e-10	dCache_1~GGDEF	d__Bacteria;p__Firmicutes_A;c__Clostridia;o__Lachnospirales;f__Lachnospiraceae;g__Extibacter;s__Extibacter muris
MGYG000000168_00859	629	dCache_1	167	285	119	1.6e-18	dCache_1~HAMP~SpoIIE	d__Bacteria;p__Bacteroidota;c__Bacteroidia;o__Bacteroidales;f__Marinifilaceae;g__Butyricimonas;s__Butyricimonas sp003479425
MGYG000000168_01152	594	dCache_1	138	290	153	4.2e-17	dCache_1~HAMP~SpoIIE	d__Bacteria;p__Bacteroidota;c__Bacteroidia;o__Bacteroidales;f__Marinifilaceae;g__Butyricimonas;s__Butyricimonas sp003479425
MGYG000000169_01542	625	dCache_1	65	297	233	8.2e-16	dCache_1~His_kinase~HATPase_c	d__Bacteria;p__Firmicutes_A;c__Clostridia;o__Lachnospirales;f__Lachnospiraceae;g__Eubacterium_G;s__Eubacterium_G sp000432355
MGYG000000171_01312	595	dCache_1	52	285	234	1.1e-32	dCache_1~HAMP~His_kinase~HATPase_c	d__Bacteria;p__Firmicutes_A;c__Clostridia;o__Lachnospirales;f__Lachnospiraceae;g__Blautia_A;s__Blautia_A sp900120195
MGYG000000171_01615	496	dCache_1	41	275	235	1e-15	dCache_1~GGDEF	d__Bacteria;p__Firmicutes_A;c__Clostridia;o__Lachnospirales;f__Lachnospiraceae;g__Blautia_A;s__Blautia_A sp900120195
MGYG000000171_01740	573	dCache_1	50	271	222	9.9e-09	dCache_1~His_kinase~HATPase_c	d__Bacteria;p__Firmicutes_A;c__Clostridia;o__Lachnospirales;f__Lachnospiraceae;g__Blautia_A;s__Blautia_A sp900120195
MGYG000000171_02475	601	dCache_1	45	285	241	5.3e-21	dCache_1~HAMP~His_kinase	d__Bacteria;p__Firmicutes_A;c__Clostridia;o__Lachnospirales;f__Lachnospiraceae;g__Blautia_A;s__Blautia_A sp900120195
MGYG000000172_00032	753	dCache_1	38	276	239	5.2e-11	dCache_1~GGDEF~EAL	d__Bacteria;p__Firmicutes_A;c__Clostridia;o__Lachnospirales;f__Lachnospiraceae;g__Enterocloster;s__Enterocloster lavalensis
MGYG000000172_00522	595	dCache_1	48	280	233	3e-25	dCache_1~HAMP~His_kinase~HATPase_c	d__Bacteria;p__Firmicutes_A;c__Clostridia;o__Lachnospirales;f__Lachnospiraceae;g__Enterocloster;s__Enterocloster lavalensis
MGYG000000172_00723	517	dCache_1	54	272	219	7.4e-13	dCache_1~GGDEF	d__Bacteria;p__Firmicutes_A;c__Clostridia;o__Lachnospirales;f__Lachnospiraceae;g__Enterocloster;s__Enterocloster lavalensis
MGYG000000172_00726	710	dCache_1	84	282	199	2.2e-08	dCache_1~HisKA~HATPase_c~Response_reg	d__Bacteria;p__Firmicutes_A;c__Clostridia;o__Lachnospirales;f__Lachnospiraceae;g__Enterocloster;s__Enterocloster lavalensis
MGYG000000172_01387	576	dCache_1	39	275	237	4.5e-13	dCache_1~His_kinase	d__Bacteria;p__Firmicutes_A;c__Clostridia;o__Lachnospirales;f__Lachnospiraceae;g__Enterocloster;s__Enterocloster lavalensis
MGYG000000172_01456	537	dCache_1	38	232	195	9.7e-41	dCache_1~GGDEF	d__Bacteria;p__Firmicutes_A;c__Clostridia;o__Lachnospirales;f__Lachnospiraceae;g__Enterocloster;s__Enterocloster lavalensis
MGYG000000172_02229	598	dCache_1	47	262	216	5.2e-07	dCache_1~HAMP~His_kinase~HATPase_c	d__Bacteria;p__Firmicutes_A;c__Clostridia;o__Lachnospirales;f__Lachnospiraceae;g__Enterocloster;s__Enterocloster lavalensis
		dCache_1	228	307	80	0.0074
MGYG000000172_02324	621	dCache_1	217	304	88	0.00064	dCache_1~His_kinase~HATPase_c	d__Bacteria;p__Firmicutes_A;c__Clostridia;o__Lachnospirales;f__Lachnospiraceae;g__Enterocloster;s__Enterocloster lavalensis
MGYG000000172_02335	758	dCache_1	91	279	189	1.4e-09	dCache_1~GGDEF~EAL	d__Bacteria;p__Firmicutes_A;c__Clostridia;o__Lachnospirales;f__Lachnospiraceae;g__Enterocloster;s__Enterocloster lavalensis
MGYG000000172_02568	739	dCache_1	35	238	204	7e-11	dCache_1~HATPase_c~Response_reg	d__Bacteria;p__Firmicutes_A;c__Clostridia;o__Lachnospirales;f__Lachnospiraceae;g__Enterocloster;s__Enterocloster lavalensis
MGYG000000172_02717	748	dCache_1	39	238	200	5.3e-14	dCache_1~HisKA~HATPase_c~Response_reg	d__Bacteria;p__Firmicutes_A;c__Clostridia;o__Lachnospirales;f__Lachnospiraceae;g__Enterocloster;s__Enterocloster lavalensis
MGYG000000172_03449	838	dCache_1	50	269	220	1.5e-05	dCache_1~HisKA~HATPase_c~Response_reg	d__Bacteria;p__Firmicutes_A;c__Clostridia;o__Lachnospirales;f__Lachnospiraceae;g__Enterocloster;s__Enterocloster lavalensis
MGYG000000172_03490	589	dCache_1	47	243	197	2e-15	dCache_1~HAMP~His_kinase~HATPase_c	d__Bacteria;p__Firmicutes_A;c__Clostridia;o__Lachnospirales;f__Lachnospiraceae;g__Enterocloster;s__Enterocloster lavalensis
MGYG000000172_03838	578	dCache_1	77	280	204	4.2e-12	dCache_1~His_kinase	d__Bacteria;p__Firmicutes_A;c__Clostridia;o__Lachnospirales;f__Lachnospiraceae;g__Enterocloster;s__Enterocloster lavalensis
MGYG000000172_04305	561	dCache_1	45	229	185	7.6e-10	dCache_1~HAMP~His_kinase	d__Bacteria;p__Firmicutes_A;c__Clostridia;o__Lachnospirales;f__Lachnospiraceae;g__Enterocloster;s__Enterocloster lavalensis
MGYG000000172_04465	752	dCache_1	40	271	232	4.8e-10	dCache_1~GGDEF~EAL	d__Bacteria;p__Firmicutes_A;c__Clostridia;o__Lachnospirales;f__Lachnospiraceae;g__Enterocloster;s__Enterocloster lavalensis
MGYG000000172_04604	820	dCache_1	39	268	230	6e-12	dCache_1~HisKA~HATPase_c~Response_reg	d__Bacteria;p__Firmicutes_A;c__Clostridia;o__Lachnospirales;f__Lachnospiraceae;g__Enterocloster;s__Enterocloster lavalensis
MGYG000000172_04738	605	dCache_1	90	247	158	2.1e-12	dCache_1~His_kinase~HATPase_c	d__Bacteria;p__Firmicutes_A;c__Clostridia;o__Lachnospirales;f__Lachnospiraceae;g__Enterocloster;s__Enterocloster lavalensis
MGYG000000172_04836	1111	dCache_1	88	266	179	1.7e-05	dCache_1~PAS_3~HisKA~HATPase_c~Response_reg~Response_reg	d__Bacteria;p__Firmicutes_A;c__Clostridia;o__Lachnospirales;f__Lachnospiraceae;g__Enterocloster;s__Enterocloster lavalensis
MGYG000000172_04842	687	dCache_1	140	297	158	6.9e-18	dCache_1~HAMP~MCPsignal	d__Bacteria;p__Firmicutes_A;c__Clostridia;o__Lachnospirales;f__Lachnospiraceae;g__Enterocloster;s__Enterocloster lavalensis
MGYG000000172_05440	754	dCache_1	56	278	223	4.7e-09	dCache_1~GGDEF~EAL	d__Bacteria;p__Firmicutes_A;c__Clostridia;o__Lachnospirales;f__Lachnospiraceae;g__Enterocloster;s__Enterocloster lavalensis
MGYG000000172_05460	615	dCache_1	48	274	227	1.5e-11	dCache_1~His_kinase~HATPase_c	d__Bacteria;p__Firmicutes_A;c__Clostridia;o__Lachnospirales;f__Lachnospiraceae;g__Enterocloster;s__Enterocloster lavalensis
MGYG000000173_01191	537	dCache_1	43	206	164	1.8e-14	dCache_1~His_kinase	d__Bacteria;p__Firmicutes;c__Bacilli;o__Erysipelotrichales;f__Erysipelotrichaceae;g__Bulleidia;s__Bulleidia moorei
MGYG000000174_01115	649	dCache_1	53	294	242	8.7e-14	dCache_1~SpoIIE	d__Bacteria;p__Bacteroidota;c__Bacteroidia;o__Bacteroidales;f__Tannerellaceae;g__Parabacteroides;s__Parabacteroides faecis
MGYG000000175_00143	587	dCache_1	47	281	235	6.1e-08	dCache_1~His_kinase	d__Bacteria;p__Firmicutes_A;c__Clostridia;o__Lachnospirales;f__Lachnospiraceae;g__Muricomes;s__Muricomes sp000509105
MGYG000000175_00371	564	dCache_1	53	234	182	3.6e-07	dCache_1~His_kinase~HATPase_c	d__Bacteria;p__Firmicutes_A;c__Clostridia;o__Lachnospirales;f__Lachnospiraceae;g__Muricomes;s__Muricomes sp000509105
MGYG000000175_01461	559	dCache_1	160	244	85	7.6e-10	dCache_1~HAMP~GGDEF	d__Bacteria;p__Firmicutes_A;c__Clostridia;o__Lachnospirales;f__Lachnospiraceae;g__Muricomes;s__Muricomes sp000509105
MGYG000000175_01704	678	dCache_1	46	290	245	8.6e-16	dCache_1~HAMP~HAMP_2~MCPsignal	d__Bacteria;p__Firmicutes_A;c__Clostridia;o__Lachnospirales;f__Lachnospiraceae;g__Muricomes;s__Muricomes sp000509105
MGYG000000175_01728	577	dCache_1	42	268	227	3.8e-06	dCache_1~His_kinase~HATPase_c	d__Bacteria;p__Firmicutes_A;c__Clostridia;o__Lachnospirales;f__Lachnospiraceae;g__Muricomes;s__Muricomes sp000509105
MGYG000000175_02116	601	dCache_1	46	287	242	2.4e-34	dCache_1~HAMP~His_kinase~HATPase_c	d__Bacteria;p__Firmicutes_A;c__Clostridia;o__Lachnospirales;f__Lachnospiraceae;g__Muricomes;s__Muricomes sp000509105
MGYG000000175_02131	676	dCache_1	180	298	119	4.2e-06	dCache_1~His_kinase~HATPase_c~HTH_18	d__Bacteria;p__Firmicutes_A;c__Clostridia;o__Lachnospirales;f__Lachnospiraceae;g__Muricomes;s__Muricomes sp000509105
MGYG000000175_02134	782	dCache_1	114	301	188	4e-09	dCache_1~GGDEF~EAL	d__Bacteria;p__Firmicutes_A;c__Clostridia;o__Lachnospirales;f__Lachnospiraceae;g__Muricomes;s__Muricomes sp000509105
MGYG000000175_02534	395	dCache_1	47	259	213	1.6e-12	dCache_1~HAMP	d__Bacteria;p__Firmicutes_A;c__Clostridia;o__Lachnospirales;f__Lachnospiraceae;g__Muricomes;s__Muricomes sp000509105
MGYG000000175_02863	759	dCache_1	51	280	230	2.3e-10	dCache_1~GGDEF~EAL	d__Bacteria;p__Firmicutes_A;c__Clostridia;o__Lachnospirales;f__Lachnospiraceae;g__Muricomes;s__Muricomes sp000509105
MGYG000000175_03881	659	dCache_1	52	305	254	9.3e-18	dCache_1~GGDEF	d__Bacteria;p__Firmicutes_A;c__Clostridia;o__Lachnospirales;f__Lachnospiraceae;g__Muricomes;s__Muricomes sp000509105
MGYG000000176_00199	607	dCache_1	47	288	242	5.1e-06	dCache_1~HAMP~His_kinase~HATPase_c	d__Bacteria;p__Firmicutes_A;c__Clostridia;o__Lachnospirales;f__Lachnospiraceae;g__Muricomes;s__Muricomes oroticus
MGYG000000176_00338	517	dCache_1	51	272	222	8.5e-11	dCache_1~GGDEF	d__Bacteria;p__Firmicutes_A;c__Clostridia;o__Lachnospirales;f__Lachnospiraceae;g__Muricomes;s__Muricomes oroticus
MGYG000000176_00698	681	dCache_1	59	294	236	2.7e-18	dCache_1~HAMP~HAMP_2~MCPsignal	d__Bacteria;p__Firmicutes_A;c__Clostridia;o__Lachnospirales;f__Lachnospiraceae;g__Muricomes;s__Muricomes oroticus
MGYG000000176_01118	684	dCache_1	63	294	232	4.4e-13	dCache_1~HAMP~MCPsignal	d__Bacteria;p__Firmicutes_A;c__Clostridia;o__Lachnospirales;f__Lachnospiraceae;g__Muricomes;s__Muricomes oroticus
MGYG000000176_01202	639	dCache_1	40	281	242	1e-13	dCache_1~GGDEF	d__Bacteria;p__Firmicutes_A;c__Clostridia;o__Lachnospirales;f__Lachnospiraceae;g__Muricomes;s__Muricomes oroticus
MGYG000000176_01231	553	dCache_1	60	210	151	3.3e-08	dCache_1~His_kinase~HATPase_c	d__Bacteria;p__Firmicutes_A;c__Clostridia;o__Lachnospirales;f__Lachnospiraceae;g__Muricomes;s__Muricomes oroticus
MGYG000000176_01745	746	dCache_1	37	269	233	2.7e-16	dCache_1~GGDEF~EAL	d__Bacteria;p__Firmicutes_A;c__Clostridia;o__Lachnospirales;f__Lachnospiraceae;g__Muricomes;s__Muricomes oroticus
MGYG000000176_01862	558	dCache_1	159	267	109	1e-11	dCache_1~HAMP~GGDEF	d__Bacteria;p__Firmicutes_A;c__Clostridia;o__Lachnospirales;f__Lachnospiraceae;g__Muricomes;s__Muricomes oroticus
MGYG000000176_02111	583	dCache_1	156	262	107	4.5e-09	dCache_1~His_kinase~HATPase_c	d__Bacteria;p__Firmicutes_A;c__Clostridia;o__Lachnospirales;f__Lachnospiraceae;g__Muricomes;s__Muricomes oroticus
MGYG000000176_02314	604	dCache_1	125	244	120	1.1e-05	dCache_1~HAMP~His_kinase~HATPase_c	d__Bacteria;p__Firmicutes_A;c__Clostridia;o__Lachnospirales;f__Lachnospiraceae;g__Muricomes;s__Muricomes oroticus
MGYG000000176_02415	576	dCache_1	48	247	200	8e-11	dCache_1~His_kinase	d__Bacteria;p__Firmicutes_A;c__Clostridia;o__Lachnospirales;f__Lachnospiraceae;g__Muricomes;s__Muricomes oroticus
MGYG000000176_03099	569	dCache_1	76	238	163	8.6e-07	dCache_1~His_kinase~HATPase_c	d__Bacteria;p__Firmicutes_A;c__Clostridia;o__Lachnospirales;f__Lachnospiraceae;g__Muricomes;s__Muricomes oroticus
MGYG000000176_03390	580	dCache_1	54	272	219	7.4e-28	dCache_1~His_kinase~HATPase_c	d__Bacteria;p__Firmicutes_A;c__Clostridia;o__Lachnospirales;f__Lachnospiraceae;g__Muricomes;s__Muricomes oroticus
MGYG000000176_03436	627	dCache_1	64	275	212	3.8e-10	dCache_1~GGDEF	d__Bacteria;p__Firmicutes_A;c__Clostridia;o__Lachnospirales;f__Lachnospiraceae;g__Muricomes;s__Muricomes oroticus
MGYG000000176_03706	573	dCache_1	44	226	183	2.7e-06	dCache_1~His_kinase~HATPase_c	d__Bacteria;p__Firmicutes_A;c__Clostridia;o__Lachnospirales;f__Lachnospiraceae;g__Muricomes;s__Muricomes oroticus
MGYG000000176_03778	599	dCache_1	46	285	240	1.6e-30	dCache_1~HAMP~His_kinase~HATPase_c	d__Bacteria;p__Firmicutes_A;c__Clostridia;o__Lachnospirales;f__Lachnospiraceae;g__Muricomes;s__Muricomes oroticus
MGYG000000176_04036	573	dCache_1	44	260	217	7.6e-13	dCache_1~His_kinase	d__Bacteria;p__Firmicutes_A;c__Clostridia;o__Lachnospirales;f__Lachnospiraceae;g__Muricomes;s__Muricomes oroticus
MGYG000000176_04330	582	dCache_1	50	276	227	1.3e-10	dCache_1~His_kinase	d__Bacteria;p__Firmicutes_A;c__Clostridia;o__Lachnospirales;f__Lachnospiraceae;g__Muricomes;s__Muricomes oroticus
MGYG000000176_04414	581	dCache_1	55	275	221	1e-11	dCache_1~His_kinase	d__Bacteria;p__Firmicutes_A;c__Clostridia;o__Lachnospirales;f__Lachnospiraceae;g__Muricomes;s__Muricomes oroticus
MGYG000000176_04774	523	dCache_1	66	232	167	1.1e-06	dCache_1~GGDEF	d__Bacteria;p__Firmicutes_A;c__Clostridia;o__Lachnospirales;f__Lachnospiraceae;g__Muricomes;s__Muricomes oroticus
MGYG000000178_01324	572	dCache_1	42	261	220	1.3e-15	dCache_1~His_kinase~HATPase_c	d__Bacteria;p__Firmicutes_A;c__Clostridia;o__Oscillospirales;f__Oscillospiraceae;g__Lawsonibacter;s__Lawsonibacter sp003478995
MGYG000000178_02978	859	dCache_1	122	291	170	2e-16	dCache_1~HisKA~HATPase_c~Response_reg	d__Bacteria;p__Firmicutes_A;c__Clostridia;o__Oscillospirales;f__Oscillospiraceae;g__Lawsonibacter;s__Lawsonibacter sp003478995
MGYG000000179_00033	618	dCache_1	56	295	240	2.8e-08	dCache_1~His_kinase~HATPase_c	d__Bacteria;p__Firmicutes_A;c__Clostridia;o__Lachnospirales;f__Lachnospiraceae;g__Enterocloster;s__Enterocloster aldenensis
MGYG000000179_00068	597	dCache_1	112	274	163	3.3e-11	dCache_1~HAMP~His_kinase~HATPase_c	d__Bacteria;p__Firmicutes_A;c__Clostridia;o__Lachnospirales;f__Lachnospiraceae;g__Enterocloster;s__Enterocloster aldenensis
MGYG000000179_00102	593	dCache_1	159	246	88	4e-09	dCache_1~His_kinase~HATPase_c	d__Bacteria;p__Firmicutes_A;c__Clostridia;o__Lachnospirales;f__Lachnospiraceae;g__Enterocloster;s__Enterocloster aldenensis
MGYG000000179_00779	598	dCache_1	158	285	128	1.1e-10	dCache_1~HAMP~GGDEF	d__Bacteria;p__Firmicutes_A;c__Clostridia;o__Lachnospirales;f__Lachnospiraceae;g__Enterocloster;s__Enterocloster aldenensis
MGYG000000179_01219	653	dCache_1	34	261	228	4.8e-16	dCache_1~MCPsignal	d__Bacteria;p__Firmicutes_A;c__Clostridia;o__Lachnospirales;f__Lachnospiraceae;g__Enterocloster;s__Enterocloster aldenensis
MGYG000000179_01329	599	dCache_1	47	295	249	1.1e-07	dCache_1~His_kinase~HATPase_c	d__Bacteria;p__Firmicutes_A;c__Clostridia;o__Lachnospirales;f__Lachnospiraceae;g__Enterocloster;s__Enterocloster aldenensis
MGYG000000179_01397	751	dCache_1	38	272	235	7.3e-15	dCache_1~GGDEF~EAL	d__Bacteria;p__Firmicutes_A;c__Clostridia;o__Lachnospirales;f__Lachnospiraceae;g__Enterocloster;s__Enterocloster aldenensis
MGYG000000179_01507	656	dCache_1	34	267	234	8.9e-22	dCache_1~MCPsignal	d__Bacteria;p__Firmicutes_A;c__Clostridia;o__Lachnospirales;f__Lachnospiraceae;g__Enterocloster;s__Enterocloster aldenensis
MGYG000000179_01750	598	dCache_1	47	280	234	1.7e-26	dCache_1~HAMP~His_kinase~HATPase_c	d__Bacteria;p__Firmicutes_A;c__Clostridia;o__Lachnospirales;f__Lachnospiraceae;g__Enterocloster;s__Enterocloster aldenensis
MGYG000000179_02088	574	dCache_1	45	229	185	1.8e-11	dCache_1~His_kinase	d__Bacteria;p__Firmicutes_A;c__Clostridia;o__Lachnospirales;f__Lachnospiraceae;g__Enterocloster;s__Enterocloster aldenensis
MGYG000000179_02527	588	dCache_1	41	248	208	1.2e-09	dCache_1~His_kinase~HATPase_c	d__Bacteria;p__Firmicutes_A;c__Clostridia;o__Lachnospirales;f__Lachnospiraceae;g__Enterocloster;s__Enterocloster aldenensis
MGYG000000179_02592	595	dCache_1	56	293	238	1.1e-06	dCache_1~HAMP~His_kinase~HATPase_c	d__Bacteria;p__Firmicutes_A;c__Clostridia;o__Lachnospirales;f__Lachnospiraceae;g__Enterocloster;s__Enterocloster aldenensis
MGYG000000179_03052	533	dCache_1	43	304	262	1.7e-43	dCache_1~GGDEF	d__Bacteria;p__Firmicutes_A;c__Clostridia;o__Lachnospirales;f__Lachnospiraceae;g__Enterocloster;s__Enterocloster aldenensis
MGYG000000179_03054	572	dCache_1	48	211	164	5.7e-08	dCache_1~HAMP~His_kinase	d__Bacteria;p__Firmicutes_A;c__Clostridia;o__Lachnospirales;f__Lachnospiraceae;g__Enterocloster;s__Enterocloster aldenensis
MGYG000000179_03067	603	dCache_1	56	252	197	8.8e-09	dCache_1~His_kinase~HATPase_c	d__Bacteria;p__Firmicutes_A;c__Clostridia;o__Lachnospirales;f__Lachnospiraceae;g__Enterocloster;s__Enterocloster aldenensis
MGYG000000179_03653	571	dCache_1	40	282	243	2.2e-11	dCache_1~His_kinase~HATPase_c	d__Bacteria;p__Firmicutes_A;c__Clostridia;o__Lachnospirales;f__Lachnospiraceae;g__Enterocloster;s__Enterocloster aldenensis
MGYG000000179_04488	712	dCache_1	111	322	212	2.8e-17	dCache_1~HAMP~MCPsignal	d__Bacteria;p__Firmicutes_A;c__Clostridia;o__Lachnospirales;f__Lachnospiraceae;g__Enterocloster;s__Enterocloster aldenensis
MGYG000000179_04948	629	dCache_1	35	285	251	3.1e-15	dCache_1~GGDEF	d__Bacteria;p__Firmicutes_A;c__Clostridia;o__Lachnospirales;f__Lachnospiraceae;g__Enterocloster;s__Enterocloster aldenensis
MGYG000000181_01136	614	dCache_1	54	285	232	1.2e-27	dCache_1~His_kinase~HATPase_c	d__Bacteria;p__Firmicutes_A;c__Clostridia;o__Lachnospirales;f__Lachnospiraceae;g__UBA9414;s__UBA9414 sp003458885
MGYG000000182_00742	568	dCache_1	46	219	174	9.9e-10	dCache_1~HAMP~His_kinase	d__Bacteria;p__Firmicutes_C;c__Negativicutes;o__Selenomonadales;f__Selenomonadaceae;g__Mitsuokella;s__Mitsuokella sp003458855
MGYG000000182_01272	698	dCache_1	43	291	249	4.5e-11	dCache_1~GGDEF	d__Bacteria;p__Firmicutes_C;c__Negativicutes;o__Selenomonadales;f__Selenomonadaceae;g__Mitsuokella;s__Mitsuokella sp003458855
MGYG000000183_01936	647	dCache_1	140	290	151	3.2e-16	dCache_1~HAMP~SpoIIE	d__Bacteria;p__Bacteroidota;c__Bacteroidia;o__Bacteroidales;f__Marinifilaceae;g__Butyricimonas;s__Butyricimonas paravirosa
MGYG000000183_02073	583	dCache_1	107	239	133	3.7e-20	dCache_1~HAMP~SpoIIE	d__Bacteria;p__Bacteroidota;c__Bacteroidia;o__Bacteroidales;f__Marinifilaceae;g__Butyricimonas;s__Butyricimonas paravirosa
MGYG000000184_00307	489	dCache_1	83	276	194	1.6e-16	dCache_1~GGDEF	d__Bacteria;p__Firmicutes_A;c__Clostridia;o__Lachnospirales;f__Lachnospiraceae;g__Blautia_A;s__Blautia_A luti
MGYG000000184_01798	604	dCache_1	120	262	143	1.3e-07	dCache_1~GGDEF	d__Bacteria;p__Firmicutes_A;c__Clostridia;o__Lachnospirales;f__Lachnospiraceae;g__Blautia_A;s__Blautia_A luti
MGYG000000184_02419	608	dCache_1	56	295	240	1.5e-26	dCache_1~HAMP~His_kinase~HATPase_c	d__Bacteria;p__Firmicutes_A;c__Clostridia;o__Lachnospirales;f__Lachnospiraceae;g__Blautia_A;s__Blautia_A luti
MGYG000000184_02517	606	dCache_1	54	264	211	3.9e-12	dCache_1~His_kinase	d__Bacteria;p__Firmicutes_A;c__Clostridia;o__Lachnospirales;f__Lachnospiraceae;g__Blautia_A;s__Blautia_A luti
MGYG000000184_02554	564	dCache_1	51	259	209	1.2e-08	dCache_1~His_kinase~HATPase_c	d__Bacteria;p__Firmicutes_A;c__Clostridia;o__Lachnospirales;f__Lachnospiraceae;g__Blautia_A;s__Blautia_A luti
MGYG000000184_03312	582	dCache_1	44	278	235	7e-08	dCache_1~His_kinase~HATPase_c	d__Bacteria;p__Firmicutes_A;c__Clostridia;o__Lachnospirales;f__Lachnospiraceae;g__Blautia_A;s__Blautia_A luti
MGYG000000184_03372	983	dCache_1	67	277	211	5.7e-08	dCache_1~HisKA~HATPase_c~Response_reg~Response_reg	d__Bacteria;p__Firmicutes_A;c__Clostridia;o__Lachnospirales;f__Lachnospiraceae;g__Blautia_A;s__Blautia_A luti
MGYG000000186_01253	479	dCache_1	50	269	220	5.9e-19	dCache_1~GGDEF	d__Bacteria;p__Firmicutes;c__Bacilli;o__Erysipelotrichales;f__Erysipelotrichaceae;g__Holdemanella;s__Holdemanella sp003458715
MGYG000000187_02676	216	dCache_1	13	200	188	5.2e-11	dCache_1	d__Bacteria;p__Firmicutes_A;c__Clostridia;o__Lachnospirales;f__Lachnospiraceae;g__Lachnospira;s__Lachnospira sp003537285
MGYG000000189_00916	1131	dCache_1	96	270	175	9.3e-12	dCache_1~HisKA~HATPase_c~Response_reg~Hpt	d__Bacteria;p__Firmicutes_A;c__Clostridia;o__Lachnospirales;f__Lachnospiraceae;g__Coprococcus;s__Coprococcus sp900066115
MGYG000000189_02076	631	dCache_1	65	301	237	2.2e-15	dCache_1~His_kinase~HATPase_c	d__Bacteria;p__Firmicutes_A;c__Clostridia;o__Lachnospirales;f__Lachnospiraceae;g__Coprococcus;s__Coprococcus sp900066115
MGYG000000190_00077	627	dCache_1	61	297	237	4.6e-16	dCache_1~His_kinase~HATPase_c	d__Bacteria;p__Firmicutes_A;c__Clostridia;o__Lachnospirales;f__Lachnospiraceae;g__CAG-127;s__CAG-127 sp900319515
MGYG000000191_00975	595	dCache_1	75	167	93	0.00026	dCache_1~PAS_4~HisKA~HATPase_c	d__Bacteria;p__Firmicutes;c__Bacilli;o__Bacillales_B;f__Bacillaceae_C;g__Weizmannia;s__Weizmannia coagulans
MGYG000000191_01682	658	dCache_1	95	263	169	8.1e-24	dCache_1~HAMP~MCPsignal	d__Bacteria;p__Firmicutes;c__Bacilli;o__Bacillales_B;f__Bacillaceae_C;g__Weizmannia;s__Weizmannia coagulans
MGYG000000192_00813	536	dCache_1	41	181	141	1.6e-11	dCache_1~His_kinase	d__Bacteria;p__Firmicutes;c__Bacilli;o__Erysipelotrichales;f__Erysipelotrichaceae;g__Holdemania;s__Holdemania filiformis
MGYG000000192_00969	571	dCache_1	47	254	208	2.9e-14	dCache_1~HAMP~His_kinase~HATPase_c	d__Bacteria;p__Firmicutes;c__Bacilli;o__Erysipelotrichales;f__Erysipelotrichaceae;g__Holdemania;s__Holdemania filiformis
MGYG000000192_01901	639	dCache_1	38	287	250	9e-15	dCache_1~GGDEF	d__Bacteria;p__Firmicutes;c__Bacilli;o__Erysipelotrichales;f__Erysipelotrichaceae;g__Holdemania;s__Holdemania filiformis
MGYG000000192_02282	756	dCache_1	53	270	218	2e-08	dCache_1~GGDEF~EAL	d__Bacteria;p__Firmicutes;c__Bacilli;o__Erysipelotrichales;f__Erysipelotrichaceae;g__Holdemania;s__Holdemania filiformis
MGYG000000192_02291	572	dCache_1	39	259	221	2.5e-06	dCache_1~HAMP~His_kinase~HATPase_c	d__Bacteria;p__Firmicutes;c__Bacilli;o__Erysipelotrichales;f__Erysipelotrichaceae;g__Holdemania;s__Holdemania filiformis
MGYG000000192_02722	534	dCache_1	41	228	188	2.9e-37	dCache_1~GGDEF	d__Bacteria;p__Firmicutes;c__Bacilli;o__Erysipelotrichales;f__Erysipelotrichaceae;g__Holdemania;s__Holdemania filiformis
MGYG000000193_01849	566	dCache_1	40	217	178	8.5e-11	dCache_1~His_kinase~HATPase_c	d__Bacteria;p__Firmicutes_A;c__Clostridia;o__Lachnospirales;f__Lachnospiraceae;g__KLE1615;s__KLE1615 sp900066985
MGYG000000193_01962	624	dCache_1	121	278	158	2.5e-08	dCache_1~GGDEF	d__Bacteria;p__Firmicutes_A;c__Clostridia;o__Lachnospirales;f__Lachnospiraceae;g__KLE1615;s__KLE1615 sp900066985
MGYG000000193_02088	607	dCache_1	48	279	232	1.1e-17	dCache_1~His_kinase~HATPase_c	d__Bacteria;p__Firmicutes_A;c__Clostridia;o__Lachnospirales;f__Lachnospiraceae;g__KLE1615;s__KLE1615 sp900066985
MGYG000000193_03203	593	dCache_1	50	231	182	5.2e-09	dCache_1~His_kinase~HATPase_c	d__Bacteria;p__Firmicutes_A;c__Clostridia;o__Lachnospirales;f__Lachnospiraceae;g__KLE1615;s__KLE1615 sp900066985
MGYG000000193_03308	609	dCache_1	41	281	241	5.4e-06	dCache_1~HAMP~His_kinase~HATPase_c	d__Bacteria;p__Firmicutes_A;c__Clostridia;o__Lachnospirales;f__Lachnospiraceae;g__KLE1615;s__KLE1615 sp900066985
MGYG000000194_00150	490	dCache_1	65	276	212	3.8e-15	dCache_1~GGDEF	d__Bacteria;p__Firmicutes_A;c__Clostridia;o__Lachnospirales;f__Lachnospiraceae;g__UBA9502;s__UBA9502 sp003478505
MGYG000000194_00508	565	dCache_1	40	228	189	2.4e-06	dCache_1~HAMP~His_kinase~HATPase_c	d__Bacteria;p__Firmicutes_A;c__Clostridia;o__Lachnospirales;f__Lachnospiraceae;g__UBA9502;s__UBA9502 sp003478505
MGYG000000194_00660	591	dCache_1	30	179	150	7.7e-22	dCache_1~HAMP~MCPsignal	d__Bacteria;p__Firmicutes_A;c__Clostridia;o__Lachnospirales;f__Lachnospiraceae;g__UBA9502;s__UBA9502 sp003478505
MGYG000000194_00853	556	dCache_1	38	228	191	6.3e-08	dCache_1~HAMP~His_kinase~HATPase_c	d__Bacteria;p__Firmicutes_A;c__Clostridia;o__Lachnospirales;f__Lachnospiraceae;g__UBA9502;s__UBA9502 sp003478505
MGYG000000194_01703	597	dCache_1	47	280	234	1.3e-21	dCache_1~HAMP~His_kinase~HATPase_c	d__Bacteria;p__Firmicutes_A;c__Clostridia;o__Lachnospirales;f__Lachnospiraceae;g__UBA9502;s__UBA9502 sp003478505
MGYG000000194_02559	718	dCache_1	42	282	241	1.8e-06	dCache_1~HisKA~HATPase_c~Response_reg	d__Bacteria;p__Firmicutes_A;c__Clostridia;o__Lachnospirales;f__Lachnospiraceae;g__UBA9502;s__UBA9502 sp003478505
MGYG000000198_00287	593	dCache_1	113	274	162	6.8e-11	dCache_1~HAMP~His_kinase~HATPase_c	d__Bacteria;p__Firmicutes_A;c__Clostridia;o__Lachnospirales;f__Lachnospiraceae;g__Enterocloster;s__Enterocloster citroniae
MGYG000000198_00293	852	dCache_1	83	281	199	5.9e-06	dCache_1~HisKA~HATPase_c~Response_reg~Response_reg	d__Bacteria;p__Firmicutes_A;c__Clostridia;o__Lachnospirales;f__Lachnospiraceae;g__Enterocloster;s__Enterocloster citroniae
MGYG000000198_00497	636	dCache_1	43	282	240	1.1e-17	dCache_1~GGDEF	d__Bacteria;p__Firmicutes_A;c__Clostridia;o__Lachnospirales;f__Lachnospiraceae;g__Enterocloster;s__Enterocloster citroniae
MGYG000000198_00534	585	dCache_1	42	275	234	5.4e-08	dCache_1~HAMP~His_kinase	d__Bacteria;p__Firmicutes_A;c__Clostridia;o__Lachnospirales;f__Lachnospiraceae;g__Enterocloster;s__Enterocloster citroniae
MGYG000000198_00744	601	dCache_1	172	281	110	1.4e-07	dCache_1~His_kinase	d__Bacteria;p__Firmicutes_A;c__Clostridia;o__Lachnospirales;f__Lachnospiraceae;g__Enterocloster;s__Enterocloster citroniae
MGYG000000198_00890	595	dCache_1	56	294	239	8.9e-09	dCache_1~HAMP~His_kinase~HATPase_c	d__Bacteria;p__Firmicutes_A;c__Clostridia;o__Lachnospirales;f__Lachnospiraceae;g__Enterocloster;s__Enterocloster citroniae
MGYG000000198_01545	770	dCache_1	38	272	235	4.2e-15	dCache_1~GGDEF~EAL	d__Bacteria;p__Firmicutes_A;c__Clostridia;o__Lachnospirales;f__Lachnospiraceae;g__Enterocloster;s__Enterocloster citroniae
MGYG000000198_01814	738	dCache_1	46	253	208	9.5e-07	dCache_1~GGDEF~EAL	d__Bacteria;p__Firmicutes_A;c__Clostridia;o__Lachnospirales;f__Lachnospiraceae;g__Enterocloster;s__Enterocloster citroniae
MGYG000000198_01887	546	dCache_1	37	277	241	6.1e-12	dCache_1~GGDEF	d__Bacteria;p__Firmicutes_A;c__Clostridia;o__Lachnospirales;f__Lachnospiraceae;g__Enterocloster;s__Enterocloster citroniae
MGYG000000198_01890	584	dCache_1	44	253	210	1.8e-07	dCache_1~His_kinase~HATPase_c	d__Bacteria;p__Firmicutes_A;c__Clostridia;o__Lachnospirales;f__Lachnospiraceae;g__Enterocloster;s__Enterocloster citroniae
MGYG000000198_02322	693	dCache_1	64	296	233	6.5e-14	dCache_1~HAMP~MCPsignal	d__Bacteria;p__Firmicutes_A;c__Clostridia;o__Lachnospirales;f__Lachnospiraceae;g__Enterocloster;s__Enterocloster citroniae
MGYG000000198_02389	611	dCache_1	47	267	221	1.2e-08	dCache_1~His_kinase~HATPase_c	d__Bacteria;p__Firmicutes_A;c__Clostridia;o__Lachnospirales;f__Lachnospiraceae;g__Enterocloster;s__Enterocloster citroniae
MGYG000000198_03313	604	dCache_1	43	244	202	9.1e-10	dCache_1~HAMP~His_kinase	d__Bacteria;p__Firmicutes_A;c__Clostridia;o__Lachnospirales;f__Lachnospiraceae;g__Enterocloster;s__Enterocloster citroniae
MGYG000000198_03477	563	dCache_1	37	325	289	1.6e-43	dCache_1~GGDEF	d__Bacteria;p__Firmicutes_A;c__Clostridia;o__Lachnospirales;f__Lachnospiraceae;g__Enterocloster;s__Enterocloster citroniae
MGYG000000198_03507	757	dCache_1	46	280	235	1.1e-08	dCache_1~GGDEF~EAL	d__Bacteria;p__Firmicutes_A;c__Clostridia;o__Lachnospirales;f__Lachnospiraceae;g__Enterocloster;s__Enterocloster citroniae
MGYG000000198_03562	594	dCache_1	47	280	234	1.3e-26	dCache_1~HAMP~His_kinase~HATPase_c	d__Bacteria;p__Firmicutes_A;c__Clostridia;o__Lachnospirales;f__Lachnospiraceae;g__Enterocloster;s__Enterocloster citroniae
MGYG000000198_05287	599	dCache_1	45	278	234	1.3e-06	dCache_1~His_kinase	d__Bacteria;p__Firmicutes_A;c__Clostridia;o__Lachnospirales;f__Lachnospiraceae;g__Enterocloster;s__Enterocloster citroniae
MGYG000000199_00738	570	dCache_1	36	266	231	2.4e-24	dCache_1~HAMP~His_kinase	d__Bacteria;p__Firmicutes;c__Bacilli;o__Lactobacillales;f__Streptococcaceae;g__Streptococcus;s__Streptococcus parasanguinis_B
MGYG000000200_00374	608	dCache_1	56	295	240	6.1e-24	dCache_1~HAMP~His_kinase~HATPase_c	d__Bacteria;p__Firmicutes_A;c__Clostridia;o__Lachnospirales;f__Lachnospiraceae;g__Blautia_A;s__Blautia_A sp003471165
MGYG000000200_02397	982	dCache_1	67	277	211	8.5e-06	dCache_1~HisKA~HATPase_c~Response_reg~Response_reg	d__Bacteria;p__Firmicutes_A;c__Clostridia;o__Lachnospirales;f__Lachnospiraceae;g__Blautia_A;s__Blautia_A sp003471165
MGYG000000200_03733	564	dCache_1	50	232	183	6.1e-07	dCache_1~HAMP~His_kinase~HATPase_c	d__Bacteria;p__Firmicutes_A;c__Clostridia;o__Lachnospirales;f__Lachnospiraceae;g__Blautia_A;s__Blautia_A sp003471165
MGYG000000201_00158	601	dCache_1	43	276	234	1.4e-07	dCache_1~HAMP~His_kinase~HATPase_c	d__Bacteria;p__Firmicutes_A;c__Clostridia;o__Lachnospirales;f__Lachnospiraceae;g__Blautia_A;s__Blautia_A sp900066145
MGYG000000201_01052	603	dCache_1	48	290	243	4.2e-27	dCache_1~HAMP~His_kinase~HATPase_c	d__Bacteria;p__Firmicutes_A;c__Clostridia;o__Lachnospirales;f__Lachnospiraceae;g__Blautia_A;s__Blautia_A sp900066145
MGYG000000201_01352	592	dCache_1	72	274	203	2.7e-06	dCache_1~His_kinase~HATPase_c	d__Bacteria;p__Firmicutes_A;c__Clostridia;o__Lachnospirales;f__Lachnospiraceae;g__Blautia_A;s__Blautia_A sp900066145
MGYG000000201_01431	586	dCache_1	35	233	199	3.3e-11	dCache_1~His_kinase~HATPase_c	d__Bacteria;p__Firmicutes_A;c__Clostridia;o__Lachnospirales;f__Lachnospiraceae;g__Blautia_A;s__Blautia_A sp900066145
MGYG000000201_01627	601	dCache_1	49	227	179	2.1e-07	dCache_1~HAMP~His_kinase~HATPase_c	d__Bacteria;p__Firmicutes_A;c__Clostridia;o__Lachnospirales;f__Lachnospiraceae;g__Blautia_A;s__Blautia_A sp900066145
MGYG000000202_00116	594	dCache_1	44	274	231	2e-05	dCache_1~His_kinase~HATPase_c	d__Bacteria;p__Firmicutes_A;c__Clostridia;o__Lachnospirales;f__Lachnospiraceae;g__AF33-28;s__AF33-28 sp003477885
MGYG000000202_00132	594	dCache_1	47	227	181	6e-08	dCache_1~His_kinase	d__Bacteria;p__Firmicutes_A;c__Clostridia;o__Lachnospirales;f__Lachnospiraceae;g__AF33-28;s__AF33-28 sp003477885
MGYG000000202_00158	593	dCache_1	37	280	244	5.6e-31	dCache_1~HAMP~His_kinase~HATPase_c	d__Bacteria;p__Firmicutes_A;c__Clostridia;o__Lachnospirales;f__Lachnospiraceae;g__AF33-28;s__AF33-28 sp003477885
MGYG000000202_00182	622	dCache_1	47	287	241	1.3e-08	dCache_1~His_kinase~HATPase_c	d__Bacteria;p__Firmicutes_A;c__Clostridia;o__Lachnospirales;f__Lachnospiraceae;g__AF33-28;s__AF33-28 sp003477885
MGYG000000202_00325	576	dCache_1	43	236	194	1.8e-06	dCache_1~His_kinase~HATPase_c	d__Bacteria;p__Firmicutes_A;c__Clostridia;o__Lachnospirales;f__Lachnospiraceae;g__AF33-28;s__AF33-28 sp003477885
MGYG000000202_00418	610	dCache_1	95	232	138	1.3e-08	dCache_1~His_kinase~HATPase_c	d__Bacteria;p__Firmicutes_A;c__Clostridia;o__Lachnospirales;f__Lachnospiraceae;g__AF33-28;s__AF33-28 sp003477885
MGYG000000202_00471	837	dCache_1	162	268	107	4.2e-07	dCache_1~HisKA~HATPase_c~Response_reg~Response_reg	d__Bacteria;p__Firmicutes_A;c__Clostridia;o__Lachnospirales;f__Lachnospiraceae;g__AF33-28;s__AF33-28 sp003477885
MGYG000000202_00754	589	dCache_1	44	243	200	2.1e-12	dCache_1~His_kinase	d__Bacteria;p__Firmicutes_A;c__Clostridia;o__Lachnospirales;f__Lachnospiraceae;g__AF33-28;s__AF33-28 sp003477885
MGYG000000202_00807	591	dCache_1	92	281	190	4e-12	dCache_1~His_kinase~HATPase_c	d__Bacteria;p__Firmicutes_A;c__Clostridia;o__Lachnospirales;f__Lachnospiraceae;g__AF33-28;s__AF33-28 sp003477885
MGYG000000202_00865	774	dCache_1	40	292	253	2.2e-10	dCache_1~HTH_18	d__Bacteria;p__Firmicutes_A;c__Clostridia;o__Lachnospirales;f__Lachnospiraceae;g__AF33-28;s__AF33-28 sp003477885
MGYG000000202_01010	757	dCache_1	53	269	217	5.6e-06	dCache_1~GGDEF~EAL	d__Bacteria;p__Firmicutes_A;c__Clostridia;o__Lachnospirales;f__Lachnospiraceae;g__AF33-28;s__AF33-28 sp003477885
MGYG000000202_01013	638	dCache_1	130	285	156	1.5e-07	dCache_1~PAS_3~GGDEF	d__Bacteria;p__Firmicutes_A;c__Clostridia;o__Lachnospirales;f__Lachnospiraceae;g__AF33-28;s__AF33-28 sp003477885
MGYG000000202_01681	769	dCache_1	44	274	231	3.3e-08	dCache_1~GGDEF_2~HTH_18	d__Bacteria;p__Firmicutes_A;c__Clostridia;o__Lachnospirales;f__Lachnospiraceae;g__AF33-28;s__AF33-28 sp003477885
MGYG000000202_01712	662	dCache_1	173	269	97	4e-06	dCache_1~His_kinase	d__Bacteria;p__Firmicutes_A;c__Clostridia;o__Lachnospirales;f__Lachnospiraceae;g__AF33-28;s__AF33-28 sp003477885
MGYG000000202_01784	603	dCache_1	39	242	204	1.5e-10	dCache_1~HAMP~His_kinase~HATPase_c	d__Bacteria;p__Firmicutes_A;c__Clostridia;o__Lachnospirales;f__Lachnospiraceae;g__AF33-28;s__AF33-28 sp003477885
MGYG000000202_01896	599	dCache_1	42	218	177	6.7e-06	dCache_1~His_kinase	d__Bacteria;p__Firmicutes_A;c__Clostridia;o__Lachnospirales;f__Lachnospiraceae;g__AF33-28;s__AF33-28 sp003477885
MGYG000000202_02031	762	dCache_1	45	289	245	1e-13	dCache_1~HTH_18	d__Bacteria;p__Firmicutes_A;c__Clostridia;o__Lachnospirales;f__Lachnospiraceae;g__AF33-28;s__AF33-28 sp003477885
MGYG000000202_02085	752	dCache_1	43	290	248	4.2e-06	dCache_1~HTH_18	d__Bacteria;p__Firmicutes_A;c__Clostridia;o__Lachnospirales;f__Lachnospiraceae;g__AF33-28;s__AF33-28 sp003477885
MGYG000000202_02090	584	dCache_1	48	233	186	6.5e-07	dCache_1~His_kinase~HATPase_c	d__Bacteria;p__Firmicutes_A;c__Clostridia;o__Lachnospirales;f__Lachnospiraceae;g__AF33-28;s__AF33-28 sp003477885
MGYG000000202_03235	650	dCache_1	36	288	253	2.4e-11	dCache_1~GGDEF	d__Bacteria;p__Firmicutes_A;c__Clostridia;o__Lachnospirales;f__Lachnospiraceae;g__AF33-28;s__AF33-28 sp003477885
MGYG000000202_03952	580	dCache_1	98	274	177	2.6e-09	dCache_1~His_kinase	d__Bacteria;p__Firmicutes_A;c__Clostridia;o__Lachnospirales;f__Lachnospiraceae;g__AF33-28;s__AF33-28 sp003477885
MGYG000000202_04390	584	dCache_1	40	266	227	6.3e-08	dCache_1~HAMP~His_kinase~HATPase_c	d__Bacteria;p__Firmicutes_A;c__Clostridia;o__Lachnospirales;f__Lachnospiraceae;g__AF33-28;s__AF33-28 sp003477885
MGYG000000203_00380	647	dCache_1	140	290	151	5.6e-17	dCache_1~HAMP~SpoIIE	d__Bacteria;p__Bacteroidota;c__Bacteroidia;o__Bacteroidales;f__Marinifilaceae;g__Butyricimonas;s__Butyricimonas virosa
MGYG000000203_01129	583	dCache_1	107	239	133	3.7e-20	dCache_1~HAMP~SpoIIE	d__Bacteria;p__Bacteroidota;c__Bacteroidia;o__Bacteroidales;f__Marinifilaceae;g__Butyricimonas;s__Butyricimonas virosa
MGYG000000204_02338	587	dCache_1	49	279	231	8e-16	dCache_1~His_kinase~HATPase_c	d__Bacteria;p__Firmicutes_A;c__Clostridia;o__Lachnospirales;f__Lachnospiraceae;g__Eubacterium_G;s__Eubacterium_G sp000435815
MGYG000000205_00413	717	dCache_1	39	289	251	2.1e-05	dCache_1~HisKA~HATPase_c~Response_reg	d__Bacteria;p__Firmicutes_A;c__Clostridia;o__Lachnospirales;f__Lachnospiraceae;g__CAG-81;s__CAG-81 sp900066535
MGYG000000205_00605	599	dCache_1	46	280	235	1.8e-24	dCache_1~HAMP~His_kinase~HATPase_c	d__Bacteria;p__Firmicutes_A;c__Clostridia;o__Lachnospirales;f__Lachnospiraceae;g__CAG-81;s__CAG-81 sp900066535
MGYG000000206_01907	615	dCache_1	56	285	230	4.1e-15	dCache_1~His_kinase~HATPase_c	d__Bacteria;p__Firmicutes_A;c__Clostridia;o__Lachnospirales;f__Lachnospiraceae;g__Lachnoclostridium_B;s__Lachnoclostridium_B sp900066555
MGYG000000207_01801	1027	dCache_1	412	564	153	1.4e-06	dCache_1~MS_channel	d__Bacteria;p__Actinobacteriota;c__Coriobacteriia;o__Coriobacteriales;f__Coriobacteriaceae;g__Collinsella;s__Collinsella sp002232035
MGYG000000208_00325	625	dCache_1	61	296	236	2.7e-18	dCache_1~His_kinase~HATPase_c	d__Bacteria;p__Firmicutes_A;c__Clostridia;o__Lachnospirales;f__Lachnospiraceae;g__Eubacterium_G;s__Eubacterium_G ventriosum
MGYG000000208_00641	585	dCache_1	55	281	227	4.3e-15	dCache_1~His_kinase~HATPase_c	d__Bacteria;p__Firmicutes_A;c__Clostridia;o__Lachnospirales;f__Lachnospiraceae;g__Eubacterium_G;s__Eubacterium_G ventriosum
MGYG000000209_01808	651	dCache_1	36	258	223	1.3e-24	dCache_1~MCPsignal	d__Bacteria;p__Firmicutes_A;c__Clostridia;o__Lachnospirales;f__Lachnospiraceae;g__Eubacterium_F;s__Eubacterium_F sp003491505
MGYG000000209_01814	697	dCache_1	41	292	252	4.9e-15	dCache_1~MCPsignal	d__Bacteria;p__Firmicutes_A;c__Clostridia;o__Lachnospirales;f__Lachnospiraceae;g__Eubacterium_F;s__Eubacterium_F sp003491505
MGYG000000211_03341	646	dCache_1	39	295	257	1.8e-16	dCache_1~HAMP~SpoIIE	d__Bacteria;p__Bacteroidota;c__Bacteroidia;o__Bacteroidales;f__Bacteroidaceae;g__Bacteroides;s__Bacteroides sp900556215
MGYG000000212_00957	595	dCache_1	52	285	234	3.4e-32	dCache_1~HAMP~His_kinase~HATPase_c	d__Bacteria;p__Firmicutes_A;c__Clostridia;o__Lachnospirales;f__Lachnospiraceae;g__Blautia_A;s__Blautia_A obeum
MGYG000000212_01336	604	dCache_1	41	290	250	4.6e-19	dCache_1~HAMP~His_kinase~HATPase_c	d__Bacteria;p__Firmicutes_A;c__Clostridia;o__Lachnospirales;f__Lachnospiraceae;g__Blautia_A;s__Blautia_A obeum
MGYG000000212_02730	602	dCache_1	41	239	199	4.4e-07	dCache_1~His_kinase	d__Bacteria;p__Firmicutes_A;c__Clostridia;o__Lachnospirales;f__Lachnospiraceae;g__Blautia_A;s__Blautia_A obeum
MGYG000000212_02940	601	dCache_1	45	285	241	3.6e-21	dCache_1~HAMP~His_kinase	d__Bacteria;p__Firmicutes_A;c__Clostridia;o__Lachnospirales;f__Lachnospiraceae;g__Blautia_A;s__Blautia_A obeum
MGYG000000212_03186	567	dCache_1	50	266	217	2.2e-09	dCache_1~HAMP~His_kinase~HATPase_c	d__Bacteria;p__Firmicutes_A;c__Clostridia;o__Lachnospirales;f__Lachnospiraceae;g__Blautia_A;s__Blautia_A obeum
MGYG000000213_03418	626	dCache_1	53	285	233	1.8e-23	dCache_1~His_kinase~HATPase_c	d__Bacteria;p__Firmicutes_A;c__Clostridia;o__Lachnospirales;f__Lachnospiraceae;g__Blautia_A;s__Blautia_A sp003477525
MGYG000000216_00069	595	dCache_1	55	285	231	1.5e-31	dCache_1~HAMP~His_kinase~HATPase_c	d__Bacteria;p__Firmicutes_A;c__Clostridia;o__Lachnospirales;f__Lachnospiraceae;g__Blautia_A;s__Blautia_A sp003474435
MGYG000000216_00130	340	dCache_1	40	262	223	6.1e-11	dCache_1	d__Bacteria;p__Firmicutes_A;c__Clostridia;o__Lachnospirales;f__Lachnospiraceae;g__Blautia_A;s__Blautia_A sp003474435
MGYG000000216_02049	612	dCache_1	38	280	243	1.6e-13	dCache_1~His_kinase	d__Bacteria;p__Firmicutes_A;c__Clostridia;o__Lachnospirales;f__Lachnospiraceae;g__Blautia_A;s__Blautia_A sp003474435
MGYG000000216_02078	464	dCache_1	94	244	151	6.7e-09	dCache_1~HAMP~His_kinase	d__Bacteria;p__Firmicutes_A;c__Clostridia;o__Lachnospirales;f__Lachnospiraceae;g__Blautia_A;s__Blautia_A sp003474435
MGYG000000216_02544	493	dCache_1	39	220	182	1.3e-13	dCache_1~GGDEF	d__Bacteria;p__Firmicutes_A;c__Clostridia;o__Lachnospirales;f__Lachnospiraceae;g__Blautia_A;s__Blautia_A sp003474435
MGYG000000216_03008	602	dCache_1	54	293	240	3.6e-22	dCache_1~HAMP~His_kinase~HATPase_c	d__Bacteria;p__Firmicutes_A;c__Clostridia;o__Lachnospirales;f__Lachnospiraceae;g__Blautia_A;s__Blautia_A sp003474435
MGYG000000216_03198	568	dCache_1	45	238	194	2.3e-05	dCache_1~HAMP~His_kinase~HATPase_c	d__Bacteria;p__Firmicutes_A;c__Clostridia;o__Lachnospirales;f__Lachnospiraceae;g__Blautia_A;s__Blautia_A sp003474435
MGYG000000217_00426	572	dCache_1	38	258	221	1.7e-18	dCache_1~His_kinase~HATPase_c	d__Bacteria;p__Firmicutes_A;c__Clostridia;o__Lachnospirales;f__Lachnospiraceae;g__Acetatifactor;s__Acetatifactor sp900066565
MGYG000000217_02099	497	dCache_1	38	272	235	5.2e-15	dCache_1~GGDEF	d__Bacteria;p__Firmicutes_A;c__Clostridia;o__Lachnospirales;f__Lachnospiraceae;g__Acetatifactor;s__Acetatifactor sp900066565
MGYG000000217_02105	194	dCache_1	35	185	151	5.7e-11	dCache_1	d__Bacteria;p__Firmicutes_A;c__Clostridia;o__Lachnospirales;f__Lachnospiraceae;g__Acetatifactor;s__Acetatifactor sp900066565
MGYG000000217_02816	591	dCache_1	17	209	193	7.2e-07	dCache_1~HAMP~His_kinase~HATPase_c	d__Bacteria;p__Firmicutes_A;c__Clostridia;o__Lachnospirales;f__Lachnospiraceae;g__Acetatifactor;s__Acetatifactor sp900066565
MGYG000000217_02934	736	dCache_1	90	338	249	4.7e-07	dCache_1~MCPsignal	d__Bacteria;p__Firmicutes_A;c__Clostridia;o__Lachnospirales;f__Lachnospiraceae;g__Acetatifactor;s__Acetatifactor sp900066565
MGYG000000217_03342	461	dCache_1	47	248	202	6.5e-08	dCache_1	d__Bacteria;p__Firmicutes_A;c__Clostridia;o__Lachnospirales;f__Lachnospiraceae;g__Acetatifactor;s__Acetatifactor sp900066565
MGYG000000217_03376	497	dCache_1	116	284	169	7e-17	dCache_1	d__Bacteria;p__Firmicutes_A;c__Clostridia;o__Lachnospirales;f__Lachnospiraceae;g__Acetatifactor;s__Acetatifactor sp900066565
MGYG000000219_00197	1394	dCache_1	41	273	233	1.4e-17	dCache_1~HisKA~HATPase_c~Response_reg~Response_reg~HD	d__Bacteria;p__Firmicutes_A;c__Clostridia;o__Eubacteriales;f__Eubacteriaceae;g__Eubacterium;s__Eubacterium maltosivorans
MGYG000000219_00238	613	dCache_1	53	267	215	3.7e-18	dCache_1~PAS~GGDEF	d__Bacteria;p__Firmicutes_A;c__Clostridia;o__Eubacteriales;f__Eubacteriaceae;g__Eubacterium;s__Eubacterium maltosivorans
MGYG000000219_01425	701	dCache_1	35	273	239	1.5e-05	dCache_1~HisKA~HATPase_c~Response_reg	d__Bacteria;p__Firmicutes_A;c__Clostridia;o__Eubacteriales;f__Eubacteriaceae;g__Eubacterium;s__Eubacterium maltosivorans
MGYG000000219_02392	532	dCache_1	35	304	270	2e-58	dCache_1~GGDEF	d__Bacteria;p__Firmicutes_A;c__Clostridia;o__Eubacteriales;f__Eubacteriaceae;g__Eubacterium;s__Eubacterium maltosivorans
MGYG000000219_02451	548	dCache_1	41	278	238	3.8e-24	dCache_1~HAMP~GGDEF	d__Bacteria;p__Firmicutes_A;c__Clostridia;o__Eubacteriales;f__Eubacteriaceae;g__Eubacterium;s__Eubacterium maltosivorans
MGYG000000219_02480	738	dCache_1	42	268	227	1.6e-21	dCache_1~GGDEF~EAL	d__Bacteria;p__Firmicutes_A;c__Clostridia;o__Eubacteriales;f__Eubacteriaceae;g__Eubacterium;s__Eubacterium maltosivorans
MGYG000000219_02583	1009	dCache_1	76	280	205	1.2e-05	dCache_1~GGDEF~EAL	d__Bacteria;p__Firmicutes_A;c__Clostridia;o__Eubacteriales;f__Eubacteriaceae;g__Eubacterium;s__Eubacterium maltosivorans
MGYG000000219_02861	486	dCache_1	78	273	196	3.7e-16	dCache_1~GGDEF	d__Bacteria;p__Firmicutes_A;c__Clostridia;o__Eubacteriales;f__Eubacteriaceae;g__Eubacterium;s__Eubacterium maltosivorans
MGYG000000219_02873	630	dCache_1	39	277	239	1.3e-16	dCache_1~GGDEF	d__Bacteria;p__Firmicutes_A;c__Clostridia;o__Eubacteriales;f__Eubacteriaceae;g__Eubacterium;s__Eubacterium maltosivorans
MGYG000000219_03022	874	dCache_1	68	280	213	6e-12	dCache_1~HisKA~HATPase_c~Response_reg~Response_reg	d__Bacteria;p__Firmicutes_A;c__Clostridia;o__Eubacteriales;f__Eubacteriaceae;g__Eubacterium;s__Eubacterium maltosivorans
MGYG000000219_03286	626	dCache_1	41	277	237	3.4e-17	dCache_1~GGDEF	d__Bacteria;p__Firmicutes_A;c__Clostridia;o__Eubacteriales;f__Eubacteriaceae;g__Eubacterium;s__Eubacterium maltosivorans
MGYG000000219_03641	761	dCache_1	42	275	234	4.9e-12	dCache_1~GGDEF~EAL	d__Bacteria;p__Firmicutes_A;c__Clostridia;o__Eubacteriales;f__Eubacteriaceae;g__Eubacterium;s__Eubacterium maltosivorans
MGYG000000220_00951	461	dCache_1	103	214	112	8.2e-07	dCache_1~GGDEF	d__Bacteria;p__Firmicutes_A;c__Clostridia;o__Oscillospirales;f__Butyricicoccaceae;g__AM07-15;s__AM07-15 sp003477405
MGYG000000220_01320	662	dCache_1	38	267	230	4.5e-22	dCache_1~MCPsignal	d__Bacteria;p__Firmicutes_A;c__Clostridia;o__Oscillospirales;f__Butyricicoccaceae;g__AM07-15;s__AM07-15 sp003477405
MGYG000000222_01763	636	dCache_1	46	289	244	7.6e-17	dCache_1~HAMP~SpoIIE	d__Bacteria;p__Bacteroidota;c__Bacteroidia;o__Bacteroidales;f__Tannerellaceae;g__Parabacteroides;s__Parabacteroides sp003473295
MGYG000000223_00580	638	dCache_1	36	281	246	3.5e-19	dCache_1~GGDEF	d__Bacteria;p__Firmicutes;c__Bacilli;o__Erysipelotrichales;f__Erysipelotrichaceae;g__NSJ-61;s__NSJ-61 sp003433845
MGYG000000223_00897	1120	dCache_1	154	271	118	4.7e-07	dCache_1~PAS_4~PAS_3~GGDEF	d__Bacteria;p__Firmicutes;c__Bacilli;o__Erysipelotrichales;f__Erysipelotrichaceae;g__NSJ-61;s__NSJ-61 sp003433845
MGYG000000223_01187	733	dCache_1	35	262	228	9.8e-14	dCache_1~GGDEF~EAL	d__Bacteria;p__Firmicutes;c__Bacilli;o__Erysipelotrichales;f__Erysipelotrichaceae;g__NSJ-61;s__NSJ-61 sp003433845
MGYG000000223_01279	625	dCache_1	147	273	127	7e-07	dCache_1~GGDEF	d__Bacteria;p__Firmicutes;c__Bacilli;o__Erysipelotrichales;f__Erysipelotrichaceae;g__NSJ-61;s__NSJ-61 sp003433845
MGYG000000223_01516	746	dCache_1	37	269	233	4.1e-09	dCache_1~GGDEF~EAL	d__Bacteria;p__Firmicutes;c__Bacilli;o__Erysipelotrichales;f__Erysipelotrichaceae;g__NSJ-61;s__NSJ-61 sp003433845
MGYG000000223_01793	742	dCache_1	36	262	227	6.9e-18	dCache_1~GGDEF~EAL	d__Bacteria;p__Firmicutes;c__Bacilli;o__Erysipelotrichales;f__Erysipelotrichaceae;g__NSJ-61;s__NSJ-61 sp003433845
MGYG000000223_01953	737	dCache_1	41	264	224	6e-15	dCache_1~PAS_3~GGDEF	d__Bacteria;p__Firmicutes;c__Bacilli;o__Erysipelotrichales;f__Erysipelotrichaceae;g__NSJ-61;s__NSJ-61 sp003433845
MGYG000000223_02206	533	dCache_1	35	296	262	2.7e-44	dCache_1~GGDEF	d__Bacteria;p__Firmicutes;c__Bacilli;o__Erysipelotrichales;f__Erysipelotrichaceae;g__NSJ-61;s__NSJ-61 sp003433845
MGYG000000223_03552	603	dCache_1	46	264	219	4.1e-07	dCache_1~GGDEF	d__Bacteria;p__Firmicutes;c__Bacilli;o__Erysipelotrichales;f__Erysipelotrichaceae;g__NSJ-61;s__NSJ-61 sp003433845
MGYG000000227_00354	655	dCache_1	36	259	224	2.3e-31	dCache_1~HAMP~MCPsignal	d__Bacteria;p__Firmicutes;c__Bacilli;o__Bacillales;f__Bacillaceae;g__Bacillus;s__Bacillus sonorensis
MGYG000000227_02332	661	dCache_1	43	264	222	1.8e-18	dCache_1~HAMP~MCPsignal	d__Bacteria;p__Firmicutes;c__Bacilli;o__Bacillales;f__Bacillaceae;g__Bacillus;s__Bacillus sonorensis
MGYG000000227_03760	589	dCache_1	42	278	237	5.2e-22	dCache_1~HAMP~His_kinase~HATPase_c	d__Bacteria;p__Firmicutes;c__Bacilli;o__Bacillales;f__Bacillaceae;g__Bacillus;s__Bacillus sonorensis
MGYG000000227_04466	769	dCache_1	38	282	245	3.6e-08	dCache_1~HTH_18	d__Bacteria;p__Firmicutes;c__Bacilli;o__Bacillales;f__Bacillaceae;g__Bacillus;s__Bacillus sonorensis
MGYG000000227_04733	661	dCache_1	43	264	222	7.4e-21	dCache_1~HAMP~MCPsignal	d__Bacteria;p__Firmicutes;c__Bacilli;o__Bacillales;f__Bacillaceae;g__Bacillus;s__Bacillus sonorensis
MGYG000000227_04734	661	dCache_1	87	264	178	2.3e-22	dCache_1~HAMP~MCPsignal	d__Bacteria;p__Firmicutes;c__Bacilli;o__Bacillales;f__Bacillaceae;g__Bacillus;s__Bacillus sonorensis
MGYG000000229_00808	579	dCache_1	53	268	216	7e-11	dCache_1~HAMP~His_kinase~HATPase_c	d__Bacteria;p__Firmicutes_A;c__Clostridia;o__Lachnospirales;f__Lachnospiraceae;g__CAG-317;s__CAG-317 sp000433215
MGYG000000229_02147	612	dCache_1	55	282	228	1.5e-15	dCache_1~His_kinase~HATPase_c	d__Bacteria;p__Firmicutes_A;c__Clostridia;o__Lachnospirales;f__Lachnospiraceae;g__CAG-317;s__CAG-317 sp000433215
MGYG000000231_01297	633	dCache_1	37	264	228	1.5e-22	dCache_1~HD~Response_reg	d__Bacteria;p__Firmicutes_A;c__Clostridia;o__Lachnospirales;f__Lachnospiraceae;g__Coprococcus;s__Coprococcus eutactus_A
MGYG000000231_01547	634	dCache_1	69	304	236	1.9e-19	dCache_1~His_kinase~HATPase_c	d__Bacteria;p__Firmicutes_A;c__Clostridia;o__Lachnospirales;f__Lachnospiraceae;g__Coprococcus;s__Coprococcus eutactus_A
MGYG000000233_01423	717	dCache_1	39	289	251	2.1e-05	dCache_1~HisKA~HATPase_c~Response_reg	d__Bacteria;p__Firmicutes_A;c__Clostridia;o__Lachnospirales;f__Lachnospiraceae;g__CAG-81;s__CAG-81 sp900066785
MGYG000000233_02996	599	dCache_1	46	280	235	2e-24	dCache_1~HAMP~His_kinase~HATPase_c	d__Bacteria;p__Firmicutes_A;c__Clostridia;o__Lachnospirales;f__Lachnospiraceae;g__CAG-81;s__CAG-81 sp900066785
MGYG000000234_01776	549	dCache_1	52	179	128	2.3e-08	dCache_1~SPOB_a~HATPase_c	d__Bacteria;p__Firmicutes;c__Bacilli;o__Lactobacillales;f__Vagococcaceae;g__Vagococcus;s__Vagococcus teuberi
MGYG000000235_00244	594	dCache_1	23	253	231	4.5e-17	dCache_1~HAMP~MCPsignal	d__Bacteria;p__Proteobacteria;c__Gammaproteobacteria;o__Enterobacterales;f__Enterobacteriaceae;g__Enterobacter;s__Enterobacter kobei
MGYG000000235_04323	490	dCache_1	32	210	179	2.1e-12	dCache_1~GGDEF	d__Bacteria;p__Proteobacteria;c__Gammaproteobacteria;o__Enterobacterales;f__Enterobacteriaceae;g__Enterobacter;s__Enterobacter kobei
MGYG000000235_04438	513	dCache_1	80	272	193	7.6e-19	dCache_1~GGDEF	d__Bacteria;p__Proteobacteria;c__Gammaproteobacteria;o__Enterobacterales;f__Enterobacteriaceae;g__Enterobacter;s__Enterobacter kobei
MGYG000000237_00224	1027	dCache_1	412	564	153	1.4e-06	dCache_1~MS_channel	d__Bacteria;p__Actinobacteriota;c__Coriobacteriia;o__Coriobacteriales;f__Coriobacteriaceae;g__Collinsella;s__Collinsella sp003470665
MGYG000000238_02414	681	dCache_1	70	226	157	5.7e-20	dCache_1~MCPsignal	d__Bacteria;p__Firmicutes;c__Bacilli;o__Lactobacillales;f__Enterococcaceae;g__Enterococcus_D;s__Enterococcus_D casseliflavus
MGYG000000240_01197	742	dCache_1	26	261	236	1.5e-15	dCache_1~GGDEF~EAL	d__Bacteria;p__Firmicutes;c__Bacilli;o__Erysipelotrichales;f__Erysipelotrichaceae;g__Amedibacterium;s__Amedibacterium intestinale
MGYG000000240_01886	532	dCache_1	109	205	97	4.5e-08	dCache_1~His_kinase~HATPase_c	d__Bacteria;p__Firmicutes;c__Bacilli;o__Erysipelotrichales;f__Erysipelotrichaceae;g__Amedibacterium;s__Amedibacterium intestinale
MGYG000000241_00079	725	dCache_1	61	306	246	2e-12	dCache_1~MCPsignal	d__Bacteria;p__Desulfobacterota;c__Desulfovibrionia;o__Desulfovibrionales;f__Desulfovibrionaceae;g__Desulfovibrio;s__Desulfovibrio legallii
MGYG000000241_00134	575	dCache_1	50	266	217	2.3e-14	dCache_1~HisKA~HATPase_c	d__Bacteria;p__Desulfobacterota;c__Desulfovibrionia;o__Desulfovibrionales;f__Desulfovibrionaceae;g__Desulfovibrio;s__Desulfovibrio legallii
MGYG000000241_00332	585	dCache_1	68	278	211	8.3e-19	dCache_1~HisKA~HATPase_c	d__Bacteria;p__Desulfobacterota;c__Desulfovibrionia;o__Desulfovibrionales;f__Desulfovibrionaceae;g__Desulfovibrio;s__Desulfovibrio legallii
MGYG000000241_00404	772	dCache_1	43	267	225	2.9e-19	dCache_1~PAS_9~MCPsignal	d__Bacteria;p__Desulfobacterota;c__Desulfovibrionia;o__Desulfovibrionales;f__Desulfovibrionaceae;g__Desulfovibrio;s__Desulfovibrio legallii
MGYG000000241_00479	775	dCache_1	33	267	235	5.9e-08	dCache_1~PAS_3~GGDEF	d__Bacteria;p__Desulfobacterota;c__Desulfovibrionia;o__Desulfovibrionales;f__Desulfovibrionaceae;g__Desulfovibrio;s__Desulfovibrio legallii
MGYG000000241_00708	696	dCache_1	35	284	250	3.9e-27	dCache_1~HAMP~MCPsignal	d__Bacteria;p__Desulfobacterota;c__Desulfovibrionia;o__Desulfovibrionales;f__Desulfovibrionaceae;g__Desulfovibrio;s__Desulfovibrio legallii
MGYG000000241_00923	681	dCache_1	84	294	211	0.0018	dCache_1~dCache_1	d__Bacteria;p__Desulfobacterota;c__Desulfovibrionia;o__Desulfovibrionales;f__Desulfovibrionaceae;g__Desulfovibrio;s__Desulfovibrio legallii
		dCache_1	448	614	167	0.00088
MGYG000000241_00965	699	dCache_1	37	278	242	1.3e-16	dCache_1~MCPsignal	d__Bacteria;p__Desulfobacterota;c__Desulfovibrionia;o__Desulfovibrionales;f__Desulfovibrionaceae;g__Desulfovibrio;s__Desulfovibrio legallii
MGYG000000241_01034	745	dCache_1	129	304	176	2.4e-13	dCache_1~HAMP~MCPsignal	d__Bacteria;p__Desulfobacterota;c__Desulfovibrionia;o__Desulfovibrionales;f__Desulfovibrionaceae;g__Desulfovibrio;s__Desulfovibrio legallii
MGYG000000241_01287	619	dCache_1	456	600	145	4.8e-12	HMGL-like~dCache_1	d__Bacteria;p__Desulfobacterota;c__Desulfovibrionia;o__Desulfovibrionales;f__Desulfovibrionaceae;g__Desulfovibrio;s__Desulfovibrio legallii
MGYG000000241_01476	679	dCache_1	48	266	219	7e-22	dCache_1~HAMP~MCPsignal	d__Bacteria;p__Desulfobacterota;c__Desulfovibrionia;o__Desulfovibrionales;f__Desulfovibrionaceae;g__Desulfovibrio;s__Desulfovibrio legallii
MGYG000000241_01601	714	dCache_1	133	300	168	1.8e-14	dCache_1~HAMP~MCPsignal	d__Bacteria;p__Desulfobacterota;c__Desulfovibrionia;o__Desulfovibrionales;f__Desulfovibrionaceae;g__Desulfovibrio;s__Desulfovibrio legallii
MGYG000000241_01804	697	dCache_1	34	277	244	1.7e-16	dCache_1~MCPsignal	d__Bacteria;p__Desulfobacterota;c__Desulfovibrionia;o__Desulfovibrionales;f__Desulfovibrionaceae;g__Desulfovibrio;s__Desulfovibrio legallii
MGYG000000242_00212	593	dCache_1	54	268	215	1.1e-10	dCache_1~His_kinase	d__Bacteria;p__Firmicutes_A;c__Clostridia;o__Lachnospirales;f__Lachnospiraceae;g__Enterocloster;s__Enterocloster sp000431375
MGYG000000242_00437	634	dCache_1	33	273	241	2.1e-07	dCache_1~GGDEF	d__Bacteria;p__Firmicutes_A;c__Clostridia;o__Lachnospirales;f__Lachnospiraceae;g__Enterocloster;s__Enterocloster sp000431375
MGYG000000242_00642	576	dCache_1	42	248	207	2.1e-06	dCache_1~His_kinase	d__Bacteria;p__Firmicutes_A;c__Clostridia;o__Lachnospirales;f__Lachnospiraceae;g__Enterocloster;s__Enterocloster sp000431375
MGYG000000242_00894	608	dCache_1	50	280	231	2.5e-23	dCache_1~HAMP~His_kinase~HATPase_c	d__Bacteria;p__Firmicutes_A;c__Clostridia;o__Lachnospirales;f__Lachnospiraceae;g__Enterocloster;s__Enterocloster sp000431375
MGYG000000242_01685	579	dCache_1	36	263	228	2e-10	dCache_1~HAMP~His_kinase~HATPase_c	d__Bacteria;p__Firmicutes_A;c__Clostridia;o__Lachnospirales;f__Lachnospiraceae;g__Enterocloster;s__Enterocloster sp000431375
MGYG000000242_02513	576	dCache_1	40	244	205	9.9e-10	dCache_1~HAMP~His_kinase~HATPase_c	d__Bacteria;p__Firmicutes_A;c__Clostridia;o__Lachnospirales;f__Lachnospiraceae;g__Enterocloster;s__Enterocloster sp000431375
MGYG000000242_02669	715	dCache_1	48	219	172	5.1e-05	dCache_1~HisKA~HATPase_c~Response_reg	d__Bacteria;p__Firmicutes_A;c__Clostridia;o__Lachnospirales;f__Lachnospiraceae;g__Enterocloster;s__Enterocloster sp000431375
MGYG000000242_02760	406	dCache_1	54	248	195	2.2e-15	dCache_1~HAMP~His_kinase	d__Bacteria;p__Firmicutes_A;c__Clostridia;o__Lachnospirales;f__Lachnospiraceae;g__Enterocloster;s__Enterocloster sp000431375
MGYG000000242_02918	490	dCache_1	47	273	227	8.5e-16	dCache_1~GGDEF	d__Bacteria;p__Firmicutes_A;c__Clostridia;o__Lachnospirales;f__Lachnospiraceae;g__Enterocloster;s__Enterocloster sp000431375
MGYG000000244_01828	573	dCache_1	56	263	208	5.1e-08	dCache_1~His_kinase~HATPase_c	d__Bacteria;p__Firmicutes;c__Bacilli;o__Erysipelotrichales;f__Erysipelatoclostridiaceae;g__Catenibacterium;s__Catenibacterium sp000437715
MGYG000000245_01061	697	dCache_1	160	290	131	6e-15	dCache_1~MCPsignal	d__Bacteria;p__Firmicutes_A;c__Clostridia;o__Lachnospirales;f__Lachnospiraceae;g__Roseburia;s__Roseburia sp003470905
MGYG000000245_01131	715	dCache_1	86	317	232	7.3e-07	dCache_1~MCPsignal	d__Bacteria;p__Firmicutes_A;c__Clostridia;o__Lachnospirales;f__Lachnospiraceae;g__Roseburia;s__Roseburia sp003470905
MGYG000000245_01393	547	dCache_1	35	278	244	8.6e-08	dCache_1~GGDEF	d__Bacteria;p__Firmicutes_A;c__Clostridia;o__Lachnospirales;f__Lachnospiraceae;g__Roseburia;s__Roseburia sp003470905
MGYG000000245_01791	561	dCache_1	148	288	141	3.4e-16	dCache_1~HAMP~GGDEF	d__Bacteria;p__Firmicutes_A;c__Clostridia;o__Lachnospirales;f__Lachnospiraceae;g__Roseburia;s__Roseburia sp003470905
MGYG000000245_01913	672	dCache_1	44	280	237	3.4e-28	dCache_1~HAMP~MCPsignal	d__Bacteria;p__Firmicutes_A;c__Clostridia;o__Lachnospirales;f__Lachnospiraceae;g__Roseburia;s__Roseburia sp003470905
MGYG000000245_03158	611	dCache_1	61	291	231	1.9e-23	dCache_1~His_kinase~HATPase_c	d__Bacteria;p__Firmicutes_A;c__Clostridia;o__Lachnospirales;f__Lachnospiraceae;g__Roseburia;s__Roseburia sp003470905
MGYG000000245_03258	705	dCache_1	45	240	196	6.5e-17	dCache_1~HAMP~MCPsignal	d__Bacteria;p__Firmicutes_A;c__Clostridia;o__Lachnospirales;f__Lachnospiraceae;g__Roseburia;s__Roseburia sp003470905
MGYG000000249_02459	569	dCache_1	47	234	188	7.4e-10	dCache_1~His_kinase~HATPase_c	d__Bacteria;p__Firmicutes_A;c__Clostridia;o__Lachnospirales;f__Lachnospiraceae;g__Mediterraneibacter;s__Mediterraneibacter faecis
MGYG000000250_01599	623	dCache_1	57	270	214	1.2e-09	dCache_1~PAS_3~GGDEF	d__Bacteria;p__Firmicutes_A;c__Clostridia;o__Lachnospirales;f__Lachnospiraceae;g__TF01-11;s__TF01-11 sp001414325
MGYG000000250_01846	639	dCache_1	33	252	220	6.1e-24	dCache_1~HAMP~MCPsignal	d__Bacteria;p__Firmicutes_A;c__Clostridia;o__Lachnospirales;f__Lachnospiraceae;g__TF01-11;s__TF01-11 sp001414325
MGYG000000250_02761	633	dCache_1	47	263	217	4e-20	dCache_1~HD~Response_reg	d__Bacteria;p__Firmicutes_A;c__Clostridia;o__Lachnospirales;f__Lachnospiraceae;g__TF01-11;s__TF01-11 sp001414325
MGYG000000250_03008	604	dCache_1	50	214	165	5.4e-10	dCache_1~His_kinase~HATPase_c	d__Bacteria;p__Firmicutes_A;c__Clostridia;o__Lachnospirales;f__Lachnospiraceae;g__TF01-11;s__TF01-11 sp001414325
MGYG000000251_00542	600	dCache_1	42	286	245	4.4e-13	dCache_1~His_kinase~HATPase_c	d__Bacteria;p__Firmicutes_A;c__Clostridia;o__Lachnospirales;f__Lachnospiraceae;g__Fusicatenibacter;s__Fusicatenibacter saccharivorans
MGYG000000251_01914	580	dCache_1	40	256	217	8.1e-08	dCache_1~His_kinase	d__Bacteria;p__Firmicutes_A;c__Clostridia;o__Lachnospirales;f__Lachnospiraceae;g__Fusicatenibacter;s__Fusicatenibacter saccharivorans
MGYG000000251_02655	570	dCache_1	43	243	201	6.3e-08	dCache_1~HAMP~His_kinase~HATPase_c	d__Bacteria;p__Firmicutes_A;c__Clostridia;o__Lachnospirales;f__Lachnospiraceae;g__Fusicatenibacter;s__Fusicatenibacter saccharivorans
MGYG000000251_02763	611	dCache_1	52	284	233	1.5e-13	dCache_1~His_kinase~HATPase_c	d__Bacteria;p__Firmicutes_A;c__Clostridia;o__Lachnospirales;f__Lachnospiraceae;g__Fusicatenibacter;s__Fusicatenibacter saccharivorans
MGYG000000251_02780	569	dCache_1	47	226	180	1.9e-06	dCache_1~His_kinase~HATPase_c	d__Bacteria;p__Firmicutes_A;c__Clostridia;o__Lachnospirales;f__Lachnospiraceae;g__Fusicatenibacter;s__Fusicatenibacter saccharivorans
MGYG000000252_00549	601	dCache_1	45	285	241	2.6e-21	dCache_1~HAMP~His_kinase	d__Bacteria;p__Firmicutes_A;c__Clostridia;o__Lachnospirales;f__Lachnospiraceae;g__Blautia_A;s__Blautia_A obeum_B
MGYG000000252_00734	488	dCache_1	37	275	239	2.1e-18	dCache_1~GGDEF	d__Bacteria;p__Firmicutes_A;c__Clostridia;o__Lachnospirales;f__Lachnospiraceae;g__Blautia_A;s__Blautia_A obeum_B
MGYG000000252_02906	593	dCache_1	52	285	234	7.5e-33	dCache_1~HAMP~His_kinase~HATPase_c	d__Bacteria;p__Firmicutes_A;c__Clostridia;o__Lachnospirales;f__Lachnospiraceae;g__Blautia_A;s__Blautia_A obeum_B
MGYG000000252_02980	573	dCache_1	50	271	222	3.4e-08	dCache_1~His_kinase~HATPase_c	d__Bacteria;p__Firmicutes_A;c__Clostridia;o__Lachnospirales;f__Lachnospiraceae;g__Blautia_A;s__Blautia_A obeum_B
MGYG000000252_03378	602	dCache_1	41	239	199	9.1e-07	dCache_1~His_kinase	d__Bacteria;p__Firmicutes_A;c__Clostridia;o__Lachnospirales;f__Lachnospiraceae;g__Blautia_A;s__Blautia_A obeum_B
MGYG000000253_02148	479	dCache_1	49	268	220	3e-18	dCache_1~GGDEF	d__Bacteria;p__Firmicutes;c__Bacilli;o__Erysipelotrichales;f__Erysipelotrichaceae;g__Holdemanella;s__Holdemanella sp002299315
MGYG000000254_01564	630	dCache_1	159	281	123	1.1e-10	dCache_1~HAMP~SpoIIE	d__Bacteria;p__Bacteroidota;c__Bacteroidia;o__Bacteroidales;f__Marinifilaceae;g__Odoribacter;s__Odoribacter splanchnicus
MGYG000000254_02999	644	dCache_1	127	291	165	3.1e-17	dCache_1~HAMP~SpoIIE	d__Bacteria;p__Bacteroidota;c__Bacteroidia;o__Bacteroidales;f__Marinifilaceae;g__Odoribacter;s__Odoribacter splanchnicus
MGYG000000255_00139	717	dCache_1	39	289	251	3.2e-05	dCache_1~HisKA~HATPase_c~Response_reg	d__Bacteria;p__Firmicutes_A;c__Clostridia;o__Lachnospirales;f__Lachnospiraceae;g__CAG-81;s__CAG-81 sp900066055
MGYG000000255_00857	599	dCache_1	45	280	236	2.9e-22	dCache_1~HAMP~His_kinase~HATPase_c	d__Bacteria;p__Firmicutes_A;c__Clostridia;o__Lachnospirales;f__Lachnospiraceae;g__CAG-81;s__CAG-81 sp900066055
MGYG000000258_00517	299	dCache_1	35	255	221	4.8e-06	dCache_1	d__Bacteria;p__Firmicutes_A;c__Clostridia;o__Oscillospirales;f__Acutalibacteraceae;g__Ruminococcus_E;s__Ruminococcus_E bromii_B
MGYG000000259_00140	597	dCache_1	47	280	234	1.3e-21	dCache_1~HAMP~His_kinase~HATPase_c	d__Bacteria;p__Firmicutes_A;c__Clostridia;o__Lachnospirales;f__Lachnospiraceae;g__UBA9502;s__UBA9502 sp003480315
MGYG000000259_00571	556	dCache_1	38	228	191	2.1e-08	dCache_1~HAMP~His_kinase~HATPase_c	d__Bacteria;p__Firmicutes_A;c__Clostridia;o__Lachnospirales;f__Lachnospiraceae;g__UBA9502;s__UBA9502 sp003480315
MGYG000000259_01431	490	dCache_1	61	276	216	1.2e-15	dCache_1~GGDEF	d__Bacteria;p__Firmicutes_A;c__Clostridia;o__Lachnospirales;f__Lachnospiraceae;g__UBA9502;s__UBA9502 sp003480315
MGYG000000260_00710	783	dCache_1	412	568	157	1e-06	dCache_1	d__Bacteria;p__Actinobacteriota;c__Coriobacteriia;o__Coriobacteriales;f__Coriobacteriaceae;g__Collinsella;s__Collinsella sp003469205
MGYG000000262_00081	494	dCache_1	81	274	194	2.4e-21	dCache_1~GGDEF	d__Bacteria;p__Firmicutes_A;c__Clostridia;o__Lachnospirales;f__Lachnospiraceae;g__Anaerobutyricum;s__Anaerobutyricum hallii
MGYG000000262_00090	627	dCache_1	71	306	236	5.9e-23	dCache_1~His_kinase~HATPase_c	d__Bacteria;p__Firmicutes_A;c__Clostridia;o__Lachnospirales;f__Lachnospiraceae;g__Anaerobutyricum;s__Anaerobutyricum hallii
MGYG000000262_02613	585	dCache_1	40	265	226	1.6e-14	dCache_1~His_kinase~HATPase_c	d__Bacteria;p__Firmicutes_A;c__Clostridia;o__Lachnospirales;f__Lachnospiraceae;g__Anaerobutyricum;s__Anaerobutyricum hallii
MGYG000000263_01048	595	dCache_1	55	285	231	4.7e-31	dCache_1~HAMP~His_kinase~HATPase_c	d__Bacteria;p__Firmicutes_A;c__Clostridia;o__Lachnospirales;f__Lachnospiraceae;g__Blautia_A;s__Blautia_A sp900066335
MGYG000000263_01256	567	dCache_1	48	233	186	2.4e-07	dCache_1~HAMP~His_kinase~HATPase_c	d__Bacteria;p__Firmicutes_A;c__Clostridia;o__Lachnospirales;f__Lachnospiraceae;g__Blautia_A;s__Blautia_A sp900066335
MGYG000000263_02550	579	dCache_1	48	248	201	4.3e-09	dCache_1~HAMP~His_kinase~HATPase_c	d__Bacteria;p__Firmicutes_A;c__Clostridia;o__Lachnospirales;f__Lachnospiraceae;g__Blautia_A;s__Blautia_A sp900066335
MGYG000000263_02633	488	dCache_1	66	276	211	5.1e-16	dCache_1~GGDEF	d__Bacteria;p__Firmicutes_A;c__Clostridia;o__Lachnospirales;f__Lachnospiraceae;g__Blautia_A;s__Blautia_A sp900066335
MGYG000000264_01010	297	dCache_1	39	232	194	4.9e-06	dCache_1	d__Bacteria;p__Firmicutes;c__Bacilli;o__Exiguobacterales;f__Exiguobacteraceae;g__Exiguobacterium;s__Exiguobacterium sp003467445
MGYG000000268_01583	986	dCache_1	67	278	212	1.7e-06	dCache_1~HisKA~HATPase_c~Response_reg~Response_reg	d__Bacteria;p__Firmicutes_A;c__Clostridia;o__Lachnospirales;f__Lachnospiraceae;g__Schaedlerella;s__Schaedlerella sp900066545
MGYG000000268_01883	603	dCache_1	48	290	243	3.4e-34	dCache_1~HAMP~His_kinase~HATPase_c	d__Bacteria;p__Firmicutes_A;c__Clostridia;o__Lachnospirales;f__Lachnospiraceae;g__Schaedlerella;s__Schaedlerella sp900066545
MGYG000000268_02574	569	dCache_1	44	223	180	3.4e-06	dCache_1~His_kinase~HATPase_c	d__Bacteria;p__Firmicutes_A;c__Clostridia;o__Lachnospirales;f__Lachnospiraceae;g__Schaedlerella;s__Schaedlerella sp900066545
MGYG000000269_01516	486	dCache_1	57	274	218	2.7e-21	dCache_1~GGDEF	d__Bacteria;p__Firmicutes;c__Bacilli;o__Erysipelotrichales;f__Erysipelatoclostridiaceae;g__Faecalibacillus;s__Faecalibacillus sp003480255
MGYG000000271_01098	547	dCache_1	38	278	241	1.8e-05	dCache_1~HAMP~GGDEF	d__Bacteria;p__Firmicutes_A;c__Clostridia;o__Lachnospirales;f__Lachnospiraceae;g__Roseburia;s__Roseburia sp900552665
MGYG000000271_01830	679	dCache_1	50	280	231	3.9e-27	dCache_1~HAMP~MCPsignal	d__Bacteria;p__Firmicutes_A;c__Clostridia;o__Lachnospirales;f__Lachnospiraceae;g__Roseburia;s__Roseburia sp900552665
MGYG000000271_03305	621	dCache_1	59	291	233	7.2e-24	dCache_1~His_kinase~HATPase_c	d__Bacteria;p__Firmicutes_A;c__Clostridia;o__Lachnospirales;f__Lachnospiraceae;g__Roseburia;s__Roseburia sp900552665
MGYG000000274_00641	490	dCache_1	56	276	221	1e-17	dCache_1~GGDEF	d__Bacteria;p__Firmicutes_A;c__Clostridia;o__Lachnospirales;f__Lachnospiraceae;g__UBA9502;s__UBA9502 sp003506385
MGYG000000274_01603	600	dCache_1	46	280	235	5.1e-22	dCache_1~HAMP~His_kinase~HATPase_c	d__Bacteria;p__Firmicutes_A;c__Clostridia;o__Lachnospirales;f__Lachnospiraceae;g__UBA9502;s__UBA9502 sp003506385
MGYG000000278_00566	656	dCache_1	45	291	247	4.9e-06	dCache_1~HAMP~His_kinase	d__Bacteria;p__Firmicutes_A;c__Clostridia;o__Lachnospirales;f__Lachnospiraceae;g__UBA3402;s__UBA3402 sp003478355
MGYG000000278_00846	571	dCache_1	45	260	216	2.9e-12	dCache_1~His_kinase~HATPase_c	d__Bacteria;p__Firmicutes_A;c__Clostridia;o__Lachnospirales;f__Lachnospiraceae;g__UBA3402;s__UBA3402 sp003478355
MGYG000000278_02177	721	dCache_1	49	249	201	2.5e-08	dCache_1~HATPase_c~Response_reg	d__Bacteria;p__Firmicutes_A;c__Clostridia;o__Lachnospirales;f__Lachnospiraceae;g__UBA3402;s__UBA3402 sp003478355
MGYG000000278_03738	577	dCache_1	43	279	237	8.3e-14	dCache_1~His_kinase	d__Bacteria;p__Firmicutes_A;c__Clostridia;o__Lachnospirales;f__Lachnospiraceae;g__UBA3402;s__UBA3402 sp003478355
MGYG000000278_03973	534	dCache_1	44	241	198	3.9e-13	dCache_1~His_kinase	d__Bacteria;p__Firmicutes_A;c__Clostridia;o__Lachnospirales;f__Lachnospiraceae;g__UBA3402;s__UBA3402 sp003478355
MGYG000000278_04310	246	dCache_1	50	213	164	1.8e-07	dCache_1	d__Bacteria;p__Firmicutes_A;c__Clostridia;o__Lachnospirales;f__Lachnospiraceae;g__UBA3402;s__UBA3402 sp003478355
MGYG000000280_00301	680	dCache_1	54	282	229	1.4e-24	dCache_1~HAMP~MCPsignal	d__Bacteria;p__Firmicutes_A;c__Clostridia;o__Lachnospirales;f__Lachnospiraceae;g__AM51-8;s__AM51-8 sp003478275
MGYG000000280_00477	692	dCache_1	81	287	207	8.6e-24	dCache_1~HAMP~MCPsignal	d__Bacteria;p__Firmicutes_A;c__Clostridia;o__Lachnospirales;f__Lachnospiraceae;g__AM51-8;s__AM51-8 sp003478275
MGYG000000280_01329	550	dCache_1	165	303	139	1.2e-15	dCache_1~HAMP~GGDEF	d__Bacteria;p__Firmicutes_A;c__Clostridia;o__Lachnospirales;f__Lachnospiraceae;g__AM51-8;s__AM51-8 sp003478275
MGYG000000281_00130	519	dCache_1	73	274	202	2.3e-11	dCache_1~GGDEF	d__Bacteria;p__Firmicutes_A;c__Clostridia;o__Lachnospirales;f__Lachnospiraceae;g__Lachnoclostridium_A;s__Lachnoclostridium_A sp003464085
MGYG000000281_00848	267	dCache_1	50	237	188	3.5e-22	dCache_1	d__Bacteria;p__Firmicutes_A;c__Clostridia;o__Lachnospirales;f__Lachnospiraceae;g__Lachnoclostridium_A;s__Lachnoclostridium_A sp003464085
MGYG000000281_01660	630	dCache_1	36	286	251	1.6e-13	dCache_1~GGDEF	d__Bacteria;p__Firmicutes_A;c__Clostridia;o__Lachnospirales;f__Lachnospiraceae;g__Lachnoclostridium_A;s__Lachnoclostridium_A sp003464085
MGYG000000281_02121	755	dCache_1	47	280	234	1.1e-06	dCache_1~GGDEF~EAL	d__Bacteria;p__Firmicutes_A;c__Clostridia;o__Lachnospirales;f__Lachnospiraceae;g__Lachnoclostridium_A;s__Lachnoclostridium_A sp003464085
MGYG000000281_02886	356	dCache_1	44	242	199	1.9e-44	dCache_1	d__Bacteria;p__Firmicutes_A;c__Clostridia;o__Lachnospirales;f__Lachnospiraceae;g__Lachnoclostridium_A;s__Lachnoclostridium_A sp003464085
MGYG000000281_03066	753	dCache_1	69	273	205	1.4e-08	dCache_1~GGDEF~EAL	d__Bacteria;p__Firmicutes_A;c__Clostridia;o__Lachnospirales;f__Lachnospiraceae;g__Lachnoclostridium_A;s__Lachnoclostridium_A sp003464085
MGYG000000281_03149	252	dCache_1	79	233	155	2.4e-07	dCache_1	d__Bacteria;p__Firmicutes_A;c__Clostridia;o__Lachnospirales;f__Lachnospiraceae;g__Lachnoclostridium_A;s__Lachnoclostridium_A sp003464085
MGYG000000281_04217	543	dCache_1	32	268	237	1.6e-09	dCache_1~GGDEF	d__Bacteria;p__Firmicutes_A;c__Clostridia;o__Lachnospirales;f__Lachnospiraceae;g__Lachnoclostridium_A;s__Lachnoclostridium_A sp003464085
MGYG000000282_01357	541	dCache_1	53	289	237	7e-10	dCache_1~HAMP~GGDEF	d__Bacteria;p__Firmicutes_A;c__Clostridia;o__Lachnospirales;f__Lachnospiraceae;g__TF01-11;s__TF01-11 sp003524945
MGYG000000284_03564	645	dCache_1	50	294	245	1.5e-20	dCache_1~SpoIIE	d__Bacteria;p__Bacteroidota;c__Bacteroidia;o__Bacteroidales;f__Tannerellaceae;g__Parabacteroides;s__Parabacteroides sp900540715
MGYG000000287_00133	614	dCache_1	44	291	248	8.7e-07	dCache_1~HAMP~His_kinase~HATPase_c	d__Bacteria;p__Firmicutes_A;c__Clostridia;o__Lachnospirales;f__Lachnospiraceae;g__Robinsoniella;s__Robinsoniella sp900539655
MGYG000000287_00353	576	dCache_1	51	248	198	9.9e-13	dCache_1~His_kinase	d__Bacteria;p__Firmicutes_A;c__Clostridia;o__Lachnospirales;f__Lachnospiraceae;g__Robinsoniella;s__Robinsoniella sp900539655
MGYG000000287_00543	584	dCache_1	51	276	226	5.2e-11	dCache_1~His_kinase	d__Bacteria;p__Firmicutes_A;c__Clostridia;o__Lachnospirales;f__Lachnospiraceae;g__Robinsoniella;s__Robinsoniella sp900539655
MGYG000000287_00710	602	dCache_1	49	288	240	1.1e-30	dCache_1~HAMP~His_kinase~HATPase_c	d__Bacteria;p__Firmicutes_A;c__Clostridia;o__Lachnospirales;f__Lachnospiraceae;g__Robinsoniella;s__Robinsoniella sp900539655
MGYG000000287_00789	600	dCache_1	46	263	218	2e-06	dCache_1~His_kinase	d__Bacteria;p__Firmicutes_A;c__Clostridia;o__Lachnospirales;f__Lachnospiraceae;g__Robinsoniella;s__Robinsoniella sp900539655
MGYG000000287_01155	763	dCache_1	38	272	235	2.1e-11	dCache_1~GGDEF~EAL	d__Bacteria;p__Firmicutes_A;c__Clostridia;o__Lachnospirales;f__Lachnospiraceae;g__Robinsoniella;s__Robinsoniella sp900539655
MGYG000000287_01194	596	dCache_1	49	289	241	2e-10	dCache_1~HAMP~His_kinase	d__Bacteria;p__Firmicutes_A;c__Clostridia;o__Lachnospirales;f__Lachnospiraceae;g__Robinsoniella;s__Robinsoniella sp900539655
MGYG000000287_01274	580	dCache_1	50	276	227	6.5e-12	dCache_1~HAMP~His_kinase	d__Bacteria;p__Firmicutes_A;c__Clostridia;o__Lachnospirales;f__Lachnospiraceae;g__Robinsoniella;s__Robinsoniella sp900539655
MGYG000000287_01345	591	dCache_1	56	282	227	2.3e-06	dCache_1~His_kinase	d__Bacteria;p__Firmicutes_A;c__Clostridia;o__Lachnospirales;f__Lachnospiraceae;g__Robinsoniella;s__Robinsoniella sp900539655
MGYG000000287_01484	578	dCache_1	45	267	223	3.1e-12	dCache_1~His_kinase	d__Bacteria;p__Firmicutes_A;c__Clostridia;o__Lachnospirales;f__Lachnospiraceae;g__Robinsoniella;s__Robinsoniella sp900539655
MGYG000000287_01531	600	dCache_1	52	234	183	5.3e-06	dCache_1~HAMP~His_kinase~HATPase_c	d__Bacteria;p__Firmicutes_A;c__Clostridia;o__Lachnospirales;f__Lachnospiraceae;g__Robinsoniella;s__Robinsoniella sp900539655
MGYG000000287_01856	588	dCache_1	45	200	156	2.6e-06	dCache_1~His_kinase	d__Bacteria;p__Firmicutes_A;c__Clostridia;o__Lachnospirales;f__Lachnospiraceae;g__Robinsoniella;s__Robinsoniella sp900539655
MGYG000000287_01887	596	dCache_1	34	241	208	3.3e-07	dCache_1~His_kinase	d__Bacteria;p__Firmicutes_A;c__Clostridia;o__Lachnospirales;f__Lachnospiraceae;g__Robinsoniella;s__Robinsoniella sp900539655
MGYG000000287_02062	586	dCache_1	49	265	217	2.9e-07	dCache_1~His_kinase	d__Bacteria;p__Firmicutes_A;c__Clostridia;o__Lachnospirales;f__Lachnospiraceae;g__Robinsoniella;s__Robinsoniella sp900539655
MGYG000000287_02332	596	dCache_1	44	274	231	2.5e-07	dCache_1~His_kinase~HATPase_c	d__Bacteria;p__Firmicutes_A;c__Clostridia;o__Lachnospirales;f__Lachnospiraceae;g__Robinsoniella;s__Robinsoniella sp900539655
MGYG000000287_02579	746	dCache_1	35	267	233	4e-13	dCache_1~GGDEF~EAL	d__Bacteria;p__Firmicutes_A;c__Clostridia;o__Lachnospirales;f__Lachnospiraceae;g__Robinsoniella;s__Robinsoniella sp900539655
MGYG000000287_02656	589	dCache_1	35	246	212	6.2e-08	dCache_1~His_kinase	d__Bacteria;p__Firmicutes_A;c__Clostridia;o__Lachnospirales;f__Lachnospiraceae;g__Robinsoniella;s__Robinsoniella sp900539655
MGYG000000287_02667	597	dCache_1	43	240	198	1.3e-10	dCache_1~His_kinase~HATPase_c	d__Bacteria;p__Firmicutes_A;c__Clostridia;o__Lachnospirales;f__Lachnospiraceae;g__Robinsoniella;s__Robinsoniella sp900539655
MGYG000000287_02755	597	dCache_1	44	294	251	4.8e-09	dCache_1~HAMP~His_kinase	d__Bacteria;p__Firmicutes_A;c__Clostridia;o__Lachnospirales;f__Lachnospiraceae;g__Robinsoniella;s__Robinsoniella sp900539655
MGYG000000287_02902	604	dCache_1	46	299	254	2.9e-10	dCache_1~His_kinase~HATPase_c	d__Bacteria;p__Firmicutes_A;c__Clostridia;o__Lachnospirales;f__Lachnospiraceae;g__Robinsoniella;s__Robinsoniella sp900539655
MGYG000000287_03055	722	dCache_1	58	346	289	2.8e-19	dCache_1~HAMP~SpoIIE	d__Bacteria;p__Firmicutes_A;c__Clostridia;o__Lachnospirales;f__Lachnospiraceae;g__Robinsoniella;s__Robinsoniella sp900539655
MGYG000000287_03063	595	dCache_1	130	291	162	2.3e-06	dCache_1~His_kinase	d__Bacteria;p__Firmicutes_A;c__Clostridia;o__Lachnospirales;f__Lachnospiraceae;g__Robinsoniella;s__Robinsoniella sp900539655
MGYG000000287_03121	1324	dCache_1	44	271	228	2.4e-19	dCache_1~HisKA~HATPase_c~Response_reg~Response_reg~HD	d__Bacteria;p__Firmicutes_A;c__Clostridia;o__Lachnospirales;f__Lachnospiraceae;g__Robinsoniella;s__Robinsoniella sp900539655
MGYG000000287_03392	580	dCache_1	42	287	246	2.4e-10	dCache_1~HAMP~His_kinase	d__Bacteria;p__Firmicutes_A;c__Clostridia;o__Lachnospirales;f__Lachnospiraceae;g__Robinsoniella;s__Robinsoniella sp900539655
MGYG000000287_03409	588	dCache_1	122	240	119	2.8e-06	dCache_1~His_kinase~HATPase_c	d__Bacteria;p__Firmicutes_A;c__Clostridia;o__Lachnospirales;f__Lachnospiraceae;g__Robinsoniella;s__Robinsoniella sp900539655
MGYG000000287_03555	779	dCache_1	38	280	243	2.5e-19	dCache_1~GGDEF~PAS_3	d__Bacteria;p__Firmicutes_A;c__Clostridia;o__Lachnospirales;f__Lachnospiraceae;g__Robinsoniella;s__Robinsoniella sp900539655
MGYG000000287_03577	601	dCache_1	45	282	238	1.3e-19	dCache_1~HAMP~His_kinase~HATPase_c	d__Bacteria;p__Firmicutes_A;c__Clostridia;o__Lachnospirales;f__Lachnospiraceae;g__Robinsoniella;s__Robinsoniella sp900539655
MGYG000000287_03588	593	dCache_1	46	235	190	9.3e-08	dCache_1~His_kinase~HATPase_c	d__Bacteria;p__Firmicutes_A;c__Clostridia;o__Lachnospirales;f__Lachnospiraceae;g__Robinsoniella;s__Robinsoniella sp900539655
MGYG000000287_03624	584	dCache_1	43	278	236	1.1e-12	dCache_1~His_kinase~HATPase_c	d__Bacteria;p__Firmicutes_A;c__Clostridia;o__Lachnospirales;f__Lachnospiraceae;g__Robinsoniella;s__Robinsoniella sp900539655
MGYG000000287_03625	596	dCache_1	33	231	199	1.7e-08	dCache_1~His_kinase	d__Bacteria;p__Firmicutes_A;c__Clostridia;o__Lachnospirales;f__Lachnospiraceae;g__Robinsoniella;s__Robinsoniella sp900539655
MGYG000000287_03929	603	dCache_1	44	293	250	2.3e-15	dCache_1~HAMP~His_kinase	d__Bacteria;p__Firmicutes_A;c__Clostridia;o__Lachnospirales;f__Lachnospiraceae;g__Robinsoniella;s__Robinsoniella sp900539655
MGYG000000287_03990	585	dCache_1	42	265	224	3.2e-10	dCache_1~HAMP~His_kinase~HATPase_c	d__Bacteria;p__Firmicutes_A;c__Clostridia;o__Lachnospirales;f__Lachnospiraceae;g__Robinsoniella;s__Robinsoniella sp900539655
MGYG000000287_04158	738	dCache_1	48	272	225	1.6e-08	dCache_1~GGDEF~EAL	d__Bacteria;p__Firmicutes_A;c__Clostridia;o__Lachnospirales;f__Lachnospiraceae;g__Robinsoniella;s__Robinsoniella sp900539655
MGYG000000287_04186	577	dCache_1	78	269	192	4.3e-10	dCache_1~His_kinase	d__Bacteria;p__Firmicutes_A;c__Clostridia;o__Lachnospirales;f__Lachnospiraceae;g__Robinsoniella;s__Robinsoniella sp900539655
MGYG000000287_04296	601	dCache_1	54	294	241	1.5e-09	dCache_1~HAMP~His_kinase~HATPase_c	d__Bacteria;p__Firmicutes_A;c__Clostridia;o__Lachnospirales;f__Lachnospiraceae;g__Robinsoniella;s__Robinsoniella sp900539655
MGYG000000287_04403	595	dCache_1	51	247	197	1.2e-13	dCache_1~HAMP~His_kinase	d__Bacteria;p__Firmicutes_A;c__Clostridia;o__Lachnospirales;f__Lachnospiraceae;g__Robinsoniella;s__Robinsoniella sp900539655
MGYG000000287_04589	750	dCache_1	79	269	191	4.9e-08	dCache_1~GGDEF~EAL	d__Bacteria;p__Firmicutes_A;c__Clostridia;o__Lachnospirales;f__Lachnospiraceae;g__Robinsoniella;s__Robinsoniella sp900539655
MGYG000000287_04603	607	dCache_1	49	286	238	4.4e-09	dCache_1~His_kinase	d__Bacteria;p__Firmicutes_A;c__Clostridia;o__Lachnospirales;f__Lachnospiraceae;g__Robinsoniella;s__Robinsoniella sp900539655
MGYG000000287_04675	756	dCache_1	45	213	169	3.1e-09	dCache_1~GGDEF~EAL	d__Bacteria;p__Firmicutes_A;c__Clostridia;o__Lachnospirales;f__Lachnospiraceae;g__Robinsoniella;s__Robinsoniella sp900539655
MGYG000000287_04698	605	dCache_1	58	296	239	1e-14	dCache_1~HAMP~His_kinase~HATPase_c	d__Bacteria;p__Firmicutes_A;c__Clostridia;o__Lachnospirales;f__Lachnospiraceae;g__Robinsoniella;s__Robinsoniella sp900539655
MGYG000000287_04719	762	dCache_1	47	282	236	7.8e-11	dCache_1~GGDEF~EAL	d__Bacteria;p__Firmicutes_A;c__Clostridia;o__Lachnospirales;f__Lachnospiraceae;g__Robinsoniella;s__Robinsoniella sp900539655
MGYG000000287_04999	577	dCache_1	53	268	216	3.1e-07	dCache_1~HAMP~His_kinase	d__Bacteria;p__Firmicutes_A;c__Clostridia;o__Lachnospirales;f__Lachnospiraceae;g__Robinsoniella;s__Robinsoniella sp900539655
MGYG000000287_05036	605	dCache_1	45	289	245	2.7e-11	dCache_1~HAMP~His_kinase~HATPase_c	d__Bacteria;p__Firmicutes_A;c__Clostridia;o__Lachnospirales;f__Lachnospiraceae;g__Robinsoniella;s__Robinsoniella sp900539655
MGYG000000287_05043	750	dCache_1	78	275	198	3.9e-17	dCache_1~PAS_3~GGDEF	d__Bacteria;p__Firmicutes_A;c__Clostridia;o__Lachnospirales;f__Lachnospiraceae;g__Robinsoniella;s__Robinsoniella sp900539655
MGYG000000287_05097	590	dCache_1	34	258	225	3.6e-08	dCache_1~His_kinase~HATPase_c	d__Bacteria;p__Firmicutes_A;c__Clostridia;o__Lachnospirales;f__Lachnospiraceae;g__Robinsoniella;s__Robinsoniella sp900539655
MGYG000000287_05198	616	dCache_1	44	301	258	7.4e-13	dCache_1~His_kinase~HATPase_c	d__Bacteria;p__Firmicutes_A;c__Clostridia;o__Lachnospirales;f__Lachnospiraceae;g__Robinsoniella;s__Robinsoniella sp900539655
MGYG000000287_05427	601	dCache_1	37	282	246	1.5e-14	dCache_1~His_kinase	d__Bacteria;p__Firmicutes_A;c__Clostridia;o__Lachnospirales;f__Lachnospiraceae;g__Robinsoniella;s__Robinsoniella sp900539655
MGYG000000287_05471	604	dCache_1	57	287	231	3.8e-21	dCache_1~His_kinase~HATPase_c	d__Bacteria;p__Firmicutes_A;c__Clostridia;o__Lachnospirales;f__Lachnospiraceae;g__Robinsoniella;s__Robinsoniella sp900539655
MGYG000000287_05553	552	dCache_1	37	292	256	6.7e-14	dCache_1~HAMP~GGDEF	d__Bacteria;p__Firmicutes_A;c__Clostridia;o__Lachnospirales;f__Lachnospiraceae;g__Robinsoniella;s__Robinsoniella sp900539655
MGYG000000294_00595	836	dCache_1	77	270	194	2.3e-15	dCache_1~HisKA~HATPase_c~Response_reg	d__Bacteria;p__Firmicutes_C;c__Negativicutes;o__Acidaminococcales;f__Acidaminococcaceae;g__Phascolarctobacterium_A;s__Phascolarctobacterium_A sp900544885
MGYG000000295_00380	592	dCache_1	38	282	245	4.7e-09	dCache_1~His_kinase	d__Bacteria;p__Firmicutes_A;c__Clostridia;o__Oscillospirales;f__Acutalibacteraceae;g__Clostridium_E;s__Clostridium_E sporosphaeroides
MGYG000000295_00933	680	dCache_1	69	282	214	1e-16	dCache_1~MCPsignal	d__Bacteria;p__Firmicutes_A;c__Clostridia;o__Oscillospirales;f__Acutalibacteraceae;g__Clostridium_E;s__Clostridium_E sporosphaeroides
MGYG000000295_00999	721	dCache_1	65	306	242	5.3e-25	dCache_1~HAMP~MCPsignal	d__Bacteria;p__Firmicutes_A;c__Clostridia;o__Oscillospirales;f__Acutalibacteraceae;g__Clostridium_E;s__Clostridium_E sporosphaeroides
MGYG000000295_01001	647	dCache_1	45	262	218	4.1e-23	dCache_1~MCPsignal	d__Bacteria;p__Firmicutes_A;c__Clostridia;o__Oscillospirales;f__Acutalibacteraceae;g__Clostridium_E;s__Clostridium_E sporosphaeroides
MGYG000000295_01210	640	dCache_1	25	246	222	6.6e-17	dCache_1~HAMP~MCPsignal	d__Bacteria;p__Firmicutes_A;c__Clostridia;o__Oscillospirales;f__Acutalibacteraceae;g__Clostridium_E;s__Clostridium_E sporosphaeroides
MGYG000000295_01556	798	dCache_1	72	289	218	6.4e-16	dCache_1~HAMP~MCPsignal	d__Bacteria;p__Firmicutes_A;c__Clostridia;o__Oscillospirales;f__Acutalibacteraceae;g__Clostridium_E;s__Clostridium_E sporosphaeroides
MGYG000000296_00032	479	dCache_1	88	170	83	1.1e-06	dCache_1~HisKA~HATPase_c	d__Bacteria;p__Firmicutes_A;c__Clostridia;o__Peptostreptococcales;f__Peptostreptococcaceae;g__Peptostreptococcus;s__Peptostreptococcus anaerobius
MGYG000000301_00945	251	dCache_1	21	142	122	2.4e-08	dCache_1	d__Bacteria;p__Firmicutes_A;c__Clostridia;o__Lachnospirales;f__Lachnospiraceae;g__Blautia_A;s__Blautia_A sp900541985
MGYG000000301_00979	552	dCache_1	45	240	196	1.8e-08	dCache_1~HAMP~His_kinase~HATPase_c	d__Bacteria;p__Firmicutes_A;c__Clostridia;o__Lachnospirales;f__Lachnospiraceae;g__Blautia_A;s__Blautia_A sp900541985
MGYG000000301_01323	597	dCache_1	55	287	233	1.2e-30	dCache_1~HAMP~His_kinase~HATPase_c	d__Bacteria;p__Firmicutes_A;c__Clostridia;o__Lachnospirales;f__Lachnospiraceae;g__Blautia_A;s__Blautia_A sp900541985
MGYG000000301_01650	615	dCache_1	57	270	214	2.9e-08	dCache_1~GGDEF	d__Bacteria;p__Firmicutes_A;c__Clostridia;o__Lachnospirales;f__Lachnospiraceae;g__Blautia_A;s__Blautia_A sp900541985
MGYG000000301_02118	600	dCache_1	52	286	235	1.1e-17	dCache_1~His_kinase~HATPase_c	d__Bacteria;p__Firmicutes_A;c__Clostridia;o__Lachnospirales;f__Lachnospiraceae;g__Blautia_A;s__Blautia_A sp900541985
MGYG000000304_01186	983	dCache_1	38	267	230	2.3e-13	dCache_1~HisKA~HATPase_c~Response_reg~Response_reg	d__Bacteria;p__Actinobacteriota;c__Coriobacteriia;o__Coriobacteriales;f__Eggerthellaceae;g__CAG-1427;s__CAG-1427 sp900542525
MGYG000000310_00127	862	dCache_1	133	285	153	3.9e-13	dCache_1~HisKA~HATPase_c~Response_reg	d__Bacteria;p__Firmicutes_C;c__Negativicutes;o__Acidaminococcales;f__Acidaminococcaceae;g__Phascolarctobacterium_A;s__Phascolarctobacterium_A sp900552855
MGYG000000312_01530	572	dCache_1	42	262	221	4.1e-11	dCache_1~HAMP~His_kinase~HATPase_c	d__Bacteria;p__Firmicutes_A;c__Clostridia;o__Lachnospirales;f__Lachnospiraceae;g__Eisenbergiella;s__Eisenbergiella sp900539715
MGYG000000312_01802	652	dCache_1	57	318	262	3.2e-11	dCache_1~HAMP~His_kinase~HATPase_c	d__Bacteria;p__Firmicutes_A;c__Clostridia;o__Lachnospirales;f__Lachnospiraceae;g__Eisenbergiella;s__Eisenbergiella sp900539715
MGYG000000312_02506	580	dCache_1	40	269	230	2.8e-07	dCache_1~His_kinase	d__Bacteria;p__Firmicutes_A;c__Clostridia;o__Lachnospirales;f__Lachnospiraceae;g__Eisenbergiella;s__Eisenbergiella sp900539715
MGYG000000319_00235	684	dCache_1	54	294	241	1.6e-22	dCache_1~HAMP~MCPsignal	d__Bacteria;p__Firmicutes_A;c__Clostridia;o__Oscillospirales;f__Ruminococcaceae;g__Pygmaiobacter;s__Pygmaiobacter massiliensis
MGYG000000319_01109	729	dCache_1	39	235	197	9.6e-13	dCache_1~HisKA~HATPase_c~Response_reg	d__Bacteria;p__Firmicutes_A;c__Clostridia;o__Oscillospirales;f__Ruminococcaceae;g__Pygmaiobacter;s__Pygmaiobacter massiliensis
MGYG000000319_01329	697	dCache_1	87	281	195	5.9e-17	dCache_1~HAMP~MCPsignal	d__Bacteria;p__Firmicutes_A;c__Clostridia;o__Oscillospirales;f__Ruminococcaceae;g__Pygmaiobacter;s__Pygmaiobacter massiliensis
MGYG000000319_01611	707	dCache_1	42	285	244	5.2e-16	dCache_1~HAMP~MCPsignal	d__Bacteria;p__Firmicutes_A;c__Clostridia;o__Oscillospirales;f__Ruminococcaceae;g__Pygmaiobacter;s__Pygmaiobacter massiliensis
MGYG000000319_01741	576	dCache_1	39	225	187	5e-08	dCache_1~HAMP~His_kinase~HATPase_c	d__Bacteria;p__Firmicutes_A;c__Clostridia;o__Oscillospirales;f__Ruminococcaceae;g__Pygmaiobacter;s__Pygmaiobacter massiliensis
MGYG000000321_00143	1027	dCache_1	415	564	150	1.1e-06	dCache_1~MS_channel	d__Bacteria;p__Actinobacteriota;c__Coriobacteriia;o__Coriobacteriales;f__Coriobacteriaceae;g__Collinsella;s__Collinsella sp900549355
MGYG000000322_00596	637	dCache_1	164	284	121	9.5e-14	dCache_1~HAMP~SpoIIE	d__Bacteria;p__Bacteroidota;c__Bacteroidia;o__Bacteroidales;f__Marinifilaceae;g__Odoribacter;s__Odoribacter sp900544025
MGYG000000323_01416	681	dCache_1	70	226	157	5.7e-20	dCache_1~MCPsignal	d__Bacteria;p__Firmicutes;c__Bacilli;o__Lactobacillales;f__Enterococcaceae;g__Enterococcus_D;s__Enterococcus_D sp002850555
MGYG000000325_01192	654	dCache_1	45	262	218	2.4e-11	dCache_1~MCPsignal	d__Bacteria;p__Firmicutes_A;c__Clostridia;o__Lachnospirales;f__Lachnospiraceae;g__CAG-95;s__
MGYG000000325_01306	789	dCache_1	145	387	243	4.9e-06	dCache_1~HAMP~MCPsignal	d__Bacteria;p__Firmicutes_A;c__Clostridia;o__Lachnospirales;f__Lachnospiraceae;g__CAG-95;s__
MGYG000000325_01709	693	dCache_1	157	290	134	1.9e-12	dCache_1~MCPsignal	d__Bacteria;p__Firmicutes_A;c__Clostridia;o__Lachnospirales;f__Lachnospiraceae;g__CAG-95;s__
MGYG000000325_01872	683	dCache_1	39	282	244	1e-08	dCache_1~MCPsignal	d__Bacteria;p__Firmicutes_A;c__Clostridia;o__Lachnospirales;f__Lachnospiraceae;g__CAG-95;s__
MGYG000000337_02002	254	dCache_1	128	247	120	5e-18	dCache_1	d__Bacteria;p__Proteobacteria;c__Gammaproteobacteria;o__Enterobacterales;f__Enterobacteriaceae;g__Morganella;s__Morganella morganii_B
MGYG000000337_02566	644	dCache_1	128	297	170	5.9e-19	dCache_1~HAMP~MCPsignal	d__Bacteria;p__Proteobacteria;c__Gammaproteobacteria;o__Enterobacterales;f__Enterobacteriaceae;g__Morganella;s__Morganella morganii_B
MGYG000000338_00270	771	dCache_1	145	278	134	5.4e-08	dCache_1~GGDEF~EAL	d__Bacteria;p__Proteobacteria;c__Gammaproteobacteria;o__Enterobacterales;f__Succinivibrionaceae;g__Anaerobiospirillum;s__Anaerobiospirillum sp900543125
MGYG000000338_01753	670	dCache_1	59	283	225	4.5e-09	dCache_1~MCPsignal	d__Bacteria;p__Proteobacteria;c__Gammaproteobacteria;o__Enterobacterales;f__Succinivibrionaceae;g__Anaerobiospirillum;s__Anaerobiospirillum sp900543125
MGYG000000338_01754	667	dCache_1	52	280	229	6.6e-10	dCache_1~MCPsignal	d__Bacteria;p__Proteobacteria;c__Gammaproteobacteria;o__Enterobacterales;f__Succinivibrionaceae;g__Anaerobiospirillum;s__Anaerobiospirillum sp900543125
MGYG000000343_00698	658	dCache_1	140	304	165	2.2e-18	dCache_1~HAMP~SpoIIE	d__Bacteria;p__Bacteroidota;c__Bacteroidia;o__Bacteroidales;f__Marinifilaceae;g__Odoribacter;s__Odoribacter sp900548135
MGYG000000345_00183	760	dCache_1	583	743	161	4.7e-11	Pkinase~dCache_1	d__Bacteria;p__Verrucomicrobiota;c__Lentisphaeria;o__Victivallales;f__UBA1829;g__UBA1829;s__UBA1829 sp002338895
MGYG000000345_01265	643	dCache_1	148	286	139	3.1e-06	dCache_1~HAMP~SpoIIE	d__Bacteria;p__Verrucomicrobiota;c__Lentisphaeria;o__Victivallales;f__UBA1829;g__UBA1829;s__UBA1829 sp002338895
MGYG000000345_02224	773	dCache_1	254	410	157	0.02	dCache_1~PAS~PAS_4	d__Bacteria;p__Verrucomicrobiota;c__Lentisphaeria;o__Victivallales;f__UBA1829;g__UBA1829;s__UBA1829 sp002338895
MGYG000000347_00619	583	dCache_1	55	218	164	3.3e-10	dCache_1~HAMP~His_kinase~HATPase_c	d__Bacteria;p__Firmicutes;c__Bacilli;o__ML615J-28;f__CAG-698;g__Tener-01;s__Tener-01 sp001940985
MGYG000000356_02515	644	dCache_1	44	266	223	7.2e-08	dCache_1~GAF_2~GGDEF	d__Bacteria;p__Firmicutes_A;c__Clostridia;o__Lachnospirales;f__Lachnospiraceae;g__VUNI01;s__
MGYG000000356_02626	629	dCache_1	96	274	179	4.5e-08	dCache_1~GGDEF	d__Bacteria;p__Firmicutes_A;c__Clostridia;o__Lachnospirales;f__Lachnospiraceae;g__VUNI01;s__
MGYG000000358_00116	569	dCache_1	42	250	209	3.9e-08	dCache_1~HAMP~HisKA~HATPase_c	d__Bacteria;p__Elusimicrobiota;c__Elusimicrobia;o__Elusimicrobiales;f__Elusimicrobiaceae;g__UBA1436;s__UBA1436 sp002329395
MGYG000000358_00240	631	dCache_1	39	268	230	5.1e-06	dCache_1~HAMP~HisKA~HATPase_c	d__Bacteria;p__Elusimicrobiota;c__Elusimicrobia;o__Elusimicrobiales;f__Elusimicrobiaceae;g__UBA1436;s__UBA1436 sp002329395
MGYG000000358_00299	753	dCache_1	37	268	232	2e-08	dCache_1~GGDEF~EAL	d__Bacteria;p__Elusimicrobiota;c__Elusimicrobia;o__Elusimicrobiales;f__Elusimicrobiaceae;g__UBA1436;s__UBA1436 sp002329395
MGYG000000358_00307	747	dCache_1	53	268	216	2.2e-13	dCache_1~GGDEF~EAL	d__Bacteria;p__Elusimicrobiota;c__Elusimicrobia;o__Elusimicrobiales;f__Elusimicrobiaceae;g__UBA1436;s__UBA1436 sp002329395
MGYG000000359_00450	612	dCache_1	52	282	231	1.5e-24	dCache_1~His_kinase~HATPase_c	d__Bacteria;p__Firmicutes_A;c__Clostridia;o__Lachnospirales;f__Lachnospiraceae;g__UBA7182;s__
MGYG000000360_01897	746	dCache_1	528	731	204	5.1e-12	Pkinase~dCache_1	d__Bacteria;p__Verrucomicrobiota;c__Lentisphaeria;o__Victivallales;f__UBA1829;g__UBA1829;s__UBA1829 sp900548385
MGYG000000360_02784	643	dCache_1	123	286	164	2.3e-09	dCache_1~HAMP~SpoIIE	d__Bacteria;p__Verrucomicrobiota;c__Lentisphaeria;o__Victivallales;f__UBA1829;g__UBA1829;s__UBA1829 sp900548385
MGYG000000360_03476	684	dCache_1	165	340	176	4e-08	dCache_1~PAS_9	d__Bacteria;p__Verrucomicrobiota;c__Lentisphaeria;o__Victivallales;f__UBA1829;g__UBA1829;s__UBA1829 sp900548385
MGYG000000362_00522	683	dCache_1	47	294	248	7.6e-10	dCache_1~HAMP~HAMP_2~MCPsignal	d__Bacteria;p__Firmicutes_A;c__Clostridia;o__Oscillospirales;f__Ruminococcaceae;g__CAG-115;s__CAG-115 sp003531585
MGYG000000362_00806	143	dCache_1	2	118	117	1.1e-06	dCache_1	d__Bacteria;p__Firmicutes_A;c__Clostridia;o__Oscillospirales;f__Ruminococcaceae;g__CAG-115;s__CAG-115 sp003531585
MGYG000000362_01024	679	dCache_1	70	294	225	5.8e-15	dCache_1~MCPsignal	d__Bacteria;p__Firmicutes_A;c__Clostridia;o__Oscillospirales;f__Ruminococcaceae;g__CAG-115;s__CAG-115 sp003531585
MGYG000000362_01148	668	dCache_1	107	271	165	1.9e-17	dCache_1~MCPsignal	d__Bacteria;p__Firmicutes_A;c__Clostridia;o__Oscillospirales;f__Ruminococcaceae;g__CAG-115;s__CAG-115 sp003531585
MGYG000000362_01758	650	dCache_1	36	119	84	1.6e-07	dCache_1~HAMP~PAS_3~GGDEF	d__Bacteria;p__Firmicutes_A;c__Clostridia;o__Oscillospirales;f__Ruminococcaceae;g__CAG-115;s__CAG-115 sp003531585
MGYG000000364_00864	633	dCache_1	37	242	206	3e-21	dCache_1~HD~Response_reg	d__Bacteria;p__Firmicutes_A;c__Clostridia;o__Lachnospirales;f__Lachnospiraceae;g__Coprococcus;s__Coprococcus sp900767685
MGYG000000364_01197	635	dCache_1	70	305	236	1.7e-19	dCache_1~His_kinase~HATPase_c	d__Bacteria;p__Firmicutes_A;c__Clostridia;o__Lachnospirales;f__Lachnospiraceae;g__Coprococcus;s__Coprococcus sp900767685
MGYG000000366_01551	577	dCache_1	40	253	214	9.8e-07	dCache_1~HAMP~His_kinase~HATPase_c	d__Bacteria;p__Firmicutes_A;c__Clostridia;o__Oscillospirales;f__CAG-382;g__UMGS882;s__UMGS882 sp900757905
MGYG000000370_00936	596	dCache_1	42	241	200	8.7e-27	dCache_1~HAMP~His_kinase~HATPase_c	d__Bacteria;p__Firmicutes_A;c__Clostridia;o__Oscillospirales;f__Oscillospiraceae;g__CAG-170;s__CAG-170 sp900545925
MGYG000000370_02006	578	dCache_1	52	274	223	3.2e-07	dCache_1~HAMP~His_kinase	d__Bacteria;p__Firmicutes_A;c__Clostridia;o__Oscillospirales;f__Oscillospiraceae;g__CAG-170;s__CAG-170 sp900545925
MGYG000000370_02114	570	dCache_1	43	230	188	7.5e-07	dCache_1~HAMP~His_kinase	d__Bacteria;p__Firmicutes_A;c__Clostridia;o__Oscillospirales;f__Oscillospiraceae;g__CAG-170;s__CAG-170 sp900545925
MGYG000000378_00470	604	dCache_1	52	288	237	1.4e-20	dCache_1~HAMP~His_kinase~HATPase_c	d__Bacteria;p__Firmicutes_A;c__Clostridia;o__Lachnospirales;f__Lachnospiraceae;g__;s__
MGYG000000378_01262	625	dCache_1	45	271	227	1.8e-11	dCache_1~GGDEF	d__Bacteria;p__Firmicutes_A;c__Clostridia;o__Lachnospirales;f__Lachnospiraceae;g__;s__
MGYG000000389_00152	566	dCache_1	54	294	241	1.5e-20	dCache_1~HAMP~GGDEF	d__Bacteria;p__Firmicutes_A;c__Clostridia;o__Lachnospirales;f__Lachnospiraceae;g__Roseburia;s__Roseburia sp900550935
MGYG000000389_00191	555	dCache_1	38	278	241	1.7e-11	dCache_1~HAMP~GGDEF	d__Bacteria;p__Firmicutes_A;c__Clostridia;o__Lachnospirales;f__Lachnospiraceae;g__Roseburia;s__Roseburia sp900550935
MGYG000000389_01341	696	dCache_1	160	289	130	4.8e-13	dCache_1~MCPsignal	d__Bacteria;p__Firmicutes_A;c__Clostridia;o__Lachnospirales;f__Lachnospiraceae;g__Roseburia;s__Roseburia sp900550935
MGYG000000389_01925	618	dCache_1	59	291	233	1.3e-24	dCache_1~His_kinase~HATPase_c	d__Bacteria;p__Firmicutes_A;c__Clostridia;o__Lachnospirales;f__Lachnospiraceae;g__Roseburia;s__Roseburia sp900550935
MGYG000000389_02450	708	dCache_1	46	310	265	3.1e-17	dCache_1~HAMP~MCPsignal	d__Bacteria;p__Firmicutes_A;c__Clostridia;o__Lachnospirales;f__Lachnospiraceae;g__Roseburia;s__Roseburia sp900550935
MGYG000000398_00660	696	dCache_1	149	294	146	2.6e-16	dCache_1~MCPsignal	d__Bacteria;p__Firmicutes_A;c__Clostridia;o__Lachnospirales;f__Lachnospiraceae;g__TF01-11;s__
MGYG000000398_01482	715	dCache_1	60	324	265	1.4e-10	dCache_1~HAMP~MCPsignal	d__Bacteria;p__Firmicutes_A;c__Clostridia;o__Lachnospirales;f__Lachnospiraceae;g__TF01-11;s__
MGYG000000398_01493	543	dCache_1	53	289	237	6e-07	dCache_1~HAMP~GGDEF	d__Bacteria;p__Firmicutes_A;c__Clostridia;o__Lachnospirales;f__Lachnospiraceae;g__TF01-11;s__
MGYG000000398_02555	663	dCache_1	54	226	173	1.9e-21	dCache_1~MCPsignal	d__Bacteria;p__Firmicutes_A;c__Clostridia;o__Lachnospirales;f__Lachnospiraceae;g__TF01-11;s__
MGYG000000404_00227	656	dCache_1	49	265	217	8e-19	dCache_1~MCPsignal	d__Bacteria;p__Firmicutes_A;c__Clostridia;o__Lachnospirales;f__Lachnospiraceae;g__UBA11774;s__UBA11774 sp003507655
MGYG000000404_00811	670	dCache_1	37	275	239	1.7e-19	dCache_1~HAMP~MCPsignal	d__Bacteria;p__Firmicutes_A;c__Clostridia;o__Lachnospirales;f__Lachnospiraceae;g__UBA11774;s__UBA11774 sp003507655
MGYG000000404_01993	439	dCache_1	44	276	233	2.8e-20	dCache_1	d__Bacteria;p__Firmicutes_A;c__Clostridia;o__Lachnospirales;f__Lachnospiraceae;g__UBA11774;s__UBA11774 sp003507655
MGYG000000412_02010	667	dCache_1	159	280	122	2.9e-09	dCache_1~MCPsignal	d__Bacteria;p__Proteobacteria;c__Gammaproteobacteria;o__Enterobacterales;f__Succinivibrionaceae;g__Succinivibrio;s__Succinivibrio sp000431835
MGYG000000416_00814	584	dCache_1	45	232	188	2.2e-12	dCache_1~His_kinase~HATPase_c	d__Bacteria;p__Firmicutes_A;c__Clostridia;o__Oscillospirales;f__CAG-272;g__UMGS1865;s__UMGS1865 sp900555785
MGYG000000417_00020	596	dCache_1	41	236	196	7.4e-09	dCache_1~His_kinase	d__Bacteria;p__Firmicutes_A;c__Clostridia;o__Lachnospirales;f__Lachnospiraceae;g__Acetatifactor;s__Acetatifactor sp900755865
MGYG000000417_01014	596	dCache_1	43	279	237	9.9e-07	dCache_1~His_kinase~HATPase_c	d__Bacteria;p__Firmicutes_A;c__Clostridia;o__Lachnospirales;f__Lachnospiraceae;g__Acetatifactor;s__Acetatifactor sp900755865
MGYG000000424_00567	684	dCache_1	63	279	217	1.4e-17	dCache_1~GGDEF	d__Bacteria;p__Firmicutes_A;c__Clostridia;o__Oscillospirales;f__Ruminococcaceae;g__CAG-353;s__CAG-353 sp900768995
MGYG000000424_00728	659	dCache_1	98	270	173	3.1e-19	dCache_1~MCPsignal	d__Bacteria;p__Firmicutes_A;c__Clostridia;o__Oscillospirales;f__Ruminococcaceae;g__CAG-353;s__CAG-353 sp900768995
MGYG000000424_00793	605	dCache_1	41	198	158	8.3e-11	dCache_1~HAMP~His_kinase~HATPase_c	d__Bacteria;p__Firmicutes_A;c__Clostridia;o__Oscillospirales;f__Ruminococcaceae;g__CAG-353;s__CAG-353 sp900768995
MGYG000000424_01437	666	dCache_1	43	282	240	7.2e-24	dCache_1~MCPsignal	d__Bacteria;p__Firmicutes_A;c__Clostridia;o__Oscillospirales;f__Ruminococcaceae;g__CAG-353;s__CAG-353 sp900768995
MGYG000000424_01469	827	dCache_1	52	277	226	4.4e-12	dCache_1~GGDEF~EAL	d__Bacteria;p__Firmicutes_A;c__Clostridia;o__Oscillospirales;f__Ruminococcaceae;g__CAG-353;s__CAG-353 sp900768995
MGYG000000424_02268	682	dCache_1	84	279	196	2.8e-11	dCache_1~HAMP~PAS_3~GGDEF	d__Bacteria;p__Firmicutes_A;c__Clostridia;o__Oscillospirales;f__Ruminococcaceae;g__CAG-353;s__CAG-353 sp900768995
MGYG000000427_01536	545	dCache_1	19	229	211	3.4e-08	dCache_1~His_kinase~HATPase_c	d__Bacteria;p__Firmicutes;c__Bacilli;o__RFN20;f__CAG-449;g__CAG-449;s__CAG-449 sp000432895
MGYG000000429_00081	574	dCache_1	53	266	214	2.7e-09	dCache_1~His_kinase~HATPase_c	d__Bacteria;p__Firmicutes_A;c__Clostridia_A;o__Christensenellales;f__Borkfalkiaceae;g__UBA7597;s__UBA7597 sp900542935
MGYG000000431_00542	1078	dCache_1	349	593	245	2.8e-09	GGDEF~dCache_1~GGDEF~EAL	d__Bacteria;p__Firmicutes;c__Bacilli;o__RFN20;f__CAG-288;g__CAG-288;s__CAG-288 sp000437395
MGYG000000440_00913	582	dCache_1	47	236	190	2.5e-05	dCache_1~His_kinase~HATPase_c	d__Bacteria;p__Firmicutes_A;c__Clostridia;o__Oscillospirales;f__CAG-272;g__UMGS1865;s__
MGYG000000441_01445	654	dCache_1	66	289	224	3.5e-08	dCache_1~MCPsignal	d__Bacteria;p__Verrucomicrobiota;c__Verrucomicrobiae;o__Opitutales;f__CAG-312;g__CAG-312;s__CAG-312 sp900545705
MGYG000000443_00903	575	dCache_1	89	263	175	1e-11	dCache_1~His_kinase~HATPase_c	d__Bacteria;p__Firmicutes_A;c__Clostridia;o__Oscillospirales;f__Acutalibacteraceae;g__Eubacterium_R;s__
MGYG000000453_00103	575	dCache_1	39	263	225	3.2e-13	dCache_1~His_kinase~HATPase_c	d__Bacteria;p__Firmicutes_A;c__Clostridia;o__Oscillospirales;f__Acutalibacteraceae;g__Eubacterium_R;s__Eubacterium_R sp900539775
MGYG000000457_00799	576	dCache_1	40	261	222	2.2e-12	dCache_1~His_kinase~HATPase_c	d__Bacteria;p__Firmicutes_A;c__Clostridia;o__Oscillospirales;f__Acutalibacteraceae;g__UBA737;s__UBA737 sp900549755
MGYG000000457_01642	607	dCache_1	42	286	245	5.2e-14	dCache_1~His_kinase~HATPase_c	d__Bacteria;p__Firmicutes_A;c__Clostridia;o__Oscillospirales;f__Acutalibacteraceae;g__UBA737;s__UBA737 sp900549755
MGYG000000467_00903	663	dCache_1	41	306	266	2.4e-14	dCache_1~SpoIIE	d__Bacteria;p__Verrucomicrobiota;c__Lentisphaeria;o__Victivallales;f__Victivallaceae;g__CAAGED01;s__CAAGED01 sp900768505
MGYG000000470_00615	604	dCache_1	68	257	190	2e-13	dCache_1~MCPsignal	d__Bacteria;p__Spirochaetota;c__Brachyspirae;o__Brachyspirales;f__Brachyspiraceae;g__Brachyspira;s__Brachyspira pilosicoli
MGYG000000470_01315	650	dCache_1	136	293	158	7.9e-15	dCache_1~MCPsignal	d__Bacteria;p__Spirochaetota;c__Brachyspirae;o__Brachyspirales;f__Brachyspiraceae;g__Brachyspira;s__Brachyspira pilosicoli
MGYG000000470_01445	751	dCache_1	45	272	228	1.7e-14	dCache_1~MCPsignal	d__Bacteria;p__Spirochaetota;c__Brachyspirae;o__Brachyspirales;f__Brachyspiraceae;g__Brachyspira;s__Brachyspira pilosicoli
MGYG000000470_01791	653	dCache_1	133	303	171	4e-14	dCache_1~MCPsignal	d__Bacteria;p__Spirochaetota;c__Brachyspirae;o__Brachyspirales;f__Brachyspiraceae;g__Brachyspira;s__Brachyspira pilosicoli
MGYG000000470_01899	562	dCache_1	21	217	197	1.7e-13	dCache_1~MCPsignal	d__Bacteria;p__Spirochaetota;c__Brachyspirae;o__Brachyspirales;f__Brachyspiraceae;g__Brachyspira;s__Brachyspira pilosicoli
MGYG000000470_01946	682	dCache_1	47	274	228	1.8e-08	dCache_1~HAMP~MCPsignal	d__Bacteria;p__Spirochaetota;c__Brachyspirae;o__Brachyspirales;f__Brachyspiraceae;g__Brachyspira;s__Brachyspira pilosicoli
MGYG000000470_01965	611	dCache_1	57	269	213	3.2e-15	dCache_1~MCPsignal	d__Bacteria;p__Spirochaetota;c__Brachyspirae;o__Brachyspirales;f__Brachyspiraceae;g__Brachyspira;s__Brachyspira pilosicoli
MGYG000000470_02242	598	dCache_1	68	257	190	1.4e-10	dCache_1~MCPsignal	d__Bacteria;p__Spirochaetota;c__Brachyspirae;o__Brachyspirales;f__Brachyspiraceae;g__Brachyspira;s__Brachyspira pilosicoli
MGYG000000471_00395	574	dCache_1	45	260	216	7e-17	dCache_1~His_kinase~HATPase_c	d__Bacteria;p__Firmicutes;c__Bacilli;o__RFN20;f__CAG-288;g__UBA7642;s__UBA7642 sp900770925
MGYG000000478_00690	571	dCache_1	37	263	227	1.1e-12	dCache_1~His_kinase	d__Bacteria;p__Firmicutes;c__Bacilli;o__RFN20;f__CAG-826;g__UBA4951;s__UBA4951 sp900540385
MGYG000000479_00003	697	dCache_1	69	270	202	1.7e-24	dCache_1~HAMP~MCPsignal	d__Bacteria;p__Spirochaetota;c__Spirochaetia;o__Treponematales;f__Treponemataceae;g__Treponema_D;s__Treponema_D sp900541995
MGYG000000479_01448	599	dCache_1	50	257	208	1.9e-10	dCache_1~His_kinase~HATPase_c	d__Bacteria;p__Spirochaetota;c__Spirochaetia;o__Treponematales;f__Treponemataceae;g__Treponema_D;s__Treponema_D sp900541995
MGYG000000479_01913	698	dCache_1	42	215	174	3.5e-12	dCache_1~HAMP~MCPsignal	d__Bacteria;p__Spirochaetota;c__Spirochaetia;o__Treponematales;f__Treponemataceae;g__Treponema_D;s__Treponema_D sp900541995
MGYG000000481_00417	580	dCache_1	42	265	224	1.1e-09	dCache_1~His_kinase~HATPase_c	d__Bacteria;p__Firmicutes_A;c__Clostridia;o__Oscillospirales;f__CAG-382;g__UMGS1387;s__
MGYG000000481_01926	745	dCache_1	43	280	238	1.4e-07	dCache_1	d__Bacteria;p__Firmicutes_A;c__Clostridia;o__Oscillospirales;f__CAG-382;g__UMGS1387;s__
MGYG000000483_01178	571	dCache_1	53	260	208	2.1e-12	dCache_1~His_kinase~HATPase_c	d__Bacteria;p__Firmicutes_A;c__Clostridia_A;o__Christensenellales;f__Borkfalkiaceae;g__HGM11416;s__HGM11416 sp900766495
MGYG000000484_00016	716	dCache_1	143	312	170	3.6e-06	dCache_1~HAMP~MCPsignal	d__Bacteria;p__Firmicutes_A;c__Clostridia;o__Lachnospirales;f__Lachnospiraceae;g__Butyrivibrio_A;s__Butyrivibrio_A sp000431815
MGYG000000486_00093	833	dCache_1	129	267	139	3.7e-12	dCache_1~HisKA~HATPase_c~Response_reg	d__Bacteria;p__Firmicutes_C;c__Negativicutes;o__Acidaminococcales;f__Acidaminococcaceae;g__Phascolarctobacterium_A;s__Phascolarctobacterium_A sp900770955
MGYG000000487_01186	650	dCache_1	36	148	113	2.5e-06	dCache_1~HAMP~PAS_3~GGDEF	d__Bacteria;p__Firmicutes_A;c__Clostridia;o__Oscillospirales;f__Ruminococcaceae;g__CAG-115;s__CAG-115 sp900768125
MGYG000000487_01445	684	dCache_1	47	289	243	6.5e-08	dCache_1~HAMP~HAMP_2~MCPsignal	d__Bacteria;p__Firmicutes_A;c__Clostridia;o__Oscillospirales;f__Ruminococcaceae;g__CAG-115;s__CAG-115 sp900768125
MGYG000000487_02277	688	dCache_1	82	303	222	6.3e-12	dCache_1~MCPsignal	d__Bacteria;p__Firmicutes_A;c__Clostridia;o__Oscillospirales;f__Ruminococcaceae;g__CAG-115;s__CAG-115 sp900768125
MGYG000000487_02381	666	dCache_1	104	271	168	1.1e-17	dCache_1~MCPsignal	d__Bacteria;p__Firmicutes_A;c__Clostridia;o__Oscillospirales;f__Ruminococcaceae;g__CAG-115;s__CAG-115 sp900768125
MGYG000000489_00868	601	dCache_1	41	278	238	2.3e-21	dCache_1~His_kinase~HATPase_c	d__Bacteria;p__Firmicutes_A;c__Clostridia;o__Lachnospirales;f__Lachnospiraceae;g__Agathobacter;s__Agathobacter sp900548765
MGYG000000490_01184	578	dCache_1	41	230	190	5.8e-14	dCache_1~His_kinase~HATPase_c	d__Bacteria;p__Firmicutes_A;c__Clostridia;o__Oscillospirales;f__CAG-272;g__UMGS1865;s__UMGS1865 sp900768535
MGYG000000495_01861	640	dCache_1	47	258	212	1.3e-18	dCache_1	d__Bacteria;p__Firmicutes_A;c__Clostridia;o__UMGS1883;f__HGM11501;g__HGM11501;s__HGM11501 sp900766735
MGYG000000500_01769	568	dCache_1	40	207	168	1.5e-06	dCache_1~HAMP~His_kinase	d__Bacteria;p__Firmicutes_A;c__Clostridia;o__Oscillospirales;f__Oscillospiraceae;g__CAG-110;s__CAG-110 sp900547405
MGYG000000501_00672	809	dCache_1	36	214	179	7.1e-07	dCache_1~GGDEF~EAL	d__Bacteria;p__Firmicutes_A;c__Clostridia;o__Lachnospirales;f__Lachnospiraceae;g__CAG-127;s__CAG-127 sp900553925
MGYG000000501_02110	627	dCache_1	61	297	237	1.4e-16	dCache_1~His_kinase~HATPase_c	d__Bacteria;p__Firmicutes_A;c__Clostridia;o__Lachnospirales;f__Lachnospiraceae;g__CAG-127;s__CAG-127 sp900553925
MGYG000000502_00336	616	dCache_1	71	252	182	1.7e-14	dCache_1~MCPsignal	d__Bacteria;p__Spirochaetota;c__Brachyspirae;o__Brachyspirales;f__Brachyspiraceae;g__Brachyspira;s__Brachyspira aalborgi
MGYG000000502_01361	604	dCache_1	44	231	188	9.4e-11	dCache_1~MCPsignal	d__Bacteria;p__Spirochaetota;c__Brachyspirae;o__Brachyspirales;f__Brachyspiraceae;g__Brachyspira;s__Brachyspira aalborgi
MGYG000000502_01482	724	dCache_1	46	278	233	6.5e-15	dCache_1~MCPsignal	d__Bacteria;p__Spirochaetota;c__Brachyspirae;o__Brachyspirales;f__Brachyspiraceae;g__Brachyspira;s__Brachyspira aalborgi
MGYG000000504_00619	741	dCache_1	156	291	136	7.7e-07	dCache_1~HAMP~MCPsignal	d__Bacteria;p__Verrucomicrobiota;c__Verrucomicrobiae;o__Opitutales;f__CAG-312;g__CAG-312;s__CAG-312 sp000438015
MGYG000000509_00311	627	dCache_1	39	268	230	4.9e-07	dCache_1~HAMP~HisKA~HATPase_c	d__Bacteria;p__Elusimicrobiota;c__Elusimicrobia;o__Elusimicrobiales;f__Elusimicrobiaceae;g__CADBRU01;s__CADBRU01 sp900762815
MGYG000000509_00550	748	dCache_1	55	270	216	1.3e-06	dCache_1~GGDEF~EAL	d__Bacteria;p__Elusimicrobiota;c__Elusimicrobia;o__Elusimicrobiales;f__Elusimicrobiaceae;g__CADBRU01;s__CADBRU01 sp900762815
MGYG000000509_00829	740	dCache_1	114	270	157	1.9e-07	dCache_1~GGDEF~EAL	d__Bacteria;p__Elusimicrobiota;c__Elusimicrobia;o__Elusimicrobiales;f__Elusimicrobiaceae;g__CADBRU01;s__CADBRU01 sp900762815
MGYG000000510_00846	732	dCache_1	40	283	244	5.3e-12	dCache_1~HAMP~PAS_3~GGDEF	d__Bacteria;p__Firmicutes_A;c__Clostridia;o__Oscillospirales;f__Ruminococcaceae;g__UMGS363;s__UMGS363 sp900541495
MGYG000000510_01260	595	dCache_1	48	253	206	2.6e-06	dCache_1~His_kinase~HATPase_c	d__Bacteria;p__Firmicutes_A;c__Clostridia;o__Oscillospirales;f__Ruminococcaceae;g__UMGS363;s__UMGS363 sp900541495
MGYG000000510_01316	655	dCache_1	54	271	218	7e-15	dCache_1~MCPsignal	d__Bacteria;p__Firmicutes_A;c__Clostridia;o__Oscillospirales;f__Ruminococcaceae;g__UMGS363;s__UMGS363 sp900541495
MGYG000000510_01886	662	dCache_1	34	271	238	4e-21	dCache_1~MCPsignal	d__Bacteria;p__Firmicutes_A;c__Clostridia;o__Oscillospirales;f__Ruminococcaceae;g__UMGS363;s__UMGS363 sp900541495
MGYG000000510_01948	653	dCache_1	114	265	152	1.1e-15	dCache_1~MCPsignal	d__Bacteria;p__Firmicutes_A;c__Clostridia;o__Oscillospirales;f__Ruminococcaceae;g__UMGS363;s__UMGS363 sp900541495
MGYG000000510_02083	777	dCache_1	114	300	187	6.6e-12	dCache_1~MCPsignal	d__Bacteria;p__Firmicutes_A;c__Clostridia;o__Oscillospirales;f__Ruminococcaceae;g__UMGS363;s__UMGS363 sp900541495
MGYG000000514_00100	669	dCache_1	47	279	233	3.4e-22	dCache_1~MCPsignal	d__Bacteria;p__Firmicutes_A;c__Clostridia;o__Lachnospirales;f__Lachnospiraceae;g__CAG-590;s__CAG-590 sp900769115
MGYG000000514_00655	697	dCache_1	94	289	196	9e-16	dCache_1~MCPsignal	d__Bacteria;p__Firmicutes_A;c__Clostridia;o__Lachnospirales;f__Lachnospiraceae;g__CAG-590;s__CAG-590 sp900769115
MGYG000000514_01411	601	dCache_1	49	278	230	1.5e-20	dCache_1~His_kinase~HATPase_c	d__Bacteria;p__Firmicutes_A;c__Clostridia;o__Lachnospirales;f__Lachnospiraceae;g__CAG-590;s__CAG-590 sp900769115
MGYG000000514_02472	655	dCache_1	76	241	166	4e-17	dCache_1~MCPsignal	d__Bacteria;p__Firmicutes_A;c__Clostridia;o__Lachnospirales;f__Lachnospiraceae;g__CAG-590;s__CAG-590 sp900769115
MGYG000000515_01312	661	dCache_1	128	265	138	5.7e-09	dCache_1~HAMP~MCPsignal	d__Bacteria;p__Firmicutes_A;c__Clostridia;o__Lachnospirales;f__Lachnospiraceae;g__UBA2882;s__UBA2882 sp900549665
MGYG000000515_02092	682	dCache_1	38	277	240	2.7e-09	dCache_1~MCPsignal	d__Bacteria;p__Firmicutes_A;c__Clostridia;o__Lachnospirales;f__Lachnospiraceae;g__UBA2882;s__UBA2882 sp900549665
MGYG000000515_02412	489	dCache_1	59	261	203	6e-07	dCache_1~GGDEF	d__Bacteria;p__Firmicutes_A;c__Clostridia;o__Lachnospirales;f__Lachnospiraceae;g__UBA2882;s__UBA2882 sp900549665
MGYG000000517_00018	782	dCache_1	111	282	172	2.5e-13	dCache_1~HAMP~MCPsignal	d__Bacteria;p__Firmicutes_A;c__Clostridia;o__Oscillospirales;f__Ruminococcaceae;g__UMGS1889;s__UMGS1889 sp900556055
MGYG000000517_00682	854	dCache_1	45	286	242	2.7e-14	dCache_1~GGDEF~EAL	d__Bacteria;p__Firmicutes_A;c__Clostridia;o__Oscillospirales;f__Ruminococcaceae;g__UMGS1889;s__UMGS1889 sp900556055
MGYG000000517_01079	686	dCache_1	40	297	258	4.2e-10	dCache_1~HAMP~HAMP_2~MCPsignal	d__Bacteria;p__Firmicutes_A;c__Clostridia;o__Oscillospirales;f__Ruminococcaceae;g__UMGS1889;s__UMGS1889 sp900556055
MGYG000000517_01294	541	dCache_1	138	237	100	4.4e-10	dCache_1~HAMP~GGDEF	d__Bacteria;p__Firmicutes_A;c__Clostridia;o__Oscillospirales;f__Ruminococcaceae;g__UMGS1889;s__UMGS1889 sp900556055
MGYG000000517_01420	585	dCache_1	39	214	176	6.6e-11	dCache_1~His_kinase~HATPase_c	d__Bacteria;p__Firmicutes_A;c__Clostridia;o__Oscillospirales;f__Ruminococcaceae;g__UMGS1889;s__UMGS1889 sp900556055
MGYG000000517_01819	667	dCache_1	41	282	242	4.4e-18	dCache_1~MCPsignal	d__Bacteria;p__Firmicutes_A;c__Clostridia;o__Oscillospirales;f__Ruminococcaceae;g__UMGS1889;s__UMGS1889 sp900556055
MGYG000000517_01917	816	dCache_1	33	262	230	3.3e-18	dCache_1~MCPsignal	d__Bacteria;p__Firmicutes_A;c__Clostridia;o__Oscillospirales;f__Ruminococcaceae;g__UMGS1889;s__UMGS1889 sp900556055
MGYG000000517_02006	692	dCache_1	87	267	181	2.8e-17	dCache_1~MCPsignal	d__Bacteria;p__Firmicutes_A;c__Clostridia;o__Oscillospirales;f__Ruminococcaceae;g__UMGS1889;s__UMGS1889 sp900556055
MGYG000000517_02078	652	dCache_1	45	267	223	6.5e-06	dCache_1~PAS_3~GGDEF	d__Bacteria;p__Firmicutes_A;c__Clostridia;o__Oscillospirales;f__Ruminococcaceae;g__UMGS1889;s__UMGS1889 sp900556055
MGYG000000518_00836	578	dCache_1	41	262	222	1.1e-11	dCache_1~His_kinase~HATPase_c	d__Bacteria;p__Firmicutes_A;c__Clostridia;o__Oscillospirales;f__Acutalibacteraceae;g__UBA737;s__UBA737 sp900547095
MGYG000000519_00002	569	dCache_1	43	250	208	2.1e-07	dCache_1~HisKA~HATPase_c	d__Bacteria;p__Elusimicrobiota;c__Elusimicrobia;o__Elusimicrobiales;f__Elusimicrobiaceae;g__UBA1436;s__UBA1436 sp900541355
MGYG000000519_00801	731	dCache_1	43	268	226	7.2e-13	dCache_1~GGDEF~EAL	d__Bacteria;p__Elusimicrobiota;c__Elusimicrobia;o__Elusimicrobiales;f__Elusimicrobiaceae;g__UBA1436;s__UBA1436 sp900541355
MGYG000000519_00818	724	dCache_1	29	253	225	1.6e-13	dCache_1~GGDEF~EAL	d__Bacteria;p__Elusimicrobiota;c__Elusimicrobia;o__Elusimicrobiales;f__Elusimicrobiaceae;g__UBA1436;s__UBA1436 sp900541355
MGYG000000532_00170	616	dCache_1	69	266	198	2.6e-06	dCache_1~His_kinase~HATPase_c	d__Bacteria;p__Firmicutes_A;c__Clostridia;o__Lachnospirales;f__Lachnospiraceae;g__CAG-510;s__CAG-510 sp000434615
MGYG000000532_02123	496	dCache_1	39	271	233	6.5e-10	dCache_1~GGDEF	d__Bacteria;p__Firmicutes_A;c__Clostridia;o__Lachnospirales;f__Lachnospiraceae;g__CAG-510;s__CAG-510 sp000434615
MGYG000000532_02506	657	dCache_1	82	266	185	1.6e-11	dCache_1~MCPsignal	d__Bacteria;p__Firmicutes_A;c__Clostridia;o__Lachnospirales;f__Lachnospiraceae;g__CAG-510;s__CAG-510 sp000434615
MGYG000000533_00859	834	dCache_1	128	268	141	2.8e-11	dCache_1~HisKA~HATPase_c~Response_reg	d__Bacteria;p__Firmicutes_C;c__Negativicutes;o__Acidaminococcales;f__Acidaminococcaceae;g__Phascolarctobacterium_A;s__Phascolarctobacterium_A sp900551335
MGYG000000536_01722	506	dCache_1	139	270	132	7.5e-10	dCache_1~GGDEF	d__Bacteria;p__Fusobacteriota;c__Fusobacteriia;o__Fusobacteriales;f__Fusobacteriaceae;g__Cetobacterium_A;s__Cetobacterium_A sp900766645
MGYG000000537_00714	754	dCache_1	51	276	226	8.1e-09	dCache_1~GGDEF~EAL	d__Bacteria;p__Firmicutes_A;c__Clostridia;o__Oscillospirales;f__Ruminococcaceae;g__UMGS1826;s__UMGS1826 sp900555435
MGYG000000538_00811	642	dCache_1	124	285	162	1.6e-08	dCache_1~HAMP~SpoIIE	d__Bacteria;p__Verrucomicrobiota;c__Lentisphaeria;o__Victivallales;f__UBA1829;g__UBA1829;s__UBA1829 sp900549045
MGYG000000538_01173	759	dCache_1	571	730	160	1.1e-05	Pkinase~dCache_1	d__Bacteria;p__Verrucomicrobiota;c__Lentisphaeria;o__Victivallales;f__UBA1829;g__UBA1829;s__UBA1829 sp900549045
MGYG000000539_00528	726	dCache_1	62	250	189	1.4e-20	dCache_1~His_kinase~HATPase_c	d__Bacteria;p__Firmicutes_A;c__Clostridia;o__Lachnospirales;f__Lachnospiraceae;g__Oribacterium;s__Oribacterium sp004554245
MGYG000000539_00980	591	dCache_1	37	283	247	5.5e-08	dCache_1~His_kinase	d__Bacteria;p__Firmicutes_A;c__Clostridia;o__Lachnospirales;f__Lachnospiraceae;g__Oribacterium;s__Oribacterium sp004554245
MGYG000000543_00763	601	dCache_1	43	259	217	3e-16	dCache_1~His_kinase~HATPase_c	d__Bacteria;p__Firmicutes_A;c__Clostridia;o__Lachnospirales;f__Lachnospiraceae;g__Agathobacter;s__Agathobacter sp900552085
MGYG000000543_01993	491	dCache_1	52	279	228	1e-20	dCache_1~GGDEF	d__Bacteria;p__Firmicutes_A;c__Clostridia;o__Lachnospirales;f__Lachnospiraceae;g__Agathobacter;s__Agathobacter sp900552085
MGYG000000543_02753	696	dCache_1	38	294	257	9.9e-11	dCache_1~MCPsignal	d__Bacteria;p__Firmicutes_A;c__Clostridia;o__Lachnospirales;f__Lachnospiraceae;g__Agathobacter;s__Agathobacter sp900552085
MGYG000000546_00728	697	dCache_1	161	290	130	1.3e-14	dCache_1~MCPsignal	d__Bacteria;p__Firmicutes_A;c__Clostridia;o__Lachnospirales;f__Lachnospiraceae;g__Roseburia;s__Roseburia sp003483745
MGYG000000546_01182	715	dCache_1	221	317	97	4.3e-07	dCache_1~MCPsignal	d__Bacteria;p__Firmicutes_A;c__Clostridia;o__Lachnospirales;f__Lachnospiraceae;g__Roseburia;s__Roseburia sp003483745
MGYG000000546_01402	515	dCache_1	106	247	142	3.5e-13	dCache_1~HAMP~GGDEF	d__Bacteria;p__Firmicutes_A;c__Clostridia;o__Lachnospirales;f__Lachnospiraceae;g__Roseburia;s__Roseburia sp003483745
MGYG000000546_01863	613	dCache_1	63	293	231	1.2e-24	dCache_1~His_kinase~HATPase_c	d__Bacteria;p__Firmicutes_A;c__Clostridia;o__Lachnospirales;f__Lachnospiraceae;g__Roseburia;s__Roseburia sp003483745
MGYG000000550_02396	743	dCache_1	39	246	208	1.1e-13	dCache_1~HisKA~HATPase_c~Response_reg	d__Bacteria;p__Firmicutes_A;c__Clostridia;o__Oscillospirales;f__Oscillospiraceae;g__Lawsonibacter;s__Lawsonibacter sp900545895
MGYG000000554_00068	301	dCache_1	43	147	105	3.8e-07	dCache_1	d__Bacteria;p__Campylobacterota;c__Campylobacteria;o__Campylobacterales;f__Campylobacteraceae;g__Campylobacter;s__Campylobacter fetus
MGYG000000554_00326	209	dCache_1	56	197	142	3.1e-07	dCache_1	d__Bacteria;p__Campylobacterota;c__Campylobacteria;o__Campylobacterales;f__Campylobacteraceae;g__Campylobacter;s__Campylobacter fetus
MGYG000000554_01308	81	dCache_1	15	78	64	1.7e-08	dCache_1	d__Bacteria;p__Campylobacterota;c__Campylobacteria;o__Campylobacterales;f__Campylobacteraceae;g__Campylobacter;s__Campylobacter fetus
MGYG000000561_00436	657	dCache_1	48	272	225	1.4e-19	dCache_1~MCPsignal	d__Bacteria;p__Firmicutes_A;c__Clostridia;o__Oscillospirales;f__Ruminococcaceae;g__CAG-115;s__CAG-115 sp003507295
MGYG000000562_01223	660	dCache_1	39	265	227	6.8e-08	dCache_1~HAMP~MCPsignal	d__Bacteria;p__Firmicutes_A;c__Clostridia;o__Lachnospirales;f__Lachnospiraceae;g__Lachnospira;s__Lachnospira sp000437735
MGYG000000562_01400	550	dCache_1	40	283	244	9.4e-10	dCache_1~GGDEF	d__Bacteria;p__Firmicutes_A;c__Clostridia;o__Lachnospirales;f__Lachnospiraceae;g__Lachnospira;s__Lachnospira sp000437735
MGYG000000562_01453	837	dCache_1	192	440	249	3.8e-11	dCache_1~MCPsignal	d__Bacteria;p__Firmicutes_A;c__Clostridia;o__Lachnospirales;f__Lachnospiraceae;g__Lachnospira;s__Lachnospira sp000437735
MGYG000000562_01622	677	dCache_1	39	278	240	1.1e-10	dCache_1~MCPsignal	d__Bacteria;p__Firmicutes_A;c__Clostridia;o__Lachnospirales;f__Lachnospiraceae;g__Lachnospira;s__Lachnospira sp000437735
MGYG000000562_01644	689	dCache_1	49	293	245	1e-15	dCache_1~HAMP~MCPsignal	d__Bacteria;p__Firmicutes_A;c__Clostridia;o__Lachnospirales;f__Lachnospiraceae;g__Lachnospira;s__Lachnospira sp000437735
MGYG000000573_00810	571	dCache_1	58	256	199	1.5e-12	dCache_1~His_kinase~HATPase_c	d__Bacteria;p__Firmicutes_A;c__Clostridia;o__Oscillospirales;f__Ruminococcaceae;g__Gemmiger;s__Gemmiger variabilis_A
MGYG000000573_00986	556	dCache_1	32	211	180	1.2e-11	dCache_1~HAMP~His_kinase	d__Bacteria;p__Firmicutes_A;c__Clostridia;o__Oscillospirales;f__Ruminococcaceae;g__Gemmiger;s__Gemmiger variabilis_A
MGYG000000575_01232	717	dCache_1	166	340	175	8e-16	dCache_1~HAMP~SpoIIE	d__Bacteria;p__Verrucomicrobiota;c__Lentisphaeria;o__Victivallales;f__UBA1829;g__UBA11452;s__UBA11452 sp003526375
MGYG000000575_02465	777	dCache_1	568	758	191	1.7e-17	Pkinase~dCache_1	d__Bacteria;p__Verrucomicrobiota;c__Lentisphaeria;o__Victivallales;f__UBA1829;g__UBA11452;s__UBA11452 sp003526375
MGYG000000575_03673	623	dCache_1	478	608	131	1.5e-06	Pkinase~dCache_1	d__Bacteria;p__Verrucomicrobiota;c__Lentisphaeria;o__Victivallales;f__UBA1829;g__UBA11452;s__UBA11452 sp003526375
MGYG000000575_03744	760	dCache_1	562	740	179	2.1e-11	Pkinase~dCache_1	d__Bacteria;p__Verrucomicrobiota;c__Lentisphaeria;o__Victivallales;f__UBA1829;g__UBA11452;s__UBA11452 sp003526375
MGYG000000579_00218	1027	dCache_1	415	523	109	0.00042	dCache_1~MS_channel	d__Bacteria;p__Actinobacteriota;c__Coriobacteriia;o__Coriobacteriales;f__Coriobacteriaceae;g__Collinsella;s__
MGYG000000583_00397	677	dCache_1	38	278	241	1.2e-10	dCache_1~MCPsignal	d__Bacteria;p__Firmicutes_A;c__Clostridia;o__Lachnospirales;f__Lachnospiraceae;g__Acetatifactor;s__Acetatifactor sp900766575
MGYG000000583_01056	578	dCache_1	17	247	231	5.7e-07	dCache_1~HAMP~His_kinase~HATPase_c	d__Bacteria;p__Firmicutes_A;c__Clostridia;o__Lachnospirales;f__Lachnospiraceae;g__Acetatifactor;s__Acetatifactor sp900766575
MGYG000000583_01526	674	dCache_1	43	284	242	5e-23	dCache_1~MCPsignal	d__Bacteria;p__Firmicutes_A;c__Clostridia;o__Lachnospirales;f__Lachnospiraceae;g__Acetatifactor;s__Acetatifactor sp900766575
MGYG000000583_01690	572	dCache_1	38	258	221	1.6e-16	dCache_1~His_kinase~HATPase_c	d__Bacteria;p__Firmicutes_A;c__Clostridia;o__Lachnospirales;f__Lachnospiraceae;g__Acetatifactor;s__Acetatifactor sp900766575
MGYG000000583_01846	744	dCache_1	31	211	181	2e-11	dCache_1~GGDEF~EAL	d__Bacteria;p__Firmicutes_A;c__Clostridia;o__Lachnospirales;f__Lachnospiraceae;g__Acetatifactor;s__Acetatifactor sp900766575
MGYG000000583_01851	497	dCache_1	38	272	235	1.1e-12	dCache_1~GGDEF	d__Bacteria;p__Firmicutes_A;c__Clostridia;o__Lachnospirales;f__Lachnospiraceae;g__Acetatifactor;s__Acetatifactor sp900766575
MGYG000000583_02129	616	dCache_1	41	265	225	5.8e-09	dCache_1~HAMP~His_kinase~HATPase_c	d__Bacteria;p__Firmicutes_A;c__Clostridia;o__Lachnospirales;f__Lachnospiraceae;g__Acetatifactor;s__Acetatifactor sp900766575
MGYG000000591_00452	833	dCache_1	129	267	139	3.5e-10	dCache_1~HisKA~HATPase_c~Response_reg	d__Bacteria;p__Firmicutes_C;c__Negativicutes;o__Acidaminococcales;f__Acidaminococcaceae;g__Phascolarctobacterium_A;s__Phascolarctobacterium_A succinatutens_A
MGYG000000595_00192	1061	dCache_1	366	597	232	1.2e-06	dCache_1~MS_channel	d__Bacteria;p__Actinobacteriota;c__Coriobacteriia;o__Coriobacteriales;f__Eggerthellaceae;g__UMGS1293;s__UMGS1293 sp900754495
MGYG000000595_00789	842	dCache_1	103	268	166	4.3e-15	dCache_1~HisKA~HATPase_c~Response_reg	d__Bacteria;p__Actinobacteriota;c__Coriobacteriia;o__Coriobacteriales;f__Eggerthellaceae;g__UMGS1293;s__UMGS1293 sp900754495
MGYG000000600_01025	642	dCache_1	168	288	121	2.9e-06	dCache_1~GGDEF	d__Bacteria;p__Firmicutes_A;c__Clostridia;o__Lachnospirales;f__Lachnospiraceae;g__CAG-791;s__CAG-791 sp000431495
MGYG000000600_01118	595	dCache_1	31	265	235	3e-23	dCache_1~His_kinase~HATPase_c	d__Bacteria;p__Firmicutes_A;c__Clostridia;o__Lachnospirales;f__Lachnospiraceae;g__CAG-791;s__CAG-791 sp000431495
MGYG000000600_02101	855	dCache_1	38	260	223	3.2e-07	dCache_1~PAS_3~HisKA~HATPase_c~Response_reg	d__Bacteria;p__Firmicutes_A;c__Clostridia;o__Lachnospirales;f__Lachnospiraceae;g__CAG-791;s__CAG-791 sp000431495
MGYG000000604_00085	642	dCache_1	119	285	167	3.2e-10	dCache_1~HAMP~SpoIIE	d__Bacteria;p__Verrucomicrobiota;c__Lentisphaeria;o__Victivallales;f__UBA1829;g__UBA1829;s__UBA1829 sp900549415
MGYG000000604_01318	759	dCache_1	571	730	160	9e-06	Pkinase~dCache_1	d__Bacteria;p__Verrucomicrobiota;c__Lentisphaeria;o__Victivallales;f__UBA1829;g__UBA1829;s__UBA1829 sp900549415
MGYG000000605_00764	584	dCache_1	59	273	215	4.3e-06	dCache_1~HAMP~His_kinase~HATPase_c	d__Bacteria;p__Firmicutes_A;c__Clostridia;o__Oscillospirales;f__Ruminococcaceae;g__Ruminococcus_C;s__
MGYG000000616_00585	983	dCache_1	38	267	230	1.6e-14	dCache_1~HisKA~HATPase_c~Response_reg~Response_reg	d__Bacteria;p__Actinobacteriota;c__Coriobacteriia;o__Coriobacteriales;f__Eggerthellaceae;g__CAG-1427;s__
MGYG000000621_00048	591	dCache_1	17	209	193	2.6e-07	dCache_1~HAMP~His_kinase~HATPase_c	d__Bacteria;p__Firmicutes_A;c__Clostridia;o__Lachnospirales;f__Lachnospiraceae;g__Acetatifactor;s__
MGYG000000621_01061	737	dCache_1	91	339	249	6.5e-07	dCache_1~MCPsignal	d__Bacteria;p__Firmicutes_A;c__Clostridia;o__Lachnospirales;f__Lachnospiraceae;g__Acetatifactor;s__
MGYG000000621_01077	672	dCache_1	103	282	180	3.2e-18	dCache_1~MCPsignal	d__Bacteria;p__Firmicutes_A;c__Clostridia;o__Lachnospirales;f__Lachnospiraceae;g__Acetatifactor;s__
MGYG000000621_01462	744	dCache_1	38	273	236	1.2e-12	dCache_1~GGDEF~EAL	d__Bacteria;p__Firmicutes_A;c__Clostridia;o__Lachnospirales;f__Lachnospiraceae;g__Acetatifactor;s__
MGYG000000621_01467	497	dCache_1	108	272	165	3.6e-11	dCache_1~GGDEF	d__Bacteria;p__Firmicutes_A;c__Clostridia;o__Lachnospirales;f__Lachnospiraceae;g__Acetatifactor;s__
MGYG000000621_01640	572	dCache_1	38	258	221	2.7e-15	dCache_1~His_kinase~HATPase_c	d__Bacteria;p__Firmicutes_A;c__Clostridia;o__Lachnospirales;f__Lachnospiraceae;g__Acetatifactor;s__
MGYG000000623_00272	623	dCache_1	159	289	131	5.4e-09	dCache_1~His_kinase~HATPase_c	d__Bacteria;p__Firmicutes_A;c__Clostridia;o__Lachnospirales;f__Lachnospiraceae;g__Blautia_A;s__Blautia_A sp900763175
MGYG000000623_00415	603	dCache_1	55	290	236	1.7e-27	dCache_1~HAMP~His_kinase~HATPase_c	d__Bacteria;p__Firmicutes_A;c__Clostridia;o__Lachnospirales;f__Lachnospiraceae;g__Blautia_A;s__Blautia_A sp900763175
MGYG000000623_00659	583	dCache_1	48	228	181	1.5e-09	dCache_1~HAMP~His_kinase~HATPase_c	d__Bacteria;p__Firmicutes_A;c__Clostridia;o__Lachnospirales;f__Lachnospiraceae;g__Blautia_A;s__Blautia_A sp900763175
MGYG000000623_00733	493	dCache_1	36	276	241	4.5e-15	dCache_1~GGDEF	d__Bacteria;p__Firmicutes_A;c__Clostridia;o__Lachnospirales;f__Lachnospiraceae;g__Blautia_A;s__Blautia_A sp900763175
MGYG000000623_01327	599	dCache_1	44	277	234	6.8e-10	dCache_1~HAMP~His_kinase~HATPase_c	d__Bacteria;p__Firmicutes_A;c__Clostridia;o__Lachnospirales;f__Lachnospiraceae;g__Blautia_A;s__Blautia_A sp900763175
MGYG000000623_01781	580	dCache_1	53	274	222	6.6e-06	dCache_1~HAMP~His_kinase~HATPase_c	d__Bacteria;p__Firmicutes_A;c__Clostridia;o__Lachnospirales;f__Lachnospiraceae;g__Blautia_A;s__Blautia_A sp900763175
MGYG000000623_01983	616	dCache_1	54	284	231	4.3e-23	dCache_1~His_kinase~HATPase_c	d__Bacteria;p__Firmicutes_A;c__Clostridia;o__Lachnospirales;f__Lachnospiraceae;g__Blautia_A;s__Blautia_A sp900763175
MGYG000000626_00657	712	dCache_1	56	342	287	3.8e-22	dCache_1~SpoIIE	d__Bacteria;p__Firmicutes_A;c__Clostridia;o__Lachnospirales;f__Lachnospiraceae;g__Eubacterium_J;s__
MGYG000000626_00945	679	dCache_1	58	291	234	2.7e-23	dCache_1~MCPsignal	d__Bacteria;p__Firmicutes_A;c__Clostridia;o__Lachnospirales;f__Lachnospiraceae;g__Eubacterium_J;s__
MGYG000000626_01207	662	dCache_1	35	262	228	7.2e-20	dCache_1~MCPsignal	d__Bacteria;p__Firmicutes_A;c__Clostridia;o__Lachnospirales;f__Lachnospiraceae;g__Eubacterium_J;s__
MGYG000000626_01254	668	dCache_1	11	267	257	3.3e-15	dCache_1~MCPsignal	d__Bacteria;p__Firmicutes_A;c__Clostridia;o__Lachnospirales;f__Lachnospiraceae;g__Eubacterium_J;s__
MGYG000000626_01294	487	dCache_1	46	279	234	1.2e-07	dCache_1~GGDEF	d__Bacteria;p__Firmicutes_A;c__Clostridia;o__Lachnospirales;f__Lachnospiraceae;g__Eubacterium_J;s__
MGYG000000626_01967	615	dCache_1	49	285	237	1.2e-18	dCache_1~His_kinase~HATPase_c	d__Bacteria;p__Firmicutes_A;c__Clostridia;o__Lachnospirales;f__Lachnospiraceae;g__Eubacterium_J;s__
MGYG000000627_00137	697	dCache_1	160	295	136	9e-15	dCache_1~MCPsignal	d__Bacteria;p__Firmicutes_A;c__Clostridia;o__Lachnospirales;f__Lachnospiraceae;g__CAG-632;s__
MGYG000000627_01163	747	dCache_1	39	273	235	3.1e-12	dCache_1~GGDEF~EAL	d__Bacteria;p__Firmicutes_A;c__Clostridia;o__Lachnospirales;f__Lachnospiraceae;g__CAG-632;s__
MGYG000000627_01317	895	dCache_1	34	255	222	1.5e-07	dCache_1~HisKA~HATPase_c	d__Bacteria;p__Firmicutes_A;c__Clostridia;o__Lachnospirales;f__Lachnospiraceae;g__CAG-632;s__
MGYG000000627_01377	672	dCache_1	38	283	246	6.3e-23	dCache_1~HAMP_2~MCPsignal	d__Bacteria;p__Firmicutes_A;c__Clostridia;o__Lachnospirales;f__Lachnospiraceae;g__CAG-632;s__
MGYG000000633_00943	676	dCache_1	40	314	275	3.1e-10	dCache_1~HAMP~SpoIIE	d__Bacteria;p__Verrucomicrobiota;c__Lentisphaeria;o__Victivallales;f__Victivallaceae;g__Victivallis;s__Victivallis sp900768515
MGYG000000636_00774	591	dCache_1	42	258	217	2.3e-07	dCache_1~HAMP~His_kinase~HATPase_c	d__Bacteria;p__Firmicutes_A;c__Clostridia;o__Oscillospirales;f__Ruminococcaceae;g__Gemmiger;s__Gemmiger sp004555405
MGYG000000638_01079	692	dCache_1	45	239	195	1.4e-14	dCache_1~HAMP~MCPsignal	d__Bacteria;p__Firmicutes_A;c__Clostridia;o__Lachnospirales;f__Lachnospiraceae;g__Lachnospira;s__Lachnospira sp900547255
MGYG000000638_01213	824	dCache_1	182	427	246	4e-11	dCache_1~MCPsignal	d__Bacteria;p__Firmicutes_A;c__Clostridia;o__Lachnospirales;f__Lachnospiraceae;g__Lachnospira;s__Lachnospira sp900547255
MGYG000000639_01252	695	dCache_1	132	270	139	6.9e-15	dCache_1~MCPsignal	d__Bacteria;p__Spirochaetota;c__Spirochaetia;o__Treponematales;f__Treponemataceae;g__Treponema_D;s__Treponema_D sp900541945
MGYG000000639_01780	696	dCache_1	53	267	215	2.4e-21	dCache_1~HAMP~MCPsignal	d__Bacteria;p__Spirochaetota;c__Spirochaetia;o__Treponematales;f__Treponemataceae;g__Treponema_D;s__Treponema_D sp900541945
MGYG000000646_01368	575	dCache_1	49	262	214	1.2e-10	dCache_1~His_kinase~HATPase_c	d__Bacteria;p__Firmicutes_A;c__Clostridia;o__Oscillospirales;f__Acutalibacteraceae;g__Eubacterium_R;s__Eubacterium_R sp000436835
MGYG000000651_00796	701	dCache_1	32	227	196	9.3e-07	dCache_1	d__Bacteria;p__Firmicutes_A;c__Clostridia;o__Oscillospirales;f__Oscillospiraceae;g__CAG-170;s__CAG-170 sp002404795
MGYG000000655_00609	721	dCache_1	79	192	114	8.3e-06	dCache_1~GGDEF~EAL	d__Bacteria;p__Firmicutes;c__Bacilli;o__Erysipelotrichales;f__Erysipelotrichaceae;g__Holdemanella;s__Holdemanella sp900547815
MGYG000000655_00642	479	dCache_1	52	267	216	3.6e-20	dCache_1~GGDEF	d__Bacteria;p__Firmicutes;c__Bacilli;o__Erysipelotrichales;f__Erysipelotrichaceae;g__Holdemanella;s__Holdemanella sp900547815
MGYG000000664_00572	574	dCache_1	45	265	221	7.3e-11	dCache_1~His_kinase~HATPase_c	d__Bacteria;p__Firmicutes;c__Bacilli;o__RFN20;f__CAG-826;g__UBA733;s__UBA733 sp900550795
MGYG000000666_00760	775	dCache_1	550	713	164	8.8e-08	Pkinase~dCache_1	d__Bacteria;p__Verrucomicrobiota;c__Lentisphaeria;o__Victivallales;f__UBA1829;g__;s__
MGYG000000666_00836	642	dCache_1	40	290	251	8e-11	dCache_1~HAMP~SpoIIE	d__Bacteria;p__Verrucomicrobiota;c__Lentisphaeria;o__Victivallales;f__UBA1829;g__;s__
MGYG000000674_00854	645	dCache_1	45	282	238	8.8e-08	dCache_1~HTH_18	d__Bacteria;p__Firmicutes_A;c__Clostridia;o__UMGS1810;f__UMGS1810;g__;s__
MGYG000000674_01297	574	dCache_1	55	245	191	5e-07	dCache_1~His_kinase~HATPase_c	d__Bacteria;p__Firmicutes_A;c__Clostridia;o__UMGS1810;f__UMGS1810;g__;s__
MGYG000000677_00244	211	dCache_1	30	207	178	7.2e-10	dCache_1	d__Bacteria;p__Spirochaetota;c__Spirochaetia;o__Sphaerochaetales;f__Sphaerochaetaceae;g__UBA5920;s__
MGYG000000677_00275	576	dCache_1	42	223	182	2e-08	dCache_1~His_kinase~HATPase_c	d__Bacteria;p__Spirochaetota;c__Spirochaetia;o__Sphaerochaetales;f__Sphaerochaetaceae;g__UBA5920;s__
MGYG000000685_00145	669	dCache_1	61	278	218	1.6e-21	dCache_1~MCPsignal	d__Bacteria;p__Firmicutes_A;c__Clostridia;o__Lachnospirales;f__Lachnospiraceae;g__CAG-590;s__CAG-590 sp900552885
MGYG000000685_01369	601	dCache_1	48	278	231	1.2e-18	dCache_1~His_kinase~HATPase_c	d__Bacteria;p__Firmicutes_A;c__Clostridia;o__Lachnospirales;f__Lachnospiraceae;g__CAG-590;s__CAG-590 sp900552885
MGYG000000685_01929	697	dCache_1	158	289	132	7e-16	dCache_1~MCPsignal	d__Bacteria;p__Firmicutes_A;c__Clostridia;o__Lachnospirales;f__Lachnospiraceae;g__CAG-590;s__CAG-590 sp900552885
MGYG000000685_02236	655	dCache_1	76	241	166	1.2e-17	dCache_1~MCPsignal	d__Bacteria;p__Firmicutes_A;c__Clostridia;o__Lachnospirales;f__Lachnospiraceae;g__CAG-590;s__CAG-590 sp900552885
MGYG000000686_00586	574	dCache_1	50	263	214	2.4e-10	dCache_1~His_kinase~HATPase_c	d__Bacteria;p__Firmicutes;c__Bacilli;o__RFN20;f__CAG-826;g__UBA733;s__UBA733 sp900767605
MGYG000000690_00912	601	dCache_1	48	278	231	1.8e-18	dCache_1~His_kinase~HATPase_c	d__Bacteria;p__Firmicutes_A;c__Clostridia;o__Lachnospirales;f__Lachnospiraceae;g__CAG-590;s__CAG-590 sp000431135
MGYG000000690_01075	672	dCache_1	47	278	232	2e-22	dCache_1~MCPsignal	d__Bacteria;p__Firmicutes_A;c__Clostridia;o__Lachnospirales;f__Lachnospiraceae;g__CAG-590;s__CAG-590 sp000431135
MGYG000000690_01601	657	dCache_1	76	241	166	1.8e-17	dCache_1~MCPsignal	d__Bacteria;p__Firmicutes_A;c__Clostridia;o__Lachnospirales;f__Lachnospiraceae;g__CAG-590;s__CAG-590 sp000431135
MGYG000000690_01974	697	dCache_1	158	289	132	6.9e-16	dCache_1~MCPsignal	d__Bacteria;p__Firmicutes_A;c__Clostridia;o__Lachnospirales;f__Lachnospiraceae;g__CAG-590;s__CAG-590 sp000431135
MGYG000000704_00702	576	dCache_1	47	263	217	1.7e-12	dCache_1~His_kinase~HATPase_c	d__Bacteria;p__Firmicutes_A;c__Clostridia;o__Oscillospirales;f__Acutalibacteraceae;g__UMGS1279;s__
MGYG000000706_00466	599	dCache_1	44	280	237	4.3e-11	dCache_1~His_kinase	d__Bacteria;p__Firmicutes_A;c__Clostridia;o__Monoglobales;f__Monoglobaceae;g__UMGS1326;s__
MGYG000000706_00869	771	dCache_1	149	263	115	4.6e-10	dCache_1~GGDEF	d__Bacteria;p__Firmicutes_A;c__Clostridia;o__Monoglobales;f__Monoglobaceae;g__UMGS1326;s__
MGYG000000706_01396	584	dCache_1	48	273	226	4.8e-10	dCache_1~His_kinase~HATPase_c	d__Bacteria;p__Firmicutes_A;c__Clostridia;o__Monoglobales;f__Monoglobaceae;g__UMGS1326;s__
MGYG000000706_01903	592	dCache_1	49	260	212	1.4e-10	dCache_1~His_kinase~HATPase_c	d__Bacteria;p__Firmicutes_A;c__Clostridia;o__Monoglobales;f__Monoglobaceae;g__UMGS1326;s__
MGYG000000710_01489	569	dCache_1	38	257	220	5.6e-11	dCache_1~His_kinase~HATPase_c	d__Bacteria;p__Firmicutes_A;c__Clostridia;o__Oscillospirales;f__Oscillospiraceae;g__CAG-110;s__
MGYG000000712_01267	723	dCache_1	45	257	213	2.5e-17	dCache_1~GGDEF	d__Bacteria;p__Fusobacteriota;c__Fusobacteriia;o__Fusobacteriales;f__Fusobacteriaceae;g__Fusobacterium_B;s__Fusobacterium_B sp900541465
MGYG000000712_01293	547	dCache_1	6	201	196	1.6e-11	dCache_1~GGDEF	d__Bacteria;p__Fusobacteriota;c__Fusobacteriia;o__Fusobacteriales;f__Fusobacteriaceae;g__Fusobacterium_B;s__Fusobacterium_B sp900541465
MGYG000000720_02765	681	dCache_1	41	321	281	5.8e-09	dCache_1~HAMP~SpoIIE	d__Bacteria;p__Verrucomicrobiota;c__Lentisphaeria;o__Victivallales;f__Victivallaceae;g__Victivallis;s__
MGYG000000723_00415	578	dCache_1	62	266	205	1.4e-10	dCache_1~His_kinase~HATPase_c	d__Bacteria;p__Firmicutes_A;c__Clostridia;o__Oscillospirales;f__Acutalibacteraceae;g__CAG-177;s__CAG-177 sp003514385
MGYG000000723_00959	552	dCache_1	63	147	85	1.4e-05	dCache_1~PAS~HisKA~HATPase_c	d__Bacteria;p__Firmicutes_A;c__Clostridia;o__Oscillospirales;f__Acutalibacteraceae;g__CAG-177;s__CAG-177 sp003514385
MGYG000000725_00503	621	dCache_1	94	272	179	5.3e-09	dCache_1~GGDEF	d__Bacteria;p__Firmicutes_C;c__Negativicutes;o__Veillonellales;f__Dialisteraceae;g__Dialister;s__Dialister sp000434475
MGYG000000726_01504	575	dCache_1	49	263	215	4.9e-13	dCache_1~His_kinase~HATPase_c	d__Bacteria;p__Firmicutes_A;c__Clostridia;o__Oscillospirales;f__Acutalibacteraceae;g__CAG-180;s__CAG-180 sp004556705
MGYG000000740_00317	742	dCache_1	155	369	215	3.2e-07	dCache_1~MCPsignal	d__Bacteria;p__Verrucomicrobiota;c__Verrucomicrobiae;o__Opitutales;f__CAG-312;g__CAG-312;s__CAG-312 sp001917305
MGYG000000740_00611	654	dCache_1	65	289	225	4.1e-06	dCache_1~MCPsignal	d__Bacteria;p__Verrucomicrobiota;c__Verrucomicrobiae;o__Opitutales;f__CAG-312;g__CAG-312;s__CAG-312 sp001917305
MGYG000000743_01933	569	dCache_1	38	256	219	9e-13	dCache_1~His_kinase~HATPase_c	d__Bacteria;p__Firmicutes_A;c__Clostridia;o__Oscillospirales;f__Oscillospiraceae;g__CAG-110;s__CAG-110 sp000434635
MGYG000000743_02215	566	dCache_1	41	205	165	1.6e-06	dCache_1~HAMP~His_kinase~HATPase_c	d__Bacteria;p__Firmicutes_A;c__Clostridia;o__Oscillospirales;f__Oscillospiraceae;g__CAG-110;s__CAG-110 sp000434635
MGYG000000745_00141	768	dCache_1	54	285	232	9.9e-07	dCache_1~GGDEF_2~HTH_18	d__Bacteria;p__Firmicutes_A;c__Clostridia_A;o__Christensenellales;f__CAG-74;g__;s__
MGYG000000745_01512	580	dCache_1	45	235	191	3.3e-06	dCache_1~His_kinase	d__Bacteria;p__Firmicutes_A;c__Clostridia_A;o__Christensenellales;f__CAG-74;g__;s__
MGYG000000746_00538	587	dCache_1	27	278	252	3.7e-12	dCache_1~HAMP~His_kinase~HATPase_c	d__Bacteria;p__Firmicutes_A;c__Clostridia;o__Oscillospirales;f__Oscillospiraceae;g__UBA1777;s__
MGYG000000747_00063	750	dCache_1	91	292	202	7.2e-06	dCache_1~GGDEF_2~HTH_18	d__Bacteria;p__Firmicutes_A;c__Clostridia_A;o__Christensenellales;f__CAG-74;g__;s__
MGYG000000747_00196	721	dCache_1	44	240	197	1.3e-08	dCache_1~GGDEF_2~HTH_18	d__Bacteria;p__Firmicutes_A;c__Clostridia_A;o__Christensenellales;f__CAG-74;g__;s__
MGYG000000747_00687	444	dCache_1	71	290	220	6.3e-07	dCache_1	d__Bacteria;p__Firmicutes_A;c__Clostridia_A;o__Christensenellales;f__CAG-74;g__;s__
MGYG000000747_00806	606	dCache_1	48	278	231	2.7e-06	dCache_1~HAMP~His_kinase~HATPase_c	d__Bacteria;p__Firmicutes_A;c__Clostridia_A;o__Christensenellales;f__CAG-74;g__;s__
MGYG000000752_00776	576	dCache_1	40	261	222	2.7e-14	dCache_1~His_kinase~HATPase_c	d__Bacteria;p__Firmicutes_A;c__Clostridia;o__Oscillospirales;f__Acutalibacteraceae;g__UBA737;s__
MGYG000000752_01583	607	dCache_1	42	286	245	5.2e-14	dCache_1~HAMP~His_kinase~HATPase_c	d__Bacteria;p__Firmicutes_A;c__Clostridia;o__Oscillospirales;f__Acutalibacteraceae;g__UBA737;s__
MGYG000000755_00398	663	dCache_1	54	276	223	1.3e-09	dCache_1~MCPsignal	d__Bacteria;p__Campylobacterota;c__Campylobacteria;o__Campylobacterales;f__Campylobacteraceae;g__Campylobacter;s__Campylobacter sp013416015
MGYG000000755_01559	297	dCache_1	15	147	133	4.4e-10	dCache_1	d__Bacteria;p__Campylobacterota;c__Campylobacteria;o__Campylobacterales;f__Campylobacteraceae;g__Campylobacter;s__Campylobacter sp013416015
MGYG000000773_00009	612	dCache_1	55	289	235	5.9e-20	dCache_1~His_kinase~HATPase_c	d__Bacteria;p__Firmicutes;c__Bacilli;o__Erysipelotrichales;f__Erysipelotrichaceae;g__Bulleidia;s__Bulleidia sp900539965
MGYG000000774_00837	551	dCache_1	42	230	189	2.6e-07	dCache_1~HAMP~His_kinase~HATPase_c	d__Bacteria;p__Firmicutes_A;c__Clostridia;o__Lachnospirales;f__Lachnospiraceae;g__Enterocloster;s__Enterocloster sp900543885
MGYG000000774_00957	598	dCache_1	48	280	233	4.7e-24	dCache_1~HAMP~His_kinase~HATPase_c	d__Bacteria;p__Firmicutes_A;c__Clostridia;o__Lachnospirales;f__Lachnospiraceae;g__Enterocloster;s__Enterocloster sp900543885
MGYG000000774_01079	614	dCache_1	95	236	142	4.3e-11	dCache_1~His_kinase~HATPase_c	d__Bacteria;p__Firmicutes_A;c__Clostridia;o__Lachnospirales;f__Lachnospiraceae;g__Enterocloster;s__Enterocloster sp900543885
MGYG000000774_01220	587	dCache_1	36	225	190	3.8e-09	dCache_1~HAMP~His_kinase~HATPase_c	d__Bacteria;p__Firmicutes_A;c__Clostridia;o__Lachnospirales;f__Lachnospiraceae;g__Enterocloster;s__Enterocloster sp900543885
MGYG000000774_01249	618	dCache_1	43	243	201	3.1e-11	dCache_1~His_kinase~HATPase_c	d__Bacteria;p__Firmicutes_A;c__Clostridia;o__Lachnospirales;f__Lachnospiraceae;g__Enterocloster;s__Enterocloster sp900543885
MGYG000000774_01574	634	dCache_1	33	273	241	1.1e-08	dCache_1~GGDEF	d__Bacteria;p__Firmicutes_A;c__Clostridia;o__Lachnospirales;f__Lachnospiraceae;g__Enterocloster;s__Enterocloster sp900543885
MGYG000000774_02349	586	dCache_1	48	269	222	1.2e-10	dCache_1~His_kinase~HATPase_c	d__Bacteria;p__Firmicutes_A;c__Clostridia;o__Lachnospirales;f__Lachnospiraceae;g__Enterocloster;s__Enterocloster sp900543885
MGYG000000774_02550	490	dCache_1	46	273	228	1.4e-17	dCache_1~GGDEF	d__Bacteria;p__Firmicutes_A;c__Clostridia;o__Lachnospirales;f__Lachnospiraceae;g__Enterocloster;s__Enterocloster sp900543885
MGYG000000790_00771	552	dCache_1	53	266	214	1.1e-19	dCache_1~His_kinase	d__Bacteria;p__Fusobacteriota;c__Fusobacteriia;o__Fusobacteriales;f__Fusobacteriaceae;g__Fusobacterium;s__Fusobacterium nucleatum_E
MGYG000000796_00747	388	dCache_1	40	263	224	1.2e-09	dCache_1	d__Bacteria;p__Proteobacteria;c__Gammaproteobacteria;o__Burkholderiales;f__Burkholderiaceae;g__Turicimonas;s__Turicimonas muris
MGYG000000796_02049	710	dCache_1	45	269	225	5.8e-10	dCache_1~HisKA~HATPase_c	d__Bacteria;p__Proteobacteria;c__Gammaproteobacteria;o__Burkholderiales;f__Burkholderiaceae;g__Turicimonas;s__Turicimonas muris
MGYG000000805_00099	1027	dCache_1	412	564	153	1.4e-06	dCache_1~MS_channel	d__Bacteria;p__Actinobacteriota;c__Coriobacteriia;o__Coriobacteriales;f__Coriobacteriaceae;g__Collinsella;s__Collinsella sp900546825
MGYG000000806_00527	598	dCache_1	56	286	231	1.4e-20	dCache_1~His_kinase~HATPase_c	d__Bacteria;p__Firmicutes_A;c__Clostridia;o__Lachnospirales;f__Lachnospiraceae;g__Blautia_A;s__Blautia_A sp900541345
MGYG000000806_00882	588	dCache_1	40	244	205	5.8e-07	dCache_1~HAMP~His_kinase~HATPase_c	d__Bacteria;p__Firmicutes_A;c__Clostridia;o__Lachnospirales;f__Lachnospiraceae;g__Blautia_A;s__Blautia_A sp900541345
MGYG000000806_00905	603	dCache_1	49	289	241	1.6e-09	dCache_1~HAMP~His_kinase~HATPase_c	d__Bacteria;p__Firmicutes_A;c__Clostridia;o__Lachnospirales;f__Lachnospiraceae;g__Blautia_A;s__Blautia_A sp900541345
MGYG000000806_01025	595	dCache_1	56	285	230	2.2e-30	dCache_1~HAMP~His_kinase~HATPase_c	d__Bacteria;p__Firmicutes_A;c__Clostridia;o__Lachnospirales;f__Lachnospiraceae;g__Blautia_A;s__Blautia_A sp900541345
MGYG000000806_01130	586	dCache_1	54	263	210	1.7e-10	dCache_1~His_kinase~HATPase_c	d__Bacteria;p__Firmicutes_A;c__Clostridia;o__Lachnospirales;f__Lachnospiraceae;g__Blautia_A;s__Blautia_A sp900541345
MGYG000000806_01188	653	dCache_1	54	309	256	3.7e-12	dCache_1~HAMP~His_kinase~HATPase_c	d__Bacteria;p__Firmicutes_A;c__Clostridia;o__Lachnospirales;f__Lachnospiraceae;g__Blautia_A;s__Blautia_A sp900541345
MGYG000000806_02306	603	dCache_1	41	281	241	5.4e-16	dCache_1~HAMP~His_kinase~HATPase_c	d__Bacteria;p__Firmicutes_A;c__Clostridia;o__Lachnospirales;f__Lachnospiraceae;g__Blautia_A;s__Blautia_A sp900541345
MGYG000000807_00348	834	dCache_1	44	283	240	2e-11	dCache_1~HisKA~HATPase_c~Response_reg	d__Bacteria;p__Firmicutes_A;c__Clostridia;o__Eubacteriales;f__Anaerofustaceae;g__Anaerofustis;s__Anaerofustis sp900549875
MGYG000000807_01472	639	dCache_1	35	281	247	1.7e-17	dCache_1~GGDEF	d__Bacteria;p__Firmicutes_A;c__Clostridia;o__Eubacteriales;f__Anaerofustaceae;g__Anaerofustis;s__Anaerofustis sp900549875
MGYG000000810_01907	711	dCache_1	87	264	178	5.9e-12	dCache_1~HisKA~HATPase_c	d__Bacteria;p__Proteobacteria;c__Gammaproteobacteria;o__Burkholderiales;f__Burkholderiaceae;g__Sutterella;s__Sutterella sp900543805
MGYG000000817_01048	572	dCache_1	88	262	175	3.2e-06	dCache_1~His_kinase~HATPase_c	d__Bacteria;p__Firmicutes;c__Bacilli;o__Erysipelotrichales;f__Erysipelatoclostridiaceae;g__Catenibacterium;s__Catenibacterium sp900540665
MGYG000000820_00616	773	dCache_1	66	297	232	1.2e-09	dCache_1~GGDEF~EAL	d__Bacteria;p__Firmicutes_A;c__Clostridia;o__Monoglobales_A;f__UBA9506;g__UBA9506;s__UBA9506 sp003506415
MGYG000000820_01374	739	dCache_1	37	262	226	1.5e-14	dCache_1~GGDEF~EAL	d__Bacteria;p__Firmicutes_A;c__Clostridia;o__Monoglobales_A;f__UBA9506;g__UBA9506;s__UBA9506 sp003506415
MGYG000000820_01424	586	dCache_1	40	222	183	2.1e-24	dCache_1~HAMP~His_kinase~HATPase_c	d__Bacteria;p__Firmicutes_A;c__Clostridia;o__Monoglobales_A;f__UBA9506;g__UBA9506;s__UBA9506 sp003506415
MGYG000000820_02210	851	dCache_1	78	280	203	5.2e-06	dCache_1~HisKA~HATPase_c~Response_reg~Response_reg	d__Bacteria;p__Firmicutes_A;c__Clostridia;o__Monoglobales_A;f__UBA9506;g__UBA9506;s__UBA9506 sp003506415
MGYG000000839_00821	588	dCache_1	79	281	203	1e-12	dCache_1~His_kinase~HATPase_c	d__Bacteria;p__Firmicutes_A;c__Clostridia;o__Clostridiales;f__Clostridiaceae;g__Clostridium;s__Clostridium sp900540255
MGYG000000859_00917	650	dCache_1	74	313	240	5.6e-10	dCache_1~HAMP~His_kinase~HATPase_c	d__Bacteria;p__Firmicutes_A;c__Clostridia;o__Lachnospirales;f__Lachnospiraceae;g__Faecalimonas;s__Faecalimonas sp900546325
MGYG000000859_01471	674	dCache_1	50	260	211	3.7e-21	dCache_1~HAMP~MCPsignal	d__Bacteria;p__Firmicutes_A;c__Clostridia;o__Lachnospirales;f__Lachnospiraceae;g__Faecalimonas;s__Faecalimonas sp900546325
MGYG000000859_01800	661	dCache_1	46	226	181	1.1e-17	dCache_1~HAMP~HAMP_2~MCPsignal	d__Bacteria;p__Firmicutes_A;c__Clostridia;o__Lachnospirales;f__Lachnospiraceae;g__Faecalimonas;s__Faecalimonas sp900546325
MGYG000000864_00813	749	dCache_1	35	277	243	9e-17	dCache_1~GGDEF~EAL	d__Bacteria;p__Firmicutes_A;c__Clostridia;o__Lachnospirales;f__Lachnospiraceae;g__CAG-632;s__CAG-632 sp900539185
MGYG000000864_01163	811	dCache_1	44	200	157	1.2e-06	dCache_1~GGDEF~EAL	d__Bacteria;p__Firmicutes_A;c__Clostridia;o__Lachnospirales;f__Lachnospiraceae;g__CAG-632;s__CAG-632 sp900539185
MGYG000000864_02201	698	dCache_1	159	295	137	1.4e-12	dCache_1~MCPsignal	d__Bacteria;p__Firmicutes_A;c__Clostridia;o__Lachnospirales;f__Lachnospiraceae;g__CAG-632;s__CAG-632 sp900539185
MGYG000000875_01671	599	dCache_1	38	291	254	2.8e-10	dCache_1~HAMP~His_kinase~HATPase_c	d__Bacteria;p__Firmicutes_A;c__Clostridia_A;o__Christensenellales;f__CAG-138;g__CAG-1024;s__CAG-1024 sp000432015
MGYG000000877_00498	612	dCache_1	51	291	241	3.4e-17	dCache_1~His_kinase~HATPase_c	d__Bacteria;p__Firmicutes_A;c__Clostridia;o__Oscillospirales;f__Oscillospiraceae;g__CAG-83;s__CAG-83 sp900545495
MGYG000000886_01641	657	dCache_1	41	268	228	1.7e-16	dCache_1~MCPsignal	d__Bacteria;p__Firmicutes_A;c__Clostridia;o__Lachnospirales;f__Lachnospiraceae;g__UBA2882;s__UBA2882 sp900542015
MGYG000000886_01958	859	dCache_1	81	263	183	1.3e-12	dCache_1~HisKA~Response_reg	d__Bacteria;p__Firmicutes_A;c__Clostridia;o__Lachnospirales;f__Lachnospiraceae;g__UBA2882;s__UBA2882 sp900542015
MGYG000000886_02369	695	dCache_1	88	294	207	1.1e-13	dCache_1~MCPsignal	d__Bacteria;p__Firmicutes_A;c__Clostridia;o__Lachnospirales;f__Lachnospiraceae;g__UBA2882;s__UBA2882 sp900542015
MGYG000000900_00310	749	dCache_1	96	281	186	8.7e-10	dCache_1~GGDEF~EAL	d__Bacteria;p__Firmicutes_A;c__Clostridia;o__Oscillospirales;f__CAG-272;g__UMGS902;s__UMGS902 sp900546635
MGYG000000901_00822	406	dCache_1	5	126	122	4e-15	dCache_1~HAMP~GGDEF	d__Bacteria;p__Firmicutes_C;c__Negativicutes;o__Acidaminococcales;f__Acidaminococcaceae;g__Acidaminococcus;s__Acidaminococcus fermentans
MGYG000000902_00300	705	dCache_1	67	307	241	8.8e-09	dCache_1~MCPsignal	d__Bacteria;p__Firmicutes_A;c__Clostridia;o__Clostridiales;f__Clostridiaceae;g__Clostridium;s__Clostridium neonatale
MGYG000000902_00683	729	dCache_1	96	333	238	4.7e-11	dCache_1~HAMP~MCPsignal	d__Bacteria;p__Firmicutes_A;c__Clostridia;o__Clostridiales;f__Clostridiaceae;g__Clostridium;s__Clostridium neonatale
MGYG000000902_00871	598	dCache_1	54	288	235	6.3e-35	dCache_1~His_kinase~HATPase_c	d__Bacteria;p__Firmicutes_A;c__Clostridia;o__Clostridiales;f__Clostridiaceae;g__Clostridium;s__Clostridium neonatale
MGYG000000902_00898	698	dCache_1	80	297	218	1.4e-08	dCache_1~MCPsignal	d__Bacteria;p__Firmicutes_A;c__Clostridia;o__Clostridiales;f__Clostridiaceae;g__Clostridium;s__Clostridium neonatale
MGYG000000902_01243	614	dCache_1	49	252	204	8.7e-07	dCache_1~His_kinase	d__Bacteria;p__Firmicutes_A;c__Clostridia;o__Clostridiales;f__Clostridiaceae;g__Clostridium;s__Clostridium neonatale
MGYG000000902_01297	587	dCache_1	43	276	234	1.4e-26	dCache_1~HAMP~His_kinase~HATPase_c	d__Bacteria;p__Firmicutes_A;c__Clostridia;o__Clostridiales;f__Clostridiaceae;g__Clostridium;s__Clostridium neonatale
MGYG000000902_01394	707	dCache_1	62	271	210	2.9e-21	dCache_1~MCPsignal	d__Bacteria;p__Firmicutes_A;c__Clostridia;o__Clostridiales;f__Clostridiaceae;g__Clostridium;s__Clostridium neonatale
MGYG000000902_01698	672	dCache_1	39	276	238	2.6e-29	dCache_1~MCPsignal	d__Bacteria;p__Firmicutes_A;c__Clostridia;o__Clostridiales;f__Clostridiaceae;g__Clostridium;s__Clostridium neonatale
MGYG000000902_01722	588	dCache_1	55	251	197	1.8e-14	dCache_1~His_kinase~HATPase_c	d__Bacteria;p__Firmicutes_A;c__Clostridia;o__Clostridiales;f__Clostridiaceae;g__Clostridium;s__Clostridium neonatale
MGYG000000902_01977	613	dCache_1	47	305	259	4e-09	dCache_1~HAMP~His_kinase	d__Bacteria;p__Firmicutes_A;c__Clostridia;o__Clostridiales;f__Clostridiaceae;g__Clostridium;s__Clostridium neonatale
MGYG000000902_02749	705	dCache_1	75	307	233	7e-19	dCache_1~MCPsignal	d__Bacteria;p__Firmicutes_A;c__Clostridia;o__Clostridiales;f__Clostridiaceae;g__Clostridium;s__Clostridium neonatale
MGYG000000902_03127	650	dCache_1	42	253	212	6.1e-14	dCache_1~MCPsignal	d__Bacteria;p__Firmicutes_A;c__Clostridia;o__Clostridiales;f__Clostridiaceae;g__Clostridium;s__Clostridium neonatale
MGYG000000902_03154	671	dCache_1	47	281	235	5.3e-33	dCache_1~MCPsignal	d__Bacteria;p__Firmicutes_A;c__Clostridia;o__Clostridiales;f__Clostridiaceae;g__Clostridium;s__Clostridium neonatale
MGYG000000902_03438	658	dCache_1	133	270	138	1.3e-08	dCache_1~MCPsignal	d__Bacteria;p__Firmicutes_A;c__Clostridia;o__Clostridiales;f__Clostridiaceae;g__Clostridium;s__Clostridium neonatale
MGYG000000902_03661	602	dCache_1	50	285	236	3.9e-26	dCache_1~His_kinase~HATPase_c	d__Bacteria;p__Firmicutes_A;c__Clostridia;o__Clostridiales;f__Clostridiaceae;g__Clostridium;s__Clostridium neonatale
MGYG000000902_03763	700	dCache_1	143	312	170	3.7e-09	dCache_1~HAMP~MCPsignal	d__Bacteria;p__Firmicutes_A;c__Clostridia;o__Clostridiales;f__Clostridiaceae;g__Clostridium;s__Clostridium neonatale
MGYG000000909_00209	622	dCache_1	99	278	180	3.6e-07	dCache_1~GGDEF	d__Bacteria;p__Firmicutes_A;c__Clostridia;o__Lachnospirales;f__Lachnospiraceae;g__UBA9502;s__UBA9502 sp900538475
MGYG000000909_02151	596	dCache_1	43	224	182	3.7e-06	dCache_1~His_kinase~HATPase_c	d__Bacteria;p__Firmicutes_A;c__Clostridia;o__Lachnospirales;f__Lachnospiraceae;g__UBA9502;s__UBA9502 sp900538475
MGYG000000909_02540	598	dCache_1	46	280	235	2.3e-21	dCache_1~HAMP~His_kinase~HATPase_c	d__Bacteria;p__Firmicutes_A;c__Clostridia;o__Lachnospirales;f__Lachnospiraceae;g__UBA9502;s__UBA9502 sp900538475
MGYG000000909_02767	595	dCache_1	146	282	137	1.4e-07	dCache_1~HAMP~His_kinase~HATPase_c	d__Bacteria;p__Firmicutes_A;c__Clostridia;o__Lachnospirales;f__Lachnospiraceae;g__UBA9502;s__UBA9502 sp900538475
MGYG000000915_00663	567	dCache_1	51	256	206	4.3e-06	dCache_1~HAMP~His_kinase~HATPase_c	d__Bacteria;p__Firmicutes_A;c__Clostridia;o__Clostridiales;f__Clostridiaceae;g__Clostridium;s__Clostridium nigeriense
MGYG000000915_01055	426	dCache_1	42	268	227	5.8e-13	dCache_1~HisKA	d__Bacteria;p__Firmicutes_A;c__Clostridia;o__Clostridiales;f__Clostridiaceae;g__Clostridium;s__Clostridium nigeriense
MGYG000000915_01895	765	dCache_1	61	284	224	2.1e-06	dCache_1~GGDEF~EAL	d__Bacteria;p__Firmicutes_A;c__Clostridia;o__Clostridiales;f__Clostridiaceae;g__Clostridium;s__Clostridium nigeriense
MGYG000000915_02166	598	dCache_1	49	283	235	5.1e-27	dCache_1~His_kinase~HATPase_c	d__Bacteria;p__Firmicutes_A;c__Clostridia;o__Clostridiales;f__Clostridiaceae;g__Clostridium;s__Clostridium nigeriense
MGYG000000915_02264	728	dCache_1	60	268	209	1.9e-16	dCache_1~EAL	d__Bacteria;p__Firmicutes_A;c__Clostridia;o__Clostridiales;f__Clostridiaceae;g__Clostridium;s__Clostridium nigeriense
MGYG000000915_02687	668	dCache_1	74	240	167	1.7e-20	dCache_1~MCPsignal	d__Bacteria;p__Firmicutes_A;c__Clostridia;o__Clostridiales;f__Clostridiaceae;g__Clostridium;s__Clostridium nigeriense
MGYG000000915_02692	672	dCache_1	84	241	158	1.5e-20	dCache_1~MCPsignal	d__Bacteria;p__Firmicutes_A;c__Clostridia;o__Clostridiales;f__Clostridiaceae;g__Clostridium;s__Clostridium nigeriense
MGYG000000915_03056	582	dCache_1	44	275	232	1.1e-09	dCache_1~HAMP~His_kinase~HATPase_c	d__Bacteria;p__Firmicutes_A;c__Clostridia;o__Clostridiales;f__Clostridiaceae;g__Clostridium;s__Clostridium nigeriense
MGYG000000918_00711	711	dCache_1	87	264	178	5.9e-12	dCache_1~HisKA~HATPase_c	d__Bacteria;p__Proteobacteria;c__Gammaproteobacteria;o__Burkholderiales;f__Burkholderiaceae;g__Sutterella;s__Sutterella sp900545275
MGYG000000919_00213	755	dCache_1	41	279	239	1.8e-09	dCache_1~HTH_18	d__Bacteria;p__Firmicutes_A;c__Clostridia;o__Lachnospirales;f__Cellulosilyticaceae;g__Niameybacter;s__Niameybacter sp900551325
MGYG000000919_00269	665	dCache_1	58	279	222	1.3e-22	dCache_1~HAMP~MCPsignal	d__Bacteria;p__Firmicutes_A;c__Clostridia;o__Lachnospirales;f__Cellulosilyticaceae;g__Niameybacter;s__Niameybacter sp900551325
MGYG000000919_01177	668	dCache_1	35	271	237	2e-07	dCache_1~MCPsignal	d__Bacteria;p__Firmicutes_A;c__Clostridia;o__Lachnospirales;f__Cellulosilyticaceae;g__Niameybacter;s__Niameybacter sp900551325
MGYG000000919_01639	441	dCache_1	35	207	173	2.4e-07	dCache_1~GGDEF	d__Bacteria;p__Firmicutes_A;c__Clostridia;o__Lachnospirales;f__Cellulosilyticaceae;g__Niameybacter;s__Niameybacter sp900551325
MGYG000000919_01651	749	dCache_1	45	273	229	1e-11	dCache_1~GGDEF~EAL	d__Bacteria;p__Firmicutes_A;c__Clostridia;o__Lachnospirales;f__Cellulosilyticaceae;g__Niameybacter;s__Niameybacter sp900551325
MGYG000000919_02407	669	dCache_1	75	261	187	1e-22	dCache_1~MCPsignal	d__Bacteria;p__Firmicutes_A;c__Clostridia;o__Lachnospirales;f__Cellulosilyticaceae;g__Niameybacter;s__Niameybacter sp900551325
MGYG000000919_02528	770	dCache_1	57	200	144	6.5e-11	dCache_1~GGDEF~EAL	d__Bacteria;p__Firmicutes_A;c__Clostridia;o__Lachnospirales;f__Cellulosilyticaceae;g__Niameybacter;s__Niameybacter sp900551325
MGYG000000919_02792	598	dCache_1	37	205	169	2.1e-06	dCache_1~His_kinase~HATPase_c	d__Bacteria;p__Firmicutes_A;c__Clostridia;o__Lachnospirales;f__Cellulosilyticaceae;g__Niameybacter;s__Niameybacter sp900551325
MGYG000000919_03073	686	dCache_1	40	287	248	5.7e-24	dCache_1~MCPsignal	d__Bacteria;p__Firmicutes_A;c__Clostridia;o__Lachnospirales;f__Cellulosilyticaceae;g__Niameybacter;s__Niameybacter sp900551325
MGYG000000919_03639	584	dCache_1	44	240	197	2.6e-15	dCache_1~His_kinase	d__Bacteria;p__Firmicutes_A;c__Clostridia;o__Lachnospirales;f__Cellulosilyticaceae;g__Niameybacter;s__Niameybacter sp900551325
MGYG000000919_03654	570	dCache_1	42	261	220	2.4e-11	dCache_1~His_kinase~HATPase_c	d__Bacteria;p__Firmicutes_A;c__Clostridia;o__Lachnospirales;f__Cellulosilyticaceae;g__Niameybacter;s__Niameybacter sp900551325
MGYG000000920_01411	575	dCache_1	43	262	220	1.2e-15	dCache_1~His_kinase~HATPase_c	d__Bacteria;p__Firmicutes_A;c__Clostridia;o__Oscillospirales;f__Ruminococcaceae;g__Gemmiger;s__Gemmiger sp900548355
MGYG000000921_00318	841	dCache_1	116	269	154	6.3e-19	dCache_1~HisKA~HATPase_c~Response_reg	d__Bacteria;p__Firmicutes_A;c__Clostridia;o__Oscillospirales;f__Oscillospiraceae;g__Dysosmobacter;s__Dysosmobacter sp900546705
MGYG000000921_01489	605	dCache_1	52	286	235	2.5e-21	dCache_1~His_kinase~HATPase_c	d__Bacteria;p__Firmicutes_A;c__Clostridia;o__Oscillospirales;f__Oscillospiraceae;g__Dysosmobacter;s__Dysosmobacter sp900546705
MGYG000000922_02066	763	dCache_1	46	278	233	1.8e-08	dCache_1~GGDEF~EAL	d__Bacteria;p__Firmicutes_A;c__Clostridia_A;o__Christensenellales;f__UMGS416;g__UMGS416;s__UMGS416 sp900542005
MGYG000000937_00576	766	dCache_1	230	385	156	2.1e-12	dCache_1~HAMP~SpoIIE	d__Bacteria;p__Firmicutes_A;c__Clostridia;o__Oscillospirales;f__Acutalibacteraceae;g__UMGS403;s__UMGS403 sp900541975
MGYG000000938_00238	595	dCache_1	38	285	248	3.4e-09	dCache_1~HAMP~His_kinase~HATPase_c	d__Bacteria;p__Firmicutes_A;c__Clostridia;o__Oscillospirales;f__Oscillospiraceae;g__UBA5446;s__UBA5446 sp900546485
MGYG000000938_01019	572	dCache_1	42	261	220	3.9e-15	dCache_1~His_kinase~HATPase_c	d__Bacteria;p__Firmicutes_A;c__Clostridia;o__Oscillospirales;f__Oscillospiraceae;g__UBA5446;s__UBA5446 sp900546485
MGYG000000944_00013	983	dCache_1	38	267	230	5e-14	dCache_1~HisKA~HATPase_c~Response_reg~Response_reg	d__Bacteria;p__Actinobacteriota;c__Coriobacteriia;o__Coriobacteriales;f__Eggerthellaceae;g__CAG-1427;s__CAG-1427 sp900538545
MGYG000000951_01116	724	dCache_1	37	260	224	1.1e-17	dCache_1~EAL	d__Bacteria;p__Firmicutes_A;c__Clostridia;o__Peptostreptococcales;f__Peptostreptococcaceae;g__GCA-900066495;s__GCA-900066495 sp900545985
MGYG000000951_02315	606	dCache_1	51	285	235	4.9e-22	dCache_1~HAMP~His_kinase~HATPase_c	d__Bacteria;p__Firmicutes_A;c__Clostridia;o__Peptostreptococcales;f__Peptostreptococcaceae;g__GCA-900066495;s__GCA-900066495 sp900545985
MGYG000000952_00035	572	dCache_1	37	255	219	1.1e-14	dCache_1~His_kinase~HATPase_c	d__Bacteria;p__Firmicutes;c__Bacilli;o__RFN20;f__CAG-826;g__UBA4855;s__UBA4855 sp900540365
MGYG000000953_00086	837	dCache_1	121	229	109	3.2e-10	dCache_1~HisKA~HATPase_c~Response_reg	d__Bacteria;p__Fusobacteriota;c__Fusobacteriia;o__Fusobacteriales;f__Fusobacteriaceae;g__Fusobacterium_A;s__Fusobacterium_A sp900549465
MGYG000000969_01709	658	dCache_1	52	313	262	4.6e-11	dCache_1~His_kinase	d__Bacteria;p__Firmicutes_A;c__Clostridia;o__Lachnospirales;f__Lachnospiraceae;g__Eubacterium_I;s__Eubacterium_I sp900546495
MGYG000000969_01919	497	dCache_1	58	276	219	6.6e-19	dCache_1~GGDEF	d__Bacteria;p__Firmicutes_A;c__Clostridia;o__Lachnospirales;f__Lachnospiraceae;g__Eubacterium_I;s__Eubacterium_I sp900546495
MGYG000000974_00730	571	dCache_1	39	257	219	8.8e-18	dCache_1~His_kinase~HATPase_c	d__Bacteria;p__Firmicutes;c__Bacilli;o__RFN20;f__CAG-826;g__UBA4855;s__UBA4855 sp900540395
MGYG000000975_00311	574	dCache_1	37	263	227	1e-11	dCache_1~His_kinase~HATPase_c	d__Bacteria;p__Firmicutes;c__Bacilli;o__RFN20;f__CAG-826;g__UBA4855;s__UBA4855 sp900545015
MGYG000000977_01629	591	dCache_1	43	282	240	8.1e-19	dCache_1~His_kinase	d__Bacteria;p__Firmicutes_A;c__Clostridia;o__Clostridiales;f__Clostridiaceae;g__Clostridium;s__Clostridium sp900539375
MGYG000000980_01434	1029	dCache_1	372	594	223	2.5e-05	dCache_1~MS_channel	d__Bacteria;p__Actinobacteriota;c__Coriobacteriia;o__Coriobacteriales;f__Eggerthellaceae;g__CAG-1427;s__CAG-1427 sp000435475
MGYG000000987_00739	763	dCache_1	40	277	238	4.6e-13	dCache_1~GGDEF~EAL	d__Bacteria;p__Firmicutes_A;c__Clostridia;o__Lachnospirales;f__Lachnospiraceae;g__Merdimonas;s__Merdimonas sp900553355
MGYG000000987_00983	584	dCache_1	114	242	129	4.2e-06	dCache_1~His_kinase~HATPase_c	d__Bacteria;p__Firmicutes_A;c__Clostridia;o__Lachnospirales;f__Lachnospiraceae;g__Merdimonas;s__Merdimonas sp900553355
MGYG000000988_00321	816	dCache_1	45	273	229	2.2e-11	dCache_1~HisKA~HATPase_c~Response_reg	d__Bacteria;p__Firmicutes_A;c__Clostridia;o__Lachnospirales;f__Lachnospiraceae;g__Anaerostipes;s__Anaerostipes rhamnosivorans
MGYG000000988_01454	636	dCache_1	27	208	182	3.7e-06	dCache_1~HisKA~HATPase_c~Response_reg	d__Bacteria;p__Firmicutes_A;c__Clostridia;o__Lachnospirales;f__Lachnospiraceae;g__Anaerostipes;s__Anaerostipes rhamnosivorans
MGYG000000988_01472	810	dCache_1	212	291	80	4.1e-06	dCache_1~GGDEF~EAL	d__Bacteria;p__Firmicutes_A;c__Clostridia;o__Lachnospirales;f__Lachnospiraceae;g__Anaerostipes;s__Anaerostipes rhamnosivorans
MGYG000000988_01635	536	dCache_1	42	246	205	3.9e-46	dCache_1~GGDEF	d__Bacteria;p__Firmicutes_A;c__Clostridia;o__Lachnospirales;f__Lachnospiraceae;g__Anaerostipes;s__Anaerostipes rhamnosivorans
MGYG000000988_02127	577	dCache_1	36	228	193	4e-09	dCache_1~HAMP~His_kinase~HATPase_c	d__Bacteria;p__Firmicutes_A;c__Clostridia;o__Lachnospirales;f__Lachnospiraceae;g__Anaerostipes;s__Anaerostipes rhamnosivorans
MGYG000000988_02589	736	dCache_1	36	270	235	4.9e-16	dCache_1~GGDEF~EAL	d__Bacteria;p__Firmicutes_A;c__Clostridia;o__Lachnospirales;f__Lachnospiraceae;g__Anaerostipes;s__Anaerostipes rhamnosivorans
MGYG000000988_02811	469	dCache_1	103	268	166	3.8e-13	dCache_1~GGDEF	d__Bacteria;p__Firmicutes_A;c__Clostridia;o__Lachnospirales;f__Lachnospiraceae;g__Anaerostipes;s__Anaerostipes rhamnosivorans
MGYG000000989_01188	582	dCache_1	48	261	214	2e-11	dCache_1~His_kinase~HATPase_c	d__Bacteria;p__Firmicutes_A;c__Clostridia;o__Lachnospirales;f__Cellulosilyticaceae;g__Niameybacter;s__Niameybacter sp900549765
MGYG000000989_01789	651	dCache_1	58	314	257	2e-21	dCache_1~HAMP~His_kinase~HATPase_c	d__Bacteria;p__Firmicutes_A;c__Clostridia;o__Lachnospirales;f__Cellulosilyticaceae;g__Niameybacter;s__Niameybacter sp900549765
MGYG000000989_01900	596	dCache_1	56	281	226	2.2e-16	dCache_1~His_kinase~HATPase_c	d__Bacteria;p__Firmicutes_A;c__Clostridia;o__Lachnospirales;f__Cellulosilyticaceae;g__Niameybacter;s__Niameybacter sp900549765
MGYG000000989_02162	593	dCache_1	40	275	236	2.1e-27	dCache_1~His_kinase~HATPase_c	d__Bacteria;p__Firmicutes_A;c__Clostridia;o__Lachnospirales;f__Cellulosilyticaceae;g__Niameybacter;s__Niameybacter sp900549765
MGYG000000990_00303	611	dCache_1	47	285	239	6.7e-25	dCache_1~His_kinase~HATPase_c	d__Bacteria;p__Firmicutes_A;c__Clostridia;o__Lachnospirales;f__Lachnospiraceae;g__Blautia;s__Blautia sp900539145
MGYG000000990_00579	617	dCache_1	84	270	187	2.1e-10	dCache_1~GGDEF	d__Bacteria;p__Firmicutes_A;c__Clostridia;o__Lachnospirales;f__Lachnospiraceae;g__Blautia;s__Blautia sp900539145
MGYG000000990_01387	566	dCache_1	46	222	177	4.6e-08	dCache_1~HAMP~His_kinase~HATPase_c	d__Bacteria;p__Firmicutes_A;c__Clostridia;o__Lachnospirales;f__Lachnospiraceae;g__Blautia;s__Blautia sp900539145
MGYG000000990_01427	622	dCache_1	46	272	227	2.3e-14	dCache_1~GGDEF	d__Bacteria;p__Firmicutes_A;c__Clostridia;o__Lachnospirales;f__Lachnospiraceae;g__Blautia;s__Blautia sp900539145
MGYG000000990_01737	606	dCache_1	41	284	244	2.3e-13	dCache_1~His_kinase~HATPase_c	d__Bacteria;p__Firmicutes_A;c__Clostridia;o__Lachnospirales;f__Lachnospiraceae;g__Blautia;s__Blautia sp900539145
MGYG000000991_00521	844	dCache_1	42	268	227	4.7e-14	dCache_1~HisKA~HATPase_c~Response_reg	d__Bacteria;p__Firmicutes_A;c__Clostridia;o__Lachnospirales;f__Lachnospiraceae;g__UMGS680;s__UMGS680 sp900544525
MGYG000000991_00589	637	dCache_1	53	275	223	6.7e-10	dCache_1~GGDEF	d__Bacteria;p__Firmicutes_A;c__Clostridia;o__Lachnospirales;f__Lachnospiraceae;g__UMGS680;s__UMGS680 sp900544525
MGYG000000991_00715	618	dCache_1	49	285	237	4.6e-23	dCache_1~His_kinase~HATPase_c	d__Bacteria;p__Firmicutes_A;c__Clostridia;o__Lachnospirales;f__Lachnospiraceae;g__UMGS680;s__UMGS680 sp900544525
MGYG000000991_02716	763	dCache_1	48	281	234	2.1e-10	dCache_1~GGDEF~EAL	d__Bacteria;p__Firmicutes_A;c__Clostridia;o__Lachnospirales;f__Lachnospiraceae;g__UMGS680;s__UMGS680 sp900544525
MGYG000000992_00563	580	dCache_1	42	229	188	9.7e-11	dCache_1~His_kinase~HATPase_c	d__Bacteria;p__Firmicutes_A;c__Clostridia;o__Oscillospirales;f__Acutalibacteraceae;g__UBA737;s__UBA737 sp900547445
MGYG000001004_00371	598	dCache_1	53	285	233	4.6e-22	dCache_1~His_kinase~HATPase_c	d__Bacteria;p__Firmicutes_A;c__Clostridia;o__Lachnospirales;f__Lachnospiraceae;g__CAG-56;s__CAG-56 sp900539525
MGYG000001008_00051	750	dCache_1	48	271	224	9.4e-15	dCache_1~GGDEF~EAL	d__Bacteria;p__Firmicutes;c__Bacilli;o__Erysipelotrichales;f__Erysipelotrichaceae;g__Clostridium_AQ;s__Clostridium_AQ sp900552125
MGYG000001008_01940	735	dCache_1	39	261	223	8.6e-11	dCache_1~GGDEF~EAL	d__Bacteria;p__Firmicutes;c__Bacilli;o__Erysipelotrichales;f__Erysipelotrichaceae;g__Clostridium_AQ;s__Clostridium_AQ sp900552125
MGYG000001008_01994	864	dCache_1	41	285	245	8.8e-06	dCache_1~HisKA~HATPase_c~Response_reg~Response_reg	d__Bacteria;p__Firmicutes;c__Bacilli;o__Erysipelotrichales;f__Erysipelotrichaceae;g__Clostridium_AQ;s__Clostridium_AQ sp900552125
MGYG000001008_02728	840	dCache_1	116	270	155	6.9e-17	dCache_1~HisKA~HATPase_c~Response_reg	d__Bacteria;p__Firmicutes;c__Bacilli;o__Erysipelotrichales;f__Erysipelotrichaceae;g__Clostridium_AQ;s__Clostridium_AQ sp900552125
MGYG000001018_00309	594	dCache_1	43	275	233	7.3e-12	dCache_1~His_kinase~HATPase_c	d__Bacteria;p__Firmicutes_A;c__Clostridia;o__Lachnospirales;f__Lachnospiraceae;g__Mediterraneibacter;s__Mediterraneibacter sp900751785
MGYG000001018_01801	571	dCache_1	48	261	214	2.2e-15	dCache_1~His_kinase~HATPase_c	d__Bacteria;p__Firmicutes_A;c__Clostridia;o__Lachnospirales;f__Lachnospiraceae;g__Mediterraneibacter;s__Mediterraneibacter sp900751785
MGYG000001018_02076	626	dCache_1	52	288	237	2.3e-25	dCache_1~His_kinase~HATPase_c	d__Bacteria;p__Firmicutes_A;c__Clostridia;o__Lachnospirales;f__Lachnospiraceae;g__Mediterraneibacter;s__Mediterraneibacter sp900751785
MGYG000001019_00089	563	dCache_1	417	557	141	9.7e-07	dCache_1	d__Bacteria;p__Actinobacteriota;c__Coriobacteriia;o__Coriobacteriales;f__Coriobacteriaceae;g__Collinsella;s__Collinsella sp900751755
MGYG000001027_01595	598	dCache_1	59	285	227	6.7e-19	dCache_1~HAMP~His_kinase~HATPase_c	d__Bacteria;p__Firmicutes_A;c__Clostridia;o__Lachnospirales;f__Lachnospiraceae;g__CAG-56;s__CAG-56 sp900752065
MGYG000001045_00431	729	dCache_1	40	251	212	4.4e-06	dCache_1~GGDEF	d__Bacteria;p__Firmicutes_A;c__Clostridia;o__Lachnospirales;f__Lachnospiraceae;g__Enterocloster;s__Enterocloster sp005845215
MGYG000001045_00440	609	dCache_1	84	281	198	6.8e-09	dCache_1~HAMP~His_kinase~HATPase_c	d__Bacteria;p__Firmicutes_A;c__Clostridia;o__Lachnospirales;f__Lachnospiraceae;g__Enterocloster;s__Enterocloster sp005845215
MGYG000001045_00468	600	dCache_1	65	299	235	2.5e-09	dCache_1~HAMP~His_kinase	d__Bacteria;p__Firmicutes_A;c__Clostridia;o__Lachnospirales;f__Lachnospiraceae;g__Enterocloster;s__Enterocloster sp005845215
MGYG000001045_00525	581	dCache_1	46	231	186	3.1e-10	dCache_1~HAMP~His_kinase~HATPase_c	d__Bacteria;p__Firmicutes_A;c__Clostridia;o__Lachnospirales;f__Lachnospiraceae;g__Enterocloster;s__Enterocloster sp005845215
MGYG000001045_01123	603	dCache_1	54	283	230	1.2e-14	dCache_1~HAMP~His_kinase~HATPase_c	d__Bacteria;p__Firmicutes_A;c__Clostridia;o__Lachnospirales;f__Lachnospiraceae;g__Enterocloster;s__Enterocloster sp005845215
MGYG000001045_01167	620	dCache_1	61	304	244	6.7e-14	dCache_1~HAMP~His_kinase~HATPase_c	d__Bacteria;p__Firmicutes_A;c__Clostridia;o__Lachnospirales;f__Lachnospiraceae;g__Enterocloster;s__Enterocloster sp005845215
MGYG000001045_01283	537	dCache_1	46	232	187	7.2e-44	dCache_1~GGDEF	d__Bacteria;p__Firmicutes_A;c__Clostridia;o__Lachnospirales;f__Lachnospiraceae;g__Enterocloster;s__Enterocloster sp005845215
MGYG000001045_01308	625	dCache_1	39	273	235	3.9e-09	dCache_1~GGDEF	d__Bacteria;p__Firmicutes_A;c__Clostridia;o__Lachnospirales;f__Lachnospiraceae;g__Enterocloster;s__Enterocloster sp005845215
MGYG000001045_01628	706	dCache_1	36	268	233	4.9e-19	dCache_1~HisKA~HATPase_c~Response_reg	d__Bacteria;p__Firmicutes_A;c__Clostridia;o__Lachnospirales;f__Lachnospiraceae;g__Enterocloster;s__Enterocloster sp005845215
MGYG000001045_01929	376	dCache_1	67	280	214	1.7e-10	dCache_1	d__Bacteria;p__Firmicutes_A;c__Clostridia;o__Lachnospirales;f__Lachnospiraceae;g__Enterocloster;s__Enterocloster sp005845215
MGYG000001045_02784	652	dCache_1	182	270	89	1.3e-06	dCache_1~GGDEF	d__Bacteria;p__Firmicutes_A;c__Clostridia;o__Lachnospirales;f__Lachnospiraceae;g__Enterocloster;s__Enterocloster sp005845215
MGYG000001045_02875	729	dCache_1	175	227	53	0.00026	dCache_1~HisKA~HATPase_c~Response_reg	d__Bacteria;p__Firmicutes_A;c__Clostridia;o__Lachnospirales;f__Lachnospiraceae;g__Enterocloster;s__Enterocloster sp005845215
MGYG000001045_03090	596	dCache_1	47	281	235	8.9e-24	dCache_1~HAMP~His_kinase~HATPase_c	d__Bacteria;p__Firmicutes_A;c__Clostridia;o__Lachnospirales;f__Lachnospiraceae;g__Enterocloster;s__Enterocloster sp005845215
MGYG000001045_03765	572	dCache_1	39	234	196	1.8e-05	dCache_1~HAMP~His_kinase~HATPase_c	d__Bacteria;p__Firmicutes_A;c__Clostridia;o__Lachnospirales;f__Lachnospiraceae;g__Enterocloster;s__Enterocloster sp005845215
MGYG000001045_04126	767	dCache_1	72	280	209	2.3e-08	dCache_1~GGDEF~EAL	d__Bacteria;p__Firmicutes_A;c__Clostridia;o__Lachnospirales;f__Lachnospiraceae;g__Enterocloster;s__Enterocloster sp005845215
MGYG000001045_04539	603	dCache_1	98	283	186	3.6e-10	dCache_1~His_kinase~HATPase_c	d__Bacteria;p__Firmicutes_A;c__Clostridia;o__Lachnospirales;f__Lachnospiraceae;g__Enterocloster;s__Enterocloster sp005845215
MGYG000001045_04637	691	dCache_1	69	301	233	1.1e-13	dCache_1~HAMP~MCPsignal	d__Bacteria;p__Firmicutes_A;c__Clostridia;o__Lachnospirales;f__Lachnospiraceae;g__Enterocloster;s__Enterocloster sp005845215
MGYG000001045_04717	584	dCache_1	43	269	227	2.8e-11	dCache_1~His_kinase~HATPase_c	d__Bacteria;p__Firmicutes_A;c__Clostridia;o__Lachnospirales;f__Lachnospiraceae;g__Enterocloster;s__Enterocloster sp005845215
MGYG000001045_04751	761	dCache_1	64	237	174	1.2e-06	dCache_1~HTH_18	d__Bacteria;p__Firmicutes_A;c__Clostridia;o__Lachnospirales;f__Lachnospiraceae;g__Enterocloster;s__Enterocloster sp005845215
MGYG000001045_04821	612	dCache_1	145	294	150	8.7e-08	dCache_1~His_kinase~HATPase_c	d__Bacteria;p__Firmicutes_A;c__Clostridia;o__Lachnospirales;f__Lachnospiraceae;g__Enterocloster;s__Enterocloster sp005845215
MGYG000001060_00821	506	dCache_1	44	250	207	4.6e-11	dCache_1~GGDEF	d__Bacteria;p__Firmicutes_C;c__Negativicutes;o__Veillonellales;f__Dialisteraceae;g__Dialister;s__Dialister hominis
MGYG000001063_00091	635	dCache_1	88	326	239	1.9e-16	dCache_1~HAMP~His_kinase~HATPase_c	d__Bacteria;p__Firmicutes_A;c__Clostridia;o__Lachnospirales;f__Lachnospiraceae;g__Robinsoniella;s__Robinsoniella sp900540475
MGYG000001063_00390	586	dCache_1	49	265	217	1.1e-07	dCache_1~His_kinase~HATPase_c	d__Bacteria;p__Firmicutes_A;c__Clostridia;o__Lachnospirales;f__Lachnospiraceae;g__Robinsoniella;s__Robinsoniella sp900540475
MGYG000001063_00456	588	dCache_1	45	199	155	1.2e-06	dCache_1~His_kinase	d__Bacteria;p__Firmicutes_A;c__Clostridia;o__Lachnospirales;f__Lachnospiraceae;g__Robinsoniella;s__Robinsoniella sp900540475
MGYG000001063_00604	756	dCache_1	49	211	163	2.9e-07	dCache_1~GGDEF~EAL	d__Bacteria;p__Firmicutes_A;c__Clostridia;o__Lachnospirales;f__Lachnospiraceae;g__Robinsoniella;s__Robinsoniella sp900540475
MGYG000001063_00724	736	dCache_1	50	270	221	2.1e-10	dCache_1~GGDEF~EAL	d__Bacteria;p__Firmicutes_A;c__Clostridia;o__Lachnospirales;f__Lachnospiraceae;g__Robinsoniella;s__Robinsoniella sp900540475
MGYG000001063_00868	594	dCache_1	92	257	166	7.2e-12	dCache_1~HAMP~His_kinase	d__Bacteria;p__Firmicutes_A;c__Clostridia;o__Lachnospirales;f__Lachnospiraceae;g__Robinsoniella;s__Robinsoniella sp900540475
MGYG000001063_00942	609	dCache_1	43	292	250	1.9e-08	dCache_1~His_kinase	d__Bacteria;p__Firmicutes_A;c__Clostridia;o__Lachnospirales;f__Lachnospiraceae;g__Robinsoniella;s__Robinsoniella sp900540475
MGYG000001063_01099	714	dCache_1	59	347	289	7.9e-19	dCache_1~HAMP~SpoIIE	d__Bacteria;p__Firmicutes_A;c__Clostridia;o__Lachnospirales;f__Lachnospiraceae;g__Robinsoniella;s__Robinsoniella sp900540475
MGYG000001063_01107	610	dCache_1	44	294	251	2.3e-11	dCache_1~His_kinase~HATPase_c	d__Bacteria;p__Firmicutes_A;c__Clostridia;o__Lachnospirales;f__Lachnospiraceae;g__Robinsoniella;s__Robinsoniella sp900540475
MGYG000001063_01181	602	dCache_1	49	288	240	8.4e-31	dCache_1~HAMP~His_kinase~HATPase_c	d__Bacteria;p__Firmicutes_A;c__Clostridia;o__Lachnospirales;f__Lachnospiraceae;g__Robinsoniella;s__Robinsoniella sp900540475
MGYG000001063_01266	747	dCache_1	34	267	234	3.4e-10	dCache_1~GGDEF~EAL	d__Bacteria;p__Firmicutes_A;c__Clostridia;o__Lachnospirales;f__Lachnospiraceae;g__Robinsoniella;s__Robinsoniella sp900540475
MGYG000001063_01531	611	dCache_1	44	292	249	3.8e-06	dCache_1~HAMP~His_kinase~HATPase_c	d__Bacteria;p__Firmicutes_A;c__Clostridia;o__Lachnospirales;f__Lachnospiraceae;g__Robinsoniella;s__Robinsoniella sp900540475
MGYG000001063_01612	610	dCache_1	39	277	239	8.2e-22	dCache_1~HAMP~His_kinase~HATPase_c	d__Bacteria;p__Firmicutes_A;c__Clostridia;o__Lachnospirales;f__Lachnospiraceae;g__Robinsoniella;s__Robinsoniella sp900540475
MGYG000001063_01675	598	dCache_1	44	280	237	8.5e-11	dCache_1~HAMP~His_kinase	d__Bacteria;p__Firmicutes_A;c__Clostridia;o__Lachnospirales;f__Lachnospiraceae;g__Robinsoniella;s__Robinsoniella sp900540475
MGYG000001063_01925	584	dCache_1	57	282	226	1.2e-06	dCache_1~His_kinase~HATPase_c	d__Bacteria;p__Firmicutes_A;c__Clostridia;o__Lachnospirales;f__Lachnospiraceae;g__Robinsoniella;s__Robinsoniella sp900540475
MGYG000001063_01981	604	dCache_1	46	299	254	7.3e-10	dCache_1~HAMP~His_kinase~HATPase_c	d__Bacteria;p__Firmicutes_A;c__Clostridia;o__Lachnospirales;f__Lachnospiraceae;g__Robinsoniella;s__Robinsoniella sp900540475
MGYG000001063_02176	591	dCache_1	48	226	179	5.3e-08	dCache_1~His_kinase	d__Bacteria;p__Firmicutes_A;c__Clostridia;o__Lachnospirales;f__Lachnospiraceae;g__Robinsoniella;s__Robinsoniella sp900540475
MGYG000001063_02261	584	dCache_1	51	237	187	9.3e-07	dCache_1~His_kinase	d__Bacteria;p__Firmicutes_A;c__Clostridia;o__Lachnospirales;f__Lachnospiraceae;g__Robinsoniella;s__Robinsoniella sp900540475
MGYG000001063_02367	587	dCache_1	47	276	230	1.8e-13	dCache_1~HAMP~His_kinase~HATPase_c	d__Bacteria;p__Firmicutes_A;c__Clostridia;o__Lachnospirales;f__Lachnospiraceae;g__Robinsoniella;s__Robinsoniella sp900540475
MGYG000001063_02448	601	dCache_1	45	282	238	5.7e-20	dCache_1~HAMP~His_kinase~HATPase_c	d__Bacteria;p__Firmicutes_A;c__Clostridia;o__Lachnospirales;f__Lachnospiraceae;g__Robinsoniella;s__Robinsoniella sp900540475
MGYG000001063_02647	550	dCache_1	42	292	251	8.3e-13	dCache_1~HAMP~GGDEF	d__Bacteria;p__Firmicutes_A;c__Clostridia;o__Lachnospirales;f__Lachnospiraceae;g__Robinsoniella;s__Robinsoniella sp900540475
MGYG000001063_02691	577	dCache_1	71	251	181	2.4e-13	dCache_1~His_kinase	d__Bacteria;p__Firmicutes_A;c__Clostridia;o__Lachnospirales;f__Lachnospiraceae;g__Robinsoniella;s__Robinsoniella sp900540475
MGYG000001063_02711	590	dCache_1	34	254	221	1.8e-06	dCache_1~His_kinase~HATPase_c	d__Bacteria;p__Firmicutes_A;c__Clostridia;o__Lachnospirales;f__Lachnospiraceae;g__Robinsoniella;s__Robinsoniella sp900540475
MGYG000001063_02716	763	dCache_1	38	272	235	8.1e-11	dCache_1~GGDEF~EAL	d__Bacteria;p__Firmicutes_A;c__Clostridia;o__Lachnospirales;f__Lachnospiraceae;g__Robinsoniella;s__Robinsoniella sp900540475
MGYG000001063_02779	608	dCache_1	50	287	238	3.7e-07	dCache_1~His_kinase	d__Bacteria;p__Firmicutes_A;c__Clostridia;o__Lachnospirales;f__Lachnospiraceae;g__Robinsoniella;s__Robinsoniella sp900540475
MGYG000001063_02845	577	dCache_1	71	269	199	2.7e-10	dCache_1~His_kinase	d__Bacteria;p__Firmicutes_A;c__Clostridia;o__Lachnospirales;f__Lachnospiraceae;g__Robinsoniella;s__Robinsoniella sp900540475
MGYG000001063_03186	762	dCache_1	47	281	235	1.2e-09	dCache_1~GGDEF~EAL	d__Bacteria;p__Firmicutes_A;c__Clostridia;o__Lachnospirales;f__Lachnospiraceae;g__Robinsoniella;s__Robinsoniella sp900540475
MGYG000001063_03273	592	dCache_1	42	266	225	5.6e-13	dCache_1~HAMP~His_kinase~HATPase_c	d__Bacteria;p__Firmicutes_A;c__Clostridia;o__Lachnospirales;f__Lachnospiraceae;g__Robinsoniella;s__Robinsoniella sp900540475
MGYG000001063_03349	596	dCache_1	33	222	190	7.1e-07	dCache_1~His_kinase	d__Bacteria;p__Firmicutes_A;c__Clostridia;o__Lachnospirales;f__Lachnospiraceae;g__Robinsoniella;s__Robinsoniella sp900540475
MGYG000001063_03350	588	dCache_1	45	280	236	8.6e-13	dCache_1~His_kinase~HATPase_c	d__Bacteria;p__Firmicutes_A;c__Clostridia;o__Lachnospirales;f__Lachnospiraceae;g__Robinsoniella;s__Robinsoniella sp900540475
MGYG000001063_03565	593	dCache_1	46	203	158	3.5e-07	dCache_1~His_kinase~HATPase_c	d__Bacteria;p__Firmicutes_A;c__Clostridia;o__Lachnospirales;f__Lachnospiraceae;g__Robinsoniella;s__Robinsoniella sp900540475
MGYG000001063_03711	605	dCache_1	45	289	245	2.7e-10	dCache_1~HAMP~His_kinase~HATPase_c	d__Bacteria;p__Firmicutes_A;c__Clostridia;o__Lachnospirales;f__Lachnospiraceae;g__Robinsoniella;s__Robinsoniella sp900540475
MGYG000001063_03855	594	dCache_1	35	285	251	6.3e-06	dCache_1~His_kinase	d__Bacteria;p__Firmicutes_A;c__Clostridia;o__Lachnospirales;f__Lachnospiraceae;g__Robinsoniella;s__Robinsoniella sp900540475
MGYG000001063_03889	517	dCache_1	51	272	222	7.5e-11	dCache_1~GGDEF	d__Bacteria;p__Firmicutes_A;c__Clostridia;o__Lachnospirales;f__Lachnospiraceae;g__Robinsoniella;s__Robinsoniella sp900540475
MGYG000001063_04213	578	dCache_1	41	250	210	1.3e-06	dCache_1~HAMP~His_kinase~HATPase_c	d__Bacteria;p__Firmicutes_A;c__Clostridia;o__Lachnospirales;f__Lachnospiraceae;g__Robinsoniella;s__Robinsoniella sp900540475
MGYG000001063_04228	601	dCache_1	37	282	246	6.3e-18	dCache_1~His_kinase	d__Bacteria;p__Firmicutes_A;c__Clostridia;o__Lachnospirales;f__Lachnospiraceae;g__Robinsoniella;s__Robinsoniella sp900540475
MGYG000001063_04235	603	dCache_1	44	290	247	3.6e-15	dCache_1~HAMP~His_kinase	d__Bacteria;p__Firmicutes_A;c__Clostridia;o__Lachnospirales;f__Lachnospiraceae;g__Robinsoniella;s__Robinsoniella sp900540475
MGYG000001063_04362	578	dCache_1	46	267	222	3.5e-12	dCache_1~His_kinase	d__Bacteria;p__Firmicutes_A;c__Clostridia;o__Lachnospirales;f__Lachnospiraceae;g__Robinsoniella;s__Robinsoniella sp900540475
MGYG000001063_04638	604	dCache_1	57	287	231	4.6e-21	dCache_1~His_kinase~HATPase_c	d__Bacteria;p__Firmicutes_A;c__Clostridia;o__Lachnospirales;f__Lachnospiraceae;g__Robinsoniella;s__Robinsoniella sp900540475
MGYG000001063_04812	595	dCache_1	51	251	201	4.5e-14	dCache_1~HAMP~His_kinase	d__Bacteria;p__Firmicutes_A;c__Clostridia;o__Lachnospirales;f__Lachnospiraceae;g__Robinsoniella;s__Robinsoniella sp900540475
MGYG000001063_05221	596	dCache_1	64	285	222	3.2e-07	dCache_1~His_kinase~HATPase_c	d__Bacteria;p__Firmicutes_A;c__Clostridia;o__Lachnospirales;f__Lachnospiraceae;g__Robinsoniella;s__Robinsoniella sp900540475
MGYG000001063_05231	597	dCache_1	39	259	221	3.9e-10	dCache_1~HAMP~His_kinase~HATPase_c	d__Bacteria;p__Firmicutes_A;c__Clostridia;o__Lachnospirales;f__Lachnospiraceae;g__Robinsoniella;s__Robinsoniella sp900540475
MGYG000001063_05509	601	dCache_1	55	255	201	4.3e-12	dCache_1~His_kinase	d__Bacteria;p__Firmicutes_A;c__Clostridia;o__Lachnospirales;f__Lachnospiraceae;g__Robinsoniella;s__Robinsoniella sp900540475
MGYG000001063_05582	608	dCache_1	89	292	204	8.2e-07	dCache_1~His_kinase~HATPase_c	d__Bacteria;p__Firmicutes_A;c__Clostridia;o__Lachnospirales;f__Lachnospiraceae;g__Robinsoniella;s__Robinsoniella sp900540475
MGYG000001063_05790	743	dCache_1	69	266	198	3.8e-15	dCache_1~PAS_3~GGDEF	d__Bacteria;p__Firmicutes_A;c__Clostridia;o__Lachnospirales;f__Lachnospiraceae;g__Robinsoniella;s__Robinsoniella sp900540475
MGYG000001063_05900	578	dCache_1	45	245	201	5.4e-09	dCache_1~His_kinase~HATPase_c	d__Bacteria;p__Firmicutes_A;c__Clostridia;o__Lachnospirales;f__Lachnospiraceae;g__Robinsoniella;s__Robinsoniella sp900540475
MGYG000001063_06080	585	dCache_1	103	276	174	2.5e-09	dCache_1~His_kinase	d__Bacteria;p__Firmicutes_A;c__Clostridia;o__Lachnospirales;f__Lachnospiraceae;g__Robinsoniella;s__Robinsoniella sp900540475
MGYG000001065_00665	617	dCache_1	42	274	233	1.6e-05	dCache_1~GGDEF	d__Bacteria;p__Firmicutes_A;c__Clostridia;o__Lachnospirales;f__Lachnospiraceae;g__Enterocloster;s__Enterocloster sp900538485
MGYG000001065_01293	645	dCache_1	58	312	255	3e-09	dCache_1~HAMP~His_kinase~HATPase_c	d__Bacteria;p__Firmicutes_A;c__Clostridia;o__Lachnospirales;f__Lachnospiraceae;g__Enterocloster;s__Enterocloster sp900538485
MGYG000001065_01508	664	dCache_1	43	280	238	6e-17	dCache_1~HAMP~MCPsignal	d__Bacteria;p__Firmicutes_A;c__Clostridia;o__Lachnospirales;f__Lachnospiraceae;g__Enterocloster;s__Enterocloster sp900538485
MGYG000001065_01521	630	dCache_1	44	278	235	2e-11	dCache_1~GGDEF	d__Bacteria;p__Firmicutes_A;c__Clostridia;o__Lachnospirales;f__Lachnospiraceae;g__Enterocloster;s__Enterocloster sp900538485
MGYG000001065_01796	600	dCache_1	47	281	235	9.8e-17	dCache_1~HAMP~His_kinase~HATPase_c	d__Bacteria;p__Firmicutes_A;c__Clostridia;o__Lachnospirales;f__Lachnospiraceae;g__Enterocloster;s__Enterocloster sp900538485
MGYG000001065_02151	749	dCache_1	40	269	230	2.5e-08	dCache_1~GGDEF~EAL	d__Bacteria;p__Firmicutes_A;c__Clostridia;o__Lachnospirales;f__Lachnospiraceae;g__Enterocloster;s__Enterocloster sp900538485
MGYG000001065_02378	739	dCache_1	36	238	203	9.6e-07	dCache_1~HTH_18	d__Bacteria;p__Firmicutes_A;c__Clostridia;o__Lachnospirales;f__Lachnospiraceae;g__Enterocloster;s__Enterocloster sp900538485
MGYG000001065_02648	615	dCache_1	69	301	233	3.2e-09	dCache_1~His_kinase~HATPase_c	d__Bacteria;p__Firmicutes_A;c__Clostridia;o__Lachnospirales;f__Lachnospiraceae;g__Enterocloster;s__Enterocloster sp900538485
MGYG000001072_01181	581	dCache_1	56	237	182	4.3e-15	dCache_1~His_kinase~HATPase_c	d__Bacteria;p__Firmicutes_A;c__Clostridia;o__Lachnospirales;f__Lachnospiraceae;g__CAG-317;s__CAG-317 sp900543415
MGYG000001076_01044	702	dCache_1	168	302	135	3.8e-07	dCache_1~MCPsignal	d__Bacteria;p__Firmicutes_A;c__Clostridia;o__Lachnospirales;f__Lachnospiraceae;g__CAG-411;s__CAG-411 sp000437275
MGYG000001076_01868	618	dCache_1	132	272	141	3.5e-11	dCache_1~MCPsignal	d__Bacteria;p__Firmicutes_A;c__Clostridia;o__Lachnospirales;f__Lachnospiraceae;g__CAG-411;s__CAG-411 sp000437275
MGYG000001076_03229	340	dCache_1	141	268	128	3.9e-20	MCPsignal~dCache_1	d__Bacteria;p__Firmicutes_A;c__Clostridia;o__Lachnospirales;f__Lachnospiraceae;g__CAG-411;s__CAG-411 sp000437275
MGYG000001081_00367	754	dCache_1	44	284	241	9.3e-06	dCache_1~HTH_18	d__Bacteria;p__Firmicutes_A;c__Clostridia;o__Oscillospirales;f__Acutalibacteraceae;g__Acutalibacter;s__Acutalibacter sp900755895
MGYG000001081_01119	573	dCache_1	50	262	213	1.7e-18	dCache_1~His_kinase~HATPase_c	d__Bacteria;p__Firmicutes_A;c__Clostridia;o__Oscillospirales;f__Acutalibacteraceae;g__Acutalibacter;s__Acutalibacter sp900755895
MGYG000001081_02674	629	dCache_1	65	300	236	1.1e-14	dCache_1~HAMP~His_kinase~HATPase_c	d__Bacteria;p__Firmicutes_A;c__Clostridia;o__Oscillospirales;f__Acutalibacteraceae;g__Acutalibacter;s__Acutalibacter sp900755895
MGYG000001081_03195	831	dCache_1	95	264	170	2.5e-10	dCache_1~HisKA~HATPase_c~Response_reg	d__Bacteria;p__Firmicutes_A;c__Clostridia;o__Oscillospirales;f__Acutalibacteraceae;g__Acutalibacter;s__Acutalibacter sp900755895
MGYG000001081_03200	671	dCache_1	37	267	231	1.1e-24	dCache_1~MCPsignal	d__Bacteria;p__Firmicutes_A;c__Clostridia;o__Oscillospirales;f__Acutalibacteraceae;g__Acutalibacter;s__Acutalibacter sp900755895
MGYG000001089_01752	678	dCache_1	41	268	228	1.1e-21	dCache_1~MCPsignal	d__Bacteria;p__Firmicutes_A;c__Clostridia;o__Clostridiales;f__Clostridiaceae;g__Clostridium;s__Clostridium sp000435835
MGYG000001089_02064	476	dCache_1	46	267	222	9.2e-23	dCache_1~GGDEF	d__Bacteria;p__Firmicutes_A;c__Clostridia;o__Clostridiales;f__Clostridiaceae;g__Clostridium;s__Clostridium sp000435835
MGYG000001090_00893	984	dCache_1	38	267	230	8.9e-12	dCache_1~HisKA~HATPase_c~Response_reg~Response_reg	d__Bacteria;p__Actinobacteriota;c__Coriobacteriia;o__Coriobacteriales;f__Eggerthellaceae;g__CAG-1427;s__CAG-1427 sp900540345
MGYG000001094_00187	587	dCache_1	41	194	154	2.2e-07	dCache_1~HATPase_c	d__Bacteria;p__Proteobacteria;c__Gammaproteobacteria;o__Burkholderiales;f__Rhodocyclaceae;g__Azonexus;s__Azonexus sp900549295
MGYG000001094_00695	698	dCache_1	102	221	120	5.4e-08	dCache_1~HisKA~HATPase_c	d__Bacteria;p__Proteobacteria;c__Gammaproteobacteria;o__Burkholderiales;f__Rhodocyclaceae;g__Azonexus;s__Azonexus sp900549295
MGYG000001094_01085	605	dCache_1	41	269	229	6.6e-18	dCache_1~HisKA~HATPase_c	d__Bacteria;p__Proteobacteria;c__Gammaproteobacteria;o__Burkholderiales;f__Rhodocyclaceae;g__Azonexus;s__Azonexus sp900549295
MGYG000001094_01380	600	dCache_1	88	185	98	1e-05	dCache_1~HisKA~HATPase_c	d__Bacteria;p__Proteobacteria;c__Gammaproteobacteria;o__Burkholderiales;f__Rhodocyclaceae;g__Azonexus;s__Azonexus sp900549295
MGYG000001094_01875	648	dCache_1	38	296	259	6.6e-17	dCache_1~HAMP~SpoIIE	d__Bacteria;p__Proteobacteria;c__Gammaproteobacteria;o__Burkholderiales;f__Rhodocyclaceae;g__Azonexus;s__Azonexus sp900549295
MGYG000001094_02891	883	dCache_1	56	285	230	2.1e-06	dCache_1~PAS_8~PAS_3~PAS_8~GGDEF	d__Bacteria;p__Proteobacteria;c__Gammaproteobacteria;o__Burkholderiales;f__Rhodocyclaceae;g__Azonexus;s__Azonexus sp900549295
MGYG000001094_02903	543	dCache_1	90	197	108	8.5e-12	dCache_1~GGDEF	d__Bacteria;p__Proteobacteria;c__Gammaproteobacteria;o__Burkholderiales;f__Rhodocyclaceae;g__Azonexus;s__Azonexus sp900549295
MGYG000001116_01033	576	dCache_1	47	263	217	2.3e-12	dCache_1~His_kinase~HATPase_c	d__Bacteria;p__Firmicutes_A;c__Clostridia;o__Oscillospirales;f__Acutalibacteraceae;g__UMGS1279;s__UMGS1279 sp900550315
MGYG000001117_00705	848	dCache_1	59	270	212	6.6e-13	dCache_1~HisKA~HATPase_c~Response_reg	d__Bacteria;p__Firmicutes_C;c__Negativicutes;o__Acidaminococcales;f__Acidaminococcaceae;g__Phascolarctobacterium_A;s__Phascolarctobacterium_A sp900547415
MGYG000001120_01246	576	dCache_1	41	267	227	1.3e-11	dCache_1~HAMP~His_kinase~HATPase_c	d__Bacteria;p__Firmicutes_A;c__Clostridia;o__Oscillospirales;f__Butyricicoccaceae;g__Butyricicoccus_A;s__Butyricicoccus_A sp002395695
MGYG000001129_00177	584	dCache_1	53	273	221	5.4e-09	dCache_1~HAMP~His_kinase~HATPase_c	d__Bacteria;p__Firmicutes_A;c__Clostridia;o__Oscillospirales;f__Ruminococcaceae;g__Ruminococcus_C;s__Ruminococcus_C sp000437255
MGYG000001134_00428	1027	dCache_1	412	564	153	1.4e-06	dCache_1~MS_channel	d__Bacteria;p__Actinobacteriota;c__Coriobacteriia;o__Coriobacteriales;f__Coriobacteriaceae;g__Collinsella;s__Collinsella sp900757495
MGYG000001141_00135	595	dCache_1	58	290	233	3e-13	dCache_1~HAMP~His_kinase~HATPase_c	d__Bacteria;p__Firmicutes_A;c__Clostridia;o__Lachnospirales;f__Lachnospiraceae;g__CAG-303;s__CAG-303 sp000437755
MGYG000001141_00970	802	dCache_1	126	404	279	6.4e-14	dCache_1~MCPsignal	d__Bacteria;p__Firmicutes_A;c__Clostridia;o__Lachnospirales;f__Lachnospiraceae;g__CAG-303;s__CAG-303 sp000437755
MGYG000001141_01021	426	dCache_1	36	258	223	6.1e-13	dCache_1~PAS_3	d__Bacteria;p__Firmicutes_A;c__Clostridia;o__Lachnospirales;f__Lachnospiraceae;g__CAG-303;s__CAG-303 sp000437755
MGYG000001141_01167	547	dCache_1	42	278	237	1.2e-11	dCache_1~HAMP~GGDEF	d__Bacteria;p__Firmicutes_A;c__Clostridia;o__Lachnospirales;f__Lachnospiraceae;g__CAG-303;s__CAG-303 sp000437755
MGYG000001141_01438	717	dCache_1	55	326	272	3.8e-10	dCache_1~HAMP~MCPsignal	d__Bacteria;p__Firmicutes_A;c__Clostridia;o__Lachnospirales;f__Lachnospiraceae;g__CAG-303;s__CAG-303 sp000437755
MGYG000001141_01850	740	dCache_1	79	219	141	1.1e-06	dCache_1~GGDEF~EAL	d__Bacteria;p__Firmicutes_A;c__Clostridia;o__Lachnospirales;f__Lachnospiraceae;g__CAG-303;s__CAG-303 sp000437755
MGYG000001146_00349	574	dCache_1	42	263	222	1.6e-12	dCache_1~His_kinase~HATPase_c	d__Bacteria;p__Firmicutes_A;c__Clostridia;o__Oscillospirales;f__Acutalibacteraceae;g__UBA737;s__UBA737 sp900543215
MGYG000001148_01054	619	dCache_1	82	267	186	1.4e-10	dCache_1~GGDEF	d__Bacteria;p__Fusobacteriota;c__Fusobacteriia;o__Fusobacteriales;f__Fusobacteriaceae;g__Fusobacterium_A;s__Fusobacterium_A varium_A
MGYG000001148_01413	655	dCache_1	59	310	252	5.9e-15	dCache_1~GGDEF	d__Bacteria;p__Fusobacteriota;c__Fusobacteriia;o__Fusobacteriales;f__Fusobacteriaceae;g__Fusobacterium_A;s__Fusobacterium_A varium_A
MGYG000001148_01889	552	dCache_1	50	266	217	2.9e-19	dCache_1~His_kinase	d__Bacteria;p__Fusobacteriota;c__Fusobacteriia;o__Fusobacteriales;f__Fusobacteriaceae;g__Fusobacterium_A;s__Fusobacterium_A varium_A
MGYG000001154_00831	293	dCache_1	78	232	155	3.6e-06	dCache_1	d__Bacteria;p__Actinobacteriota;c__Coriobacteriia;o__Coriobacteriales;f__Eggerthellaceae;g__CAG-1427;s__CAG-1427 sp000431675
MGYG000001156_00314	769	dCache_1	113	288	176	1.8e-06	dCache_1~HTH_18	d__Bacteria;p__Firmicutes_A;c__Clostridia_A;o__Christensenellales;f__CAG-74;g__SFHK01;s__SFHK01 sp004556395
MGYG000001157_00362	573	dCache_1	38	258	221	7.5e-11	dCache_1~His_kinase~HATPase_c	d__Bacteria;p__Firmicutes_A;c__Clostridia;o__Oscillospirales;f__Ruminococcaceae;g__Gemmiger;s__Gemmiger sp900540775
MGYG000001163_00053	911	dCache_1	46	270	225	4.7e-12	dCache_1~HisKA~HATPase_c~Response_reg	d__Bacteria;p__Actinobacteriota;c__Coriobacteriia;o__Coriobacteriales;f__Eggerthellaceae;g__CAG-1427;s__CAG-1427 sp900542265
MGYG000001163_00061	995	dCache_1	37	270	234	1.8e-18	dCache_1~HisKA~HATPase_c~Response_reg~Response_reg	d__Bacteria;p__Actinobacteriota;c__Coriobacteriia;o__Coriobacteriales;f__Eggerthellaceae;g__CAG-1427;s__CAG-1427 sp900542265
MGYG000001172_00336	552	dCache_1	53	266	214	2.3e-18	dCache_1~His_kinase	d__Bacteria;p__Fusobacteriota;c__Fusobacteriia;o__Fusobacteriales;f__Fusobacteriaceae;g__Fusobacterium;s__Fusobacterium sp000235465
MGYG000001174_02505	571	dCache_1	51	196	146	3.7e-06	dCache_1~HAMP~His_kinase~HATPase_c	d__Bacteria;p__Firmicutes_A;c__Clostridia;o__Oscillospirales;f__Oscillospiraceae;g__UBA5446;s__UBA5446 sp900759385
MGYG000001178_00156	627	dCache_1	38	272	235	5.4e-07	dCache_1~GGDEF	d__Bacteria;p__Firmicutes_A;c__Clostridia;o__Lachnospirales;f__Lachnospiraceae;g__Anaerosacchariphilus;s__Anaerosacchariphilus sp900553635
MGYG000001178_01137	594	dCache_1	42	281	240	1.4e-26	dCache_1~HAMP~His_kinase~HATPase_c	d__Bacteria;p__Firmicutes_A;c__Clostridia;o__Lachnospirales;f__Lachnospiraceae;g__Anaerosacchariphilus;s__Anaerosacchariphilus sp900553635
MGYG000001186_00965	602	dCache_1	43	279	237	4.8e-18	dCache_1~His_kinase~HATPase_c	d__Bacteria;p__Firmicutes_A;c__Clostridia;o__Lachnospirales;f__Lachnospiraceae;g__Agathobacter;s__Agathobacter sp900547695
MGYG000001187_01259	626	dCache_1	52	288	237	1.5e-21	dCache_1~His_kinase~HATPase_c	d__Bacteria;p__Firmicutes_A;c__Clostridia;o__Lachnospirales;f__Lachnospiraceae;g__UMGS1472;s__UMGS1472 sp900552095
MGYG000001187_01267	596	dCache_1	54	283	230	2.6e-23	dCache_1~HAMP~His_kinase~HATPase_c	d__Bacteria;p__Firmicutes_A;c__Clostridia;o__Lachnospirales;f__Lachnospiraceae;g__UMGS1472;s__UMGS1472 sp900552095
MGYG000001191_00021	573	dCache_1	103	287	185	2.7e-10	dCache_1~HATPase_c	d__Bacteria;p__Firmicutes_A;c__Clostridia;o__Peptostreptococcales;f__Anaerovoracaceae;g__UMGS973;s__UMGS973 sp900547295
MGYG000001191_01376	1012	dCache_1	84	261	178	2.8e-14	dCache_1~GGDEF~EAL	d__Bacteria;p__Firmicutes_A;c__Clostridia;o__Peptostreptococcales;f__Anaerovoracaceae;g__UMGS973;s__UMGS973 sp900547295
MGYG000001194_01106	989	dCache_1	39	267	229	7.5e-09	dCache_1~HisKA~HATPase_c~Response_reg~Response_reg	d__Bacteria;p__Actinobacteriota;c__Coriobacteriia;o__Coriobacteriales;f__QAMH01;g__QAMH01;s__QAMH01 sp003149935
MGYG000001199_00311	576	dCache_1	42	265	224	2.2e-16	dCache_1~His_kinase~HATPase_c	d__Bacteria;p__Firmicutes_A;c__Clostridia;o__Lachnospirales;f__Lachnospiraceae;g__CAG-81;s__CAG-81 sp900541255
MGYG000001199_02545	845	dCache_1	36	271	236	3e-17	dCache_1~HisKA~HATPase_c~Response_reg	d__Bacteria;p__Firmicutes_A;c__Clostridia;o__Lachnospirales;f__Lachnospiraceae;g__CAG-81;s__CAG-81 sp900541255
MGYG000001202_01355	701	dCache_1	38	259	222	9.5e-12	dCache_1~HAMP~MCPsignal	d__Bacteria;p__Firmicutes_A;c__Clostridia;o__Oscillospirales;f__Ruminococcaceae;g__Ruminococcus_D;s__Ruminococcus_D sp900539095
MGYG000001205_00671	575	dCache_1	41	261	221	9.8e-13	dCache_1~HAMP~His_kinase~HATPase_c	d__Bacteria;p__Firmicutes_A;c__Clostridia;o__Oscillospirales;f__Ruminococcaceae;g__Gemmiger;s__
MGYG000001205_01624	841	dCache_1	117	269	153	5.9e-18	dCache_1~HisKA~HATPase_c~Response_reg	d__Bacteria;p__Firmicutes_A;c__Clostridia;o__Oscillospirales;f__Ruminococcaceae;g__Gemmiger;s__
MGYG000001208_01675	600	dCache_1	50	272	223	8.4e-08	dCache_1~HATPase_c	d__Bacteria;p__Firmicutes;c__Bacilli;o__Lactobacillales;f__Enterococcaceae;g__Enterococcus_C;s__Enterococcus_C dispar
MGYG000001212_00929	573	dCache_1	46	262	217	2.1e-17	dCache_1~His_kinase~HATPase_c	d__Bacteria;p__Firmicutes_A;c__Clostridia;o__Oscillospirales;f__Acutalibacteraceae;g__Acutalibacter;s__Acutalibacter sp900759575
MGYG000001220_00467	585	dCache_1	42	263	222	3.8e-09	dCache_1~His_kinase~HATPase_c	d__Bacteria;p__Firmicutes_A;c__Clostridia;o__Monoglobales;f__Monoglobaceae;g__UMGS1820;s__UMGS1820 sp900555375
MGYG000001222_00352	598	dCache_1	51	257	207	7.3e-08	dCache_1~His_kinase	d__Bacteria;p__Firmicutes_A;c__Clostridia;o__Monoglobales;f__Monoglobaceae;g__UMGS1326;s__UMGS1326 sp900550775
MGYG000001222_00472	542	dCache_1	38	255	218	1.8e-06	dCache_1	d__Bacteria;p__Firmicutes_A;c__Clostridia;o__Monoglobales;f__Monoglobaceae;g__UMGS1326;s__UMGS1326 sp900550775
MGYG000001222_01650	600	dCache_1	161	281	121	8.6e-08	dCache_1~His_kinase	d__Bacteria;p__Firmicutes_A;c__Clostridia;o__Monoglobales;f__Monoglobaceae;g__UMGS1326;s__UMGS1326 sp900550775
MGYG000001224_00375	599	dCache_1	57	286	230	3e-21	dCache_1~His_kinase~HATPase_c	d__Bacteria;p__Firmicutes_A;c__Clostridia;o__Lachnospirales;f__Lachnospiraceae;g__Blautia_A;s__Blautia_A sp900547615
MGYG000001224_01068	603	dCache_1	41	293	253	3.1e-18	dCache_1~HAMP~His_kinase~HATPase_c	d__Bacteria;p__Firmicutes_A;c__Clostridia;o__Lachnospirales;f__Lachnospiraceae;g__Blautia_A;s__Blautia_A sp900547615
MGYG000001224_01343	594	dCache_1	55	285	231	1.4e-30	dCache_1~HAMP~His_kinase~HATPase_c	d__Bacteria;p__Firmicutes_A;c__Clostridia;o__Lachnospirales;f__Lachnospiraceae;g__Blautia_A;s__Blautia_A sp900547615
MGYG000001224_01695	584	dCache_1	47	239	193	2.2e-10	dCache_1~His_kinase	d__Bacteria;p__Firmicutes_A;c__Clostridia;o__Lachnospirales;f__Lachnospiraceae;g__Blautia_A;s__Blautia_A sp900547615
MGYG000001224_01826	599	dCache_1	43	275	233	8.6e-11	dCache_1~HAMP~His_kinase~HATPase_c	d__Bacteria;p__Firmicutes_A;c__Clostridia;o__Lachnospirales;f__Lachnospiraceae;g__Blautia_A;s__Blautia_A sp900547615
MGYG000001224_02270	654	dCache_1	56	312	257	6.3e-14	dCache_1~HAMP~His_kinase~HATPase_c	d__Bacteria;p__Firmicutes_A;c__Clostridia;o__Lachnospirales;f__Lachnospiraceae;g__Blautia_A;s__Blautia_A sp900547615
MGYG000001224_02510	623	dCache_1	127	271	145	3.8e-06	dCache_1~GGDEF	d__Bacteria;p__Firmicutes_A;c__Clostridia;o__Lachnospirales;f__Lachnospiraceae;g__Blautia_A;s__Blautia_A sp900547615
MGYG000001237_00070	598	dCache_1	64	291	228	9.8e-15	dCache_1~HAMP~His_kinase~HATPase_c	d__Bacteria;p__Firmicutes_A;c__Clostridia_A;o__Christensenellales;f__CAG-74;g__UMGS1600;s__UMGS1600 sp900553295
MGYG000001237_00150	595	dCache_1	40	268	229	4.1e-06	dCache_1~His_kinase~HATPase_c	d__Bacteria;p__Firmicutes_A;c__Clostridia_A;o__Christensenellales;f__CAG-74;g__UMGS1600;s__UMGS1600 sp900553295
MGYG000001237_01538	840	dCache_1	114	269	156	9e-13	dCache_1~HisKA~HATPase_c~Response_reg	d__Bacteria;p__Firmicutes_A;c__Clostridia_A;o__Christensenellales;f__CAG-74;g__UMGS1600;s__UMGS1600 sp900553295
MGYG000001237_01850	763	dCache_1	41	289	249	1.2e-09	dCache_1~HTH_18	d__Bacteria;p__Firmicutes_A;c__Clostridia_A;o__Christensenellales;f__CAG-74;g__UMGS1600;s__UMGS1600 sp900553295
MGYG000001243_02180	567	dCache_1	44	253	210	9.2e-06	dCache_1~HAMP~His_kinase~HATPase_c	d__Bacteria;p__Firmicutes_A;c__Clostridia;o__Oscillospirales;f__Oscillospiraceae;g__UBA1777;s__UBA1777 sp900754515
MGYG000001244_00874	565	dCache_1	32	250	219	5.1e-15	dCache_1~His_kinase~HATPase_c	d__Bacteria;p__Firmicutes_A;c__Clostridia;o__Oscillospirales;f__Acutalibacteraceae;g__UBA737;s__UBA737 sp900549055
MGYG000001246_00074	598	dCache_1	49	280	232	5e-23	dCache_1~HAMP~His_kinase~HATPase_c	d__Bacteria;p__Firmicutes_A;c__Clostridia;o__Lachnospirales;f__Lachnospiraceae;g__Enterocloster;s__Enterocloster sp900541315
MGYG000001246_00508	615	dCache_1	43	261	219	4.2e-12	dCache_1~His_kinase~HATPase_c	d__Bacteria;p__Firmicutes_A;c__Clostridia;o__Lachnospirales;f__Lachnospiraceae;g__Enterocloster;s__Enterocloster sp900541315
MGYG000001246_00918	634	dCache_1	33	273	241	3e-09	dCache_1~GGDEF	d__Bacteria;p__Firmicutes_A;c__Clostridia;o__Lachnospirales;f__Lachnospiraceae;g__Enterocloster;s__Enterocloster sp900541315
MGYG000001246_01591	572	dCache_1	39	233	195	7.3e-11	dCache_1~HAMP~His_kinase~HATPase_c	d__Bacteria;p__Firmicutes_A;c__Clostridia;o__Lachnospirales;f__Lachnospiraceae;g__Enterocloster;s__Enterocloster sp900541315
MGYG000001246_02124	982	dCache_1	62	277	216	7.1e-06	dCache_1~HisKA~HATPase_c~Response_reg~Response_reg	d__Bacteria;p__Firmicutes_A;c__Clostridia;o__Lachnospirales;f__Lachnospiraceae;g__Enterocloster;s__Enterocloster sp900541315
MGYG000001246_02182	581	dCache_1	43	245	203	2.2e-08	dCache_1~His_kinase	d__Bacteria;p__Firmicutes_A;c__Clostridia;o__Lachnospirales;f__Lachnospiraceae;g__Enterocloster;s__Enterocloster sp900541315
MGYG000001246_02332	490	dCache_1	66	274	209	5.8e-17	dCache_1~GGDEF	d__Bacteria;p__Firmicutes_A;c__Clostridia;o__Lachnospirales;f__Lachnospiraceae;g__Enterocloster;s__Enterocloster sp900541315
MGYG000001246_02480	601	dCache_1	54	246	193	5.6e-15	dCache_1~HAMP~His_kinase~HATPase_c	d__Bacteria;p__Firmicutes_A;c__Clostridia;o__Lachnospirales;f__Lachnospiraceae;g__Enterocloster;s__Enterocloster sp900541315
MGYG000001247_00080	619	dCache_1	46	254	209	4.6e-07	dCache_1~His_kinase~HATPase_c	d__Bacteria;p__Firmicutes_A;c__Clostridia;o__Lachnospirales;f__Lachnospiraceae;g__UMGS1370;s__UMGS1370 sp900542035
MGYG000001247_01332	598	dCache_1	50	263	214	6e-10	dCache_1~His_kinase~HATPase_c	d__Bacteria;p__Firmicutes_A;c__Clostridia;o__Lachnospirales;f__Lachnospiraceae;g__UMGS1370;s__UMGS1370 sp900542035
MGYG000001247_02315	572	dCache_1	41	224	184	3.8e-16	dCache_1~HAMP~His_kinase~HATPase_c	d__Bacteria;p__Firmicutes_A;c__Clostridia;o__Lachnospirales;f__Lachnospiraceae;g__UMGS1370;s__UMGS1370 sp900542035
MGYG000001247_02322	597	dCache_1	148	284	137	1.2e-08	dCache_1~His_kinase~HATPase_c	d__Bacteria;p__Firmicutes_A;c__Clostridia;o__Lachnospirales;f__Lachnospiraceae;g__UMGS1370;s__UMGS1370 sp900542035
MGYG000001250_01017	624	dCache_1	56	270	215	1.5e-15	dCache_1~GGDEF	d__Bacteria;p__Firmicutes_A;c__Clostridia;o__Lachnospirales;f__Lachnospiraceae;g__Enterocloster;s__Enterocloster sp900759225
MGYG000001250_01480	598	dCache_1	45	279	235	3.6e-22	dCache_1~HAMP~His_kinase~HATPase_c	d__Bacteria;p__Firmicutes_A;c__Clostridia;o__Lachnospirales;f__Lachnospiraceae;g__Enterocloster;s__Enterocloster sp900759225
MGYG000001251_00010	736	dCache_1	164	209	46	4e-05	dCache_1~HisKA~HATPase_c	d__Bacteria;p__Firmicutes_A;c__Clostridia;o__Lachnospirales;f__Lachnospiraceae;g__Lachnoclostridium_A;s__Lachnoclostridium_A sp002160755
MGYG000001251_00724	584	dCache_1	40	274	235	9e-12	dCache_1~HAMP~His_kinase~HATPase_c	d__Bacteria;p__Firmicutes_A;c__Clostridia;o__Lachnospirales;f__Lachnospiraceae;g__Lachnoclostridium_A;s__Lachnoclostridium_A sp002160755
MGYG000001251_01609	737	dCache_1	33	221	189	2.4e-14	dCache_1~HisKA~HATPase_c~Response_reg	d__Bacteria;p__Firmicutes_A;c__Clostridia;o__Lachnospirales;f__Lachnospiraceae;g__Lachnoclostridium_A;s__Lachnoclostridium_A sp002160755
MGYG000001251_01643	597	dCache_1	45	280	236	2.1e-23	dCache_1~HAMP~His_kinase~HATPase_c	d__Bacteria;p__Firmicutes_A;c__Clostridia;o__Lachnospirales;f__Lachnospiraceae;g__Lachnoclostridium_A;s__Lachnoclostridium_A sp002160755
MGYG000001251_02556	844	dCache_1	38	256	219	6.4e-15	dCache_1~HisKA~HATPase_c~Response_reg	d__Bacteria;p__Firmicutes_A;c__Clostridia;o__Lachnospirales;f__Lachnospiraceae;g__Lachnoclostridium_A;s__Lachnoclostridium_A sp002160755
MGYG000001254_00671	663	dCache_1	57	226	170	5.8e-21	dCache_1~MCPsignal	d__Bacteria;p__Firmicutes_A;c__Clostridia;o__Lachnospirales;f__Lachnospiraceae;g__TF01-11;s__TF01-11 sp900759665
MGYG000001254_02333	715	dCache_1	52	324	273	1.4e-10	dCache_1~HAMP~MCPsignal	d__Bacteria;p__Firmicutes_A;c__Clostridia;o__Lachnospirales;f__Lachnospiraceae;g__TF01-11;s__TF01-11 sp900759665
MGYG000001254_02371	696	dCache_1	158	294	137	2.5e-18	dCache_1~MCPsignal	d__Bacteria;p__Firmicutes_A;c__Clostridia;o__Lachnospirales;f__Lachnospiraceae;g__TF01-11;s__TF01-11 sp900759665
MGYG000001261_00416	612	dCache_1	46	200	155	7.1e-12	dCache_1~HisKA~HATPase_c	d__Bacteria;p__Proteobacteria;c__Alphaproteobacteria;o__Caulobacterales;f__Caulobacteraceae;g__Caulobacter;s__Caulobacter sp903900155
MGYG000001261_03056	572	dCache_1	67	286	220	9.9e-12	dCache_1~HWE_HK	d__Bacteria;p__Proteobacteria;c__Alphaproteobacteria;o__Caulobacterales;f__Caulobacteraceae;g__Caulobacter;s__Caulobacter sp903900155
MGYG000001262_00278	588	dCache_1	35	277	243	8.8e-19	dCache_1~HisKA~HATPase_c	d__Bacteria;p__Proteobacteria;c__Alphaproteobacteria;o__Sphingomonadales;f__Sphingomonadaceae;g__Sphingomonas;s__Sphingomonas ginsenosidimutans
MGYG000001263_01062	657	dCache_1	71	226	156	1.6e-13	dCache_1~PAS_9~GGDEF	d__Bacteria;p__Proteobacteria;c__Gammaproteobacteria;o__Burkholderiales;f__Burkholderiaceae;g__Acidovorax;s__Acidovorax sp000302535
MGYG000001263_01528	617	dCache_1	87	259	173	3.5e-21	dCache_1~HAMP~MCPsignal	d__Bacteria;p__Proteobacteria;c__Gammaproteobacteria;o__Burkholderiales;f__Burkholderiaceae;g__Acidovorax;s__Acidovorax sp000302535
MGYG000001263_01730	762	dCache_1	97	266	170	1.8e-15	dCache_1~PAS_4~PAS~GGDEF	d__Bacteria;p__Proteobacteria;c__Gammaproteobacteria;o__Burkholderiales;f__Burkholderiaceae;g__Acidovorax;s__Acidovorax sp000302535
MGYG000001263_03746	704	dCache_1	83	263	181	5.4e-15	dCache_1~PAS~HisKA~HATPase_c	d__Bacteria;p__Proteobacteria;c__Gammaproteobacteria;o__Burkholderiales;f__Burkholderiaceae;g__Acidovorax;s__Acidovorax sp000302535
MGYG000001263_03792	708	dCache_1	58	287	230	1.6e-14	dCache_1~PAS_9~GGDEF	d__Bacteria;p__Proteobacteria;c__Gammaproteobacteria;o__Burkholderiales;f__Burkholderiaceae;g__Acidovorax;s__Acidovorax sp000302535
MGYG000001263_04059	1261	dCache_1	119	303	185	1.3e-06	dCache_1~HAMP~PAS_4~PAS_9~GGDEF~EAL	d__Bacteria;p__Proteobacteria;c__Gammaproteobacteria;o__Burkholderiales;f__Burkholderiaceae;g__Acidovorax;s__Acidovorax sp000302535
MGYG000001263_04229	893	dCache_1	40	193	154	1.2e-10	dCache_1~PAS_7~HisKA~HATPase_c~Response_reg	d__Bacteria;p__Proteobacteria;c__Gammaproteobacteria;o__Burkholderiales;f__Burkholderiaceae;g__Acidovorax;s__Acidovorax sp000302535
MGYG000001263_04257	934	dCache_1	68	230	163	2.1e-06	dCache_1~PAS_3~PAS_3~GGDEF	d__Bacteria;p__Proteobacteria;c__Gammaproteobacteria;o__Burkholderiales;f__Burkholderiaceae;g__Acidovorax;s__Acidovorax sp000302535
MGYG000001263_04762	1053	dCache_1	41	216	176	4.5e-08	dCache_1~PAS_4~PAS~GGDEF~EAL	d__Bacteria;p__Proteobacteria;c__Gammaproteobacteria;o__Burkholderiales;f__Burkholderiaceae;g__Acidovorax;s__Acidovorax sp000302535
MGYG000001266_00494	517	dCache_1	86	196	111	4.8e-10	dCache_1~GGDEF	d__Bacteria;p__Proteobacteria;c__Gammaproteobacteria;o__Enterobacterales;f__Enterobacteriaceae;g__Atlantibacter;s__Atlantibacter hermannii
MGYG000001266_01192	649	dCache_1	43	256	214	3.1e-15	dCache_1~MCPsignal	d__Bacteria;p__Proteobacteria;c__Gammaproteobacteria;o__Enterobacterales;f__Enterobacteriaceae;g__Atlantibacter;s__Atlantibacter hermannii
MGYG000001266_01322	475	dCache_1	45	166	122	1.8e-07	dCache_1~HisKA~HATPase_c	d__Bacteria;p__Proteobacteria;c__Gammaproteobacteria;o__Enterobacterales;f__Enterobacteriaceae;g__Atlantibacter;s__Atlantibacter hermannii
MGYG000001266_02083	631	dCache_1	44	290	247	1.3e-19	dCache_1~MCPsignal	d__Bacteria;p__Proteobacteria;c__Gammaproteobacteria;o__Enterobacterales;f__Enterobacteriaceae;g__Atlantibacter;s__Atlantibacter hermannii
MGYG000001277_00371	748	dCache_1	61	269	209	3.8e-21	dCache_1~PAS_3~PAS_3~GGDEF	d__Bacteria;p__Desulfobacterota;c__Desulfovibrionia;o__Desulfovibrionales;f__Desulfovibrionaceae;g__Bilophila;s__Bilophila sp902373525
MGYG000001277_00407	808	dCache_1	61	266	206	1.2e-18	dCache_1~HAMP~PAS_3~PAS_3~GGDEF	d__Bacteria;p__Desulfobacterota;c__Desulfovibrionia;o__Desulfovibrionales;f__Desulfovibrionaceae;g__Bilophila;s__Bilophila sp902373525
MGYG000001277_00911	982	dCache_1	33	257	225	5.7e-13	dCache_1~PAS_9~PAS_3~HisKA~HATPase_c~Response_reg	d__Bacteria;p__Desulfobacterota;c__Desulfovibrionia;o__Desulfovibrionales;f__Desulfovibrionaceae;g__Bilophila;s__Bilophila sp902373525
MGYG000001277_00919	645	dCache_1	41	282	242	2.6e-15	dCache_1~GGDEF	d__Bacteria;p__Desulfobacterota;c__Desulfovibrionia;o__Desulfovibrionales;f__Desulfovibrionaceae;g__Bilophila;s__Bilophila sp902373525
MGYG000001277_01178	729	dCache_1	38	255	218	1.5e-13	dCache_1~PAS_3~PAS_3~GGDEF	d__Bacteria;p__Desulfobacterota;c__Desulfovibrionia;o__Desulfovibrionales;f__Desulfovibrionaceae;g__Bilophila;s__Bilophila sp902373525
MGYG000001277_01189	1015	dCache_1	100	271	172	2.9e-08	dCache_1~HisKA~HATPase_c~Response_reg	d__Bacteria;p__Desulfobacterota;c__Desulfovibrionia;o__Desulfovibrionales;f__Desulfovibrionaceae;g__Bilophila;s__Bilophila sp902373525
MGYG000001277_01433	469	dCache_1	36	276	241	7e-16	dCache_1~GGDEF	d__Bacteria;p__Desulfobacterota;c__Desulfovibrionia;o__Desulfovibrionales;f__Desulfovibrionaceae;g__Bilophila;s__Bilophila sp902373525
MGYG000001277_02351	609	dCache_1	450	594	145	2.2e-09	HMGL-like~dCache_1	d__Bacteria;p__Desulfobacterota;c__Desulfovibrionia;o__Desulfovibrionales;f__Desulfovibrionaceae;g__Bilophila;s__Bilophila sp902373525
MGYG000001277_02849	805	dCache_1	45	275	231	4.4e-23	dCache_1~HAMP~PAS_3~PAS_3~GGDEF	d__Bacteria;p__Desulfobacterota;c__Desulfovibrionia;o__Desulfovibrionales;f__Desulfovibrionaceae;g__Bilophila;s__Bilophila sp902373525
MGYG000001279_00334	647	dCache_1	44	278	235	1.1e-27	dCache_1~HAMP~MCPsignal	d__Bacteria;p__Proteobacteria;c__Gammaproteobacteria;o__Pseudomonadales;f__Pseudomonadaceae;g__Pseudomonas_E;s__Pseudomonas_E fulva
MGYG000001279_00947	521	dCache_1	45	270	226	4.4e-16	dCache_1~GGDEF	d__Bacteria;p__Proteobacteria;c__Gammaproteobacteria;o__Pseudomonadales;f__Pseudomonadaceae;g__Pseudomonas_E;s__Pseudomonas_E fulva
MGYG000001279_01001	634	dCache_1	50	226	177	1.9e-13	dCache_1~HATPase_c	d__Bacteria;p__Proteobacteria;c__Gammaproteobacteria;o__Pseudomonadales;f__Pseudomonadaceae;g__Pseudomonas_E;s__Pseudomonas_E fulva
MGYG000001279_01324	490	dCache_1	138	281	144	1.6e-09	dCache_1~GGDEF	d__Bacteria;p__Proteobacteria;c__Gammaproteobacteria;o__Pseudomonadales;f__Pseudomonadaceae;g__Pseudomonas_E;s__Pseudomonas_E fulva
MGYG000001279_01544	604	dCache_1	40	268	229	7.9e-14	dCache_1~HisKA~HATPase_c	d__Bacteria;p__Proteobacteria;c__Gammaproteobacteria;o__Pseudomonadales;f__Pseudomonadaceae;g__Pseudomonas_E;s__Pseudomonas_E fulva
MGYG000001279_02041	624	dCache_1	36	254	219	5.5e-24	dCache_1~HAMP~MCPsignal	d__Bacteria;p__Proteobacteria;c__Gammaproteobacteria;o__Pseudomonadales;f__Pseudomonadaceae;g__Pseudomonas_E;s__Pseudomonas_E fulva
MGYG000001279_02583	628	dCache_1	34	258	225	5.4e-25	dCache_1~HAMP~MCPsignal	d__Bacteria;p__Proteobacteria;c__Gammaproteobacteria;o__Pseudomonadales;f__Pseudomonadaceae;g__Pseudomonas_E;s__Pseudomonas_E fulva
MGYG000001279_02962	605	dCache_1	62	226	165	1.1e-08	dCache_1~HisKA~HATPase_c	d__Bacteria;p__Proteobacteria;c__Gammaproteobacteria;o__Pseudomonadales;f__Pseudomonadaceae;g__Pseudomonas_E;s__Pseudomonas_E fulva
MGYG000001279_03224	666	dCache_1	45	298	254	3.9e-16	dCache_1~MCPsignal	d__Bacteria;p__Proteobacteria;c__Gammaproteobacteria;o__Pseudomonadales;f__Pseudomonadaceae;g__Pseudomonas_E;s__Pseudomonas_E fulva
MGYG000001279_03557	498	dCache_1	110	281	172	4.5e-09	dCache_1~GGDEF	d__Bacteria;p__Proteobacteria;c__Gammaproteobacteria;o__Pseudomonadales;f__Pseudomonadaceae;g__Pseudomonas_E;s__Pseudomonas_E fulva
MGYG000001289_00412	570	dCache_1	36	266	231	1.3e-25	dCache_1~HAMP~His_kinase	d__Bacteria;p__Firmicutes;c__Bacilli;o__Lactobacillales;f__Streptococcaceae;g__Streptococcus;s__Streptococcus sp900543065
MGYG000001294_01756	695	dCache_1	54	253	200	1.6e-14	dCache_1~HisKA~HATPase_c	d__Bacteria;p__Proteobacteria;c__Gammaproteobacteria;o__Burkholderiales;f__Burkholderiaceae;g__Parasutterella;s__Parasutterella excrementihominis
MGYG000001294_02411	489	dCache_1	48	267	220	2.4e-16	dCache_1	d__Bacteria;p__Proteobacteria;c__Gammaproteobacteria;o__Burkholderiales;f__Burkholderiaceae;g__Parasutterella;s__Parasutterella excrementihominis
MGYG000001295_00032	595	dCache_1	5	240	236	1.7e-15	dCache_1~GGDEF	d__Bacteria;p__Desulfobacterota;c__Desulfovibrionia;o__Desulfovibrionales;f__Desulfovibrionaceae;g__Desulfovibrio;s__Desulfovibrio fairfieldensis
MGYG000001295_00102	864	dCache_1	54	270	217	1.1e-05	dCache_1~Sigma54_activat	d__Bacteria;p__Desulfobacterota;c__Desulfovibrionia;o__Desulfovibrionales;f__Desulfovibrionaceae;g__Desulfovibrio;s__Desulfovibrio fairfieldensis
MGYG000001295_00239	755	dCache_1	120	269	150	3.9e-08	dCache_1~GGDEF~EAL	d__Bacteria;p__Desulfobacterota;c__Desulfovibrionia;o__Desulfovibrionales;f__Desulfovibrionaceae;g__Desulfovibrio;s__Desulfovibrio fairfieldensis
MGYG000001295_00289	580	dCache_1	60	278	219	1.3e-17	dCache_1~HisKA~HATPase_c	d__Bacteria;p__Desulfobacterota;c__Desulfovibrionia;o__Desulfovibrionales;f__Desulfovibrionaceae;g__Desulfovibrio;s__Desulfovibrio fairfieldensis
MGYG000001295_00533	689	dCache_1	92	278	187	9e-15	dCache_1~HAMP~MCPsignal	d__Bacteria;p__Desulfobacterota;c__Desulfovibrionia;o__Desulfovibrionales;f__Desulfovibrionaceae;g__Desulfovibrio;s__Desulfovibrio fairfieldensis
MGYG000001295_00975	713	dCache_1	132	301	170	4.6e-16	dCache_1~HAMP~MCPsignal	d__Bacteria;p__Desulfobacterota;c__Desulfovibrionia;o__Desulfovibrionales;f__Desulfovibrionaceae;g__Desulfovibrio;s__Desulfovibrio fairfieldensis
MGYG000001295_01629	614	dCache_1	493	601	109	1.5e-08	HMGL-like~dCache_1	d__Bacteria;p__Desulfobacterota;c__Desulfovibrionia;o__Desulfovibrionales;f__Desulfovibrionaceae;g__Desulfovibrio;s__Desulfovibrio fairfieldensis
MGYG000001295_01775	687	dCache_1	34	269	236	2.2e-24	dCache_1~MCPsignal	d__Bacteria;p__Desulfobacterota;c__Desulfovibrionia;o__Desulfovibrionales;f__Desulfovibrionaceae;g__Desulfovibrio;s__Desulfovibrio fairfieldensis
MGYG000001295_01822	713	dCache_1	40	302	263	3.2e-16	dCache_1~HAMP~MCPsignal	d__Bacteria;p__Desulfobacterota;c__Desulfovibrionia;o__Desulfovibrionales;f__Desulfovibrionaceae;g__Desulfovibrio;s__Desulfovibrio fairfieldensis
MGYG000001295_01868	483	dCache_1	68	280	213	3.7e-10	dCache_1~GGDEF	d__Bacteria;p__Desulfobacterota;c__Desulfovibrionia;o__Desulfovibrionales;f__Desulfovibrionaceae;g__Desulfovibrio;s__Desulfovibrio fairfieldensis
MGYG000001295_02096	637	dCache_1	37	286	250	3.9e-12	dCache_1~GGDEF	d__Bacteria;p__Desulfobacterota;c__Desulfovibrionia;o__Desulfovibrionales;f__Desulfovibrionaceae;g__Desulfovibrio;s__Desulfovibrio fairfieldensis
MGYG000001295_02158	696	dCache_1	46	284	239	2.8e-15	dCache_1~HAMP~MCPsignal	d__Bacteria;p__Desulfobacterota;c__Desulfovibrionia;o__Desulfovibrionales;f__Desulfovibrionaceae;g__Desulfovibrio;s__Desulfovibrio fairfieldensis
MGYG000001295_02183	773	dCache_1	39	267	229	1.3e-22	dCache_1~PAS_3~PAS_3~GGDEF	d__Bacteria;p__Desulfobacterota;c__Desulfovibrionia;o__Desulfovibrionales;f__Desulfovibrionaceae;g__Desulfovibrio;s__Desulfovibrio fairfieldensis
MGYG000001295_02190	690	dCache_1	41	243	203	2.8e-14	dCache_1~MCPsignal	d__Bacteria;p__Desulfobacterota;c__Desulfovibrionia;o__Desulfovibrionales;f__Desulfovibrionaceae;g__Desulfovibrio;s__Desulfovibrio fairfieldensis
MGYG000001295_03108	695	dCache_1	33	280	248	5.2e-28	dCache_1~MCPsignal	d__Bacteria;p__Desulfobacterota;c__Desulfovibrionia;o__Desulfovibrionales;f__Desulfovibrionaceae;g__Desulfovibrio;s__Desulfovibrio fairfieldensis
MGYG000001295_03137	580	dCache_1	48	271	224	1.4e-14	dCache_1~HisKA~HATPase_c	d__Bacteria;p__Desulfobacterota;c__Desulfovibrionia;o__Desulfovibrionales;f__Desulfovibrionaceae;g__Desulfovibrio;s__Desulfovibrio fairfieldensis
MGYG000001298_01462	677	dCache_1	38	259	222	1.3e-22	dCache_1~HAMP~MCPsignal	d__Bacteria;p__Firmicutes;c__Bacilli;o__Lactobacillales;f__Listeriaceae;g__Listeria;s__Listeria grayi
MGYG000001298_01607	610	dCache_1	37	182	146	5.4e-07	dCache_1~HAMP~PAS~HisKA~HATPase_c	d__Bacteria;p__Firmicutes;c__Bacilli;o__Lactobacillales;f__Listeriaceae;g__Listeria;s__Listeria grayi
MGYG000001298_02382	591	dCache_1	34	170	137	1.2e-08	dCache_1~HAMP~PAS_9~HisKA~HATPase_c	d__Bacteria;p__Firmicutes;c__Bacilli;o__Lactobacillales;f__Listeriaceae;g__Listeria;s__Listeria grayi
MGYG000001299_00107	551	dCache_1	45	251	207	4.1e-09	dCache_1~His_kinase	d__Bacteria;p__Firmicutes;c__Bacilli;o__Erysipelotrichales;f__Erysipelotrichaceae;g__Amedibacillus;s__Amedibacillus dolichus
MGYG000001300_00356	617	dCache_1	32	272	241	2e-07	dCache_1~GGDEF	d__Bacteria;p__Firmicutes_A;c__Clostridia;o__Oscillospirales;f__Ruminococcaceae;g__Faecalibacterium;s__Faecalibacterium prausnitzii
MGYG000001303_00695	580	dCache_1	39	221	183	3.9e-06	dCache_1~His_kinase~HATPase_c	d__Bacteria;p__Firmicutes_A;c__Clostridia;o__Lachnospirales;f__Lachnospiraceae;g__Clostridium_AP;s__Clostridium_AP scindens
MGYG000001303_02081	551	dCache_1	51	289	239	5.9e-23	dCache_1~HAMP~His_kinase	d__Bacteria;p__Firmicutes_A;c__Clostridia;o__Lachnospirales;f__Lachnospiraceae;g__Clostridium_AP;s__Clostridium_AP scindens
MGYG000001303_03123	549	dCache_1	119	237	119	1.9e-06	dCache_1~HATPase_c	d__Bacteria;p__Firmicutes_A;c__Clostridia;o__Lachnospirales;f__Lachnospiraceae;g__Clostridium_AP;s__Clostridium_AP scindens
MGYG000001303_03538	591	dCache_1	51	238	188	2.8e-08	dCache_1~His_kinase~HATPase_c	d__Bacteria;p__Firmicutes_A;c__Clostridia;o__Lachnospirales;f__Lachnospiraceae;g__Clostridium_AP;s__Clostridium_AP scindens
MGYG000001305_00305	836	dCache_1	45	283	239	8.4e-10	dCache_1~HisKA~HATPase_c~Response_reg	d__Bacteria;p__Firmicutes_A;c__Clostridia;o__Eubacteriales;f__Anaerofustaceae;g__Anaerofustis;s__Anaerofustis stercorihominis
MGYG000001305_01321	710	dCache_1	55	281	227	1.5e-06	dCache_1~HisKA~HATPase_c~Response_reg	d__Bacteria;p__Firmicutes_A;c__Clostridia;o__Eubacteriales;f__Anaerofustaceae;g__Anaerofustis;s__Anaerofustis stercorihominis
MGYG000001309_00017	684	dCache_1	38	288	251	3.2e-26	dCache_1~HAMP~MCPsignal	d__Bacteria;p__Firmicutes_A;c__Clostridia;o__Clostridiales;f__Clostridiaceae;g__Clostridium_F;s__Clostridium_F botulinum_A
MGYG000001309_00593	563	dCache_1	422	559	138	1.5e-08	MCPsignal~dCache_1	d__Bacteria;p__Firmicutes_A;c__Clostridia;o__Clostridiales;f__Clostridiaceae;g__Clostridium_F;s__Clostridium_F botulinum_A
MGYG000001309_00670	676	dCache_1	54	279	226	1e-20	dCache_1~MCPsignal	d__Bacteria;p__Firmicutes_A;c__Clostridia;o__Clostridiales;f__Clostridiaceae;g__Clostridium_F;s__Clostridium_F botulinum_A
MGYG000001309_00712	663	dCache_1	38	266	229	1.1e-28	dCache_1~MCPsignal	d__Bacteria;p__Firmicutes_A;c__Clostridia;o__Clostridiales;f__Clostridiaceae;g__Clostridium_F;s__Clostridium_F botulinum_A
MGYG000001309_00871	670	dCache_1	36	268	233	4.2e-23	dCache_1~MCPsignal	d__Bacteria;p__Firmicutes_A;c__Clostridia;o__Clostridiales;f__Clostridiaceae;g__Clostridium_F;s__Clostridium_F botulinum_A
MGYG000001309_01693	668	dCache_1	46	268	223	6.8e-25	dCache_1~MCPsignal	d__Bacteria;p__Firmicutes_A;c__Clostridia;o__Clostridiales;f__Clostridiaceae;g__Clostridium_F;s__Clostridium_F botulinum_A
MGYG000001309_02168	686	dCache_1	47	289	243	2.5e-29	dCache_1~MCPsignal	d__Bacteria;p__Firmicutes_A;c__Clostridia;o__Clostridiales;f__Clostridiaceae;g__Clostridium_F;s__Clostridium_F botulinum_A
MGYG000001309_02494	672	dCache_1	36	277	242	1.8e-25	dCache_1~HAMP~MCPsignal	d__Bacteria;p__Firmicutes_A;c__Clostridia;o__Clostridiales;f__Clostridiaceae;g__Clostridium_F;s__Clostridium_F botulinum_A
MGYG000001309_03165	667	dCache_1	36	268	233	3.7e-28	dCache_1~MCPsignal	d__Bacteria;p__Firmicutes_A;c__Clostridia;o__Clostridiales;f__Clostridiaceae;g__Clostridium_F;s__Clostridium_F botulinum_A
MGYG000001309_03194	668	dCache_1	76	268	193	1.2e-20	dCache_1~MCPsignal	d__Bacteria;p__Firmicutes_A;c__Clostridia;o__Clostridiales;f__Clostridiaceae;g__Clostridium_F;s__Clostridium_F botulinum_A
MGYG000001309_03352	690	dCache_1	37	291	255	9.2e-23	dCache_1~HAMP~MCPsignal	d__Bacteria;p__Firmicutes_A;c__Clostridia;o__Clostridiales;f__Clostridiaceae;g__Clostridium_F;s__Clostridium_F botulinum_A
MGYG000001310_01984	630	dCache_1	64	300	237	9.4e-17	dCache_1~His_kinase~HATPase_c	d__Bacteria;p__Firmicutes_A;c__Clostridia;o__Lachnospirales;f__Lachnospiraceae;g__Mediterraneibacter;s__Mediterraneibacter lactaris
MGYG000001311_00228	646	dCache_1	41	336	296	3.3e-09	dCache_1~HAMP~His_kinase~HATPase_c	d__Bacteria;p__Firmicutes_A;c__Clostridia;o__Lachnospirales;f__Lachnospiraceae;g__Enterocloster;s__Enterocloster sp000155435
MGYG000001311_00630	765	dCache_1	46	278	233	3.3e-08	dCache_1~GGDEF~EAL	d__Bacteria;p__Firmicutes_A;c__Clostridia;o__Lachnospirales;f__Lachnospiraceae;g__Enterocloster;s__Enterocloster sp000155435
MGYG000001311_00673	598	dCache_1	47	280	234	3.9e-26	dCache_1~HAMP~His_kinase~HATPase_c	d__Bacteria;p__Firmicutes_A;c__Clostridia;o__Lachnospirales;f__Lachnospiraceae;g__Enterocloster;s__Enterocloster sp000155435
MGYG000001311_00848	587	dCache_1	55	274	220	4.1e-31	dCache_1~His_kinase	d__Bacteria;p__Firmicutes_A;c__Clostridia;o__Lachnospirales;f__Lachnospiraceae;g__Enterocloster;s__Enterocloster sp000155435
MGYG000001311_01178	595	dCache_1	56	294	239	1.5e-08	dCache_1~HAMP~His_kinase~HATPase_c	d__Bacteria;p__Firmicutes_A;c__Clostridia;o__Lachnospirales;f__Lachnospiraceae;g__Enterocloster;s__Enterocloster sp000155435
MGYG000001311_01899	584	dCache_1	40	219	180	4e-07	dCache_1~HAMP~His_kinase~HATPase_c	d__Bacteria;p__Firmicutes_A;c__Clostridia;o__Lachnospirales;f__Lachnospiraceae;g__Enterocloster;s__Enterocloster sp000155435
MGYG000001311_02103	683	dCache_1	143	297	155	7.4e-14	dCache_1~HAMP~MCPsignal	d__Bacteria;p__Firmicutes_A;c__Clostridia;o__Lachnospirales;f__Lachnospiraceae;g__Enterocloster;s__Enterocloster sp000155435
MGYG000001311_02212	533	dCache_1	41	304	264	4.5e-43	dCache_1~GGDEF	d__Bacteria;p__Firmicutes_A;c__Clostridia;o__Lachnospirales;f__Lachnospiraceae;g__Enterocloster;s__Enterocloster sp000155435
MGYG000001311_02214	571	dCache_1	48	232	185	7.6e-07	dCache_1~HAMP~His_kinase	d__Bacteria;p__Firmicutes_A;c__Clostridia;o__Lachnospirales;f__Lachnospiraceae;g__Enterocloster;s__Enterocloster sp000155435
MGYG000001311_02227	591	dCache_1	44	246	203	1.2e-08	dCache_1~His_kinase~HATPase_c	d__Bacteria;p__Firmicutes_A;c__Clostridia;o__Lachnospirales;f__Lachnospiraceae;g__Enterocloster;s__Enterocloster sp000155435
MGYG000001311_02666	536	dCache_1	89	282	194	1.5e-10	dCache_1~HATPase_c	d__Bacteria;p__Firmicutes_A;c__Clostridia;o__Lachnospirales;f__Lachnospiraceae;g__Enterocloster;s__Enterocloster sp000155435
MGYG000001311_02851	603	dCache_1	58	283	226	2.2e-15	dCache_1~HAMP~His_kinase~HATPase_c	d__Bacteria;p__Firmicutes_A;c__Clostridia;o__Lachnospirales;f__Lachnospiraceae;g__Enterocloster;s__Enterocloster sp000155435
MGYG000001311_02937	574	dCache_1	45	230	186	7e-12	dCache_1~His_kinase	d__Bacteria;p__Firmicutes_A;c__Clostridia;o__Lachnospirales;f__Lachnospiraceae;g__Enterocloster;s__Enterocloster sp000155435
MGYG000001311_03706	599	dCache_1	47	295	249	1.7e-06	dCache_1~His_kinase~HATPase_c	d__Bacteria;p__Firmicutes_A;c__Clostridia;o__Lachnospirales;f__Lachnospiraceae;g__Enterocloster;s__Enterocloster sp000155435
MGYG000001311_03764	752	dCache_1	39	272	234	2.8e-13	dCache_1~GGDEF~EAL	d__Bacteria;p__Firmicutes_A;c__Clostridia;o__Lachnospirales;f__Lachnospiraceae;g__Enterocloster;s__Enterocloster sp000155435
MGYG000001311_04134	640	dCache_1	46	296	251	2.5e-13	dCache_1~GGDEF	d__Bacteria;p__Firmicutes_A;c__Clostridia;o__Lachnospirales;f__Lachnospiraceae;g__Enterocloster;s__Enterocloster sp000155435
MGYG000001311_04427	606	dCache_1	44	283	240	1.4e-08	dCache_1~His_kinase~HATPase_c	d__Bacteria;p__Firmicutes_A;c__Clostridia;o__Lachnospirales;f__Lachnospiraceae;g__Enterocloster;s__Enterocloster sp000155435
MGYG000001311_04429	689	dCache_1	92	274	183	2.3e-21	dCache_1~GGDEF~HD_5	d__Bacteria;p__Firmicutes_A;c__Clostridia;o__Lachnospirales;f__Lachnospiraceae;g__Enterocloster;s__Enterocloster sp000155435
MGYG000001311_04450	685	dCache_1	138	369	232	6.4e-12	dCache_1~HAMP~His_kinase~HATPase_c	d__Bacteria;p__Firmicutes_A;c__Clostridia;o__Lachnospirales;f__Lachnospiraceae;g__Enterocloster;s__Enterocloster sp000155435
MGYG000001311_04482	593	dCache_1	159	245	87	1.3e-09	dCache_1~His_kinase~HATPase_c	d__Bacteria;p__Firmicutes_A;c__Clostridia;o__Lachnospirales;f__Lachnospiraceae;g__Enterocloster;s__Enterocloster sp000155435
MGYG000001311_04803	595	dCache_1	46	282	237	3.9e-15	dCache_1~HAMP~His_kinase~HATPase_c	d__Bacteria;p__Firmicutes_A;c__Clostridia;o__Lachnospirales;f__Lachnospiraceae;g__Enterocloster;s__Enterocloster sp000155435
MGYG000001311_05100	582	dCache_1	155	239	85	1.3e-10	dCache_1~HAMP~GGDEF	d__Bacteria;p__Firmicutes_A;c__Clostridia;o__Lachnospirales;f__Lachnospiraceae;g__Enterocloster;s__Enterocloster sp000155435
MGYG000001311_05260	855	dCache_1	48	281	234	7.9e-08	dCache_1~HisKA~HATPase_c~Response_reg	d__Bacteria;p__Firmicutes_A;c__Clostridia;o__Lachnospirales;f__Lachnospiraceae;g__Enterocloster;s__Enterocloster sp000155435
MGYG000001311_05584	534	dCache_1	71	289	219	2.3e-11	dCache_1~GGDEF	d__Bacteria;p__Firmicutes_A;c__Clostridia;o__Lachnospirales;f__Lachnospiraceae;g__Enterocloster;s__Enterocloster sp000155435
MGYG000001312_00390	668	dCache_1	46	212	167	1.1e-06	dCache_1~MCPsignal	d__Bacteria;p__Campylobacterota;c__Campylobacteria;o__Campylobacterales;f__Helicobacteraceae;g__Helicobacter_D;s__Helicobacter_D pullorum
MGYG000001312_00896	701	dCache_1	158	315	158	9.7e-11	dCache_1~MCPsignal	d__Bacteria;p__Campylobacterota;c__Campylobacteria;o__Campylobacterales;f__Helicobacteraceae;g__Helicobacter_D;s__Helicobacter_D pullorum
MGYG000001312_01340	301	dCache_1	81	140	60	2.9e-06	dCache_1	d__Bacteria;p__Campylobacterota;c__Campylobacteria;o__Campylobacterales;f__Helicobacteraceae;g__Helicobacter_D;s__Helicobacter_D pullorum
MGYG000001314_02303	720	dCache_1	142	324	183	9.3e-16	dCache_1~HAMP~MCPsignal	d__Bacteria;p__Firmicutes_A;c__Clostridia;o__Lachnospirales;f__Lachnospiraceae;g__Bacteroides_F;s__Bacteroides_F pectinophilus
MGYG000001314_02591	679	dCache_1	36	282	247	1.5e-08	dCache_1~HAMP~MCPsignal	d__Bacteria;p__Firmicutes_A;c__Clostridia;o__Lachnospirales;f__Lachnospiraceae;g__Bacteroides_F;s__Bacteroides_F pectinophilus
MGYG000001315_01892	715	dCache_1	37	264	228	3.4e-05	dCache_1~HisKA~HATPase_c~Response_reg	d__Bacteria;p__Firmicutes_A;c__Clostridia;o__Lachnospirales;f__Lachnospiraceae;g__Bariatricus;s__Bariatricus comes
MGYG000001315_02047	563	dCache_1	37	231	195	8.5e-10	dCache_1~His_kinase	d__Bacteria;p__Firmicutes_A;c__Clostridia;o__Lachnospirales;f__Lachnospiraceae;g__Bariatricus;s__Bariatricus comes
MGYG000001315_02069	574	dCache_1	48	263	216	6.9e-14	dCache_1~His_kinase~HATPase_c	d__Bacteria;p__Firmicutes_A;c__Clostridia;o__Lachnospirales;f__Lachnospiraceae;g__Bariatricus;s__Bariatricus comes
MGYG000001317_02058	474	dCache_1	40	165	126	8.7e-06	dCache_1~HAMP~HisKA~HATPase_c	d__Bacteria;p__Proteobacteria;c__Gammaproteobacteria;o__Enterobacterales;f__Enterobacteriaceae;g__Citrobacter;s__Citrobacter portucalensis_A
MGYG000001317_03379	647	dCache_1	41	277	237	9.3e-19	dCache_1~HAMP~MCPsignal	d__Bacteria;p__Proteobacteria;c__Gammaproteobacteria;o__Enterobacterales;f__Enterobacteriaceae;g__Citrobacter;s__Citrobacter portucalensis_A
MGYG000001318_00260	643	dCache_1	46	301	256	1.4e-09	dCache_1~HAMP~MCPsignal	d__Bacteria;p__Proteobacteria;c__Gammaproteobacteria;o__Enterobacterales;f__Enterobacteriaceae;g__Enterobacter;s__Enterobacter cancerogenus
MGYG000001318_01314	499	dCache_1	62	258	197	1.1e-18	dCache_1~GGDEF	d__Bacteria;p__Proteobacteria;c__Gammaproteobacteria;o__Enterobacterales;f__Enterobacteriaceae;g__Enterobacter;s__Enterobacter cancerogenus
MGYG000001318_01594	855	dCache_1	57	287	231	3.1e-14	dCache_1~GGDEF~EAL	d__Bacteria;p__Proteobacteria;c__Gammaproteobacteria;o__Enterobacterales;f__Enterobacteriaceae;g__Enterobacter;s__Enterobacter cancerogenus
MGYG000001318_01944	501	dCache_1	36	264	229	7.6e-16	dCache_1~GGDEF	d__Bacteria;p__Proteobacteria;c__Gammaproteobacteria;o__Enterobacterales;f__Enterobacteriaceae;g__Enterobacter;s__Enterobacter cancerogenus
MGYG000001318_03613	594	dCache_1	34	253	220	4.9e-16	dCache_1~HAMP~MCPsignal	d__Bacteria;p__Proteobacteria;c__Gammaproteobacteria;o__Enterobacterales;f__Enterobacteriaceae;g__Enterobacter;s__Enterobacter cancerogenus
MGYG000001321_00051	855	dCache_1	55	303	249	1.3e-07	dCache_1~Sigma54_activat	d__Bacteria;p__Desulfobacterota;c__Desulfovibrionia;o__Desulfovibrionales;f__Desulfovibrionaceae;g__Desulfovibrio;s__Desulfovibrio piger
MGYG000001321_00415	608	dCache_1	451	594	144	7.7e-13	HMGL-like~dCache_1	d__Bacteria;p__Desulfobacterota;c__Desulfovibrionia;o__Desulfovibrionales;f__Desulfovibrionaceae;g__Desulfovibrio;s__Desulfovibrio piger
MGYG000001321_01649	566	dCache_1	45	265	221	1.8e-11	dCache_1~HisKA~HATPase_c	d__Bacteria;p__Desulfobacterota;c__Desulfovibrionia;o__Desulfovibrionales;f__Desulfovibrionaceae;g__Desulfovibrio;s__Desulfovibrio piger
MGYG000001321_02271	573	dCache_1	58	278	221	2.6e-18	dCache_1~HisKA~HATPase_c	d__Bacteria;p__Desulfobacterota;c__Desulfovibrionia;o__Desulfovibrionales;f__Desulfovibrionaceae;g__Desulfovibrio;s__Desulfovibrio piger
MGYG000001322_01987	574	dCache_1	41	259	219	8.3e-11	dCache_1~His_kinase~HATPase_c	d__Bacteria;p__Firmicutes_A;c__Clostridia;o__Oscillospirales;f__Ruminococcaceae;g__Gemmiger;s__Gemmiger variabilis
MGYG000001324_01815	561	dCache_1	53	266	214	4e-19	dCache_1~His_kinase	d__Bacteria;p__Fusobacteriota;c__Fusobacteriia;o__Fusobacteriales;f__Fusobacteriaceae;g__Fusobacterium;s__Fusobacterium periodonticum_D
MGYG000001325_00888	551	dCache_1	38	222	185	6.5e-21	dCache_1~His_kinase	d__Bacteria;p__Fusobacteriota;c__Fusobacteriia;o__Fusobacteriales;f__Fusobacteriaceae;g__Fusobacterium_C;s__Fusobacterium_C gonidiaformans
MGYG000001326_01641	552	dCache_1	53	266	214	4e-19	dCache_1~His_kinase	d__Bacteria;p__Fusobacteriota;c__Fusobacteriia;o__Fusobacteriales;f__Fusobacteriaceae;g__Fusobacterium;s__Fusobacterium animalis
MGYG000001327_00350	618	dCache_1	62	267	206	1.3e-09	dCache_1~GGDEF	d__Bacteria;p__Fusobacteriota;c__Fusobacteriia;o__Fusobacteriales;f__Fusobacteriaceae;g__Fusobacterium_A;s__Fusobacterium_A ulcerans
MGYG000001327_00955	485	dCache_1	36	280	245	3.3e-14	dCache_1~GGDEF	d__Bacteria;p__Fusobacteriota;c__Fusobacteriia;o__Fusobacteriales;f__Fusobacteriaceae;g__Fusobacterium_A;s__Fusobacterium_A ulcerans
MGYG000001327_00980	748	dCache_1	42	273	232	2.7e-20	dCache_1~GGDEF	d__Bacteria;p__Fusobacteriota;c__Fusobacteriia;o__Fusobacteriales;f__Fusobacteriaceae;g__Fusobacterium_A;s__Fusobacterium_A ulcerans
MGYG000001327_00981	740	dCache_1	37	267	231	3.9e-11	dCache_1~GGDEF~EAL	d__Bacteria;p__Fusobacteriota;c__Fusobacteriia;o__Fusobacteriales;f__Fusobacteriaceae;g__Fusobacterium_A;s__Fusobacterium_A ulcerans
MGYG000001327_00995	749	dCache_1	61	274	214	1.8e-16	dCache_1~GGDEF	d__Bacteria;p__Fusobacteriota;c__Fusobacteriia;o__Fusobacteriales;f__Fusobacteriaceae;g__Fusobacterium_A;s__Fusobacterium_A ulcerans
MGYG000001327_01770	515	dCache_1	47	274	228	6.1e-06	dCache_1~GGDEF	d__Bacteria;p__Fusobacteriota;c__Fusobacteriia;o__Fusobacteriales;f__Fusobacteriaceae;g__Fusobacterium_A;s__Fusobacterium_A ulcerans
MGYG000001327_02133	777	dCache_1	183	336	154	3.9e-16	dCache_1~PAS_4~HisKA~HATPase_c	d__Bacteria;p__Fusobacteriota;c__Fusobacteriia;o__Fusobacteriales;f__Fusobacteriaceae;g__Fusobacterium_A;s__Fusobacterium_A ulcerans
MGYG000001328_00212	664	dCache_1	27	258	232	2.3e-27	dCache_1~MCPsignal	d__Bacteria;p__Firmicutes_A;c__Clostridia;o__Clostridiales;f__Clostridiaceae;g__Clostridium;s__Clostridium tertium
MGYG000001328_00363	583	dCache_1	45	283	239	1.6e-09	dCache_1~HAMP~His_kinase~HATPase_c	d__Bacteria;p__Firmicutes_A;c__Clostridia;o__Clostridiales;f__Clostridiaceae;g__Clostridium;s__Clostridium tertium
MGYG000001328_00634	597	dCache_1	49	283	235	2.7e-30	dCache_1~His_kinase~HATPase_c	d__Bacteria;p__Firmicutes_A;c__Clostridia;o__Clostridiales;f__Clostridiaceae;g__Clostridium;s__Clostridium tertium
MGYG000001328_01064	140	dCache_1	8	132	125	1.9e-09	dCache_1	d__Bacteria;p__Firmicutes_A;c__Clostridia;o__Clostridiales;f__Clostridiaceae;g__Clostridium;s__Clostridium tertium
MGYG000001328_01380	664	dCache_1	39	265	227	1.4e-19	dCache_1~MCPsignal	d__Bacteria;p__Firmicutes_A;c__Clostridia;o__Clostridiales;f__Clostridiaceae;g__Clostridium;s__Clostridium tertium
MGYG000001328_01422	665	dCache_1	37	267	231	3.8e-22	dCache_1~MCPsignal	d__Bacteria;p__Firmicutes_A;c__Clostridia;o__Clostridiales;f__Clostridiaceae;g__Clostridium;s__Clostridium tertium
MGYG000001328_02561	740	dCache_1	47	273	227	2.8e-11	dCache_1~GGDEF~EAL	d__Bacteria;p__Firmicutes_A;c__Clostridia;o__Clostridiales;f__Clostridiaceae;g__Clostridium;s__Clostridium tertium
MGYG000001329_00001	505	dCache_1	98	205	108	4.7e-13	dCache_1	d__Bacteria;p__Campylobacterota;c__Campylobacteria;o__Campylobacterales;f__Helicobacteraceae;g__Helicobacter_A;s__Helicobacter_A rappini
MGYG000001329_00171	575	dCache_1	21	188	168	4.7e-13	dCache_1~MCPsignal	d__Bacteria;p__Campylobacterota;c__Campylobacteria;o__Campylobacterales;f__Helicobacteraceae;g__Helicobacter_A;s__Helicobacter_A rappini
MGYG000001329_00311	303	dCache_1	41	138	98	2.1e-08	dCache_1	d__Bacteria;p__Campylobacterota;c__Campylobacteria;o__Campylobacterales;f__Helicobacteraceae;g__Helicobacter_A;s__Helicobacter_A rappini
MGYG000001329_00371	692	dCache_1	43	293	251	1e-06	dCache_1~MCPsignal	d__Bacteria;p__Campylobacterota;c__Campylobacteria;o__Campylobacterales;f__Helicobacteraceae;g__Helicobacter_A;s__Helicobacter_A rappini
MGYG000001329_00786	648	dCache_1	42	234	193	3e-15	dCache_1~MCPsignal	d__Bacteria;p__Campylobacterota;c__Campylobacteria;o__Campylobacterales;f__Helicobacteraceae;g__Helicobacter_A;s__Helicobacter_A rappini
MGYG000001329_00979	668	dCache_1	27	205	179	4.9e-10	dCache_1~MCPsignal	d__Bacteria;p__Campylobacterota;c__Campylobacteria;o__Campylobacterales;f__Helicobacteraceae;g__Helicobacter_A;s__Helicobacter_A rappini
MGYG000001329_01657	655	dCache_1	123	196	74	2e-08	dCache_1~MCPsignal	d__Bacteria;p__Campylobacterota;c__Campylobacteria;o__Campylobacterales;f__Helicobacteraceae;g__Helicobacter_A;s__Helicobacter_A rappini
MGYG000001329_01834	670	dCache_1	137	225	89	1.1e-11	dCache_1~MCPsignal	d__Bacteria;p__Campylobacterota;c__Campylobacteria;o__Campylobacterales;f__Helicobacteraceae;g__Helicobacter_A;s__Helicobacter_A rappini
MGYG000001329_02060	657	dCache_1	48	211	164	6.3e-14	dCache_1~MCPsignal	d__Bacteria;p__Campylobacterota;c__Campylobacteria;o__Campylobacterales;f__Helicobacteraceae;g__Helicobacter_A;s__Helicobacter_A rappini
MGYG000001329_02152	664	dCache_1	131	259	129	4.2e-12	dCache_1~MCPsignal	d__Bacteria;p__Campylobacterota;c__Campylobacteria;o__Campylobacterales;f__Helicobacteraceae;g__Helicobacter_A;s__Helicobacter_A rappini
MGYG000001330_00238	672	dCache_1	116	285	170	1.5e-14	dCache_1~MCPsignal	d__Bacteria;p__Campylobacterota;c__Campylobacteria;o__Campylobacterales;f__Helicobacteraceae;g__Helicobacter_D;s__Helicobacter_D winghamensis
MGYG000001330_00542	674	dCache_1	437	641	205	3.7e-08	dCache_1~dCache_1	d__Bacteria;p__Campylobacterota;c__Campylobacteria;o__Campylobacterales;f__Helicobacteraceae;g__Helicobacter_D;s__Helicobacter_D winghamensis
		dCache_1	78	238	161	0.034
MGYG000001330_01461	301	dCache_1	51	141	91	1.9e-09	dCache_1	d__Bacteria;p__Campylobacterota;c__Campylobacteria;o__Campylobacterales;f__Helicobacteraceae;g__Helicobacter_D;s__Helicobacter_D winghamensis
MGYG000001331_01273	772	dCache_1	48	281	234	1.6e-14	dCache_1~GGDEF~EAL	d__Bacteria;p__Proteobacteria;c__Gammaproteobacteria;o__Burkholderiales;f__Burkholderiaceae;g__Oxalobacter;s__Oxalobacter formigenes
MGYG000001331_01579	770	dCache_1	45	280	236	1e-12	dCache_1~GGDEF~PAS_3	d__Bacteria;p__Proteobacteria;c__Gammaproteobacteria;o__Burkholderiales;f__Burkholderiaceae;g__Oxalobacter;s__Oxalobacter formigenes
MGYG000001334_00510	257	dCache_1	93	231	139	1.2e-18	dCache_1	d__Bacteria;p__Firmicutes;c__Bacilli;o__Lactobacillales;f__Lactobacillaceae;g__Ligilactobacillus;s__Ligilactobacillus ruminis
MGYG000001334_00686	721	dCache_1	83	229	147	6.5e-18	dCache_1~MCPsignal	d__Bacteria;p__Firmicutes;c__Bacilli;o__Lactobacillales;f__Lactobacillaceae;g__Ligilactobacillus;s__Ligilactobacillus ruminis
MGYG000001334_00829	660	dCache_1	40	265	226	2.9e-10	dCache_1~HAMP~MCPsignal	d__Bacteria;p__Firmicutes;c__Bacilli;o__Lactobacillales;f__Lactobacillaceae;g__Ligilactobacillus;s__Ligilactobacillus ruminis
MGYG000001334_00831	689	dCache_1	68	272	205	2e-17	dCache_1~MCPsignal	d__Bacteria;p__Firmicutes;c__Bacilli;o__Lactobacillales;f__Lactobacillaceae;g__Ligilactobacillus;s__Ligilactobacillus ruminis
MGYG000001334_01165	690	dCache_1	113	258	146	1.4e-14	dCache_1~MCPsignal	d__Bacteria;p__Firmicutes;c__Bacilli;o__Lactobacillales;f__Lactobacillaceae;g__Ligilactobacillus;s__Ligilactobacillus ruminis
MGYG000001334_01235	701	dCache_1	60	294	235	1.9e-12	dCache_1~MCPsignal	d__Bacteria;p__Firmicutes;c__Bacilli;o__Lactobacillales;f__Lactobacillaceae;g__Ligilactobacillus;s__Ligilactobacillus ruminis
MGYG000001338_00116	601	dCache_1	49	288	240	5.7e-25	dCache_1~HAMP~His_kinase~HATPase_c	d__Bacteria;p__Firmicutes_A;c__Clostridia;o__Lachnospirales;f__Lachnospiraceae;g__Blautia_A;s__Blautia_A wexlerae_A
MGYG000001338_00317	593	dCache_1	36	253	218	1.2e-09	dCache_1~His_kinase	d__Bacteria;p__Firmicutes_A;c__Clostridia;o__Lachnospirales;f__Lachnospiraceae;g__Blautia_A;s__Blautia_A wexlerae_A
MGYG000001338_00321	583	dCache_1	87	245	159	4.5e-09	dCache_1~His_kinase	d__Bacteria;p__Firmicutes_A;c__Clostridia;o__Lachnospirales;f__Lachnospiraceae;g__Blautia_A;s__Blautia_A wexlerae_A
MGYG000001338_00661	599	dCache_1	45	238	194	2.6e-06	dCache_1~His_kinase~HATPase_c	d__Bacteria;p__Firmicutes_A;c__Clostridia;o__Lachnospirales;f__Lachnospiraceae;g__Blautia_A;s__Blautia_A wexlerae_A
MGYG000001338_00901	982	dCache_1	67	277	211	5.5e-07	dCache_1~HisKA~HATPase_c~Response_reg~Response_reg	d__Bacteria;p__Firmicutes_A;c__Clostridia;o__Lachnospirales;f__Lachnospiraceae;g__Blautia_A;s__Blautia_A wexlerae_A
MGYG000001338_01078	606	dCache_1	54	264	211	9e-13	dCache_1~His_kinase	d__Bacteria;p__Firmicutes_A;c__Clostridia;o__Lachnospirales;f__Lachnospiraceae;g__Blautia_A;s__Blautia_A wexlerae_A
MGYG000001338_03440	610	dCache_1	43	277	235	8e-08	dCache_1~HAMP~His_kinase~HATPase_c	d__Bacteria;p__Firmicutes_A;c__Clostridia;o__Lachnospirales;f__Lachnospiraceae;g__Blautia_A;s__Blautia_A wexlerae_A
MGYG000001339_00377	682	dCache_1	32	271	240	3e-17	dCache_1~HAMP~MCPsignal	d__Bacteria;p__Synergistota;c__Synergistia;o__Synergistales;f__Acetomicrobiaceae;g__Acetomicrobium;s__Acetomicrobium hydrogeniformans
MGYG000001339_02066	676	dCache_1	42	266	225	6e-24	dCache_1~HAMP~MCPsignal	d__Bacteria;p__Synergistota;c__Synergistia;o__Synergistales;f__Acetomicrobiaceae;g__Acetomicrobium;s__Acetomicrobium hydrogeniformans
MGYG000001342_00522	567	dCache_1	36	266	231	1.6e-24	dCache_1~HAMP~His_kinase	d__Bacteria;p__Firmicutes;c__Bacilli;o__Lactobacillales;f__Streptococcaceae;g__Streptococcus;s__Streptococcus gordonii
MGYG000001343_01663	233	dCache_1	42	227	186	9e-12	dCache_1	d__Bacteria;p__Proteobacteria;c__Gammaproteobacteria;o__Pseudomonadales;f__Moraxellaceae;g__Acinetobacter;s__Acinetobacter junii
MGYG000001344_01544	524	dCache_1	60	272	213	1.8e-15	dCache_1~GGDEF	d__Bacteria;p__Proteobacteria;c__Gammaproteobacteria;o__Pseudomonadales;f__Moraxellaceae;g__Acinetobacter;s__Acinetobacter radioresistens
MGYG000001344_01664	235	dCache_1	117	207	91	2.9e-05	dCache_1	d__Bacteria;p__Proteobacteria;c__Gammaproteobacteria;o__Pseudomonadales;f__Moraxellaceae;g__Acinetobacter;s__Acinetobacter radioresistens
MGYG000001344_01745	522	dCache_1	52	270	219	4.7e-18	dCache_1~GGDEF	d__Bacteria;p__Proteobacteria;c__Gammaproteobacteria;o__Pseudomonadales;f__Moraxellaceae;g__Acinetobacter;s__Acinetobacter radioresistens
MGYG000001344_02098	535	dCache_1	66	284	219	3.9e-18	dCache_1~GGDEF	d__Bacteria;p__Proteobacteria;c__Gammaproteobacteria;o__Pseudomonadales;f__Moraxellaceae;g__Acinetobacter;s__Acinetobacter radioresistens
MGYG000001344_02220	527	dCache_1	55	272	218	3.4e-15	dCache_1~GGDEF	d__Bacteria;p__Proteobacteria;c__Gammaproteobacteria;o__Pseudomonadales;f__Moraxellaceae;g__Acinetobacter;s__Acinetobacter radioresistens
MGYG000001344_02680	519	dCache_1	62	268	207	9.1e-18	dCache_1~GGDEF	d__Bacteria;p__Proteobacteria;c__Gammaproteobacteria;o__Pseudomonadales;f__Moraxellaceae;g__Acinetobacter;s__Acinetobacter radioresistens
MGYG000001347_00495	552	dCache_1	53	266	214	2e-18	dCache_1~His_kinase	d__Bacteria;p__Fusobacteriota;c__Fusobacteriia;o__Fusobacteriales;f__Fusobacteriaceae;g__Fusobacterium;s__Fusobacterium vincentii
MGYG000001351_01703	597	dCache_1	38	255	218	7.5e-17	dCache_1~HAMP~MCPsignal	d__Bacteria;p__Proteobacteria;c__Gammaproteobacteria;o__Enterobacterales;f__Enterobacteriaceae;g__Edwardsiella;s__Edwardsiella tarda
MGYG000001351_02677	632	dCache_1	43	291	249	4.1e-18	dCache_1~MCPsignal	d__Bacteria;p__Proteobacteria;c__Gammaproteobacteria;o__Enterobacterales;f__Enterobacteriaceae;g__Edwardsiella;s__Edwardsiella tarda
MGYG000001352_00224	498	dCache_1	41	280	240	1.1e-12	dCache_1~GGDEF	d__Bacteria;p__Firmicutes;c__Bacilli;o__Erysipelotrichales;f__Erysipelotrichaceae;g__Clostridium_AQ;s__Clostridium_AQ sp000165065
MGYG000001352_01668	740	dCache_1	40	264	225	7.7e-11	dCache_1~GGDEF~EAL	d__Bacteria;p__Firmicutes;c__Bacilli;o__Erysipelotrichales;f__Erysipelotrichaceae;g__Clostridium_AQ;s__Clostridium_AQ sp000165065
MGYG000001352_02483	577	dCache_1	149	287	139	6.4e-15	dCache_1~HAMP~GGDEF	d__Bacteria;p__Firmicutes;c__Bacilli;o__Erysipelotrichales;f__Erysipelotrichaceae;g__Clostridium_AQ;s__Clostridium_AQ sp000165065
MGYG000001352_02935	205	dCache_1	47	203	157	2.4e-10	dCache_1	d__Bacteria;p__Firmicutes;c__Bacilli;o__Erysipelotrichales;f__Erysipelotrichaceae;g__Clostridium_AQ;s__Clostridium_AQ sp000165065
MGYG000001352_04128	436	dCache_1	53	267	215	4.5e-08	dCache_1~GGDEF	d__Bacteria;p__Firmicutes;c__Bacilli;o__Erysipelotrichales;f__Erysipelotrichaceae;g__Clostridium_AQ;s__Clostridium_AQ sp000165065
MGYG000001352_04258	514	dCache_1	28	211	184	7.5e-11	dCache_1~His_kinase	d__Bacteria;p__Firmicutes;c__Bacilli;o__Erysipelotrichales;f__Erysipelotrichaceae;g__Clostridium_AQ;s__Clostridium_AQ sp000165065
MGYG000001356_00884	572	dCache_1	42	261	220	9.9e-17	dCache_1~His_kinase~HATPase_c	d__Bacteria;p__Firmicutes_A;c__Clostridia;o__Oscillospirales;f__Oscillospiraceae;g__Lawsonibacter;s__Lawsonibacter sp000177015
MGYG000001356_02813	731	dCache_1	165	224	60	7.5e-05	dCache_1~HisKA~HATPase_c	d__Bacteria;p__Firmicutes_A;c__Clostridia;o__Oscillospirales;f__Oscillospiraceae;g__Lawsonibacter;s__Lawsonibacter sp000177015
MGYG000001358_01019	301	dCache_1	46	149	104	3.9e-10	dCache_1	d__Bacteria;p__Campylobacterota;c__Campylobacteria;o__Campylobacterales;f__Campylobacteraceae;g__Campylobacter_D;s__Campylobacter_D upsaliensis
MGYG000001359_00475	873	dCache_1	41	275	235	2.1e-12	dCache_1~PAS_3~GGDEF	d__Bacteria;p__Desulfobacterota;c__Desulfovibrionia;o__Desulfovibrionales;f__Desulfovibrionaceae;g__Bilophila;s__Bilophila wadsworthia
MGYG000001359_00479	824	dCache_1	47	267	221	1.3e-20	dCache_1~HAMP~PAS_3~GGDEF	d__Bacteria;p__Desulfobacterota;c__Desulfovibrionia;o__Desulfovibrionales;f__Desulfovibrionaceae;g__Bilophila;s__Bilophila wadsworthia
MGYG000001359_00702	725	dCache_1	51	259	209	1.9e-12	dCache_1~GGDEF~EAL	d__Bacteria;p__Desulfobacterota;c__Desulfovibrionia;o__Desulfovibrionales;f__Desulfovibrionaceae;g__Bilophila;s__Bilophila wadsworthia
MGYG000001359_02000	608	dCache_1	450	594	145	2.6e-10	HMGL-like~dCache_1	d__Bacteria;p__Desulfobacterota;c__Desulfovibrionia;o__Desulfovibrionales;f__Desulfovibrionaceae;g__Bilophila;s__Bilophila wadsworthia
MGYG000001359_02837	733	dCache_1	37	267	231	1.2e-15	dCache_1~PAS_3~PAS_3~GGDEF	d__Bacteria;p__Desulfobacterota;c__Desulfovibrionia;o__Desulfovibrionales;f__Desulfovibrionaceae;g__Bilophila;s__Bilophila wadsworthia
MGYG000001359_03138	891	dCache_1	49	263	215	2.1e-20	dCache_1~HAMP~PAS_4~HisKA~HATPase_c~Response_reg	d__Bacteria;p__Desulfobacterota;c__Desulfovibrionia;o__Desulfovibrionales;f__Desulfovibrionaceae;g__Bilophila;s__Bilophila wadsworthia
MGYG000001359_03252	467	dCache_1	37	275	239	7.8e-16	dCache_1~GGDEF	d__Bacteria;p__Desulfobacterota;c__Desulfovibrionia;o__Desulfovibrionales;f__Desulfovibrionaceae;g__Bilophila;s__Bilophila wadsworthia
MGYG000001359_03282	518	dCache_1	57	273	217	1.6e-13	dCache_1~GGDEF	d__Bacteria;p__Desulfobacterota;c__Desulfovibrionia;o__Desulfovibrionales;f__Desulfovibrionaceae;g__Bilophila;s__Bilophila wadsworthia
MGYG000001359_03312	988	dCache_1	33	264	232	1.4e-11	dCache_1~PAS_9~PAS_3~HisKA~HATPase_c~Response_reg	d__Bacteria;p__Desulfobacterota;c__Desulfovibrionia;o__Desulfovibrionales;f__Desulfovibrionaceae;g__Bilophila;s__Bilophila wadsworthia
MGYG000001359_03396	796	dCache_1	44	270	227	1.1e-29	dCache_1~HAMP~PAS_3~PAS_3~GGDEF	d__Bacteria;p__Desulfobacterota;c__Desulfovibrionia;o__Desulfovibrionales;f__Desulfovibrionaceae;g__Bilophila;s__Bilophila wadsworthia
MGYG000001362_00517	569	dCache_1	36	267	232	1.2e-29	dCache_1~HAMP~His_kinase~HATPase_c	d__Bacteria;p__Firmicutes;c__Bacilli;o__Lactobacillales;f__Streptococcaceae;g__Streptococcus;s__Streptococcus anginosus
MGYG000001365_00149	833	dCache_1	129	267	139	5.9e-10	dCache_1~HisKA~HATPase_c~Response_reg	d__Bacteria;p__Firmicutes_C;c__Negativicutes;o__Acidaminococcales;f__Acidaminococcaceae;g__Phascolarctobacterium_A;s__Phascolarctobacterium_A succinatutens
MGYG000001367_00685	608	dCache_1	83	280	198	8.8e-15	dCache_1~HisKA~HATPase_c	d__Bacteria;p__Firmicutes_A;c__Clostridia;o__Lachnospirales;f__Lachnospiraceae;g__Clostridium_Q;s__Clostridium_Q symbiosum
MGYG000001367_00990	611	dCache_1	38	221	184	1.8e-07	dCache_1~PAS_3~GGDEF	d__Bacteria;p__Firmicutes_A;c__Clostridia;o__Lachnospirales;f__Lachnospiraceae;g__Clostridium_Q;s__Clostridium_Q symbiosum
MGYG000001367_01661	599	dCache_1	54	284	231	3.8e-24	dCache_1~HAMP~His_kinase~HATPase_c	d__Bacteria;p__Firmicutes_A;c__Clostridia;o__Lachnospirales;f__Lachnospiraceae;g__Clostridium_Q;s__Clostridium_Q symbiosum
MGYG000001367_01914	644	dCache_1	42	287	246	1.3e-12	dCache_1~GGDEF	d__Bacteria;p__Firmicutes_A;c__Clostridia;o__Lachnospirales;f__Lachnospiraceae;g__Clostridium_Q;s__Clostridium_Q symbiosum
MGYG000001367_02657	714	dCache_1	148	212	65	7e-06	dCache_1~HisKA~HATPase_c~Response_reg	d__Bacteria;p__Firmicutes_A;c__Clostridia;o__Lachnospirales;f__Lachnospiraceae;g__Clostridium_Q;s__Clostridium_Q symbiosum
MGYG000001367_04046	689	dCache_1	61	300	240	4.6e-15	dCache_1~HAMP~MCPsignal	d__Bacteria;p__Firmicutes_A;c__Clostridia;o__Lachnospirales;f__Lachnospiraceae;g__Clostridium_Q;s__Clostridium_Q symbiosum
MGYG000001368_00157	605	dCache_1	46	239	194	2.9e-09	dCache_1~HAMP~His_kinase~HATPase_c	d__Bacteria;p__Firmicutes_A;c__Clostridia;o__Lachnospirales;f__Lachnospiraceae;g__Muricomes;s__Muricomes fissicatena_A
MGYG000001368_00672	588	dCache_1	45	187	143	2e-06	dCache_1~His_kinase~HATPase_c	d__Bacteria;p__Firmicutes_A;c__Clostridia;o__Lachnospirales;f__Lachnospiraceae;g__Muricomes;s__Muricomes fissicatena_A
MGYG000001368_00734	755	dCache_1	50	280	231	9.1e-06	dCache_1~GGDEF~EAL	d__Bacteria;p__Firmicutes_A;c__Clostridia;o__Lachnospirales;f__Lachnospiraceae;g__Muricomes;s__Muricomes fissicatena_A
MGYG000001368_00747	592	dCache_1	53	230	178	1.4e-09	dCache_1~His_kinase	d__Bacteria;p__Firmicutes_A;c__Clostridia;o__Lachnospirales;f__Lachnospiraceae;g__Muricomes;s__Muricomes fissicatena_A
MGYG000001368_00806	619	dCache_1	62	298	237	3e-18	dCache_1~His_kinase~HATPase_c	d__Bacteria;p__Firmicutes_A;c__Clostridia;o__Lachnospirales;f__Lachnospiraceae;g__Muricomes;s__Muricomes fissicatena_A
MGYG000001368_00878	559	dCache_1	160	267	108	2e-11	dCache_1~HAMP~GGDEF	d__Bacteria;p__Firmicutes_A;c__Clostridia;o__Lachnospirales;f__Lachnospiraceae;g__Muricomes;s__Muricomes fissicatena_A
MGYG000001368_01223	591	dCache_1	56	265	210	2.1e-07	dCache_1~HAMP~His_kinase~HATPase_c	d__Bacteria;p__Firmicutes_A;c__Clostridia;o__Lachnospirales;f__Lachnospiraceae;g__Muricomes;s__Muricomes fissicatena_A
MGYG000001368_01237	582	dCache_1	51	276	226	3.7e-11	dCache_1~HAMP~His_kinase	d__Bacteria;p__Firmicutes_A;c__Clostridia;o__Lachnospirales;f__Lachnospiraceae;g__Muricomes;s__Muricomes fissicatena_A
MGYG000001368_02140	608	dCache_1	33	282	250	2.4e-07	dCache_1~His_kinase	d__Bacteria;p__Firmicutes_A;c__Clostridia;o__Lachnospirales;f__Lachnospiraceae;g__Muricomes;s__Muricomes fissicatena_A
MGYG000001368_02198	564	dCache_1	62	229	168	3.1e-07	dCache_1~His_kinase~HATPase_c	d__Bacteria;p__Firmicutes_A;c__Clostridia;o__Lachnospirales;f__Lachnospiraceae;g__Muricomes;s__Muricomes fissicatena_A
MGYG000001368_02565	596	dCache_1	58	268	211	1.8e-09	dCache_1~His_kinase~HATPase_c	d__Bacteria;p__Firmicutes_A;c__Clostridia;o__Lachnospirales;f__Lachnospiraceae;g__Muricomes;s__Muricomes fissicatena_A
MGYG000001368_02606	758	dCache_1	51	278	228	8.5e-09	dCache_1~GGDEF~EAL	d__Bacteria;p__Firmicutes_A;c__Clostridia;o__Lachnospirales;f__Lachnospiraceae;g__Muricomes;s__Muricomes fissicatena_A
MGYG000001368_02609	676	dCache_1	183	298	116	3.3e-06	dCache_1~His_kinase~HTH_18	d__Bacteria;p__Firmicutes_A;c__Clostridia;o__Lachnospirales;f__Lachnospiraceae;g__Muricomes;s__Muricomes fissicatena_A
MGYG000001368_02638	601	dCache_1	46	287	242	3.2e-34	dCache_1~HAMP~His_kinase~HATPase_c	d__Bacteria;p__Firmicutes_A;c__Clostridia;o__Lachnospirales;f__Lachnospiraceae;g__Muricomes;s__Muricomes fissicatena_A
MGYG000001368_02976	764	dCache_1	44	280	237	5.8e-18	dCache_1~GGDEF~EAL	d__Bacteria;p__Firmicutes_A;c__Clostridia;o__Lachnospirales;f__Lachnospiraceae;g__Muricomes;s__Muricomes fissicatena_A
MGYG000001368_03273	587	dCache_1	59	284	226	3.2e-16	dCache_1~His_kinase~HATPase_c	d__Bacteria;p__Firmicutes_A;c__Clostridia;o__Lachnospirales;f__Lachnospiraceae;g__Muricomes;s__Muricomes fissicatena_A
MGYG000001368_03347	572	dCache_1	47	257	211	1.6e-06	dCache_1~His_kinase	d__Bacteria;p__Firmicutes_A;c__Clostridia;o__Lachnospirales;f__Lachnospiraceae;g__Muricomes;s__Muricomes fissicatena_A
MGYG000001368_03440	597	dCache_1	53	237	185	1.1e-05	dCache_1~HAMP~His_kinase~HATPase_c	d__Bacteria;p__Firmicutes_A;c__Clostridia;o__Lachnospirales;f__Lachnospiraceae;g__Muricomes;s__Muricomes fissicatena_A
MGYG000001368_03676	676	dCache_1	55	290	236	4.4e-18	dCache_1~HAMP~MCPsignal	d__Bacteria;p__Firmicutes_A;c__Clostridia;o__Lachnospirales;f__Lachnospiraceae;g__Muricomes;s__Muricomes fissicatena_A
MGYG000001368_03923	576	dCache_1	80	265	186	1.5e-15	dCache_1~His_kinase~HATPase_c	d__Bacteria;p__Firmicutes_A;c__Clostridia;o__Lachnospirales;f__Lachnospiraceae;g__Muricomes;s__Muricomes fissicatena_A
MGYG000001368_03931	587	dCache_1	54	286	233	3.7e-08	dCache_1~His_kinase	d__Bacteria;p__Firmicutes_A;c__Clostridia;o__Lachnospirales;f__Lachnospiraceae;g__Muricomes;s__Muricomes fissicatena_A
MGYG000001368_04194	599	dCache_1	76	261	186	5.3e-07	dCache_1~HAMP~His_kinase~HATPase_c	d__Bacteria;p__Firmicutes_A;c__Clostridia;o__Lachnospirales;f__Lachnospiraceae;g__Muricomes;s__Muricomes fissicatena_A
MGYG000001371_00004	610	dCache_1	65	288	224	1.4e-19	dCache_1~HAMP~His_kinase~HATPase_c	d__Bacteria;p__Firmicutes;c__Bacilli;o__Paenibacillales;f__Paenibacillaceae;g__Paenibacillus;s__Paenibacillus lautus_A
MGYG000001371_00121	606	dCache_1	165	274	110	4.8e-10	dCache_1~His_kinase~HATPase_c	d__Bacteria;p__Firmicutes;c__Bacilli;o__Paenibacillales;f__Paenibacillaceae;g__Paenibacillus;s__Paenibacillus lautus_A
MGYG000001371_00311	578	dCache_1	26	241	216	1.8e-11	dCache_1~HAMP~His_kinase~HATPase_c	d__Bacteria;p__Firmicutes;c__Bacilli;o__Paenibacillales;f__Paenibacillaceae;g__Paenibacillus;s__Paenibacillus lautus_A
MGYG000001371_00518	605	dCache_1	95	280	186	7.9e-06	dCache_1~His_kinase~HATPase_c	d__Bacteria;p__Firmicutes;c__Bacilli;o__Paenibacillales;f__Paenibacillaceae;g__Paenibacillus;s__Paenibacillus lautus_A
MGYG000001371_00587	584	dCache_1	39	274	236	7.4e-07	dCache_1~HAMP~His_kinase~HATPase_c	d__Bacteria;p__Firmicutes;c__Bacilli;o__Paenibacillales;f__Paenibacillaceae;g__Paenibacillus;s__Paenibacillus lautus_A
MGYG000001371_00673	757	dCache_1	53	285	233	4.6e-09	dCache_1~GGDEF_2~HTH_18	d__Bacteria;p__Firmicutes;c__Bacilli;o__Paenibacillales;f__Paenibacillaceae;g__Paenibacillus;s__Paenibacillus lautus_A
MGYG000001371_00955	618	dCache_1	32	290	259	8.9e-17	dCache_1~HAMP~His_kinase~HATPase_c	d__Bacteria;p__Firmicutes;c__Bacilli;o__Paenibacillales;f__Paenibacillaceae;g__Paenibacillus;s__Paenibacillus lautus_A
MGYG000001371_01007	622	dCache_1	52	284	233	2.7e-13	dCache_1~His_kinase	d__Bacteria;p__Firmicutes;c__Bacilli;o__Paenibacillales;f__Paenibacillaceae;g__Paenibacillus;s__Paenibacillus lautus_A
MGYG000001371_01022	581	dCache_1	51	255	205	2.1e-12	dCache_1~HAMP~His_kinase~HATPase_c	d__Bacteria;p__Firmicutes;c__Bacilli;o__Paenibacillales;f__Paenibacillaceae;g__Paenibacillus;s__Paenibacillus lautus_A
MGYG000001371_01582	614	dCache_1	36	284	249	8.4e-15	dCache_1~HAMP~His_kinase~HATPase_c	d__Bacteria;p__Firmicutes;c__Bacilli;o__Paenibacillales;f__Paenibacillaceae;g__Paenibacillus;s__Paenibacillus lautus_A
MGYG000001371_02017	767	dCache_1	72	289	218	6.4e-08	dCache_1~HTH_18	d__Bacteria;p__Firmicutes;c__Bacilli;o__Paenibacillales;f__Paenibacillaceae;g__Paenibacillus;s__Paenibacillus lautus_A
MGYG000001371_02234	600	dCache_1	107	293	187	1e-09	dCache_1~HAMP~His_kinase	d__Bacteria;p__Firmicutes;c__Bacilli;o__Paenibacillales;f__Paenibacillaceae;g__Paenibacillus;s__Paenibacillus lautus_A
MGYG000001371_02503	610	dCache_1	42	278	237	3.9e-16	dCache_1~HAMP~His_kinase~HATPase_c	d__Bacteria;p__Firmicutes;c__Bacilli;o__Paenibacillales;f__Paenibacillaceae;g__Paenibacillus;s__Paenibacillus lautus_A
MGYG000001371_02510	575	dCache_1	40	245	206	2.8e-09	dCache_1~His_kinase	d__Bacteria;p__Firmicutes;c__Bacilli;o__Paenibacillales;f__Paenibacillaceae;g__Paenibacillus;s__Paenibacillus lautus_A
MGYG000001371_02608	601	dCache_1	52	240	189	4.2e-12	dCache_1~HAMP~His_kinase~HATPase_c	d__Bacteria;p__Firmicutes;c__Bacilli;o__Paenibacillales;f__Paenibacillaceae;g__Paenibacillus;s__Paenibacillus lautus_A
MGYG000001371_02643	756	dCache_1	91	276	186	4.6e-13	dCache_1~HTH_18	d__Bacteria;p__Firmicutes;c__Bacilli;o__Paenibacillales;f__Paenibacillaceae;g__Paenibacillus;s__Paenibacillus lautus_A
MGYG000001371_02693	625	dCache_1	49	305	257	3.4e-20	dCache_1~HAMP~His_kinase~HATPase_c	d__Bacteria;p__Firmicutes;c__Bacilli;o__Paenibacillales;f__Paenibacillaceae;g__Paenibacillus;s__Paenibacillus lautus_A
MGYG000001371_02816	765	dCache_1	40	275	236	9.7e-06	dCache_1~GGDEF_2~HTH_18	d__Bacteria;p__Firmicutes;c__Bacilli;o__Paenibacillales;f__Paenibacillaceae;g__Paenibacillus;s__Paenibacillus lautus_A
MGYG000001371_03038	724	dCache_1	88	329	242	7.5e-19	dCache_1~HAMP~MCPsignal	d__Bacteria;p__Firmicutes;c__Bacilli;o__Paenibacillales;f__Paenibacillaceae;g__Paenibacillus;s__Paenibacillus lautus_A
MGYG000001371_03244	529	dCache_1	43	272	230	3.5e-26	dCache_1~GGDEF	d__Bacteria;p__Firmicutes;c__Bacilli;o__Paenibacillales;f__Paenibacillaceae;g__Paenibacillus;s__Paenibacillus lautus_A
MGYG000001371_03490	603	dCache_1	43	284	242	3.9e-14	dCache_1~HAMP~His_kinase~HATPase_c	d__Bacteria;p__Firmicutes;c__Bacilli;o__Paenibacillales;f__Paenibacillaceae;g__Paenibacillus;s__Paenibacillus lautus_A
MGYG000001371_03536	574	dCache_1	57	265	209	3.7e-19	dCache_1~His_kinase~HATPase_c	d__Bacteria;p__Firmicutes;c__Bacilli;o__Paenibacillales;f__Paenibacillaceae;g__Paenibacillus;s__Paenibacillus lautus_A
MGYG000001371_03550	566	dCache_1	44	254	211	9.8e-13	dCache_1~His_kinase~HATPase_c	d__Bacteria;p__Firmicutes;c__Bacilli;o__Paenibacillales;f__Paenibacillaceae;g__Paenibacillus;s__Paenibacillus lautus_A
MGYG000001371_03574	581	dCache_1	35	266	232	8.6e-17	dCache_1~His_kinase	d__Bacteria;p__Firmicutes;c__Bacilli;o__Paenibacillales;f__Paenibacillaceae;g__Paenibacillus;s__Paenibacillus lautus_A
MGYG000001371_03585	598	dCache_1	40	282	243	1.3e-32	dCache_1~HAMP~His_kinase~HATPase_c	d__Bacteria;p__Firmicutes;c__Bacilli;o__Paenibacillales;f__Paenibacillaceae;g__Paenibacillus;s__Paenibacillus lautus_A
MGYG000001371_03639	760	dCache_1	27	268	242	5.9e-09	dCache_1~HTH_18	d__Bacteria;p__Firmicutes;c__Bacilli;o__Paenibacillales;f__Paenibacillaceae;g__Paenibacillus;s__Paenibacillus lautus_A
MGYG000001371_03732	818	dCache_1	77	328	252	2e-07	dCache_1~HTH_18	d__Bacteria;p__Firmicutes;c__Bacilli;o__Paenibacillales;f__Paenibacillaceae;g__Paenibacillus;s__Paenibacillus lautus_A
MGYG000001371_03756	607	dCache_1	44	282	239	2.5e-10	dCache_1~HAMP~His_kinase	d__Bacteria;p__Firmicutes;c__Bacilli;o__Paenibacillales;f__Paenibacillaceae;g__Paenibacillus;s__Paenibacillus lautus_A
MGYG000001371_03907	667	dCache_1	78	324	247	4.2e-12	dCache_1~HAMP~His_kinase~HATPase_c	d__Bacteria;p__Firmicutes;c__Bacilli;o__Paenibacillales;f__Paenibacillaceae;g__Paenibacillus;s__Paenibacillus lautus_A
MGYG000001371_03978	794	dCache_1	50	302	253	1e-12	dCache_1~GGDEF_2~HTH_18	d__Bacteria;p__Firmicutes;c__Bacilli;o__Paenibacillales;f__Paenibacillaceae;g__Paenibacillus;s__Paenibacillus lautus_A
MGYG000001371_04021	597	dCache_1	41	267	227	1.3e-06	dCache_1~His_kinase~HATPase_c	d__Bacteria;p__Firmicutes;c__Bacilli;o__Paenibacillales;f__Paenibacillaceae;g__Paenibacillus;s__Paenibacillus lautus_A
MGYG000001371_04105	647	dCache_1	58	316	259	1e-16	dCache_1~HAMP~His_kinase~HATPase_c	d__Bacteria;p__Firmicutes;c__Bacilli;o__Paenibacillales;f__Paenibacillaceae;g__Paenibacillus;s__Paenibacillus lautus_A
MGYG000001371_04120	662	dCache_1	54	277	224	1.1e-14	dCache_1~MCPsignal	d__Bacteria;p__Firmicutes;c__Bacilli;o__Paenibacillales;f__Paenibacillaceae;g__Paenibacillus;s__Paenibacillus lautus_A
MGYG000001371_04600	593	dCache_1	41	276	236	1.9e-20	dCache_1~HAMP~His_kinase~HATPase_c	d__Bacteria;p__Firmicutes;c__Bacilli;o__Paenibacillales;f__Paenibacillaceae;g__Paenibacillus;s__Paenibacillus lautus_A
MGYG000001371_04723	620	dCache_1	56	291	236	6.9e-08	dCache_1~HAMP~His_kinase~HATPase_c	d__Bacteria;p__Firmicutes;c__Bacilli;o__Paenibacillales;f__Paenibacillaceae;g__Paenibacillus;s__Paenibacillus lautus_A
MGYG000001371_04759	623	dCache_1	36	278	243	6.7e-17	dCache_1~HAMP~His_kinase~HATPase_c	d__Bacteria;p__Firmicutes;c__Bacilli;o__Paenibacillales;f__Paenibacillaceae;g__Paenibacillus;s__Paenibacillus lautus_A
MGYG000001371_04924	655	dCache_1	37	260	224	2.5e-23	dCache_1~HAMP~MCPsignal	d__Bacteria;p__Firmicutes;c__Bacilli;o__Paenibacillales;f__Paenibacillaceae;g__Paenibacillus;s__Paenibacillus lautus_A
MGYG000001371_05140	599	dCache_1	53	278	226	1.1e-11	dCache_1~His_kinase~HATPase_c	d__Bacteria;p__Firmicutes;c__Bacilli;o__Paenibacillales;f__Paenibacillaceae;g__Paenibacillus;s__Paenibacillus lautus_A
MGYG000001371_05346	769	dCache_1	40	279	240	4.8e-15	dCache_1~GGDEF_2~HTH_18	d__Bacteria;p__Firmicutes;c__Bacilli;o__Paenibacillales;f__Paenibacillaceae;g__Paenibacillus;s__Paenibacillus lautus_A
MGYG000001371_05349	817	dCache_1	79	288	210	2e-07	dCache_1~GGDEF_2~HTH_18	d__Bacteria;p__Firmicutes;c__Bacilli;o__Paenibacillales;f__Paenibacillaceae;g__Paenibacillus;s__Paenibacillus lautus_A
MGYG000001371_05591	577	dCache_1	45	267	223	3.8e-06	dCache_1~His_kinase~HATPase_c	d__Bacteria;p__Firmicutes;c__Bacilli;o__Paenibacillales;f__Paenibacillaceae;g__Paenibacillus;s__Paenibacillus lautus_A
MGYG000001371_05658	595	dCache_1	41	278	238	3.1e-10	dCache_1~HAMP~His_kinase	d__Bacteria;p__Firmicutes;c__Bacilli;o__Paenibacillales;f__Paenibacillaceae;g__Paenibacillus;s__Paenibacillus lautus_A
MGYG000001371_05746	759	dCache_1	45	280	236	4.6e-07	dCache_1~GGDEF_2~HTH_18	d__Bacteria;p__Firmicutes;c__Bacilli;o__Paenibacillales;f__Paenibacillaceae;g__Paenibacillus;s__Paenibacillus lautus_A
MGYG000001371_05752	777	dCache_1	59	291	233	2e-09	dCache_1~GGDEF_2~HTH_18	d__Bacteria;p__Firmicutes;c__Bacilli;o__Paenibacillales;f__Paenibacillaceae;g__Paenibacillus;s__Paenibacillus lautus_A
MGYG000001371_05814	790	dCache_1	46	295	250	6.4e-15	dCache_1~GGDEF_2~HTH_18	d__Bacteria;p__Firmicutes;c__Bacilli;o__Paenibacillales;f__Paenibacillaceae;g__Paenibacillus;s__Paenibacillus lautus_A
MGYG000001371_05963	607	dCache_1	52	295	244	1e-11	dCache_1~His_kinase~HATPase_c	d__Bacteria;p__Firmicutes;c__Bacilli;o__Paenibacillales;f__Paenibacillaceae;g__Paenibacillus;s__Paenibacillus lautus_A
MGYG000001371_06167	777	dCache_1	48	247	200	5.9e-11	dCache_1~HTH_18	d__Bacteria;p__Firmicutes;c__Bacilli;o__Paenibacillales;f__Paenibacillaceae;g__Paenibacillus;s__Paenibacillus lautus_A
MGYG000001373_00011	575	dCache_1	46	264	219	9.8e-16	dCache_1~His_kinase~HATPase_c	d__Bacteria;p__Firmicutes_A;c__Clostridia;o__Lachnospirales;f__Lachnospiraceae;g__Faecalimonas;s__Faecalimonas sp000209385
MGYG000001374_00164	647	dCache_1	80	315	236	4.4e-23	dCache_1~His_kinase~HATPase_c	d__Bacteria;p__Firmicutes_A;c__Clostridia;o__Lachnospirales;f__Lachnospiraceae;g__Mediterraneibacter;s__Mediterraneibacter torques
MGYG000001379_02050	602	dCache_1	48	289	242	3.2e-33	dCache_1~HAMP~His_kinase~HATPase_c	d__Bacteria;p__Firmicutes_A;c__Clostridia;o__Lachnospirales;f__Lachnospiraceae;g__Schaedlerella;s__Schaedlerella glycyrrhizinilytica
MGYG000001379_02888	648	dCache_1	39	283	245	2.1e-08	dCache_1~HAMP~His_kinase~HATPase_c	d__Bacteria;p__Firmicutes_A;c__Clostridia;o__Lachnospirales;f__Lachnospiraceae;g__Schaedlerella;s__Schaedlerella glycyrrhizinilytica
MGYG000001380_00422	572	dCache_1	43	243	201	1.3e-09	dCache_1~His_kinase~HATPase_c	d__Bacteria;p__Firmicutes_A;c__Clostridia;o__Lachnospirales;f__Lachnospiraceae;g__Ruminococcus_B;s__Ruminococcus_B gnavus
MGYG000001380_00535	569	dCache_1	48	264	217	8.3e-14	dCache_1~His_kinase	d__Bacteria;p__Firmicutes_A;c__Clostridia;o__Lachnospirales;f__Lachnospiraceae;g__Ruminococcus_B;s__Ruminococcus_B gnavus
MGYG000001380_01903	530	dCache_1	14	216	203	1.3e-25	dCache_1~HAMP~His_kinase~HATPase_c	d__Bacteria;p__Firmicutes_A;c__Clostridia;o__Lachnospirales;f__Lachnospiraceae;g__Ruminococcus_B;s__Ruminococcus_B gnavus
MGYG000001384_01080	473	dCache_1	19	252	234	2.8e-09	dCache_1~GGDEF	d__Bacteria;p__Proteobacteria;c__Gammaproteobacteria;o__Burkholderiales;f__Burkholderiaceae;g__Ralstonia;s__Ralstonia pickettii
MGYG000001384_01090	609	dCache_1	47	266	220	7.3e-26	dCache_1~HAMP~MCPsignal	d__Bacteria;p__Proteobacteria;c__Gammaproteobacteria;o__Burkholderiales;f__Burkholderiaceae;g__Ralstonia;s__Ralstonia pickettii
MGYG000001384_01433	672	dCache_1	77	255	179	5.5e-12	dCache_1~HisKA~HATPase_c	d__Bacteria;p__Proteobacteria;c__Gammaproteobacteria;o__Burkholderiales;f__Burkholderiaceae;g__Ralstonia;s__Ralstonia pickettii
MGYG000001384_01873	600	dCache_1	94	256	163	1.3e-20	dCache_1~HAMP~MCPsignal	d__Bacteria;p__Proteobacteria;c__Gammaproteobacteria;o__Burkholderiales;f__Burkholderiaceae;g__Ralstonia;s__Ralstonia pickettii
MGYG000001384_01968	662	dCache_1	170	319	150	4.2e-06	dCache_1~HAMP~MCPsignal	d__Bacteria;p__Proteobacteria;c__Gammaproteobacteria;o__Burkholderiales;f__Burkholderiaceae;g__Ralstonia;s__Ralstonia pickettii
MGYG000001384_02526	889	dCache_1	118	282	165	1.6e-15	dCache_1~PAS_9~GGDEF~EAL	d__Bacteria;p__Proteobacteria;c__Gammaproteobacteria;o__Burkholderiales;f__Burkholderiaceae;g__Ralstonia;s__Ralstonia pickettii
MGYG000001384_02542	980	dCache_1	55	297	243	3.8e-13	dCache_1~PAS_4~GGDEF~EAL	d__Bacteria;p__Proteobacteria;c__Gammaproteobacteria;o__Burkholderiales;f__Burkholderiaceae;g__Ralstonia;s__Ralstonia pickettii
MGYG000001384_02583	638	dCache_1	61	307	247	3.1e-15	dCache_1~HisKA~HATPase_c	d__Bacteria;p__Proteobacteria;c__Gammaproteobacteria;o__Burkholderiales;f__Burkholderiaceae;g__Ralstonia;s__Ralstonia pickettii
MGYG000001384_02587	899	dCache_1	49	242	194	1.5e-14	dCache_1~PAS_4~PAS_4~PAS_4~GGDEF	d__Bacteria;p__Proteobacteria;c__Gammaproteobacteria;o__Burkholderiales;f__Burkholderiaceae;g__Ralstonia;s__Ralstonia pickettii
MGYG000001384_02745	1183	dCache_1	47	209	163	1.6e-08	dCache_1~HAMP~PAS_3~PAS_3~PAS_9~GGDEF~EAL	d__Bacteria;p__Proteobacteria;c__Gammaproteobacteria;o__Burkholderiales;f__Burkholderiaceae;g__Ralstonia;s__Ralstonia pickettii
MGYG000001384_02787	505	dCache_1	45	275	231	1.7e-12	dCache_1~GGDEF	d__Bacteria;p__Proteobacteria;c__Gammaproteobacteria;o__Burkholderiales;f__Burkholderiaceae;g__Ralstonia;s__Ralstonia pickettii
MGYG000001384_03201	842	dCache_1	109	267	159	3.3e-06	dCache_1~PAS~HATPase_c	d__Bacteria;p__Proteobacteria;c__Gammaproteobacteria;o__Burkholderiales;f__Burkholderiaceae;g__Ralstonia;s__Ralstonia pickettii
MGYG000001384_03856	555	dCache_1	59	280	222	9.1e-10	dCache_1~GGDEF	d__Bacteria;p__Proteobacteria;c__Gammaproteobacteria;o__Burkholderiales;f__Burkholderiaceae;g__Ralstonia;s__Ralstonia pickettii
MGYG000001386_00547	612	dCache_1	145	294	150	6.4e-09	dCache_1~His_kinase~HATPase_c	d__Bacteria;p__Firmicutes_A;c__Clostridia;o__Lachnospirales;f__Lachnospiraceae;g__Enterocloster;s__Enterocloster clostridioformis
MGYG000001386_00687	625	dCache_1	36	273	238	5.7e-09	dCache_1~GGDEF	d__Bacteria;p__Firmicutes_A;c__Clostridia;o__Lachnospirales;f__Lachnospiraceae;g__Enterocloster;s__Enterocloster clostridioformis
MGYG000001386_00996	598	dCache_1	47	281	235	9.7e-25	dCache_1~HAMP~His_kinase~HATPase_c	d__Bacteria;p__Firmicutes_A;c__Clostridia;o__Lachnospirales;f__Lachnospiraceae;g__Enterocloster;s__Enterocloster clostridioformis
MGYG000001386_02924	603	dCache_1	51	283	233	1.1e-15	dCache_1~HAMP~His_kinase~HATPase_c	d__Bacteria;p__Firmicutes_A;c__Clostridia;o__Lachnospirales;f__Lachnospiraceae;g__Enterocloster;s__Enterocloster clostridioformis
MGYG000001386_03265	620	dCache_1	106	304	199	2.2e-11	dCache_1~HAMP~His_kinase~HATPase_c	d__Bacteria;p__Firmicutes_A;c__Clostridia;o__Lachnospirales;f__Lachnospiraceae;g__Enterocloster;s__Enterocloster clostridioformis
MGYG000001386_03372	652	dCache_1	180	265	86	7.6e-08	dCache_1~GGDEF	d__Bacteria;p__Firmicutes_A;c__Clostridia;o__Lachnospirales;f__Lachnospiraceae;g__Enterocloster;s__Enterocloster clostridioformis
MGYG000001386_04172	550	dCache_1	8	228	221	1.7e-11	dCache_1~HAMP~His_kinase~HATPase_c	d__Bacteria;p__Firmicutes_A;c__Clostridia;o__Lachnospirales;f__Lachnospiraceae;g__Enterocloster;s__Enterocloster clostridioformis
MGYG000001388_00140	705	dCache_1	49	240	192	2.1e-11	dCache_1~MCPsignal	d__Bacteria;p__Firmicutes_B;c__Desulfitobacteriia;o__Desulfitobacteriales;f__Desulfitobacteriaceae;g__Desulfitobacterium;s__Desulfitobacterium hafniense
MGYG000001388_01063	664	dCache_1	35	268	234	2.8e-19	dCache_1~HAMP~MCPsignal	d__Bacteria;p__Firmicutes_B;c__Desulfitobacteriia;o__Desulfitobacteriales;f__Desulfitobacteriaceae;g__Desulfitobacterium;s__Desulfitobacterium hafniense
MGYG000001388_01088	612	dCache_1	56	279	224	4.3e-16	dCache_1~HisKA~HATPase_c	d__Bacteria;p__Firmicutes_B;c__Desulfitobacteriia;o__Desulfitobacteriales;f__Desulfitobacteriaceae;g__Desulfitobacterium;s__Desulfitobacterium hafniense
MGYG000001388_02266	658	dCache_1	34	263	230	1.6e-31	dCache_1~MCPsignal	d__Bacteria;p__Firmicutes_B;c__Desulfitobacteriia;o__Desulfitobacteriales;f__Desulfitobacteriaceae;g__Desulfitobacterium;s__Desulfitobacterium hafniense
MGYG000001388_02497	676	dCache_1	40	276	237	1.3e-33	dCache_1~HAMP~MCPsignal	d__Bacteria;p__Firmicutes_B;c__Desulfitobacteriia;o__Desulfitobacteriales;f__Desulfitobacteriaceae;g__Desulfitobacterium;s__Desulfitobacterium hafniense
MGYG000001388_02526	678	dCache_1	100	281	182	6.7e-19	dCache_1~MCPsignal	d__Bacteria;p__Firmicutes_B;c__Desulfitobacteriia;o__Desulfitobacteriales;f__Desulfitobacteriaceae;g__Desulfitobacterium;s__Desulfitobacterium hafniense
MGYG000001388_02861	334	dCache_1	109	329	221	4.4e-22	MCPsignal~dCache_1	d__Bacteria;p__Firmicutes_B;c__Desulfitobacteriia;o__Desulfitobacteriales;f__Desulfitobacteriaceae;g__Desulfitobacterium;s__Desulfitobacterium hafniense
MGYG000001388_03145	662	dCache_1	35	263	229	9.9e-15	dCache_1~HAMP~MCPsignal	d__Bacteria;p__Firmicutes_B;c__Desulfitobacteriia;o__Desulfitobacteriales;f__Desulfitobacteriaceae;g__Desulfitobacterium;s__Desulfitobacterium hafniense
MGYG000001388_03727	688	dCache_1	80	289	210	4.1e-21	dCache_1~MCPsignal	d__Bacteria;p__Firmicutes_B;c__Desulfitobacteriia;o__Desulfitobacteriales;f__Desulfitobacteriaceae;g__Desulfitobacterium;s__Desulfitobacterium hafniense
MGYG000001388_03831	731	dCache_1	44	275	232	2.8e-15	dCache_1~HAMP~HisKA~HATPase_c	d__Bacteria;p__Firmicutes_B;c__Desulfitobacteriia;o__Desulfitobacteriales;f__Desulfitobacteriaceae;g__Desulfitobacterium;s__Desulfitobacterium hafniense
MGYG000001388_03943	742	dCache_1	177	301	125	1.1e-11	dCache_1~HAMP~HisKA~HATPase_c	d__Bacteria;p__Firmicutes_B;c__Desulfitobacteriia;o__Desulfitobacteriales;f__Desulfitobacteriaceae;g__Desulfitobacterium;s__Desulfitobacterium hafniense
MGYG000001388_03996	577	dCache_1	41	273	233	2.8e-27	dCache_1~HAMP~His_kinase	d__Bacteria;p__Firmicutes_B;c__Desulfitobacteriia;o__Desulfitobacteriales;f__Desulfitobacteriaceae;g__Desulfitobacterium;s__Desulfitobacterium hafniense
MGYG000001388_04059	653	dCache_1	36	256	221	3.5e-19	dCache_1~HAMP~MCPsignal	d__Bacteria;p__Firmicutes_B;c__Desulfitobacteriia;o__Desulfitobacteriales;f__Desulfitobacteriaceae;g__Desulfitobacterium;s__Desulfitobacterium hafniense
MGYG000001388_04710	663	dCache_1	34	265	232	3.8e-24	dCache_1~MCPsignal	d__Bacteria;p__Firmicutes_B;c__Desulfitobacteriia;o__Desulfitobacteriales;f__Desulfitobacteriaceae;g__Desulfitobacterium;s__Desulfitobacterium hafniense
MGYG000001389_00702	653	dCache_1	50	293	244	1.2e-19	dCache_1~GGDEF	d__Bacteria;p__Synergistota;c__Synergistia;o__Synergistales;f__Synergistaceae;g__Cloacibacillus;s__Cloacibacillus evryensis
MGYG000001389_00842	641	dCache_1	61	284	224	3.4e-19	dCache_1~PAS_3~GGDEF	d__Bacteria;p__Synergistota;c__Synergistia;o__Synergistales;f__Synergistaceae;g__Cloacibacillus;s__Cloacibacillus evryensis
MGYG000001389_01761	1027	dCache_1	44	268	225	6e-14	dCache_1~GGDEF~PAS_3	d__Bacteria;p__Synergistota;c__Synergistia;o__Synergistales;f__Synergistaceae;g__Cloacibacillus;s__Cloacibacillus evryensis
MGYG000001389_02941	1010	dCache_1	19	241	223	6.8e-22	dCache_1~PAS_3~PAS_3~GGDEF	d__Bacteria;p__Synergistota;c__Synergistia;o__Synergistales;f__Synergistaceae;g__Cloacibacillus;s__Cloacibacillus evryensis
MGYG000001390_01253	592	dCache_1	42	171	130	8.7e-10	dCache_1~PAS_4~HisKA~HATPase_c	d__Bacteria;p__Firmicutes;c__Bacilli;o__Bacillales_B;f__Domibacillaceae;g__Bacillus_O;s__Bacillus_O smithii
MGYG000001390_01462	656	dCache_1	84	260	177	2.6e-24	dCache_1~HAMP~MCPsignal	d__Bacteria;p__Firmicutes;c__Bacilli;o__Bacillales_B;f__Domibacillaceae;g__Bacillus_O;s__Bacillus_O smithii
MGYG000001390_01952	504	dCache_1	38	185	148	4.2e-12	dCache_1~HisKA~HATPase_c	d__Bacteria;p__Firmicutes;c__Bacilli;o__Bacillales_B;f__Domibacillaceae;g__Bacillus_O;s__Bacillus_O smithii
MGYG000001392_00677	428	dCache_1	36	247	212	6.9e-21	dCache_1	d__Bacteria;p__Campylobacterota;c__Campylobacteria;o__Campylobacterales;f__Campylobacteraceae;g__Campylobacter_A;s__Campylobacter_A concisus_R
MGYG000001392_00988	413	dCache_1	35	266	232	3.3e-26	dCache_1	d__Bacteria;p__Campylobacterota;c__Campylobacteria;o__Campylobacterales;f__Campylobacteraceae;g__Campylobacter_A;s__Campylobacter_A concisus_R
MGYG000001392_01065	298	dCache_1	51	147	97	2e-07	dCache_1	d__Bacteria;p__Campylobacterota;c__Campylobacteria;o__Campylobacterales;f__Campylobacteraceae;g__Campylobacter_A;s__Campylobacter_A concisus_R
MGYG000001392_01550	654	dCache_1	45	265	221	1.5e-21	dCache_1~MCPsignal	d__Bacteria;p__Campylobacterota;c__Campylobacteria;o__Campylobacterales;f__Campylobacteraceae;g__Campylobacter_A;s__Campylobacter_A concisus_R
MGYG000001392_01608	549	dCache_1	42	239	198	3.8e-08	dCache_1~HATPase_c	d__Bacteria;p__Campylobacterota;c__Campylobacteria;o__Campylobacterales;f__Campylobacteraceae;g__Campylobacter_A;s__Campylobacter_A concisus_R
MGYG000001392_01945	637	dCache_1	131	270	140	1.4e-08	dCache_1~MCPsignal	d__Bacteria;p__Campylobacterota;c__Campylobacteria;o__Campylobacterales;f__Campylobacteraceae;g__Campylobacter_A;s__Campylobacter_A concisus_R
MGYG000001393_00392	595	dCache_1	102	254	153	8.3e-21	dCache_1~HAMP~MCPsignal	d__Bacteria;p__Proteobacteria;c__Gammaproteobacteria;o__Enterobacterales;f__Enterobacteriaceae;g__Hafnia;s__Hafnia paralvei
MGYG000001393_02004	860	dCache_1	158	335	178	8.1e-12	dCache_1~GGDEF~EAL	d__Bacteria;p__Proteobacteria;c__Gammaproteobacteria;o__Enterobacterales;f__Enterobacteriaceae;g__Hafnia;s__Hafnia paralvei
MGYG000001394_00014	510	dCache_1	34	271	238	3.6e-21	dCache_1~GGDEF	d__Bacteria;p__Proteobacteria;c__Gammaproteobacteria;o__Enterobacterales;f__Enterobacteriaceae;g__Yokenella;s__Yokenella regensburgei
MGYG000001394_00361	230	dCache_1	115	208	94	6.9e-07	dCache_1	d__Bacteria;p__Proteobacteria;c__Gammaproteobacteria;o__Enterobacterales;f__Enterobacteriaceae;g__Yokenella;s__Yokenella regensburgei
MGYG000001394_03531	595	dCache_1	45	254	210	8.5e-19	dCache_1~HAMP~MCPsignal	d__Bacteria;p__Proteobacteria;c__Gammaproteobacteria;o__Enterobacterales;f__Enterobacteriaceae;g__Yokenella;s__Yokenella regensburgei
MGYG000001395_02381	591	dCache_1	32	168	137	5.3e-10	dCache_1~PAS_9~HisKA~HATPase_c	d__Bacteria;p__Firmicutes;c__Bacilli;o__Lactobacillales;f__Listeriaceae;g__Listeria;s__Listeria innocua
MGYG000001396_00524	557	dCache_1	110	254	145	1.1e-11	dCache_1~His_kinase	d__Bacteria;p__Firmicutes;c__Bacilli;o__Erysipelotrichales;f__Erysipelotrichaceae;g__Clostridium_AQ;s__Clostridium_AQ innocuum
MGYG000001396_02059	536	dCache_1	39	261	223	1.8e-32	dCache_1~GGDEF	d__Bacteria;p__Firmicutes;c__Bacilli;o__Erysipelotrichales;f__Erysipelotrichaceae;g__Clostridium_AQ;s__Clostridium_AQ innocuum
MGYG000001396_03849	740	dCache_1	35	264	230	1.2e-10	dCache_1~GGDEF~EAL	d__Bacteria;p__Firmicutes;c__Bacilli;o__Erysipelotrichales;f__Erysipelotrichaceae;g__Clostridium_AQ;s__Clostridium_AQ innocuum
MGYG000001396_04250	521	dCache_1	58	273	216	3.3e-10	dCache_1~GGDEF	d__Bacteria;p__Firmicutes;c__Bacilli;o__Erysipelotrichales;f__Erysipelotrichaceae;g__Clostridium_AQ;s__Clostridium_AQ innocuum
MGYG000001398_01352	757	dCache_1	38	266	229	5.7e-10	dCache_1~GGDEF~EAL	d__Bacteria;p__Firmicutes;c__Bacilli;o__Erysipelotrichales;f__Erysipelotrichaceae;g__Longicatena;s__Longicatena caecimuris
MGYG000001398_01574	634	dCache_1	38	278	241	4.6e-15	dCache_1~GGDEF	d__Bacteria;p__Firmicutes;c__Bacilli;o__Erysipelotrichales;f__Erysipelotrichaceae;g__Longicatena;s__Longicatena caecimuris
MGYG000001399_00310	646	dCache_1	129	290	162	9.4e-19	dCache_1~HAMP~SpoIIE	d__Bacteria;p__Bacteroidota;c__Bacteroidia;o__Bacteroidales;f__Marinifilaceae;g__Odoribacter;s__Odoribacter laneus
MGYG000001399_00986	600	dCache_1	73	246	174	5.3e-08	dCache_1~SpoIIE	d__Bacteria;p__Bacteroidota;c__Bacteroidia;o__Bacteroidales;f__Marinifilaceae;g__Odoribacter;s__Odoribacter laneus
MGYG000001400_00035	724	dCache_1	33	250	218	1.1e-20	dCache_1~GGDEF~EAL	d__Bacteria;p__Firmicutes;c__Bacilli;o__Erysipelotrichales;f__Erysipelatoclostridiaceae;g__Erysipelatoclostridium;s__Erysipelatoclostridium ramosum
MGYG000001400_01281	990	dCache_1	197	329	133	1.4e-09	dCache_1~GGDEF~EAL	d__Bacteria;p__Firmicutes;c__Bacilli;o__Erysipelotrichales;f__Erysipelatoclostridiaceae;g__Erysipelatoclostridium;s__Erysipelatoclostridium ramosum
MGYG000001400_01381	754	dCache_1	56	278	223	1.5e-10	dCache_1~GGDEF~EAL	d__Bacteria;p__Firmicutes;c__Bacilli;o__Erysipelotrichales;f__Erysipelatoclostridiaceae;g__Erysipelatoclostridium;s__Erysipelatoclostridium ramosum
MGYG000001400_02634	738	dCache_1	46	267	222	1.1e-08	dCache_1~GGDEF~EAL	d__Bacteria;p__Firmicutes;c__Bacilli;o__Erysipelotrichales;f__Erysipelatoclostridiaceae;g__Erysipelatoclostridium;s__Erysipelatoclostridium ramosum
MGYG000001400_02838	438	dCache_1	36	206	171	2e-05	dCache_1~GGDEF	d__Bacteria;p__Firmicutes;c__Bacilli;o__Erysipelotrichales;f__Erysipelatoclostridiaceae;g__Erysipelatoclostridium;s__Erysipelatoclostridium ramosum
MGYG000001400_03502	477	dCache_1	38	270	233	5.5e-21	dCache_1~GGDEF	d__Bacteria;p__Firmicutes;c__Bacilli;o__Erysipelotrichales;f__Erysipelatoclostridiaceae;g__Erysipelatoclostridium;s__Erysipelatoclostridium ramosum
MGYG000001400_03522	360	dCache_1	36	270	235	2.9e-09	dCache_1	d__Bacteria;p__Firmicutes;c__Bacilli;o__Erysipelotrichales;f__Erysipelatoclostridiaceae;g__Erysipelatoclostridium;s__Erysipelatoclostridium ramosum
MGYG000001402_01951	730	dCache_1	30	257	228	2.5e-23	dCache_1~GGDEF~EAL	d__Bacteria;p__Firmicutes;c__Bacilli;o__Erysipelotrichales;f__Erysipelatoclostridiaceae;g__Coprobacillus;s__Coprobacillus cateniformis
MGYG000001403_00456	475	dCache_1	299	464	166	3.9e-08	MCPsignal~dCache_1	d__Bacteria;p__Firmicutes;c__Bacilli;o__Bacillales_D;f__Amphibacillaceae;g__Oceanobacillus;s__Oceanobacillus massiliensis
MGYG000001403_00482	670	dCache_1	56	272	217	4.1e-30	dCache_1~HAMP~MCPsignal	d__Bacteria;p__Firmicutes;c__Bacilli;o__Bacillales_D;f__Amphibacillaceae;g__Oceanobacillus;s__Oceanobacillus massiliensis
MGYG000001404_00475	572	dCache_1	40	241	202	4.2e-06	dCache_1~HAMP~His_kinase	d__Bacteria;p__Firmicutes;c__Bacilli;o__Paenibacillales;f__Paenibacillaceae;g__Paenibacillus_L;s__Paenibacillus_L senegalensis
MGYG000001404_00518	754	dCache_1	37	207	171	7.7e-09	dCache_1~GGDEF_2~HTH_18	d__Bacteria;p__Firmicutes;c__Bacilli;o__Paenibacillales;f__Paenibacillaceae;g__Paenibacillus_L;s__Paenibacillus_L senegalensis
MGYG000001404_00743	596	dCache_1	44	233	190	2.4e-18	dCache_1~HAMP~His_kinase~HATPase_c	d__Bacteria;p__Firmicutes;c__Bacilli;o__Paenibacillales;f__Paenibacillaceae;g__Paenibacillus_L;s__Paenibacillus_L senegalensis
MGYG000001404_00843	659	dCache_1	58	240	183	3.5e-07	dCache_1~HAMP~His_kinase	d__Bacteria;p__Firmicutes;c__Bacilli;o__Paenibacillales;f__Paenibacillaceae;g__Paenibacillus_L;s__Paenibacillus_L senegalensis
MGYG000001404_01159	770	dCache_1	47	274	228	7.7e-14	dCache_1~GGDEF_2~HTH_18	d__Bacteria;p__Firmicutes;c__Bacilli;o__Paenibacillales;f__Paenibacillaceae;g__Paenibacillus_L;s__Paenibacillus_L senegalensis
MGYG000001404_01734	607	dCache_1	43	286	244	1.9e-16	dCache_1~HAMP~His_kinase~HATPase_c	d__Bacteria;p__Firmicutes;c__Bacilli;o__Paenibacillales;f__Paenibacillaceae;g__Paenibacillus_L;s__Paenibacillus_L senegalensis
MGYG000001404_01738	613	dCache_1	45	286	242	1.2e-06	dCache_1~HAMP~His_kinase~HATPase_c	d__Bacteria;p__Firmicutes;c__Bacilli;o__Paenibacillales;f__Paenibacillaceae;g__Paenibacillus_L;s__Paenibacillus_L senegalensis
MGYG000001404_01767	700	dCache_1	78	303	226	1.2e-15	dCache_1~HAMP~MCPsignal	d__Bacteria;p__Firmicutes;c__Bacilli;o__Paenibacillales;f__Paenibacillaceae;g__Paenibacillus_L;s__Paenibacillus_L senegalensis
MGYG000001404_02143	764	dCache_1	42	281	240	1.4e-19	dCache_1~HTH_18	d__Bacteria;p__Firmicutes;c__Bacilli;o__Paenibacillales;f__Paenibacillaceae;g__Paenibacillus_L;s__Paenibacillus_L senegalensis
MGYG000001404_02313	589	dCache_1	50	276	227	1.2e-07	dCache_1~His_kinase~HATPase_c	d__Bacteria;p__Firmicutes;c__Bacilli;o__Paenibacillales;f__Paenibacillaceae;g__Paenibacillus_L;s__Paenibacillus_L senegalensis
MGYG000001404_02447	548	dCache_1	40	268	229	9.6e-08	dCache_1~His_kinase	d__Bacteria;p__Firmicutes;c__Bacilli;o__Paenibacillales;f__Paenibacillaceae;g__Paenibacillus_L;s__Paenibacillus_L senegalensis
MGYG000001404_02499	753	dCache_1	42	273	232	2e-11	dCache_1~GGDEF_2~HTH_18	d__Bacteria;p__Firmicutes;c__Bacilli;o__Paenibacillales;f__Paenibacillaceae;g__Paenibacillus_L;s__Paenibacillus_L senegalensis
MGYG000001404_03090	601	dCache_1	42	262	221	3.9e-19	dCache_1~HAMP~His_kinase~HATPase_c	d__Bacteria;p__Firmicutes;c__Bacilli;o__Paenibacillales;f__Paenibacillaceae;g__Paenibacillus_L;s__Paenibacillus_L senegalensis
MGYG000001404_03098	739	dCache_1	34	283	250	5.8e-10	dCache_1~HTH_18	d__Bacteria;p__Firmicutes;c__Bacilli;o__Paenibacillales;f__Paenibacillaceae;g__Paenibacillus_L;s__Paenibacillus_L senegalensis
MGYG000001404_03447	574	dCache_1	46	261	216	3.9e-11	dCache_1~His_kinase	d__Bacteria;p__Firmicutes;c__Bacilli;o__Paenibacillales;f__Paenibacillaceae;g__Paenibacillus_L;s__Paenibacillus_L senegalensis
MGYG000001404_03578	631	dCache_1	75	310	236	6.5e-19	dCache_1~HAMP~His_kinase~HATPase_c	d__Bacteria;p__Firmicutes;c__Bacilli;o__Paenibacillales;f__Paenibacillaceae;g__Paenibacillus_L;s__Paenibacillus_L senegalensis
MGYG000001404_03616	742	dCache_1	43	288	246	1.5e-11	dCache_1~HTH_18	d__Bacteria;p__Firmicutes;c__Bacilli;o__Paenibacillales;f__Paenibacillaceae;g__Paenibacillus_L;s__Paenibacillus_L senegalensis
MGYG000001404_03623	796	dCache_1	56	304	249	4.9e-06	dCache_1~GGDEF_2~HTH_18	d__Bacteria;p__Firmicutes;c__Bacilli;o__Paenibacillales;f__Paenibacillaceae;g__Paenibacillus_L;s__Paenibacillus_L senegalensis
MGYG000001404_03820	677	dCache_1	34	277	244	5e-17	dCache_1~HAMP~His_kinase	d__Bacteria;p__Firmicutes;c__Bacilli;o__Paenibacillales;f__Paenibacillaceae;g__Paenibacillus_L;s__Paenibacillus_L senegalensis
MGYG000001404_04163	762	dCache_1	42	276	235	9.5e-09	dCache_1~GGDEF_2~HTH_18	d__Bacteria;p__Firmicutes;c__Bacilli;o__Paenibacillales;f__Paenibacillaceae;g__Paenibacillus_L;s__Paenibacillus_L senegalensis
MGYG000001404_04206	784	dCache_1	198	289	92	0.013	dCache_1~GGDEF_2~HTH_18	d__Bacteria;p__Firmicutes;c__Bacilli;o__Paenibacillales;f__Paenibacillaceae;g__Paenibacillus_L;s__Paenibacillus_L senegalensis
MGYG000001404_04277	618	dCache_1	104	244	141	2.3e-07	dCache_1~His_kinase~HATPase_c	d__Bacteria;p__Firmicutes;c__Bacilli;o__Paenibacillales;f__Paenibacillaceae;g__Paenibacillus_L;s__Paenibacillus_L senegalensis
MGYG000001405_00129	597	dCache_1	46	270	225	1.1e-13	dCache_1~HAMP~His_kinase~HATPase_c	d__Bacteria;p__Firmicutes;c__Bacilli;o__Bacillales;f__Bacillaceae_L;g__Ferdinandcohnia;s__Ferdinandcohnia timonensis
MGYG000001405_00967	603	dCache_1	35	273	239	2.8e-14	dCache_1~HAMP~His_kinase	d__Bacteria;p__Firmicutes;c__Bacilli;o__Bacillales;f__Bacillaceae_L;g__Ferdinandcohnia;s__Ferdinandcohnia timonensis
MGYG000001405_01129	501	dCache_1	38	210	173	1.1e-16	dCache_1~HisKA~HATPase_c	d__Bacteria;p__Firmicutes;c__Bacilli;o__Bacillales;f__Bacillaceae_L;g__Ferdinandcohnia;s__Ferdinandcohnia timonensis
MGYG000001405_01567	612	dCache_1	46	285	240	5.5e-21	dCache_1~HAMP~His_kinase~HATPase_c	d__Bacteria;p__Firmicutes;c__Bacilli;o__Bacillales;f__Bacillaceae_L;g__Ferdinandcohnia;s__Ferdinandcohnia timonensis
MGYG000001405_01593	598	dCache_1	44	285	242	1e-10	dCache_1~HAMP~His_kinase~HATPase_c	d__Bacteria;p__Firmicutes;c__Bacilli;o__Bacillales;f__Bacillaceae_L;g__Ferdinandcohnia;s__Ferdinandcohnia timonensis
MGYG000001405_02270	269	dCache_1	100	266	167	1.1e-19	dCache_1	d__Bacteria;p__Firmicutes;c__Bacilli;o__Bacillales;f__Bacillaceae_L;g__Ferdinandcohnia;s__Ferdinandcohnia timonensis
MGYG000001405_02957	574	dCache_1	42	259	218	3.7e-06	dCache_1~HAMP~His_kinase~HATPase_c	d__Bacteria;p__Firmicutes;c__Bacilli;o__Bacillales;f__Bacillaceae_L;g__Ferdinandcohnia;s__Ferdinandcohnia timonensis
MGYG000001405_03018	587	dCache_1	48	283	236	1.5e-07	dCache_1~HAMP~His_kinase	d__Bacteria;p__Firmicutes;c__Bacilli;o__Bacillales;f__Bacillaceae_L;g__Ferdinandcohnia;s__Ferdinandcohnia timonensis
MGYG000001405_04605	607	dCache_1	36	249	214	3.3e-07	dCache_1~HAMP~His_kinase~HATPase_c	d__Bacteria;p__Firmicutes;c__Bacilli;o__Bacillales;f__Bacillaceae_L;g__Ferdinandcohnia;s__Ferdinandcohnia timonensis
MGYG000001406.1_01011	655	dCache_1	35	256	222	2e-21	dCache_1~HAMP~MCPsignal	d__Bacteria;p__Firmicutes;c__Bacilli;o__Bacillales_A;f__Planococcaceae;g__Kurthia;s__Kurthia massiliensis
MGYG000001406.1_02725	188	dCache_1	9	183	175	7.2e-21	dCache_1	d__Bacteria;p__Firmicutes;c__Bacilli;o__Bacillales_A;f__Planococcaceae;g__Kurthia;s__Kurthia massiliensis
MGYG000001406.1_02731	685	dCache_1	40	287	248	1.6e-13	dCache_1~HAMP~MCPsignal	d__Bacteria;p__Firmicutes;c__Bacilli;o__Bacillales_A;f__Planococcaceae;g__Kurthia;s__Kurthia massiliensis
MGYG000001406.1_02732	647	dCache_1	46	252	207	2.8e-16	dCache_1~HAMP~MCPsignal	d__Bacteria;p__Firmicutes;c__Bacilli;o__Bacillales_A;f__Planococcaceae;g__Kurthia;s__Kurthia massiliensis
MGYG000001407_01037	674	dCache_1	93	276	184	5.1e-23	dCache_1~HAMP~MCPsignal	d__Bacteria;p__Firmicutes_A;c__Clostridia;o__Clostridiales;f__Clostridiaceae;g__Clostridium_J;s__Clostridium_J senegalense
MGYG000001407_01229	680	dCache_1	45	278	234	8.2e-19	dCache_1~MCPsignal	d__Bacteria;p__Firmicutes_A;c__Clostridia;o__Clostridiales;f__Clostridiaceae;g__Clostridium_J;s__Clostridium_J senegalense
MGYG000001407_01231	677	dCache_1	48	275	228	6.4e-18	dCache_1~MCPsignal	d__Bacteria;p__Firmicutes_A;c__Clostridia;o__Clostridiales;f__Clostridiaceae;g__Clostridium_J;s__Clostridium_J senegalense
MGYG000001407_01236	694	dCache_1	52	280	229	6.7e-26	dCache_1~HAMP~MCPsignal	d__Bacteria;p__Firmicutes_A;c__Clostridia;o__Clostridiales;f__Clostridiaceae;g__Clostridium_J;s__Clostridium_J senegalense
MGYG000001407_01882	677	dCache_1	44	277	234	2.7e-18	dCache_1~MCPsignal	d__Bacteria;p__Firmicutes_A;c__Clostridia;o__Clostridiales;f__Clostridiaceae;g__Clostridium_J;s__Clostridium_J senegalense
MGYG000001407_02325	695	dCache_1	57	299	243	3.6e-24	dCache_1~HAMP~MCPsignal	d__Bacteria;p__Firmicutes_A;c__Clostridia;o__Clostridiales;f__Clostridiaceae;g__Clostridium_J;s__Clostridium_J senegalense
MGYG000001407_02674	675	dCache_1	59	239	181	9.1e-22	dCache_1~MCPsignal	d__Bacteria;p__Firmicutes_A;c__Clostridia;o__Clostridiales;f__Clostridiaceae;g__Clostridium_J;s__Clostridium_J senegalense
MGYG000001407_02690	670	dCache_1	45	272	228	1.5e-23	dCache_1~MCPsignal	d__Bacteria;p__Firmicutes_A;c__Clostridia;o__Clostridiales;f__Clostridiaceae;g__Clostridium_J;s__Clostridium_J senegalense
MGYG000001407_03025	178	dCache_1	52	167	116	7.2e-10	dCache_1	d__Bacteria;p__Firmicutes_A;c__Clostridia;o__Clostridiales;f__Clostridiaceae;g__Clostridium_J;s__Clostridium_J senegalense
MGYG000001407_03219	358	dCache_1	49	265	217	1.7e-14	dCache_1	d__Bacteria;p__Firmicutes_A;c__Clostridia;o__Clostridiales;f__Clostridiaceae;g__Clostridium_J;s__Clostridium_J senegalense
MGYG000001407_03443	677	dCache_1	57	276	220	1e-13	dCache_1~MCPsignal	d__Bacteria;p__Firmicutes_A;c__Clostridia;o__Clostridiales;f__Clostridiaceae;g__Clostridium_J;s__Clostridium_J senegalense
MGYG000001407_03454	672	dCache_1	48	252	205	2.5e-13	dCache_1~MCPsignal	d__Bacteria;p__Firmicutes_A;c__Clostridia;o__Clostridiales;f__Clostridiaceae;g__Clostridium_J;s__Clostridium_J senegalense
MGYG000001407_03624	694	dCache_1	54	294	241	5.6e-14	dCache_1~MCPsignal	d__Bacteria;p__Firmicutes_A;c__Clostridia;o__Clostridiales;f__Clostridiaceae;g__Clostridium_J;s__Clostridium_J senegalense
MGYG000001412_00635	503	dCache_1	42	203	162	6.8e-10	dCache_1~HisKA~HATPase_c	d__Bacteria;p__Firmicutes;c__Bacilli;o__Bacillales_B;f__DSM-18226;g__Robertmurraya;s__Robertmurraya massiliosenegalensis
MGYG000001412_00806	693	dCache_1	78	222	145	2e-08	dCache_1~HisKA~HATPase_c	d__Bacteria;p__Firmicutes;c__Bacilli;o__Bacillales_B;f__DSM-18226;g__Robertmurraya;s__Robertmurraya massiliosenegalensis
MGYG000001412_01360	660	dCache_1	85	265	181	9.9e-21	dCache_1~HAMP~MCPsignal	d__Bacteria;p__Firmicutes;c__Bacilli;o__Bacillales_B;f__DSM-18226;g__Robertmurraya;s__Robertmurraya massiliosenegalensis
MGYG000001412_03061	658	dCache_1	36	260	225	1.3e-22	dCache_1~HAMP~MCPsignal	d__Bacteria;p__Firmicutes;c__Bacilli;o__Bacillales_B;f__DSM-18226;g__Robertmurraya;s__Robertmurraya massiliosenegalensis
MGYG000001412_03258	455	dCache_1	385	453	69	2.5e-08	MCPsignal~dCache_1	d__Bacteria;p__Firmicutes;c__Bacilli;o__Bacillales_B;f__DSM-18226;g__Robertmurraya;s__Robertmurraya massiliosenegalensis
MGYG000001413_00925	1039	dCache_1	372	594	223	9.3e-06	dCache_1~MS_channel	d__Bacteria;p__Actinobacteriota;c__Coriobacteriia;o__Coriobacteriales;f__Coriobacteriaceae;g__Enorma;s__Enorma massiliensis
MGYG000001417_00707	853	dCache_1	4	159	156	5.6e-05	dCache_1~GGDEF~EAL	d__Bacteria;p__Proteobacteria;c__Gammaproteobacteria;o__Burkholderiales;f__Burkholderiaceae;g__Noviherbaspirillum;s__Noviherbaspirillum massiliense
MGYG000001417_03115	744	dCache_1	32	257	226	7.9e-08	dCache_1~HATPase_c~Response_reg	d__Bacteria;p__Proteobacteria;c__Gammaproteobacteria;o__Burkholderiales;f__Burkholderiaceae;g__Noviherbaspirillum;s__Noviherbaspirillum massiliense
MGYG000001417_03344	529	dCache_1	56	280	225	1.5e-14	dCache_1~GGDEF	d__Bacteria;p__Proteobacteria;c__Gammaproteobacteria;o__Burkholderiales;f__Burkholderiaceae;g__Noviherbaspirillum;s__Noviherbaspirillum massiliense
MGYG000001417_03622	736	dCache_1	33	259	227	4.8e-14	dCache_1~HATPase_c~Response_reg	d__Bacteria;p__Proteobacteria;c__Gammaproteobacteria;o__Burkholderiales;f__Burkholderiaceae;g__Noviherbaspirillum;s__Noviherbaspirillum massiliense
MGYG000001417_03636	707	dCache_1	44	228	185	3.3e-12	dCache_1~PAS_4~HisKA~HATPase_c	d__Bacteria;p__Proteobacteria;c__Gammaproteobacteria;o__Burkholderiales;f__Burkholderiaceae;g__Noviherbaspirillum;s__Noviherbaspirillum massiliense
MGYG000001418_01505	227	dCache_1	88	198	111	1e-07	dCache_1	d__Bacteria;p__Actinobacteriota;c__Actinomycetia;o__Propionibacteriales;f__Nocardioidaceae;g__Aeromicrobium;s__Aeromicrobium massiliense
MGYG000001421_00079	567	dCache_1	42	237	196	5.4e-31	dCache_1~His_kinase~HATPase_c	d__Bacteria;p__Firmicutes;c__Bacilli;o__Erysipelotrichales;f__Erysipelotrichaceae;g__Dielma;s__Dielma fastidiosa
MGYG000001421_01019	596	dCache_1	43	278	236	1.8e-23	dCache_1~His_kinase~HATPase_c	d__Bacteria;p__Firmicutes;c__Bacilli;o__Erysipelotrichales;f__Erysipelotrichaceae;g__Dielma;s__Dielma fastidiosa
MGYG000001421_01883	844	dCache_1	47	278	232	4.4e-09	dCache_1~HisKA~HATPase_c~Response_reg	d__Bacteria;p__Firmicutes;c__Bacilli;o__Erysipelotrichales;f__Erysipelotrichaceae;g__Dielma;s__Dielma fastidiosa
MGYG000001421_02412	754	dCache_1	49	270	222	5.3e-10	dCache_1~GGDEF	d__Bacteria;p__Firmicutes;c__Bacilli;o__Erysipelotrichales;f__Erysipelotrichaceae;g__Dielma;s__Dielma fastidiosa
MGYG000001423_00983	590	dCache_1	50	282	233	2.4e-13	dCache_1~His_kinase~HATPase_c	d__Bacteria;p__Firmicutes_A;c__Clostridia;o__Clostridiales;f__Clostridiaceae;g__Clostridium;s__Clostridium celatum
MGYG000001423_02471	602	dCache_1	55	285	231	5.7e-28	dCache_1~His_kinase~HATPase_c	d__Bacteria;p__Firmicutes_A;c__Clostridia;o__Clostridiales;f__Clostridiaceae;g__Clostridium;s__Clostridium celatum
MGYG000001426_00896	594	dCache_1	23	253	231	3.2e-19	dCache_1~HAMP~MCPsignal	d__Bacteria;p__Proteobacteria;c__Gammaproteobacteria;o__Enterobacterales;f__Enterobacteriaceae;g__Phytobacter;s__Phytobacter massiliensis
MGYG000001426_01094	517	dCache_1	49	278	230	3.1e-08	dCache_1~GGDEF	d__Bacteria;p__Proteobacteria;c__Gammaproteobacteria;o__Enterobacterales;f__Enterobacteriaceae;g__Phytobacter;s__Phytobacter massiliensis
MGYG000001426_01445	649	dCache_1	42	301	260	4.7e-15	dCache_1~MCPsignal	d__Bacteria;p__Proteobacteria;c__Gammaproteobacteria;o__Enterobacterales;f__Enterobacteriaceae;g__Phytobacter;s__Phytobacter massiliensis
MGYG000001426_03752	632	dCache_1	42	291	250	5e-20	dCache_1~MCPsignal	d__Bacteria;p__Proteobacteria;c__Gammaproteobacteria;o__Enterobacterales;f__Enterobacteriaceae;g__Phytobacter;s__Phytobacter massiliensis
MGYG000001427_01586	1025	dCache_1	376	602	227	3.8e-06	dCache_1~MS_channel	d__Bacteria;p__Actinobacteriota;c__Coriobacteriia;o__Coriobacteriales;f__Coriobacteriaceae;g__Enorma;s__Enorma timonensis
MGYG000001428_00348	659	dCache_1	33	263	231	7e-27	dCache_1~HAMP~MCPsignal	d__Bacteria;p__Firmicutes;c__Bacilli;o__Bacillales_B;f__DSM-1321;g__Bacillus_BN;s__Bacillus_BN massilioanorexius
MGYG000001428_02361	500	dCache_1	39	213	175	2.8e-07	dCache_1~HisKA~HATPase_c	d__Bacteria;p__Firmicutes;c__Bacilli;o__Bacillales_B;f__DSM-1321;g__Bacillus_BN;s__Bacillus_BN massilioanorexius
MGYG000001428_03867	513	dCache_1	27	198	172	3.3e-16	dCache_1~HAMP~His_kinase~HATPase_c	d__Bacteria;p__Firmicutes;c__Bacilli;o__Bacillales_B;f__DSM-1321;g__Bacillus_BN;s__Bacillus_BN massilioanorexius
MGYG000001430_01721	569	dCache_1	44	254	211	5e-15	dCache_1~HAMP~His_kinase~HATPase_c	d__Bacteria;p__Firmicutes;c__Bacilli;o__Erysipelotrichales;f__Erysipelotrichaceae;g__Holdemania;s__Holdemania massiliensis
MGYG000001430_01860	474	dCache_1	55	263	209	5.3e-09	dCache_1~GGDEF	d__Bacteria;p__Firmicutes;c__Bacilli;o__Erysipelotrichales;f__Erysipelotrichaceae;g__Holdemania;s__Holdemania massiliensis
MGYG000001430_02235	641	dCache_1	37	287	251	5.1e-14	dCache_1~GGDEF	d__Bacteria;p__Firmicutes;c__Bacilli;o__Erysipelotrichales;f__Erysipelotrichaceae;g__Holdemania;s__Holdemania massiliensis
MGYG000001430_02238	571	dCache_1	35	251	217	5.5e-20	dCache_1~HAMP~His_kinase~HATPase_c	d__Bacteria;p__Firmicutes;c__Bacilli;o__Erysipelotrichales;f__Erysipelotrichaceae;g__Holdemania;s__Holdemania massiliensis
MGYG000001430_03333	186	dCache_1	38	170	133	1.1e-21	dCache_1	d__Bacteria;p__Firmicutes;c__Bacilli;o__Erysipelotrichales;f__Erysipelotrichaceae;g__Holdemania;s__Holdemania massiliensis
MGYG000001432_00439	705	dCache_1	41	316	276	9.7e-07	dCache_1~MCPsignal	d__Bacteria;p__Campylobacterota;c__Campylobacteria;o__Campylobacterales;f__Helicobacteraceae;g__Helicobacter_C;s__Helicobacter_C cinaedi
MGYG000001432_00949	427	dCache_1	41	294	254	2.1e-09	dCache_1	d__Bacteria;p__Campylobacterota;c__Campylobacteria;o__Campylobacterales;f__Helicobacteraceae;g__Helicobacter_C;s__Helicobacter_C cinaedi
MGYG000001432_01358	301	dCache_1	27	138	112	1.6e-08	dCache_1	d__Bacteria;p__Campylobacterota;c__Campylobacteria;o__Campylobacterales;f__Helicobacteraceae;g__Helicobacter_C;s__Helicobacter_C cinaedi
MGYG000001432_02172	400	dCache_1	116	283	168	4.8e-13	dCache_1	d__Bacteria;p__Campylobacterota;c__Campylobacteria;o__Campylobacterales;f__Helicobacteraceae;g__Helicobacter_C;s__Helicobacter_C cinaedi
MGYG000001434_02070	731	dCache_1	48	258	211	1.1e-10	dCache_1~GGDEF~EAL	d__Bacteria;p__Firmicutes_A;c__Clostridia;o__Oscillospirales;f__Butyricicoccaceae;g__Butyricicoccus;s__Butyricicoccus pullicaecorum
MGYG000001434_02115	640	dCache_1	48	282	235	8.6e-13	dCache_1~GGDEF	d__Bacteria;p__Firmicutes_A;c__Clostridia;o__Oscillospirales;f__Butyricicoccaceae;g__Butyricicoccus;s__Butyricicoccus pullicaecorum
MGYG000001436_00367	602	dCache_1	36	277	242	2.6e-09	dCache_1~His_kinase~HATPase_c	d__Bacteria;p__Firmicutes;c__Bacilli;o__Paenibacillales;f__Paenibacillaceae;g__Paenibacillus_F;s__Paenibacillus_F sp000411255
MGYG000001436_00477	548	dCache_1	35	279	245	2.1e-07	dCache_1~GGDEF	d__Bacteria;p__Firmicutes;c__Bacilli;o__Paenibacillales;f__Paenibacillaceae;g__Paenibacillus_F;s__Paenibacillus_F sp000411255
MGYG000001436_00560	611	dCache_1	57	297	241	1.4e-09	dCache_1~HAMP~His_kinase~HATPase_c	d__Bacteria;p__Firmicutes;c__Bacilli;o__Paenibacillales;f__Paenibacillaceae;g__Paenibacillus_F;s__Paenibacillus_F sp000411255
MGYG000001436_01162	696	dCache_1	51	296	246	2.8e-07	dCache_1~MCPsignal	d__Bacteria;p__Firmicutes;c__Bacilli;o__Paenibacillales;f__Paenibacillaceae;g__Paenibacillus_F;s__Paenibacillus_F sp000411255
MGYG000001436_01197	591	dCache_1	33	281	249	8.7e-13	dCache_1~HAMP~His_kinase~HATPase_c	d__Bacteria;p__Firmicutes;c__Bacilli;o__Paenibacillales;f__Paenibacillaceae;g__Paenibacillus_F;s__Paenibacillus_F sp000411255
MGYG000001436_01213	716	dCache_1	82	321	240	4.4e-17	dCache_1~HAMP~MCPsignal	d__Bacteria;p__Firmicutes;c__Bacilli;o__Paenibacillales;f__Paenibacillaceae;g__Paenibacillus_F;s__Paenibacillus_F sp000411255
MGYG000001436_01733	667	dCache_1	45	272	228	8.2e-25	dCache_1~HAMP~MCPsignal	d__Bacteria;p__Firmicutes;c__Bacilli;o__Paenibacillales;f__Paenibacillaceae;g__Paenibacillus_F;s__Paenibacillus_F sp000411255
MGYG000001436_01923	588	dCache_1	41	249	209	3.4e-14	dCache_1~HAMP~His_kinase~HATPase_c	d__Bacteria;p__Firmicutes;c__Bacilli;o__Paenibacillales;f__Paenibacillaceae;g__Paenibacillus_F;s__Paenibacillus_F sp000411255
MGYG000001436_02034	586	dCache_1	51	274	224	1.9e-10	dCache_1~His_kinase~HATPase_c	d__Bacteria;p__Firmicutes;c__Bacilli;o__Paenibacillales;f__Paenibacillaceae;g__Paenibacillus_F;s__Paenibacillus_F sp000411255
[truncated: 3,924 more rows]
