# Supplementary material for: Autoinducer-2-mediated communication network within human gut microbiota
Source: ISME J. 2025 Sep 11;19(1):wraf204. doi: 10.1093/ismejo/wraf204 (PMC12503165; doi:10.1093/ismejo/wraf204)
Supplement: Table_S9_wraf204 [file table_s9_wraf204.xlsx]

## Sheet: Table S9
Table S9. 300 dCache_1-type AI-2 receptors
Locus tag	Functional type of signal transduction protein	Protein length	Model prediction					Pfam domain architecture	Taxonomy
			Family	Start	End	Length of predicted domain	E-value
MGYG000000004_00054	Methyl-accepting chemotaxis protein	709	dCache_1	67	279	213	3e-19	dCache_1~HAMP~MCPsignal	d__Bacteria;p__Firmicutes_A;c__Clostridia;o__Oscillospirales;f__Ruminococcaceae;g__Anaerotruncus;s__Anaerotruncus colihominis
MGYG000000012_00622	Methyl-accepting chemotaxis protein	655	dCache_1	43	259	217	5.9e-29	dCache_1~HAMP~MCPsignal	d__Bacteria;p__Firmicutes;c__Bacilli;o__Bacillales;f__Bacillaceae;g__Bacillus;s__Bacillus subtilis
MGYG000000012_01105	Methyl-accepting chemotaxis protein	662	dCache_1	42	265	224	4.5e-26	dCache_1~HAMP~MCPsignal	d__Bacteria;p__Firmicutes;c__Bacilli;o__Bacillales;f__Bacillaceae;g__Bacillus;s__Bacillus subtilis
MGYG000000014_02505	Methyl-accepting chemotaxis protein	657	dCache_1	38	260	223	5.5e-29	dCache_1~MCPsignal	d__Bacteria;p__Firmicutes_A;c__Clostridia;o__Clostridiales;f__Clostridiaceae;g__Clostridium;s__Clostridium butyricum
MGYG000000014_02605	Methyl-accepting chemotaxis protein	675	dCache_1	47	286	240	9e-22	dCache_1~HAMP~MCPsignal	d__Bacteria;p__Firmicutes_A;c__Clostridia;o__Clostridiales;f__Clostridiaceae;g__Clostridium;s__Clostridium butyricum
MGYG000000014_02618	Methyl-accepting chemotaxis protein	668	dCache_1	51	272	222	1.2e-26	dCache_1~MCPsignal	d__Bacteria;p__Firmicutes_A;c__Clostridia;o__Clostridiales;f__Clostridiaceae;g__Clostridium;s__Clostridium butyricum
MGYG000000015_04488	Methyl-accepting chemotaxis protein	594	dCache_1	29	253	225	6.2e-17	dCache_1~HAMP~MCPsignal	d__Bacteria;p__Proteobacteria;c__Gammaproteobacteria;o__Enterobacterales;f__Enterobacteriaceae;g__Enterobacter;s__Enterobacter mori
MGYG000000018_00505	c-di-GMP phosphodiesterase	633	dCache_1	37	242	206	1.3e-21	dCache_1~HD~Response_reg	d__Bacteria;p__Firmicutes_A;c__Clostridia;o__Lachnospirales;f__Lachnospiraceae;g__Coprococcus;s__Coprococcus eutactus
MGYG000000019_01511	Methyl-accepting chemotaxis protein	594	dCache_1	82	253	172	2.4e-14	dCache_1~HAMP~MCPsignal	d__Bacteria;p__Proteobacteria;c__Gammaproteobacteria;o__Enterobacterales;f__Enterobacteriaceae;g__Enterobacter;s__Enterobacter cloacae_O
MGYG000000079_01329	Uncharacterized	291	dCache_1	10	146	137	7e-18	dCache_1~HAMP	d__Bacteria;p__Firmicutes;c__Bacilli;o__Exiguobacterales;f__Exiguobacteraceae;g__Exiguobacterium;s__Exiguobacterium sp902362975
MGYG000000083_04528	Methyl-accepting chemotaxis protein	664	dCache_1	43	269	227	1.2e-33	dCache_1~HAMP~MCPsignal	d__Bacteria;p__Firmicutes;c__Bacilli;o__Bacillales_B;f__DSM-1321;g__Peribacillus;s__Peribacillus simplex
MGYG000000100_02398	Methyl-accepting chemotaxis protein	656	dCache_1	33	260	228	1.9e-27	dCache_1~HAMP~MCPsignal	d__Bacteria;p__Firmicutes_C;c__Negativicutes;o__Selenomonadales;f__Massilibacillaceae;g__CABIZH01;s__CABIZH01 sp902363205
MGYG000000106_00878	Methyl-accepting chemotaxis protein	681	dCache_1	64	234	171	4.4e-20	dCache_1~MCPsignal	d__Bacteria;p__Firmicutes;c__Bacilli;o__Lactobacillales;f__Enterococcaceae;g__Enterococcus_D;s__Enterococcus_D gallinarum
MGYG000000115_01830	Methyl-accepting chemotaxis protein	664	dCache_1	39	267	229	3.7e-24	dCache_1~HAMP~MCPsignal	d__Bacteria;p__Firmicutes_A;c__Clostridia;o__Clostridiales;f__Clostridiaceae;g__Clostridium_J;s__Clostridium_J sp902363375
MGYG000000116_01705	Methyl-accepting chemotaxis protein	659	dCache_1	91	221	131	3e-21	dCache_1~HAMP~MCPsignal	d__Bacteria;p__Firmicutes;c__Bacilli;o__Exiguobacterales;f__Exiguobacteraceae;g__Exiguobacterium_A;s__Exiguobacterium_A sp902363455
MGYG000000125_01318	Methyl-accepting chemotaxis protein	666	dCache_1	33	265	233	2.6e-27	dCache_1~MCPsignal	d__Bacteria;p__Firmicutes_A;c__Clostridia;o__Clostridiales;f__Clostridiaceae;g__Clostridium_B;s__Clostridium_B tyrobutyricum
MGYG000000145_00814	Methyl-accepting chemotaxis protein	716	dCache_1	51	294	244	4.5e-19	dCache_1~HAMP~MCPsignal	d__Bacteria;p__Firmicutes_A;c__Clostridia;o__Lachnospirales;f__Lachnospiraceae;g__Lacrimispora;s__Lacrimispora sp902363735
MGYG000000147_00534	Methyl-accepting chemotaxis protein	656	dCache_1	36	260	225	1.5e-33	dCache_1~HAMP~MCPsignal	d__Bacteria;p__Firmicutes;c__Bacilli;o__Bacillales;f__Bacillaceae;g__Bacillus;s__Bacillus paralicheniformis
MGYG000000151_00118	Methyl-accepting chemotaxis protein	668	dCache_1	127	269	143	6.1e-18	dCache_1~HAMP~MCPsignal	d__Bacteria;p__Firmicutes_A;c__Clostridia;o__Clostridiales;f__Clostridiaceae;g__Clostridium;s__Clostridium paraputrificum
MGYG000000152_02701	Methyl-accepting chemotaxis protein	671	dCache_1	39	283	245	6.6e-20	dCache_1~HAMP~MCPsignal	d__Bacteria;p__Firmicutes_A;c__Clostridia;o__Lachnospirales;f__Lachnospiraceae;g__Lacrimispora;s__Lacrimispora sp902363835
MGYG000000153_01738	Methyl-accepting chemotaxis protein	663	dCache_1	45	270	226	4.2e-18	dCache_1~MCPsignal	d__Bacteria;p__Firmicutes_A;c__Clostridia;o__Lachnospirales;f__Lachnospiraceae;g__CAG-45;s__CAG-45 sp000438375
MGYG000000189_00916	Histidine kinase	1131	dCache_1	96	270	175	9.3e-12	dCache_1~HisKA~HATPase_c~Response_reg~Hpt	d__Bacteria;p__Firmicutes_A;c__Clostridia;o__Lachnospirales;f__Lachnospiraceae;g__Coprococcus;s__Coprococcus sp900066115
MGYG000000191_01682	Methyl-accepting chemotaxis protein	658	dCache_1	95	263	169	8.1e-24	dCache_1~HAMP~MCPsignal	d__Bacteria;p__Firmicutes;c__Bacilli;o__Bacillales_B;f__Bacillaceae_C;g__Weizmannia;s__Weizmannia coagulans
MGYG000000209_01808	Methyl-accepting chemotaxis protein	651	dCache_1	36	258	223	1.3e-24	dCache_1~MCPsignal	d__Bacteria;p__Firmicutes_A;c__Clostridia;o__Lachnospirales;f__Lachnospiraceae;g__Eubacterium_F;s__Eubacterium_F sp003491505
MGYG000000227_00354	Methyl-accepting chemotaxis protein	655	dCache_1	36	259	224	2.3e-31	dCache_1~HAMP~MCPsignal	d__Bacteria;p__Firmicutes;c__Bacilli;o__Bacillales;f__Bacillaceae;g__Bacillus;s__Bacillus sonorensis
MGYG000000231_01297	c-di-GMP phosphodiesterase	633	dCache_1	37	264	228	1.5e-22	dCache_1~HD~Response_reg	d__Bacteria;p__Firmicutes_A;c__Clostridia;o__Lachnospirales;f__Lachnospiraceae;g__Coprococcus;s__Coprococcus eutactus_A
MGYG000000235_00244	Methyl-accepting chemotaxis protein	594	dCache_1	23	253	231	4.5e-17	dCache_1~HAMP~MCPsignal	d__Bacteria;p__Proteobacteria;c__Gammaproteobacteria;o__Enterobacterales;f__Enterobacteriaceae;g__Enterobacter;s__Enterobacter kobei
MGYG000000238_02414	Methyl-accepting chemotaxis protein	681	dCache_1	70	226	157	5.7e-20	dCache_1~MCPsignal	d__Bacteria;p__Firmicutes;c__Bacilli;o__Lactobacillales;f__Enterococcaceae;g__Enterococcus_D;s__Enterococcus_D casseliflavus
MGYG000000250_02761	c-di-GMP phosphodiesterase	633	dCache_1	47	263	217	4e-20	dCache_1~HD~Response_reg	d__Bacteria;p__Firmicutes_A;c__Clostridia;o__Lachnospirales;f__Lachnospiraceae;g__TF01-11;s__TF01-11 sp001414325
MGYG000000323_01416	Methyl-accepting chemotaxis protein	681	dCache_1	70	226	157	5.7e-20	dCache_1~MCPsignal	d__Bacteria;p__Firmicutes;c__Bacilli;o__Lactobacillales;f__Enterococcaceae;g__Enterococcus_D;s__Enterococcus_D sp002850555
MGYG000000325_01192	Methyl-accepting chemotaxis protein	654	dCache_1	45	262	218	2.4e-11	dCache_1~MCPsignal	d__Bacteria;p__Firmicutes_A;c__Clostridia;o__Lachnospirales;f__Lachnospiraceae;g__CAG-95;s__
MGYG000000345_00183	Serine/threonine kinase	760	dCache_1	583	743	161	4.7e-11	Pkinase~dCache_1	d__Bacteria;p__Verrucomicrobiota;c__Lentisphaeria;o__Victivallales;f__UBA1829;g__UBA1829;s__UBA1829 sp002338895
MGYG000000360_01897	Serine/threonine kinase	746	dCache_1	528	731	204	5.1e-12	Pkinase~dCache_1	d__Bacteria;p__Verrucomicrobiota;c__Lentisphaeria;o__Victivallales;f__UBA1829;g__UBA1829;s__UBA1829 sp900548385
MGYG000000364_00864	c-di-GMP phosphodiesterase	633	dCache_1	37	242	206	3e-21	dCache_1~HD~Response_reg	d__Bacteria;p__Firmicutes_A;c__Clostridia;o__Lachnospirales;f__Lachnospiraceae;g__Coprococcus;s__Coprococcus sp900767685
MGYG000000398_02555	Methyl-accepting chemotaxis protein	663	dCache_1	54	226	173	1.9e-21	dCache_1~MCPsignal	d__Bacteria;p__Firmicutes_A;c__Clostridia;o__Lachnospirales;f__Lachnospiraceae;g__TF01-11;s__
MGYG000000404_00811	Methyl-accepting chemotaxis protein	670	dCache_1	37	275	239	1.7e-19	dCache_1~HAMP~MCPsignal	d__Bacteria;p__Firmicutes_A;c__Clostridia;o__Lachnospirales;f__Lachnospiraceae;g__UBA11774;s__UBA11774 sp003507655
MGYG000000404_01993	Uncharacterized	439	dCache_1	44	276	233	2.8e-20	dCache_1	d__Bacteria;p__Firmicutes_A;c__Clostridia;o__Lachnospirales;f__Lachnospiraceae;g__UBA11774;s__UBA11774 sp003507655
MGYG000000424_01437	Methyl-accepting chemotaxis protein	666	dCache_1	43	282	240	7.2e-24	dCache_1~MCPsignal	d__Bacteria;p__Firmicutes_A;c__Clostridia;o__Oscillospirales;f__Ruminococcaceae;g__CAG-353;s__CAG-353 sp900768995
MGYG000000470_00615	Methyl-accepting chemotaxis protein	604	dCache_1	68	257	190	2e-13	dCache_1~MCPsignal	d__Bacteria;p__Spirochaetota;c__Brachyspirae;o__Brachyspirales;f__Brachyspiraceae;g__Brachyspira;s__Brachyspira pilosicoli
MGYG000000470_01899	Methyl-accepting chemotaxis protein	562	dCache_1	21	217	197	1.7e-13	dCache_1~MCPsignal	d__Bacteria;p__Spirochaetota;c__Brachyspirae;o__Brachyspirales;f__Brachyspiraceae;g__Brachyspira;s__Brachyspira pilosicoli
MGYG000000470_02242	Methyl-accepting chemotaxis protein	598	dCache_1	68	257	190	1.4e-10	dCache_1~MCPsignal	d__Bacteria;p__Spirochaetota;c__Brachyspirae;o__Brachyspirales;f__Brachyspiraceae;g__Brachyspira;s__Brachyspira pilosicoli
MGYG000000502_01361	Methyl-accepting chemotaxis protein	604	dCache_1	44	231	188	9.4e-11	dCache_1~MCPsignal	d__Bacteria;p__Spirochaetota;c__Brachyspirae;o__Brachyspirales;f__Brachyspiraceae;g__Brachyspira;s__Brachyspira aalborgi
MGYG000000510_01316	Methyl-accepting chemotaxis protein	655	dCache_1	54	271	218	7e-15	dCache_1~MCPsignal	d__Bacteria;p__Firmicutes_A;c__Clostridia;o__Oscillospirales;f__Ruminococcaceae;g__UMGS363;s__UMGS363 sp900541495
MGYG000000514_02472	Methyl-accepting chemotaxis protein	655	dCache_1	76	241	166	4e-17	dCache_1~MCPsignal	d__Bacteria;p__Firmicutes_A;c__Clostridia;o__Lachnospirales;f__Lachnospiraceae;g__CAG-590;s__CAG-590 sp900769115
MGYG000000515_01312	Methyl-accepting chemotaxis protein	661	dCache_1	128	265	138	5.7e-09	dCache_1~HAMP~MCPsignal	d__Bacteria;p__Firmicutes_A;c__Clostridia;o__Lachnospirales;f__Lachnospiraceae;g__UBA2882;s__UBA2882 sp900549665
MGYG000000517_01819	Methyl-accepting chemotaxis protein	667	dCache_1	41	282	242	4.4e-18	dCache_1~MCPsignal	d__Bacteria;p__Firmicutes_A;c__Clostridia;o__Oscillospirales;f__Ruminococcaceae;g__UMGS1889;s__UMGS1889 sp900556055
MGYG000000532_02506	Methyl-accepting chemotaxis protein	657	dCache_1	82	266	185	1.6e-11	dCache_1~MCPsignal	d__Bacteria;p__Firmicutes_A;c__Clostridia;o__Lachnospirales;f__Lachnospiraceae;g__CAG-510;s__CAG-510 sp000434615
MGYG000000538_01173	Serine/threonine kinase	759	dCache_1	571	730	160	1.1e-05	Pkinase~dCache_1	d__Bacteria;p__Verrucomicrobiota;c__Lentisphaeria;o__Victivallales;f__UBA1829;g__UBA1829;s__UBA1829 sp900549045
MGYG000000575_02465	Serine/threonine kinase	777	dCache_1	568	758	191	1.7e-17	Pkinase~dCache_1	d__Bacteria;p__Verrucomicrobiota;c__Lentisphaeria;o__Victivallales;f__UBA1829;g__UBA11452;s__UBA11452 sp003526375
MGYG000000575_03744	Serine/threonine kinase	760	dCache_1	562	740	179	2.1e-11	Pkinase~dCache_1	d__Bacteria;p__Verrucomicrobiota;c__Lentisphaeria;o__Victivallales;f__UBA1829;g__UBA11452;s__UBA11452 sp003526375
MGYG000000604_01318	Serine/threonine kinase	759	dCache_1	571	730	160	9e-06	Pkinase~dCache_1	d__Bacteria;p__Verrucomicrobiota;c__Lentisphaeria;o__Victivallales;f__UBA1829;g__UBA1829;s__UBA1829 sp900549415
MGYG000000626_01207	Methyl-accepting chemotaxis protein	662	dCache_1	35	262	228	7.2e-20	dCache_1~MCPsignal	d__Bacteria;p__Firmicutes_A;c__Clostridia;o__Lachnospirales;f__Lachnospiraceae;g__Eubacterium_J;s__
MGYG000000627_01377	Methyl-accepting chemotaxis protein	672	dCache_1	38	283	246	6.3e-23	dCache_1~HAMP_2~MCPsignal	d__Bacteria;p__Firmicutes_A;c__Clostridia;o__Lachnospirales;f__Lachnospiraceae;g__CAG-632;s__
MGYG000000639_01252	Methyl-accepting chemotaxis protein	695	dCache_1	132	270	139	6.9e-15	dCache_1~MCPsignal	d__Bacteria;p__Spirochaetota;c__Spirochaetia;o__Treponematales;f__Treponemataceae;g__Treponema_D;s__Treponema_D sp900541945
MGYG000000666_00760	Serine/threonine kinase	775	dCache_1	550	713	164	8.8e-08	Pkinase~dCache_1	d__Bacteria;p__Verrucomicrobiota;c__Lentisphaeria;o__Victivallales;f__UBA1829;g__;s__
MGYG000000685_02236	Methyl-accepting chemotaxis protein	655	dCache_1	76	241	166	1.2e-17	dCache_1~MCPsignal	d__Bacteria;p__Firmicutes_A;c__Clostridia;o__Lachnospirales;f__Lachnospiraceae;g__CAG-590;s__CAG-590 sp900552885
MGYG000000690_01601	Methyl-accepting chemotaxis protein	657	dCache_1	76	241	166	1.8e-17	dCache_1~MCPsignal	d__Bacteria;p__Firmicutes_A;c__Clostridia;o__Lachnospirales;f__Lachnospiraceae;g__CAG-590;s__CAG-590 sp000431135
MGYG000000902_03127	Methyl-accepting chemotaxis protein	650	dCache_1	42	253	212	6.1e-14	dCache_1~MCPsignal	d__Bacteria;p__Firmicutes_A;c__Clostridia;o__Clostridiales;f__Clostridiaceae;g__Clostridium;s__Clostridium neonatale
MGYG000000902_03154	Methyl-accepting chemotaxis protein	671	dCache_1	47	281	235	5.3e-33	dCache_1~MCPsignal	d__Bacteria;p__Firmicutes_A;c__Clostridia;o__Clostridiales;f__Clostridiaceae;g__Clostridium;s__Clostridium neonatale
MGYG000000915_02687	Methyl-accepting chemotaxis protein	668	dCache_1	74	240	167	1.7e-20	dCache_1~MCPsignal	d__Bacteria;p__Firmicutes_A;c__Clostridia;o__Clostridiales;f__Clostridiaceae;g__Clostridium;s__Clostridium nigeriense
MGYG000000919_02407	Methyl-accepting chemotaxis protein	669	dCache_1	75	261	187	1e-22	dCache_1~MCPsignal	d__Bacteria;p__Firmicutes_A;c__Clostridia;o__Lachnospirales;f__Cellulosilyticaceae;g__Niameybacter;s__Niameybacter sp900551325
MGYG000000919_03073	Methyl-accepting chemotaxis protein	686	dCache_1	40	287	248	5.7e-24	dCache_1~MCPsignal	d__Bacteria;p__Firmicutes_A;c__Clostridia;o__Lachnospirales;f__Cellulosilyticaceae;g__Niameybacter;s__Niameybacter sp900551325
MGYG000001076_01868	Methyl-accepting chemotaxis protein	618	dCache_1	132	272	141	3.5e-11	dCache_1~MCPsignal	d__Bacteria;p__Firmicutes_A;c__Clostridia;o__Lachnospirales;f__Lachnospiraceae;g__CAG-411;s__CAG-411 sp000437275
MGYG000001237_01538	Histidine kinase	840	dCache_1	114	269	156	9e-13	dCache_1~HisKA~HATPase_c~Response_reg	d__Bacteria;p__Firmicutes_A;c__Clostridia_A;o__Christensenellales;f__CAG-74;g__UMGS1600;s__UMGS1600 sp900553295
MGYG000001254_00671	Methyl-accepting chemotaxis protein	663	dCache_1	57	226	170	5.8e-21	dCache_1~MCPsignal	d__Bacteria;p__Firmicutes_A;c__Clostridia;o__Lachnospirales;f__Lachnospiraceae;g__TF01-11;s__TF01-11 sp900759665
MGYG000001279_02041	Methyl-accepting chemotaxis protein	624	dCache_1	36	254	219	5.5e-24	dCache_1~HAMP~MCPsignal	d__Bacteria;p__Proteobacteria;c__Gammaproteobacteria;o__Pseudomonadales;f__Pseudomonadaceae;g__Pseudomonas_E;s__Pseudomonas_E fulva
MGYG000001309_00712	Methyl-accepting chemotaxis protein	663	dCache_1	38	266	229	1.1e-28	dCache_1~MCPsignal	d__Bacteria;p__Firmicutes_A;c__Clostridia;o__Clostridiales;f__Clostridiaceae;g__Clostridium_F;s__Clostridium_F botulinum_A
MGYG000001309_01693	Methyl-accepting chemotaxis protein	668	dCache_1	46	268	223	6.8e-25	dCache_1~MCPsignal	d__Bacteria;p__Firmicutes_A;c__Clostridia;o__Clostridiales;f__Clostridiaceae;g__Clostridium_F;s__Clostridium_F botulinum_A
MGYG000001309_03194	Methyl-accepting chemotaxis protein	668	dCache_1	76	268	193	1.2e-20	dCache_1~MCPsignal	d__Bacteria;p__Firmicutes_A;c__Clostridia;o__Clostridiales;f__Clostridiaceae;g__Clostridium_F;s__Clostridium_F botulinum_A
MGYG000001311_04429	c-di-GMP synthase and phosphodiesterase	689	dCache_1	92	274	183	2.3e-21	dCache_1~GGDEF~HD_5	d__Bacteria;p__Firmicutes_A;c__Clostridia;o__Lachnospirales;f__Lachnospiraceae;g__Enterocloster;s__Enterocloster sp000155435
MGYG000001318_01594	c-di-GMP synthase and phosphodiesterase	855	dCache_1	57	287	231	3.1e-14	dCache_1~GGDEF~EAL	d__Bacteria;p__Proteobacteria;c__Gammaproteobacteria;o__Enterobacterales;f__Enterobacteriaceae;g__Enterobacter;s__Enterobacter cancerogenus
MGYG000001318_03613	Methyl-accepting chemotaxis protein	594	dCache_1	34	253	220	4.9e-16	dCache_1~HAMP~MCPsignal	d__Bacteria;p__Proteobacteria;c__Gammaproteobacteria;o__Enterobacterales;f__Enterobacteriaceae;g__Enterobacter;s__Enterobacter cancerogenus
MGYG000001328_00212	Methyl-accepting chemotaxis protein	664	dCache_1	27	258	232	2.3e-27	dCache_1~MCPsignal	d__Bacteria;p__Firmicutes_A;c__Clostridia;o__Clostridiales;f__Clostridiaceae;g__Clostridium;s__Clostridium tertium
MGYG000001329_00001	Uncharacterized	505	dCache_1	98	205	108	4.7e-13	dCache_1	d__Bacteria;p__Campylobacterota;c__Campylobacteria;o__Campylobacterales;f__Helicobacteraceae;g__Helicobacter_A;s__Helicobacter_A rappini
MGYG000001329_00979	Methyl-accepting chemotaxis protein	668	dCache_1	27	205	179	4.9e-10	dCache_1~MCPsignal	d__Bacteria;p__Campylobacterota;c__Campylobacteria;o__Campylobacterales;f__Helicobacteraceae;g__Helicobacter_A;s__Helicobacter_A rappini
MGYG000001329_01657	Methyl-accepting chemotaxis protein	655	dCache_1	123	196	74	2e-08	dCache_1~MCPsignal	d__Bacteria;p__Campylobacterota;c__Campylobacteria;o__Campylobacterales;f__Helicobacteraceae;g__Helicobacter_A;s__Helicobacter_A rappini
MGYG000001329_01834	Methyl-accepting chemotaxis protein	670	dCache_1	137	225	89	1.1e-11	dCache_1~MCPsignal	d__Bacteria;p__Campylobacterota;c__Campylobacteria;o__Campylobacterales;f__Helicobacteraceae;g__Helicobacter_A;s__Helicobacter_A rappini
MGYG000001329_02060	Methyl-accepting chemotaxis protein	657	dCache_1	48	211	164	6.3e-14	dCache_1~MCPsignal	d__Bacteria;p__Campylobacterota;c__Campylobacteria;o__Campylobacterales;f__Helicobacteraceae;g__Helicobacter_A;s__Helicobacter_A rappini
MGYG000001329_02152	Methyl-accepting chemotaxis protein	664	dCache_1	131	259	129	4.2e-12	dCache_1~MCPsignal	d__Bacteria;p__Campylobacterota;c__Campylobacteria;o__Campylobacterales;f__Helicobacteraceae;g__Helicobacter_A;s__Helicobacter_A rappini
MGYG000001334_01165	Methyl-accepting chemotaxis protein	690	dCache_1	113	258	146	1.4e-14	dCache_1~MCPsignal	d__Bacteria;p__Firmicutes;c__Bacilli;o__Lactobacillales;f__Lactobacillaceae;g__Ligilactobacillus;s__Ligilactobacillus ruminis
MGYG000001351_01703	Methyl-accepting chemotaxis protein	597	dCache_1	38	255	218	7.5e-17	dCache_1~HAMP~MCPsignal	d__Bacteria;p__Proteobacteria;c__Gammaproteobacteria;o__Enterobacterales;f__Enterobacteriaceae;g__Edwardsiella;s__Edwardsiella tarda
MGYG000001392_00988	Uncharacterized	413	dCache_1	35	266	232	3.3e-26	dCache_1	d__Bacteria;p__Campylobacterota;c__Campylobacteria;o__Campylobacterales;f__Campylobacteraceae;g__Campylobacter_A;s__Campylobacter_A concisus_R
MGYG000001393_00392	Methyl-accepting chemotaxis protein	595	dCache_1	102	254	153	8.3e-21	dCache_1~HAMP~MCPsignal	d__Bacteria;p__Proteobacteria;c__Gammaproteobacteria;o__Enterobacterales;f__Enterobacteriaceae;g__Hafnia;s__Hafnia paralvei
MGYG000001393_02004	c-di-GMP synthase and phosphodiesterase	860	dCache_1	158	335	178	8.1e-12	dCache_1~GGDEF~EAL	d__Bacteria;p__Proteobacteria;c__Gammaproteobacteria;o__Enterobacterales;f__Enterobacteriaceae;g__Hafnia;s__Hafnia paralvei
MGYG000001394_03531	Methyl-accepting chemotaxis protein	595	dCache_1	45	254	210	8.5e-19	dCache_1~HAMP~MCPsignal	d__Bacteria;p__Proteobacteria;c__Gammaproteobacteria;o__Enterobacterales;f__Enterobacteriaceae;g__Yokenella;s__Yokenella regensburgei
MGYG000001403_00482	Methyl-accepting chemotaxis protein	670	dCache_1	56	272	217	4.1e-30	dCache_1~HAMP~MCPsignal	d__Bacteria;p__Firmicutes;c__Bacilli;o__Bacillales_D;f__Amphibacillaceae;g__Oceanobacillus;s__Oceanobacillus massiliensis
MGYG000001405_02270	Uncharacterized	269	dCache_1	100	266	167	1.1e-19	dCache_1	d__Bacteria;p__Firmicutes;c__Bacilli;o__Bacillales;f__Bacillaceae_L;g__Ferdinandcohnia;s__Ferdinandcohnia timonensis
MGYG000001406.1_01011	Methyl-accepting chemotaxis protein	655	dCache_1	35	256	222	2e-21	dCache_1~HAMP~MCPsignal	d__Bacteria;p__Firmicutes;c__Bacilli;o__Bacillales_A;f__Planococcaceae;g__Kurthia;s__Kurthia massiliensis
MGYG000001407_02674	Methyl-accepting chemotaxis protein	675	dCache_1	59	239	181	9.1e-22	dCache_1~MCPsignal	d__Bacteria;p__Firmicutes_A;c__Clostridia;o__Clostridiales;f__Clostridiaceae;g__Clostridium_J;s__Clostridium_J senegalense
MGYG000001426_00896	Methyl-accepting chemotaxis protein	594	dCache_1	23	253	231	3.2e-19	dCache_1~HAMP~MCPsignal	d__Bacteria;p__Proteobacteria;c__Gammaproteobacteria;o__Enterobacterales;f__Enterobacteriaceae;g__Phytobacter;s__Phytobacter massiliensis
MGYG000001438_01550	c-di-GMP synthase and phosphodiesterase	796	dCache_1	44	271	228	4.7e-13	dCache_1~HAMP~GGDEF~EAL	d__Bacteria;p__Firmicutes;c__Bacilli;o__Bacillales_A;f__Planococcaceae;g__Paenisporosarcina;s__Paenisporosarcina sp000411295
MGYG000001445_01312	c-di-GMP synthase and phosphodiesterase	860	dCache_1	40	331	292	2e-09	dCache_1~GGDEF~EAL	d__Bacteria;p__Proteobacteria;c__Gammaproteobacteria;o__Enterobacterales;f__Enterobacteriaceae;g__Cedecea;s__Cedecea davisae
MGYG000001445_02261	Methyl-accepting chemotaxis protein	595	dCache_1	82	254	173	2.3e-13	dCache_1~HAMP~MCPsignal	d__Bacteria;p__Proteobacteria;c__Gammaproteobacteria;o__Enterobacterales;f__Enterobacteriaceae;g__Cedecea;s__Cedecea davisae
MGYG000001453_00711	Methyl-accepting chemotaxis protein	656	dCache_1	68	260	193	5.2e-18	dCache_1~HAMP~MCPsignal	d__Bacteria;p__Firmicutes;c__Bacilli;o__Aneurinibacillales;f__Aneurinibacillaceae;g__Aneurinibacillus;s__Aneurinibacillus aneurinilyticus
MGYG000001453_03941	Methyl-accepting chemotaxis protein	654	dCache_1	96	259	164	1.4e-15	dCache_1~HAMP~MCPsignal	d__Bacteria;p__Firmicutes;c__Bacilli;o__Aneurinibacillales;f__Aneurinibacillaceae;g__Aneurinibacillus;s__Aneurinibacillus aneurinilyticus
MGYG000001457_03002	Methyl-accepting chemotaxis protein	629	dCache_1	37	259	223	2e-23	dCache_1~HAMP~MCPsignal	d__Bacteria;p__Proteobacteria;c__Gammaproteobacteria;o__Pseudomonadales;f__Pseudomonadaceae;g__Pseudomonas_B;s__Pseudomonas_B luteola
MGYG000001457_04390	Methyl-accepting chemotaxis protein	629	dCache_1	37	259	223	2.3e-21	dCache_1~HAMP~MCPsignal	d__Bacteria;p__Proteobacteria;c__Gammaproteobacteria;o__Pseudomonadales;f__Pseudomonadaceae;g__Pseudomonas_B;s__Pseudomonas_B luteola
MGYG000001467_01618	Methyl-accepting chemotaxis protein	704	dCache_1	56	292	237	7.3e-26	dCache_1~HAMP~MCPsignal	d__Bacteria;p__Firmicutes_A;c__Clostridia;o__Oscillospirales;f__Acutalibacteraceae;g__Clostridium_E;s__Clostridium_E jeddahense
MGYG000001469_04095	Methyl-accepting chemotaxis protein	671	dCache_1	43	275	233	1.2e-33	dCache_1~MCPsignal	d__Bacteria;p__Firmicutes;c__Bacilli;o__Bacillales_B;f__DSM-18226;g__Neobacillus;s__Neobacillus jeddahensis
MGYG000001475_02524	Methyl-accepting chemotaxis protein	671	dCache_1	44	275	232	3e-35	dCache_1~MCPsignal	d__Bacteria;p__Firmicutes;c__Bacilli;o__Bacillales_B;f__DSM-18226;g__Neobacillus;s__Neobacillus rubiinfantis
MGYG000001476_00900	Methyl-accepting chemotaxis protein	677	dCache_1	37	280	244	8e-24	dCache_1~HAMP~MCPsignal	d__Bacteria;p__Firmicutes_A;c__Clostridia;o__Oscillospirales;f__Acutalibacteraceae;g__Caproiciproducens;s__Caproiciproducens sp000752215
MGYG000001477_02609	Methyl-accepting chemotaxis protein	667	dCache_1	66	255	190	5.6e-18	dCache_1~MCPsignal	d__Bacteria;p__Firmicutes_A;c__Clostridia;o__Clostridiales;f__Clostridiaceae;g__Clostridium_L;s__Clostridium_L amazonitimonense
MGYG000001477_02663	Methyl-accepting chemotaxis protein	685	dCache_1	54	274	221	2.6e-28	dCache_1~MCPsignal	d__Bacteria;p__Firmicutes_A;c__Clostridia;o__Clostridiales;f__Clostridiaceae;g__Clostridium_L;s__Clostridium_L amazonitimonense
MGYG000001485_03942	Methyl-accepting chemotaxis protein	630	dCache_1	37	260	224	5.4e-31	dCache_1~HAMP~MCPsignal	d__Bacteria;p__Proteobacteria;c__Gammaproteobacteria;o__Pseudomonadales;f__Pseudomonadaceae;g__Pseudomonas_E;s__Pseudomonas_E massiliensis
MGYG000001493_05148	Methyl-accepting chemotaxis protein	670	dCache_1	39	279	241	5.2e-27	dCache_1~HAMP~HAMP_2~MCPsignal	d__Bacteria;p__Firmicutes_A;c__Clostridia;o__Lachnospirales;f__Lachnospiraceae;g__Enterocloster;s__Enterocloster bolteae
MGYG000001497_00503	Methyl-accepting chemotaxis protein	668	dCache_1	48	268	221	4.6e-24	dCache_1~MCPsignal	d__Bacteria;p__Firmicutes_A;c__Clostridia;o__Clostridiales;f__Clostridiaceae;g__Clostridium_F;s__Clostridium_F niameyense
MGYG000001497_01777	Methyl-accepting chemotaxis protein	678	dCache_1	54	280	227	4.3e-27	dCache_1~MCPsignal	d__Bacteria;p__Firmicutes_A;c__Clostridia;o__Clostridiales;f__Clostridiaceae;g__Clostridium_F;s__Clostridium_F niameyense
MGYG000001504_03222	Methyl-accepting chemotaxis protein	666	dCache_1	41	267	227	2.1e-15	dCache_1~MCPsignal	d__Bacteria;p__Firmicutes_A;c__Clostridia;o__Tissierellales;f__Tepidimicrobiaceae;g__Mt11;s__Mt11 sp001282665
MGYG000001507_05989	Methyl-accepting chemotaxis protein	726	dCache_1	100	329	230	6.3e-23	dCache_1~HAMP~MCPsignal	d__Bacteria;p__Firmicutes;c__Bacilli;o__Paenibacillales;f__Paenibacillaceae;g__Paenibacillus;s__Paenibacillus ihuae
MGYG000001542_03768	Methyl-accepting chemotaxis protein	658	dCache_1	62	262	201	1.4e-24	dCache_1~HAMP~MCPsignal	d__Bacteria;p__Firmicutes;c__Bacilli;o__Paenibacillales;f__Paenibacillaceae;g__Paenibacillus_A;s__Paenibacillus_A sp900069005
MGYG000001548_01081	Methyl-accepting chemotaxis protein	656	dCache_1	34	261	228	2.1e-29	dCache_1~HAMP~MCPsignal	d__Bacteria;p__Firmicutes;c__Bacilli;o__Paenibacillales;f__Paenibacillaceae;g__Paenibacillus_A;s__Paenibacillus_A tuaregi
MGYG000001571_03983	Methyl-accepting chemotaxis protein	690	dCache_1	60	301	242	2.8e-27	dCache_1~HAMP~MCPsignal	d__Bacteria;p__Firmicutes_A;c__Clostridia;o__Lachnospirales;f__Lachnospiraceae;g__Lacrimispora;s__Lacrimispora sp000526575
MGYG000001598_00020	Histidine kinase	842	dCache_1	40	267	228	3.5e-11	dCache_1~HisKA~HATPase_c~Response_reg	d__Bacteria;p__Firmicutes_A;c__Clostridia;o__Oscillospirales;f__Oscillospiraceae;g__Lawsonibacter;s__Lawsonibacter sp900553135
MGYG000001598_01278	c-di-GMP synthase and phosphodiesterase	683	dCache_1	48	266	219	1.7e-16	dCache_1~GGDEF~HD_5	d__Bacteria;p__Firmicutes_A;c__Clostridia;o__Oscillospirales;f__Oscillospiraceae;g__Lawsonibacter;s__Lawsonibacter sp900553135
MGYG000001688_00815	Serine phosphatase	722	dCache_1	62	348	287	4e-28	dCache_1~HAMP~SpoIIE	d__Bacteria;p__Firmicutes_A;c__Clostridia;o__Lachnospirales;f__Lachnospiraceae;g__Hungatella_A;s__Hungatella_A hathewayi_A
MGYG000001691_01158	c-di-GMP synthase	532	dCache_1	61	273	213	3.3e-15	dCache_1~GGDEF	d__Bacteria;p__Proteobacteria;c__Gammaproteobacteria;o__Enterobacterales;f__Aeromonadaceae;g__Aeromonas;s__Aeromonas veronii_A
MGYG000001691_04093	Methyl-accepting chemotaxis protein	623	dCache_1	38	253	216	1.6e-17	dCache_1~HAMP~MCPsignal	d__Bacteria;p__Proteobacteria;c__Gammaproteobacteria;o__Enterobacterales;f__Aeromonadaceae;g__Aeromonas;s__Aeromonas veronii_A
MGYG000001692_00104	Methyl-accepting chemotaxis protein	623	dCache_1	38	253	216	2.1e-15	dCache_1~HAMP~MCPsignal	d__Bacteria;p__Proteobacteria;c__Gammaproteobacteria;o__Enterobacterales;f__Aeromonadaceae;g__Aeromonas;s__Aeromonas dhakensis
MGYG000001692_00262	Methyl-accepting chemotaxis protein	625	dCache_1	89	256	168	7.5e-24	dCache_1~HAMP~MCPsignal	d__Bacteria;p__Proteobacteria;c__Gammaproteobacteria;o__Enterobacterales;f__Aeromonadaceae;g__Aeromonas;s__Aeromonas dhakensis
MGYG000001692_03276	c-di-GMP synthase	536	dCache_1	42	270	229	1e-22	dCache_1~GGDEF	d__Bacteria;p__Proteobacteria;c__Gammaproteobacteria;o__Enterobacterales;f__Aeromonadaceae;g__Aeromonas;s__Aeromonas dhakensis
MGYG000001699_01665	Methyl-accepting chemotaxis protein	665	dCache_1	40	253	214	4.9e-24	dCache_1~MCPsignal	d__Bacteria;p__Firmicutes_A;c__Clostridia;o__Clostridiales;f__Clostridiaceae;g__Clostridium_J;s__Clostridium_J ihumii
MGYG000001699_02415	Methyl-accepting chemotaxis protein	663	dCache_1	35	264	230	5.6e-23	dCache_1~MCPsignal	d__Bacteria;p__Firmicutes_A;c__Clostridia;o__Clostridiales;f__Clostridiaceae;g__Clostridium_J;s__Clostridium_J ihumii
MGYG000001699_02541	Methyl-accepting chemotaxis protein	695	dCache_1	71	292	222	5e-21	dCache_1~MCPsignal	d__Bacteria;p__Firmicutes_A;c__Clostridia;o__Clostridiales;f__Clostridiaceae;g__Clostridium_J;s__Clostridium_J ihumii
MGYG000001699_03724	Methyl-accepting chemotaxis protein	666	dCache_1	64	260	197	4e-25	dCache_1~MCPsignal	d__Bacteria;p__Firmicutes_A;c__Clostridia;o__Clostridiales;f__Clostridiaceae;g__Clostridium_J;s__Clostridium_J ihumii
MGYG000001703_00198	Methyl-accepting chemotaxis protein	627	dCache_1	38	258	221	1.4e-32	dCache_1~HAMP~MCPsignal	d__Bacteria;p__Proteobacteria;c__Gammaproteobacteria;o__Enterobacterales;f__Vibrionaceae;g__Vibrio;s__Vibrio fluvialis
MGYG000001703_04371	Methyl-accepting chemotaxis protein	626	dCache_1	39	257	219	9.4e-20	dCache_1~HAMP~MCPsignal	d__Bacteria;p__Proteobacteria;c__Gammaproteobacteria;o__Enterobacterales;f__Vibrionaceae;g__Vibrio;s__Vibrio fluvialis
MGYG000001706_00023	Methyl-accepting chemotaxis protein	626	dCache_1	40	250	211	5.3e-25	dCache_1~MCPsignal	d__Bacteria;p__Campylobacterota;c__Campylobacteria;o__Campylobacterales;f__Campylobacteraceae;g__Campylobacter_A;s__Campylobacter_A curvus
MGYG000001706_00228	Histidine kinase	667	dCache_1	40	260	221	9.4e-11	dCache_1~PAS_9~HATPase_c	d__Bacteria;p__Campylobacterota;c__Campylobacteria;o__Campylobacterales;f__Campylobacteraceae;g__Campylobacter_A;s__Campylobacter_A curvus
MGYG000001713_01234	Methyl-accepting chemotaxis protein	627	dCache_1	46	258	213	3.8e-30	dCache_1~HAMP~MCPsignal	d__Bacteria;p__Proteobacteria;c__Gammaproteobacteria;o__Enterobacterales;f__Vibrionaceae;g__Vibrio;s__Vibrio furnissii
MGYG000001713_03616	Methyl-accepting chemotaxis protein	626	dCache_1	36	257	222	4.5e-23	dCache_1~HAMP~MCPsignal	d__Bacteria;p__Proteobacteria;c__Gammaproteobacteria;o__Enterobacterales;f__Vibrionaceae;g__Vibrio;s__Vibrio furnissii
MGYG000001797_00932	Methyl-accepting chemotaxis protein	671	dCache_1	133	216	84	1.9e-07	dCache_1~HAMP~MCPsignal	d__Bacteria;p__Firmicutes_A;c__Clostridia;o__Lachnospirales;f__Lachnospiraceae;g__CAG-590;s__CAG-590 sp900548855
MGYG000001797_01793	Methyl-accepting chemotaxis protein	666	dCache_1	42	267	226	5e-21	dCache_1~MCPsignal	d__Bacteria;p__Firmicutes_A;c__Clostridia;o__Lachnospirales;f__Lachnospiraceae;g__CAG-590;s__CAG-590 sp900548855
MGYG000001812_00823	Serine/threonine kinase	878	dCache_1	676	849	174	7.4e-13	Pkinase~dCache_1	d__Bacteria;p__Verrucomicrobiota;c__Lentisphaeria;o__Victivallales;f__UBA1829;g__;s__
MGYG000001831_00465	c-di-GMP phosphodiesterase	633	dCache_1	47	263	217	4.9e-23	dCache_1~HD~Response_reg	d__Bacteria;p__Firmicutes_A;c__Clostridia;o__Lachnospirales;f__Lachnospiraceae;g__TF01-11;s__TF01-11 sp000436755
MGYG000001887_00570	Methyl-accepting chemotaxis protein	592	dCache_1	34	208	175	1.6e-14	dCache_1~MCPsignal	d__Bacteria;p__Firmicutes_A;c__Clostridia;o__Oscillospirales;f__Ruminococcaceae;g__Ruminiclostridium_E;s__Ruminiclostridium_E sp003512525
MGYG000001964_00180	Serine phosphatase	673	dCache_1	61	306	246	3.3e-16	dCache_1~HAMP~SpoIIE	d__Bacteria;p__Firmicutes_A;c__Clostridia;o__Lachnospirales;f__Lachnospiraceae;g__Acetatifactor;s__Acetatifactor sp900772845
MGYG000001965_01144	Serine phosphatase	702	dCache_1	156	331	176	1.4e-20	dCache_1~HAMP~SpoIIE	d__Bacteria;p__Firmicutes_A;c__Clostridia;o__Lachnospirales;f__Lachnospiraceae;g__CAG-510;s__CAG-510 sp900550475
MGYG000001970_00770	Methyl-accepting chemotaxis protein	667	dCache_1	106	274	169	7.7e-15	dCache_1~MCPsignal	d__Bacteria;p__Firmicutes_A;c__Clostridia;o__Lachnospirales;f__Lachnospiraceae;g__UBA2882;s__UBA2882 sp002362385
MGYG000001970_02268	Methyl-accepting chemotaxis protein	666	dCache_1	92	269	178	2.5e-19	dCache_1~MCPsignal	d__Bacteria;p__Firmicutes_A;c__Clostridia;o__Lachnospirales;f__Lachnospiraceae;g__UBA2882;s__UBA2882 sp002362385
MGYG000001987_01928	Methyl-accepting chemotaxis protein	655	dCache_1	54	271	218	5.2e-15	dCache_1~MCPsignal	d__Bacteria;p__Firmicutes_A;c__Clostridia;o__Oscillospirales;f__Ruminococcaceae;g__UMGS363;s__UMGS363 sp900543105
MGYG000002022_00839	Methyl-accepting chemotaxis protein	682	dCache_1	57	281	225	1.2e-21	dCache_1~HAMP~MCPsignal	d__Bacteria;p__Firmicutes_C;c__Negativicutes;o__Selenomonadales;f__Selenomonadaceae;g__Centipeda;s__Centipeda artemidis
MGYG000002022_00840	Methyl-accepting chemotaxis protein	658	dCache_1	32	260	229	1.1e-25	dCache_1~HAMP~MCPsignal	d__Bacteria;p__Firmicutes_C;c__Negativicutes;o__Selenomonadales;f__Selenomonadaceae;g__Centipeda;s__Centipeda artemidis
MGYG000002056_00692	Uncharacterized	229	dCache_1	37	216	180	3.2e-12	dCache_1	d__Bacteria;p__Firmicutes_A;c__Clostridia;o__Oscillospirales;f__Ruminococcaceae;g__CAG-115;s__CAG-115 sp000432175
MGYG000002134_00383	Histidine kinase	835	dCache_1	129	267	139	3.2e-14	dCache_1~HisKA~HATPase_c~Response_reg	d__Bacteria;p__Desulfobacterota;c__Desulfovibrionia;o__Desulfovibrionales;f__Desulfovibrionaceae;g__Mailhella;s__Mailhella sp900541395
MGYG000002242_00623	Methyl-accepting chemotaxis protein	695	dCache_1	36	271	236	1.8e-17	dCache_1~MCPsignal	d__Bacteria;p__Spirochaetota;c__Spirochaetia;o__Treponematales;f__Treponemataceae;g__Treponema_D;s__Treponema_D succinifaciens
MGYG000002247_01854	Methyl-accepting chemotaxis protein	651	dCache_1	35	259	225	8.7e-24	dCache_1~MCPsignal	d__Bacteria;p__Firmicutes_A;c__Clostridia;o__Lachnospirales;f__Lachnospiraceae;g__Acetatifactor;s__Acetatifactor sp900771995
MGYG000002297_01240	Methyl-accepting chemotaxis protein	665	dCache_1	56	228	173	1.2e-20	dCache_1~MCPsignal	d__Bacteria;p__Firmicutes_A;c__Clostridia;o__Lachnospirales;f__Lachnospiraceae;g__TF01-11;s__TF01-11 sp001916135
MGYG000002311_00116	Methyl-accepting chemotaxis protein	626	dCache_1	45	257	213	1.3e-22	dCache_1~HAMP~MCPsignal	d__Bacteria;p__Proteobacteria;c__Gammaproteobacteria;o__Enterobacterales;f__Vibrionaceae;g__Vibrio;s__Vibrio cholerae
MGYG000002311_00950	Methyl-accepting chemotaxis protein	627	dCache_1	36	258	223	9.1e-26	dCache_1~HAMP~MCPsignal	d__Bacteria;p__Proteobacteria;c__Gammaproteobacteria;o__Enterobacterales;f__Vibrionaceae;g__Vibrio;s__Vibrio cholerae
MGYG000002311_03135	Methyl-accepting chemotaxis protein	624	dCache_1	114	256	143	1.2e-25	dCache_1~HAMP~MCPsignal	d__Bacteria;p__Proteobacteria;c__Gammaproteobacteria;o__Enterobacterales;f__Vibrionaceae;g__Vibrio;s__Vibrio cholerae
MGYG000002311_03545	Methyl-accepting chemotaxis protein	636	dCache_1	38	266	229	6.2e-16	dCache_1~HAMP~MCPsignal	d__Bacteria;p__Proteobacteria;c__Gammaproteobacteria;o__Enterobacterales;f__Vibrionaceae;g__Vibrio;s__Vibrio cholerae
MGYG000002331_02815	Methyl-accepting chemotaxis protein	627	dCache_1	40	258	219	3.2e-32	dCache_1~HAMP~MCPsignal	d__Bacteria;p__Proteobacteria;c__Gammaproteobacteria;o__Enterobacterales;f__Vibrionaceae;g__Vibrio;s__Vibrio parahaemolyticus
MGYG000002335_02736	Methyl-accepting chemotaxis protein	595	dCache_1	82	254	173	7.7e-29	dCache_1~HAMP~MCPsignal	d__Bacteria;p__Proteobacteria;c__Gammaproteobacteria;o__Enterobacterales;f__Enterobacteriaceae;g__Yersinia;s__Yersinia enterocolitica
MGYG000002355_00556	Methyl-accepting chemotaxis protein	663	dCache_1	67	266	200	1.7e-27	dCache_1~MCPsignal	d__Bacteria;p__Firmicutes_A;c__Clostridia;o__Clostridiales;f__Clostridiaceae;g__Clostridium_F;s__Clostridium_F botulinum
MGYG000002355_01619	Methyl-accepting chemotaxis protein	668	dCache_1	39	267	229	3e-22	dCache_1~MCPsignal	d__Bacteria;p__Firmicutes_A;c__Clostridia;o__Clostridiales;f__Clostridiaceae;g__Clostridium_F;s__Clostridium_F botulinum
MGYG000002355_03062	Methyl-accepting chemotaxis protein	668	dCache_1	47	268	222	1.6e-23	dCache_1~MCPsignal	d__Bacteria;p__Firmicutes_A;c__Clostridia;o__Clostridiales;f__Clostridiaceae;g__Clostridium_F;s__Clostridium_F botulinum
MGYG000002357_01617	Methyl-accepting chemotaxis protein	655	dCache_1	36	259	224	2.3e-31	dCache_1~HAMP~MCPsignal	d__Bacteria;p__Firmicutes;c__Bacilli;o__Bacillales;f__Bacillaceae;g__Bacillus;s__Bacillus licheniformis
MGYG000002368_00409	Methyl-accepting chemotaxis protein	627	dCache_1	36	258	223	7.6e-26	dCache_1~HAMP~MCPsignal	d__Bacteria;p__Proteobacteria;c__Gammaproteobacteria;o__Enterobacterales;f__Vibrionaceae;g__Vibrio;s__Vibrio metoecus
MGYG000002368_01974	Uncharacterized	222	dCache_1	116	207	92	1.6e-20	dCache_1	d__Bacteria;p__Proteobacteria;c__Gammaproteobacteria;o__Enterobacterales;f__Vibrionaceae;g__Vibrio;s__Vibrio metoecus
MGYG000002368_02184	Methyl-accepting chemotaxis protein	636	dCache_1	35	266	232	3.7e-19	dCache_1~HAMP~MCPsignal	d__Bacteria;p__Proteobacteria;c__Gammaproteobacteria;o__Enterobacterales;f__Vibrionaceae;g__Vibrio;s__Vibrio metoecus
MGYG000002373_02179	Methyl-accepting chemotaxis protein	668	dCache_1	42	263	222	4.9e-26	dCache_1~MCPsignal	d__Bacteria;p__Firmicutes_A;c__Clostridia;o__Clostridiales;f__Clostridiaceae;g__Clostridium;s__Clostridium septicum
MGYG000002375_00580	Methyl-accepting chemotaxis protein	687	dCache_1	59	289	231	1.7e-25	dCache_1~MCPsignal	d__Bacteria;p__Firmicutes_A;c__Clostridia;o__Clostridiales;f__Clostridiaceae;g__Clostridium_G;s__Clostridium_G tetani
MGYG000002375_01129	Methyl-accepting chemotaxis protein	663	dCache_1	36	263	228	1.4e-24	dCache_1~MCPsignal	d__Bacteria;p__Firmicutes_A;c__Clostridia;o__Clostridiales;f__Clostridiaceae;g__Clostridium_G;s__Clostridium_G tetani
MGYG000002375_02386	Methyl-accepting chemotaxis protein	666	dCache_1	35	271	237	7.5e-24	dCache_1~HAMP~MCPsignal	d__Bacteria;p__Firmicutes_A;c__Clostridia;o__Clostridiales;f__Clostridiaceae;g__Clostridium_G;s__Clostridium_G tetani
MGYG000002385_01347	c-di-GMP synthase and phosphodiesterase	848	dCache_1	159	259	101	1.3e-11	dCache_1~GGDEF~EAL	d__Bacteria;p__Proteobacteria;c__Gammaproteobacteria;o__Enterobacterales;f__Enterobacteriaceae;g__Leminorella;s__Leminorella richardii
MGYG000002404_03818	Methyl-accepting chemotaxis protein	658	dCache_1	47	262	216	2.8e-25	dCache_1~HAMP~MCPsignal	d__Bacteria;p__Firmicutes;c__Bacilli;o__Bacillales_B;f__DSM-18226;g__Bacillus_BE;s__Bacillus_BE massilionigeriensis
MGYG000002405_01785	Histidine kinase	838	dCache_1	103	256	154	1.7e-12	dCache_1~HisKA~HATPase_c~Response_reg	d__Bacteria;p__Actinobacteriota;c__Coriobacteriia;o__Coriobacteriales;f__Atopobiaceae;g__Olsenella_E;s__Olsenella_E timonensis
MGYG000002420_02546	Methyl-accepting chemotaxis protein	680	dCache_1	33	269	237	5.5e-26	dCache_1~HAMP~MCPsignal	d__Bacteria;p__Firmicutes_A;c__Clostridia;o__Oscillospirales;f__Acutalibacteraceae;g__Clostridium_E;s__Clostridium_E merdae
MGYG000002420_02547	Methyl-accepting chemotaxis protein	697	dCache_1	43	285	243	6.5e-25	dCache_1~HAMP~MCPsignal	d__Bacteria;p__Firmicutes_A;c__Clostridia;o__Oscillospirales;f__Acutalibacteraceae;g__Clostridium_E;s__Clostridium_E merdae
MGYG000002420_02548	Methyl-accepting chemotaxis protein	689	dCache_1	41	283	243	1.1e-29	dCache_1~HAMP~MCPsignal	d__Bacteria;p__Firmicutes_A;c__Clostridia;o__Oscillospirales;f__Acutalibacteraceae;g__Clostridium_E;s__Clostridium_E merdae
MGYG000002421_00532	Methyl-accepting chemotaxis protein	664	dCache_1	91	209	119	9.4e-17	dCache_1~MCPsignal	d__Bacteria;p__Firmicutes_A;c__Clostridia;o__Tissierellales;f__Tissierellaceae;g__CABMKH01;s__CABMKH01 sp902386935
MGYG000002421_01442	Methyl-accepting chemotaxis protein	674	dCache_1	33	228	196	1.1e-12	dCache_1~MCPsignal	d__Bacteria;p__Firmicutes_A;c__Clostridia;o__Tissierellales;f__Tissierellaceae;g__CABMKH01;s__CABMKH01 sp902386935
MGYG000002425_00057	Uncharacterized	260	dCache_1	3	212	210	5.8e-21	dCache_1	d__Bacteria;p__Campylobacterota;c__Campylobacteria;o__Campylobacterales;f__Campylobacteraceae;g__Campylobacter_A;s__Campylobacter_A concisus_K
MGYG000002432_00530	Histidine kinase	660	dCache_1	41	257	217	5.4e-21	dCache_1~PAS_9~HATPase_c	d__Bacteria;p__Campylobacterota;c__Campylobacteria;o__Campylobacterales;f__Campylobacteraceae;g__Campylobacter_A;s__Campylobacter_A concisus_F
MGYG000002458_03253	Methyl-accepting chemotaxis protein	595	dCache_1	85	254	170	3e-28	dCache_1~HAMP~MCPsignal	d__Bacteria;p__Proteobacteria;c__Gammaproteobacteria;o__Enterobacterales;f__Enterobacteriaceae;g__Yersinia;s__Yersinia aleksiciae
MGYG000002460_02006	Methyl-accepting chemotaxis protein	595	dCache_1	105	254	150	1.3e-18	dCache_1~HAMP~MCPsignal	d__Bacteria;p__Proteobacteria;c__Gammaproteobacteria;o__Enterobacterales;f__Enterobacteriaceae;g__Cronobacter;s__Cronobacter sakazakii
MGYG000002461_00696	Methyl-accepting chemotaxis protein	595	dCache_1	82	254	173	1.6e-28	dCache_1~HAMP~MCPsignal	d__Bacteria;p__Proteobacteria;c__Gammaproteobacteria;o__Enterobacterales;f__Enterobacteriaceae;g__Yersinia;s__Yersinia kristensenii
MGYG000002462_00417	Methyl-accepting chemotaxis protein	595	dCache_1	82	254	173	1.4e-28	dCache_1~HAMP~MCPsignal	d__Bacteria;p__Proteobacteria;c__Gammaproteobacteria;o__Enterobacterales;f__Enterobacteriaceae;g__Yersinia;s__Yersinia kristensenii_B
MGYG000002463_00785	Methyl-accepting chemotaxis protein	629	dCache_1	36	259	224	1.6e-27	dCache_1~HAMP~MCPsignal	d__Bacteria;p__Proteobacteria;c__Gammaproteobacteria;o__Pseudomonadales;f__Pseudomonadaceae;g__Pseudomonas;s__Pseudomonas aeruginosa
MGYG000002464_02827	Methyl-accepting chemotaxis protein	667	dCache_1	37	265	229	1.6e-19	dCache_1~MCPsignal	d__Bacteria;p__Firmicutes_A;c__Clostridia;o__Lachnospirales;f__Lachnospiraceae;g__Acetivibrio_A;s__Acetivibrio_A ethanolgignens
MGYG000002465_02386	Methyl-accepting chemotaxis protein	592	dCache_1	43	252	210	7.4e-27	dCache_1~HAMP~MCPsignal	d__Bacteria;p__Proteobacteria;c__Gammaproteobacteria;o__Enterobacterales;f__Enterobacteriaceae;g__Yersinia;s__Yersinia massiliensis
MGYG000002465_03735	Methyl-accepting chemotaxis protein	595	dCache_1	81	254	174	8.4e-29	dCache_1~HAMP~MCPsignal	d__Bacteria;p__Proteobacteria;c__Gammaproteobacteria;o__Enterobacterales;f__Enterobacteriaceae;g__Yersinia;s__Yersinia massiliensis
MGYG000002466_01250	Methyl-accepting chemotaxis protein	595	dCache_1	85	254	170	2.1e-28	dCache_1~HAMP~MCPsignal	d__Bacteria;p__Proteobacteria;c__Gammaproteobacteria;o__Enterobacterales;f__Enterobacteriaceae;g__Yersinia;s__Yersinia frederiksenii
MGYG000002467_00213	Methyl-accepting chemotaxis protein	595	dCache_1	84	254	171	8.1e-29	dCache_1~HAMP~MCPsignal	d__Bacteria;p__Proteobacteria;c__Gammaproteobacteria;o__Enterobacterales;f__Enterobacteriaceae;g__Yersinia;s__Yersinia frederiksenii_C
MGYG000002471_00900	Methyl-accepting chemotaxis protein	595	dCache_1	85	254	170	1.5e-27	dCache_1~HAMP~MCPsignal	d__Bacteria;p__Proteobacteria;c__Gammaproteobacteria;o__Enterobacterales;f__Enterobacteriaceae;g__Yersinia;s__Yersinia mollaretii
MGYG000002476_02932	Methyl-accepting chemotaxis protein	595	dCache_1	40	254	215	6.9e-24	dCache_1~HAMP~MCPsignal	d__Bacteria;p__Proteobacteria;c__Gammaproteobacteria;o__Enterobacterales;f__Enterobacteriaceae;g__Yersinia;s__Yersinia pestis
MGYG000002484_00144	Methyl-accepting chemotaxis protein	595	dCache_1	107	254	148	6e-19	dCache_1~HAMP~MCPsignal	d__Bacteria;p__Proteobacteria;c__Gammaproteobacteria;o__Enterobacterales;f__Enterobacteriaceae;g__Cronobacter;s__Cronobacter malonaticus
MGYG000002490_00755	Methyl-accepting chemotaxis protein	684	dCache_1	75	285	211	2.2e-30	dCache_1~HAMP~MCPsignal	d__Bacteria;p__Firmicutes;c__Bacilli;o__Paenibacillales;f__Paenibacillaceae;g__Paenibacillus_B;s__Paenibacillus_B thiaminolyticus
MGYG000002490_00855	Methyl-accepting chemotaxis protein	658	dCache_1	53	232	180	4.4e-15	dCache_1~HAMP~MCPsignal	d__Bacteria;p__Firmicutes;c__Bacilli;o__Paenibacillales;f__Paenibacillaceae;g__Paenibacillus_B;s__Paenibacillus_B thiaminolyticus
MGYG000002491_04581	c-di-GMP synthase	501	dCache_1	51	262	212	3.1e-11	dCache_1~GGDEF	d__Bacteria;p__Proteobacteria;c__Gammaproteobacteria;o__Enterobacterales;f__Enterobacteriaceae;g__Kluyvera;s__Kluyvera ascorbata_B
MGYG000002494_03232	Methyl-accepting chemotaxis protein	594	dCache_1	82	201	120	6.8e-15	dCache_1~HAMP~MCPsignal	d__Bacteria;p__Proteobacteria;c__Gammaproteobacteria;o__Enterobacterales;f__Enterobacteriaceae;g__Citrobacter_B;s__Citrobacter_B koseri
MGYG000002498_00005	Methyl-accepting chemotaxis protein	594	dCache_1	24	253	230	1e-14	dCache_1~HAMP~MCPsignal	d__Bacteria;p__Proteobacteria;c__Gammaproteobacteria;o__Enterobacterales;f__Enterobacteriaceae;g__Enterobacter;s__Enterobacter sichuanensis
MGYG000002499_00469	Methyl-accepting chemotaxis protein	594	dCache_1	24	253	230	5.4e-16	dCache_1~HAMP~MCPsignal	d__Bacteria;p__Proteobacteria;c__Gammaproteobacteria;o__Enterobacterales;f__Enterobacteriaceae;g__Enterobacter;s__Enterobacter roggenkampii
MGYG000002500_02770	Methyl-accepting chemotaxis protein	594	dCache_1	23	253	231	2.5e-16	dCache_1~HAMP~MCPsignal	d__Bacteria;p__Proteobacteria;c__Gammaproteobacteria;o__Enterobacterales;f__Enterobacteriaceae;g__Enterobacter;s__Enterobacter cloacae
MGYG000002501_03939	Methyl-accepting chemotaxis protein	594	dCache_1	23	253	231	2.8e-16	dCache_1~HAMP~MCPsignal	d__Bacteria;p__Proteobacteria;c__Gammaproteobacteria;o__Enterobacterales;f__Enterobacteriaceae;g__Enterobacter;s__Enterobacter cloacae_K
MGYG000002502_02329	Methyl-accepting chemotaxis protein	594	dCache_1	23	253	231	9.7e-16	dCache_1~HAMP~MCPsignal	d__Bacteria;p__Proteobacteria;c__Gammaproteobacteria;o__Enterobacterales;f__Enterobacteriaceae;g__Enterobacter;s__Enterobacter chengduensis
MGYG000002503_01222	Methyl-accepting chemotaxis protein	594	dCache_1	24	253	230	5.8e-17	dCache_1~HAMP~MCPsignal	d__Bacteria;p__Proteobacteria;c__Gammaproteobacteria;o__Enterobacterales;f__Enterobacteriaceae;g__Enterobacter;s__Enterobacter ludwigii
MGYG000002504_02240	Methyl-accepting chemotaxis protein	594	dCache_1	34	253	220	7.2e-17	dCache_1~HAMP~MCPsignal	d__Bacteria;p__Proteobacteria;c__Gammaproteobacteria;o__Enterobacterales;f__Enterobacteriaceae;g__Enterobacter;s__Enterobacter hormaechei_A
MGYG000002508_00711	c-di-GMP phosphodiesterase	849	dCache_1	46	331	286	9.8e-10	dCache_1~EAL	d__Bacteria;p__Proteobacteria;c__Gammaproteobacteria;o__Enterobacterales;f__Enterobacteriaceae;g__Hafnia;s__Hafnia alvei
MGYG000002508_01016	c-di-GMP synthase and phosphodiesterase	860	dCache_1	149	335	187	8.4e-15	dCache_1~GGDEF~EAL	d__Bacteria;p__Proteobacteria;c__Gammaproteobacteria;o__Enterobacterales;f__Enterobacteriaceae;g__Hafnia;s__Hafnia alvei
MGYG000002508_02100	Methyl-accepting chemotaxis protein	595	dCache_1	88	254	167	1e-19	dCache_1~HAMP~MCPsignal	d__Bacteria;p__Proteobacteria;c__Gammaproteobacteria;o__Enterobacterales;f__Enterobacteriaceae;g__Hafnia;s__Hafnia alvei
MGYG000002508_02961	c-di-GMP synthase	506	dCache_1	56	267	212	3.6e-14	dCache_1~GGDEF	d__Bacteria;p__Proteobacteria;c__Gammaproteobacteria;o__Enterobacterales;f__Enterobacteriaceae;g__Hafnia;s__Hafnia alvei
MGYG000002519_02272	Methyl-accepting chemotaxis protein	594	dCache_1	25	253	229	1.2e-14	dCache_1~HAMP~MCPsignal	d__Bacteria;p__Proteobacteria;c__Gammaproteobacteria;o__Enterobacterales;f__Enterobacteriaceae;g__Enterobacter;s__Enterobacter asburiae_B
MGYG000002520_01369	c-di-GMP phosphodiesterase	848	dCache_1	39	332	294	1e-08	dCache_1~EAL	d__Bacteria;p__Proteobacteria;c__Gammaproteobacteria;o__Enterobacterales;f__Enterobacteriaceae;g__Pluralibacter;s__Pluralibacter gergoviae
MGYG000002521_02774	Methyl-accepting chemotaxis protein	594	dCache_1	46	253	208	1.6e-16	dCache_1~HAMP~MCPsignal	d__Bacteria;p__Proteobacteria;c__Gammaproteobacteria;o__Enterobacterales;f__Enterobacteriaceae;g__Phytobacter;s__Phytobacter ursingii
MGYG000002524_00634	Methyl-accepting chemotaxis protein	595	dCache_1	77	254	178	3.6e-28	dCache_1~HAMP~MCPsignal	d__Bacteria;p__Proteobacteria;c__Gammaproteobacteria;o__Enterobacterales;f__Enterobacteriaceae;g__Yersinia;s__Yersinia bercovieri
MGYG000002525_01495	Methyl-accepting chemotaxis protein	595	dCache_1	80	254	175	3.8e-29	dCache_1~HAMP~MCPsignal	d__Bacteria;p__Proteobacteria;c__Gammaproteobacteria;o__Enterobacterales;f__Enterobacteriaceae;g__Yersinia;s__Yersinia intermedia
MGYG000002526_00323	c-di-GMP synthase	536	dCache_1	42	270	229	3.1e-22	dCache_1~GGDEF	d__Bacteria;p__Proteobacteria;c__Gammaproteobacteria;o__Enterobacterales;f__Aeromonadaceae;g__Aeromonas;s__Aeromonas hydrophila
MGYG000002526_01104	c-di-GMP synthase	511	dCache_1	65	268	204	6.3e-22	dCache_1~GGDEF	d__Bacteria;p__Proteobacteria;c__Gammaproteobacteria;o__Enterobacterales;f__Aeromonadaceae;g__Aeromonas;s__Aeromonas hydrophila
MGYG000002526_03305	Methyl-accepting chemotaxis protein	625	dCache_1	84	256	173	9.8e-24	dCache_1~HAMP~MCPsignal	d__Bacteria;p__Proteobacteria;c__Gammaproteobacteria;o__Enterobacterales;f__Aeromonadaceae;g__Aeromonas;s__Aeromonas hydrophila
MGYG000002526_03479	Methyl-accepting chemotaxis protein	623	dCache_1	38	253	216	2.3e-16	dCache_1~HAMP~MCPsignal	d__Bacteria;p__Proteobacteria;c__Gammaproteobacteria;o__Enterobacterales;f__Aeromonadaceae;g__Aeromonas;s__Aeromonas hydrophila
MGYG000002527_00438	c-di-GMP synthase	538	dCache_1	46	274	229	7.2e-22	dCache_1~GGDEF	d__Bacteria;p__Proteobacteria;c__Gammaproteobacteria;o__Enterobacterales;f__Aeromonadaceae;g__Aeromonas;s__Aeromonas caviae
MGYG000002527_03844	Methyl-accepting chemotaxis protein	625	dCache_1	84	256	173	1.4e-23	dCache_1~HAMP~MCPsignal	d__Bacteria;p__Proteobacteria;c__Gammaproteobacteria;o__Enterobacterales;f__Aeromonadaceae;g__Aeromonas;s__Aeromonas caviae
MGYG000002527_04049	Methyl-accepting chemotaxis protein	623	dCache_1	39	253	215	7e-16	dCache_1~HAMP~MCPsignal	d__Bacteria;p__Proteobacteria;c__Gammaproteobacteria;o__Enterobacterales;f__Aeromonadaceae;g__Aeromonas;s__Aeromonas caviae
MGYG000002529_03396	Methyl-accepting chemotaxis protein	623	dCache_1	38	253	216	2.7e-18	dCache_1~HAMP~MCPsignal	d__Bacteria;p__Proteobacteria;c__Gammaproteobacteria;o__Enterobacterales;f__Aeromonadaceae;g__Aeromonas;s__Aeromonas veronii
MGYG000002529_03965	c-di-GMP synthase	544	dCache_1	109	274	166	3.7e-15	dCache_1~GGDEF	d__Bacteria;p__Proteobacteria;c__Gammaproteobacteria;o__Enterobacterales;f__Aeromonadaceae;g__Aeromonas;s__Aeromonas veronii
MGYG000002531_02175	Methyl-accepting chemotaxis protein	676	dCache_1	107	274	168	1.1e-10	dCache_1~HAMP~MCPsignal	d__Bacteria;p__Firmicutes_A;c__Clostridia;o__Lachnospirales;f__Lachnospiraceae;g__Pseudobutyrivibrio;s__Pseudobutyrivibrio fibrisolvens_A
MGYG000002533_01607	Methyl-accepting chemotaxis protein	622	dCache_1	33	254	222	6e-29	dCache_1~HAMP~MCPsignal	d__Bacteria;p__Proteobacteria;c__Gammaproteobacteria;o__Enterobacterales;f__Vibrionaceae;g__Vibrio;s__Vibrio vulnificus
MGYG000002533_02427	Methyl-accepting chemotaxis protein	635	dCache_1	76	265	190	9.7e-18	dCache_1~HAMP~MCPsignal	d__Bacteria;p__Proteobacteria;c__Gammaproteobacteria;o__Enterobacterales;f__Vibrionaceae;g__Vibrio;s__Vibrio vulnificus
MGYG000002533_02799	Methyl-accepting chemotaxis protein	627	dCache_1	36	258	223	8.7e-30	dCache_1~HAMP~MCPsignal	d__Bacteria;p__Proteobacteria;c__Gammaproteobacteria;o__Enterobacterales;f__Vibrionaceae;g__Vibrio;s__Vibrio vulnificus
MGYG000002536_01364	Methyl-accepting chemotaxis protein	627	dCache_1	44	257	214	1.6e-27	dCache_1~HAMP~MCPsignal	d__Bacteria;p__Proteobacteria;c__Gammaproteobacteria;o__Enterobacterales;f__Enterobacteriaceae;g__Plesiomonas;s__Plesiomonas shigelloides
MGYG000002536_01888	c-di-GMP synthase and phosphodiesterase	867	dCache_1	162	334	173	2.1e-13	dCache_1~GGDEF~EAL	d__Bacteria;p__Proteobacteria;c__Gammaproteobacteria;o__Enterobacterales;f__Enterobacteriaceae;g__Plesiomonas;s__Plesiomonas shigelloides
MGYG000002552_00585	Methyl-accepting chemotaxis protein	690	dCache_1	64	301	238	3.6e-23	dCache_1~HAMP~MCPsignal	d__Bacteria;p__Firmicutes_A;c__Clostridia;o__Lachnospirales;f__Lachnospiraceae;g__Lachnospira;s__Lachnospira sp000436535
MGYG000002685_00740	Serine phosphatase	713	dCache_1	59	336	278	9.8e-21	dCache_1~HAMP~SpoIIE	d__Bacteria;p__Firmicutes_A;c__Clostridia;o__Monoglobales_A;f__UBA9506;g__;s__
MGYG000002817_02005	Methyl-accepting chemotaxis protein	658	dCache_1	104	238	135	5.6e-15	dCache_1~HAMP~MCPsignal	d__Bacteria;p__Firmicutes;c__Bacilli;o__Paenibacillales;f__Paenibacillaceae;g__Paenibacillus_B;s__Paenibacillus_B sp900539405
MGYG000002817_02103	Methyl-accepting chemotaxis protein	684	dCache_1	47	285	239	5.7e-29	dCache_1~HAMP~MCPsignal	d__Bacteria;p__Firmicutes;c__Bacilli;o__Paenibacillales;f__Paenibacillaceae;g__Paenibacillus_B;s__Paenibacillus_B sp900539405
MGYG000002818_00633	c-di-GMP synthase and phosphodiesterase	866	dCache_1	50	261	212	5.5e-29	dCache_1~GGDEF~HD	d__Bacteria;p__Firmicutes_A;c__Clostridia;o__Tissierellales;f__Tissierellaceae;g__Tissierella;s__Tissierella sp002266425
MGYG000002818_01682	Methyl-accepting chemotaxis protein	667	dCache_1	34	268	235	6.5e-20	dCache_1~HAMP~MCPsignal	d__Bacteria;p__Firmicutes_A;c__Clostridia;o__Tissierellales;f__Tissierellaceae;g__Tissierella;s__Tissierella sp002266425
MGYG000002836_03524	Methyl-accepting chemotaxis protein	673	dCache_1	51	277	227	1.6e-32	dCache_1~HAMP~MCPsignal	d__Bacteria;p__Firmicutes_A;c__Clostridia;o__Lachnospirales;f__Lachnospiraceae;g__Anaerocolumna;s__Anaerocolumna aminovalerica
MGYG000002836_03791	Methyl-accepting chemotaxis protein	677	dCache_1	48	281	234	9.7e-30	dCache_1~HAMP~MCPsignal	d__Bacteria;p__Firmicutes_A;c__Clostridia;o__Lachnospirales;f__Lachnospiraceae;g__Anaerocolumna;s__Anaerocolumna aminovalerica
MGYG000002907_01404	Methyl-accepting chemotaxis protein	654	dCache_1	41	259	219	8.7e-22	dCache_1~HAMP~MCPsignal	d__Bacteria;p__Firmicutes_C;c__Negativicutes;o__Sporomusales;f__Acetonemaceae;g__Anaerosporomusa;s__Anaerosporomusa sp900542835
MGYG000002934_00877	Methyl-accepting chemotaxis protein	677	dCache_1	37	280	244	2.4e-22	dCache_1~HAMP~MCPsignal	d__Bacteria;p__Firmicutes_A;c__Clostridia;o__Oscillospirales;f__Acutalibacteraceae;g__Caproiciproducens;s__Caproiciproducens sp900546895
MGYG000002945_02343	c-di-GMP synthase and phosphodiesterase	685	dCache_1	63	269	207	6e-22	dCache_1~GGDEF~HD_5	d__Bacteria;p__Firmicutes_A;c__Clostridia;o__Lachnospirales;f__Lachnospiraceae;g__Bariatricus;s__Bariatricus massiliensis
MGYG000002949_01615	Serine phosphatase	685	dCache_1	56	313	258	1.1e-23	dCache_1~HAMP~SpoIIE	d__Bacteria;p__Firmicutes_A;c__Clostridia;o__Lachnospirales;f__Lachnospiraceae;g__UMGS1251;s__UMGS1251 sp900549995
MGYG000003116_00720	Methyl-accepting chemotaxis protein	668	dCache_1	34	268	235	1.9e-23	dCache_1~MCPsignal	d__Bacteria;p__Firmicutes_A;c__Clostridia;o__Clostridiales;f__Clostridiaceae;g__Clostridium_F;s__Clostridium_F tepidum
MGYG000003131_01274	Methyl-accepting chemotaxis protein	655	dCache_1	34	259	226	8.7e-24	dCache_1~HAMP~MCPsignal	d__Bacteria;p__Firmicutes_C;c__Negativicutes;o__UMGS1260;f__UMGS1260;g__UMGS1260;s__UMGS1260 sp900550105
MGYG000003131_02236	c-di-GMP phosphodiesterase	592	dCache_1	33	268	236	2.1e-20	dCache_1~HD	d__Bacteria;p__Firmicutes_C;c__Negativicutes;o__UMGS1260;f__UMGS1260;g__UMGS1260;s__UMGS1260 sp900550105
MGYG000003131_02781	Methyl-accepting chemotaxis protein	659	dCache_1	76	264	189	1e-29	dCache_1~HAMP~MCPsignal	d__Bacteria;p__Firmicutes_C;c__Negativicutes;o__UMGS1260;f__UMGS1260;g__UMGS1260;s__UMGS1260 sp900550105
MGYG000003139_00479	Methyl-accepting chemotaxis protein	666	dCache_1	37	271	235	3.2e-25	dCache_1~HAMP~MCPsignal	d__Bacteria;p__Firmicutes_A;c__Clostridia;o__Clostridiales;f__Clostridiaceae;g__Clostridium_G;s__Clostridium_G cochlearium
MGYG000003139_01651	Methyl-accepting chemotaxis protein	663	dCache_1	36	263	228	9.2e-26	dCache_1~MCPsignal	d__Bacteria;p__Firmicutes_A;c__Clostridia;o__Clostridiales;f__Clostridiaceae;g__Clostridium_G;s__Clostridium_G cochlearium
MGYG000003142_00584	Methyl-accepting chemotaxis protein	674	dCache_1	66	239	174	1.1e-18	dCache_1~MCPsignal	d__Bacteria;p__Firmicutes_A;c__Clostridia;o__Clostridiales;f__Clostridiaceae;g__Clostridium_J;s__Clostridium_J sp900547625
MGYG000003142_00586	Uncharacterized	207	dCache_1	57	200	144	3.6e-14	dCache_1	d__Bacteria;p__Firmicutes_A;c__Clostridia;o__Clostridiales;f__Clostridiaceae;g__Clostridium_J;s__Clostridium_J sp900547625
MGYG000003142_02938	Methyl-accepting chemotaxis protein	623	dCache_1	47	284	238	2.1e-17	dCache_1~MCPsignal	d__Bacteria;p__Firmicutes_A;c__Clostridia;o__Clostridiales;f__Clostridiaceae;g__Clostridium_J;s__Clostridium_J sp900547625
MGYG000003144_01519	Methyl-accepting chemotaxis protein	625	dCache_1	84	256	173	1.9e-23	dCache_1~HAMP~MCPsignal	d__Bacteria;p__Proteobacteria;c__Gammaproteobacteria;o__Enterobacterales;f__Aeromonadaceae;g__Aeromonas;s__Aeromonas rivipollensis
MGYG000003144_01668	Methyl-accepting chemotaxis protein	623	dCache_1	38	253	216	4.2e-15	dCache_1~HAMP~MCPsignal	d__Bacteria;p__Proteobacteria;c__Gammaproteobacteria;o__Enterobacterales;f__Aeromonadaceae;g__Aeromonas;s__Aeromonas rivipollensis
MGYG000003144_03535	c-di-GMP synthase	536	dCache_1	42	270	229	7e-24	dCache_1~GGDEF	d__Bacteria;p__Proteobacteria;c__Gammaproteobacteria;o__Enterobacterales;f__Aeromonadaceae;g__Aeromonas;s__Aeromonas rivipollensis
MGYG000003184_02087	Methyl-accepting chemotaxis protein	595	dCache_1	39	254	216	8.4e-19	dCache_1~HAMP~MCPsignal	d__Bacteria;p__Proteobacteria;c__Gammaproteobacteria;o__Enterobacterales;f__Enterobacteriaceae;g__Mixta;s__Mixta calida
MGYG000003187_03593	Methyl-accepting chemotaxis protein	594	dCache_1	25	253	229	2.1e-19	dCache_1~HAMP~MCPsignal	d__Bacteria;p__Proteobacteria;c__Gammaproteobacteria;o__Enterobacterales;f__Enterobacteriaceae;g__Leclercia;s__Leclercia adecarboxylata_C
MGYG000003208_02912	Methyl-accepting chemotaxis protein	624	dCache_1	37	254	218	7.1e-26	dCache_1~HAMP~MCPsignal	d__Bacteria;p__Proteobacteria;c__Gammaproteobacteria;o__Pseudomonadales;f__Pseudomonadaceae;g__Pseudomonas_E;s__Pseudomonas_E extremaustralis
MGYG000003237_00151	Serine/threonine kinase	778	dCache_1	552	710	159	1.5e-05	Pkinase~dCache_1	d__Bacteria;p__Verrucomicrobiota;c__Lentisphaeria;o__Victivallales;f__Victivallaceae;g__Victivallis;s__Victivallis sp002998355
MGYG000003327_00979	Methyl-accepting chemotaxis protein	707	dCache_1	148	256	109	1e-13	dCache_1~HAMP~MCPsignal	d__Bacteria;p__Firmicutes_A;c__Clostridia;o__Oscillospirales;f__Oscillospiraceae;g__Lawsonibacter;s__Lawsonibacter sp900764755
MGYG000003355_04525	Methyl-accepting chemotaxis protein	674	dCache_1	47	279	233	1.6e-18	dCache_1~HAMP~MCPsignal	d__Bacteria;p__Firmicutes_A;c__Clostridia;o__Lachnospirales;f__Lachnospiraceae;g__Lachnoclostridium;s__Lachnoclostridium phytofermentans_A
MGYG000003360_01888	Methyl-accepting chemotaxis protein	594	dCache_1	37	254	218	1.3e-19	dCache_1~HAMP~MCPsignal	d__Bacteria;p__Proteobacteria;c__Gammaproteobacteria;o__Enterobacterales;f__Enterobacteriaceae;g__Enterobacter_D;s__Enterobacter_D kobei_A
MGYG000003365.1_01788	Methyl-accepting chemotaxis protein	594	dCache_1	41	253	213	4.9e-17	dCache_1~HAMP~MCPsignal	d__Bacteria;p__Proteobacteria;c__Gammaproteobacteria;o__Enterobacterales;f__Enterobacteriaceae;g__Pseudescherichia;s__Pseudescherichia sp002298805
MGYG000003377_02184	Methyl-accepting chemotaxis protein	594	dCache_1	25	253	229	6.1e-20	dCache_1~HAMP~MCPsignal	d__Bacteria;p__Proteobacteria;c__Gammaproteobacteria;o__Enterobacterales;f__Enterobacteriaceae;g__Phytobacter;s__Phytobacter sp002377245
MGYG000003387_00162	Methyl-accepting chemotaxis protein	629	dCache_1	36	260	225	8.7e-29	dCache_1~HAMP~MCPsignal	d__Bacteria;p__Proteobacteria;c__Gammaproteobacteria;o__Pseudomonadales;f__Pseudomonadaceae;g__Pseudomonas_R;s__Pseudomonas_R sp900766265
MGYG000003390_03223	Methyl-accepting chemotaxis protein	594	dCache_1	44	253	210	3.2e-16	dCache_1~HAMP~MCPsignal	d__Bacteria;p__Proteobacteria;c__Gammaproteobacteria;o__Enterobacterales;f__Enterobacteriaceae;g__Pseudescherichia;s__Pseudescherichia vulneris
MGYG000003395_01269	Methyl-accepting chemotaxis protein	594	dCache_1	63	253	191	4.9e-19	dCache_1~HAMP~MCPsignal	d__Bacteria;p__Proteobacteria;c__Gammaproteobacteria;o__Enterobacterales;f__Enterobacteriaceae;g__Superficieibacter;s__Superficieibacter sp900766525
MGYG000003440_00602	Histidine kinase	1378	dCache_1	51	290	240	2.8e-08	dCache_1~HisKA~HATPase_c~Response_reg	d__Bacteria;p__Proteobacteria;c__Gammaproteobacteria;o__Enterobacterales;f__Succinivibrionaceae;g__Anaerobiospirillum;s__Anaerobiospirillum succiniciproducens
MGYG000003491_00119	Methyl-accepting chemotaxis protein	634	dCache_1	37	264	228	8.5e-13	dCache_1~MCPsignal	d__Bacteria;p__Proteobacteria;c__Gammaproteobacteria;o__Enterobacterales;f__Succinivibrionaceae;g__UBA2804;s__UBA2804 sp900768635
MGYG000003496_00205	c-di-GMP phosphodiesterase	518	dCache_1	10	148	139	1e-15	dCache_1~HD~Response_reg	d__Bacteria;p__Firmicutes_A;c__Clostridia;o__Oscillospirales;f__Ruminococcaceae;g__CAG-115;s__CAG-115 sp900768705
MGYG000003496_02058	Methyl-accepting chemotaxis protein	666	dCache_1	43	281	239	1.3e-15	dCache_1~MCPsignal	d__Bacteria;p__Firmicutes_A;c__Clostridia;o__Oscillospirales;f__Ruminococcaceae;g__CAG-115;s__CAG-115 sp900768705
MGYG000003517_00384	Methyl-accepting chemotaxis protein	658	dCache_1	59	221	163	5.2e-19	dCache_1~MCPsignal	d__Bacteria;p__Firmicutes_A;c__Clostridia;o__Lachnospirales;f__Lachnospiraceae;g__UBA3766;s__UBA3766 sp900769175
MGYG000003517_02210	Histidine kinase	1081	dCache_1	46	289	244	1.2e-20	dCache_1~HisKA~HATPase_c~Response_reg~Hpt	d__Bacteria;p__Firmicutes_A;c__Clostridia;o__Lachnospirales;f__Lachnospiraceae;g__UBA3766;s__UBA3766 sp900769175
MGYG000003550_01108	Methyl-accepting chemotaxis protein	669	dCache_1	47	278	232	3.1e-25	dCache_1~MCPsignal	d__Bacteria;p__Firmicutes_A;c__Clostridia;o__Clostridiales;f__Clostridiaceae;g__Clostridium;s__Clostridium sp900769625
MGYG000003575_01373	Methyl-accepting chemotaxis protein	691	dCache_1	31	266	236	3.3e-27	dCache_1~HAMP~MCPsignal	d__Bacteria;p__Spirochaetota;c__Spirochaetia;o__Treponematales;f__Treponemataceae;g__Treponema_D;s__Treponema_D sp900770075
MGYG000003619_00931	Methyl-accepting chemotaxis protein	665	dCache_1	54	279	226	2.4e-18	dCache_1~MCPsignal	d__Bacteria;p__Firmicutes_A;c__Clostridia;o__Lachnospirales;f__Lachnospiraceae;g__SFDP01;s__SFDP01 sp900770785
MGYG000003648_01282	Methyl-accepting chemotaxis protein	660	dCache_1	57	233	177	3.8e-16	dCache_1~HAMP_2~MCPsignal	d__Bacteria;p__Firmicutes_A;c__Clostridia;o__Lachnospirales;f__Lachnospiraceae;g__NK4A136;s__NK4A136 sp002314855
MGYG000003679_02061	Methyl-accepting chemotaxis protein	696	dCache_1	121	271	151	1.8e-17	dCache_1~MCPsignal	d__Bacteria;p__Spirochaetota;c__Spirochaetia;o__Treponematales;f__Treponemataceae;g__Treponema_D;s__Treponema_D sp002449305
MGYG000003687_02691	Uncharacterized	259	dCache_1	30	228	199	7.4e-26	dCache_1	d__Bacteria;p__Firmicutes;c__Bacilli;o__Paenibacillales;f__Paenibacillaceae;g__Paenibacillus;s__Paenibacillus polymyxa
MGYG000003715_01601	Histidine kinase	876	dCache_1	64	336	273	1.3e-16	dCache_1~SpoIIE~HATPase_c_2	d__Bacteria;p__Firmicutes_A;c__Clostridia;o__Lachnospirales;f__Lachnospiraceae;g__Muricomes;s__Muricomes sp900604355
MGYG000003769_02634	c-di-GMP phosphodiesterase	451	dCache_1	17	162	146	7.1e-06	dCache_1~HD	d__Bacteria;p__Firmicutes_A;c__Clostridia;o__Lachnospirales;f__Lachnospiraceae;g__Lachnoclostridium;s__
MGYG000003858_01159	Methyl-accepting chemotaxis protein	656	dCache_1	36	270	235	2.1e-25	dCache_1~MCPsignal	d__Bacteria;p__Firmicutes_A;c__Clostridia;o__Oscillospirales;f__Ruminococcaceae;g__UMGS363;s__
MGYG000003883_01639	Methyl-accepting chemotaxis protein	585	dCache_1	79	244	166	4e-16	dCache_1~HAMP~MCPsignal	d__Bacteria;p__Proteobacteria;c__Gammaproteobacteria;o__Enterobacterales;f__Enterobacteriaceae;g__Kosakonia;s__Kosakonia cowanii
MGYG000003892_00736	Methyl-accepting chemotaxis protein	652	dCache_1	38	259	222	3.2e-15	dCache_1~MCPsignal	d__Bacteria;p__Firmicutes_A;c__Clostridia;o__Lachnospirales;f__Lachnospiraceae;g__Roseburia;s__Roseburia sp900753715
MGYG000003929_02042	Methyl-accepting chemotaxis protein	671	dCache_1	134	228	95	1.2e-07	dCache_1~HAMP~MCPsignal	d__Bacteria;p__Firmicutes_A;c__Clostridia;o__Lachnospirales;f__Lachnospiraceae;g__CAG-590;s__CAG-590 sp900544905
MGYG000003954_01821	Methyl-accepting chemotaxis protein	673	dCache_1	65	220	156	2.2e-17	dCache_1~MCPsignal	d__Bacteria;p__Firmicutes_A;c__Clostridia;o__Lachnospirales;f__Lachnospiraceae;g__CAG-303;s__CAG-303 sp900539455
MGYG000004015_00335	Methyl-accepting chemotaxis protein	667	dCache_1	37	273	237	6e-31	dCache_1~HAMP~MCPsignal	d__Bacteria;p__Firmicutes;c__Bacilli;o__Bacillales_A;f__Planococcaceae;g__Psychrobacillus;s__Psychrobacillus sp012843435
MGYG000004039_01451	Serine phosphatase	700	dCache_1	131	332	202	5.3e-20	dCache_1~HAMP~SpoIIE	d__Bacteria;p__Firmicutes_A;c__Clostridia;o__Lachnospirales;f__Lachnospiraceae;g__UMGS2037;s__
MGYG000004039_01834	Methyl-accepting chemotaxis protein	662	dCache_1	34	251	218	8e-18	dCache_1~MCPsignal	d__Bacteria;p__Firmicutes_A;c__Clostridia;o__Lachnospirales;f__Lachnospiraceae;g__UMGS2037;s__
MGYG000004114_00887	Uncharacterized	215	dCache_1	5	95	91	3.8e-06	dCache_1	d__Bacteria;p__Firmicutes_A;c__Clostridia;o__Lachnospirales;f__Lachnospiraceae;g__CAG-95;s__CAG-95 sp000438155
MGYG000004151_04819	Methyl-accepting chemotaxis protein	629	dCache_1	36	259	224	7.3e-29	dCache_1~HAMP~MCPsignal	d__Bacteria;p__Proteobacteria;c__Gammaproteobacteria;o__Pseudomonadales;f__Pseudomonadaceae;g__Pseudomonas;s__Pseudomonas citronellolis
MGYG000004380_02037	Methyl-accepting chemotaxis protein	656	dCache_1	41	269	229	5.7e-19	dCache_1~MCPsignal	d__Bacteria;p__Firmicutes_A;c__Clostridia;o__Lachnospirales;f__Lachnospiraceae;g__;s__
MGYG000004382_02061	Methyl-accepting chemotaxis protein	664	dCache_1	127	268	142	2.4e-14	dCache_1~MCPsignal	d__Bacteria;p__Firmicutes_A;c__Clostridia;o__Lachnospirales;f__Lachnospiraceae;g__UBA2821;s__UBA2821 sp902763335
MGYG000004461_02720	Serine/threonine kinase	774	dCache_1	560	752	193	1.8e-11	Pkinase~dCache_1	d__Bacteria;p__Verrucomicrobiota;c__Lentisphaeria;o__Victivallales;f__UBA1829;g__;s__
MGYG000004493_00538	Methyl-accepting chemotaxis protein	695	dCache_1	39	271	233	3e-18	dCache_1~MCPsignal	d__Bacteria;p__Spirochaetota;c__Spirochaetia;o__Treponematales;f__Treponemataceae;g__Treponema_D;s__
MGYG000004541_00360	Methyl-accepting chemotaxis protein	655	dCache_1	41	259	219	2.4e-27	dCache_1~HAMP~MCPsignal	d__Bacteria;p__Firmicutes;c__Bacilli;o__Bacillales_A;f__Planococcaceae;g__Ureibacillus;s__Ureibacillus endophyticus
MGYG000004541_01587	Methyl-accepting chemotaxis protein	663	dCache_1	37	268	232	2e-30	dCache_1~HAMP~MCPsignal	d__Bacteria;p__Firmicutes;c__Bacilli;o__Bacillales_A;f__Planococcaceae;g__Ureibacillus;s__Ureibacillus endophyticus
MGYG000004567_01084	Histidine kinase	855	dCache_1	120	273	154	1.4e-09	dCache_1~HisKA~HATPase_c~Response_reg	d__Bacteria;p__Actinobacteriota;c__Coriobacteriia;o__Coriobacteriales;f__Atopobiaceae;g__Olsenella_E;s__Olsenella_E sp002159735
MGYG000004664_01518	Histidine kinase	858	dCache_1	117	275	159	8.1e-15	dCache_1~HisKA~HATPase_c~Response_reg	d__Bacteria;p__Actinobacteriota;c__Coriobacteriia;o__Coriobacteriales;f__Coriobacteriaceae;g__Collinsella;s__
MGYG000004667_00055	Methyl-accepting chemotaxis protein	668	dCache_1	42	272	231	3.2e-27	dCache_1~HAMP~MCPsignal	d__Bacteria;p__Firmicutes_A;c__Clostridia;o__Clostridiales;f__Clostridiaceae;g__Clostridium;s__Clostridium beijerinckii
MGYG000004667_04611	Methyl-accepting chemotaxis protein	670	dCache_1	43	269	227	8.6e-27	dCache_1~MCPsignal	d__Bacteria;p__Firmicutes_A;c__Clostridia;o__Clostridiales;f__Clostridiaceae;g__Clostridium;s__Clostridium beijerinckii
MGYG000004667_04734	Methyl-accepting chemotaxis protein	665	dCache_1	42	270	229	1.4e-35	dCache_1~HAMP~MCPsignal	d__Bacteria;p__Firmicutes_A;c__Clostridia;o__Clostridiales;f__Clostridiaceae;g__Clostridium;s__Clostridium beijerinckii
MGYG000004667_05240	Uncharacterized	479	dCache_1	44	270	227	1.5e-27	dCache_1~HAMP	d__Bacteria;p__Firmicutes_A;c__Clostridia;o__Clostridiales;f__Clostridiaceae;g__Clostridium;s__Clostridium beijerinckii
MGYG000004680_02084	Methyl-accepting chemotaxis protein	670	dCache_1	40	281	242	6.5e-23	dCache_1~HAMP~MCPsignal	d__Bacteria;p__Firmicutes_A;c__Clostridia;o__Lachnospirales;f__Lachnospiraceae;g__Lacrimispora;s__
MGYG000004697_00431	Methyl-accepting chemotaxis protein	663	dCache_1	60	256	197	4.8e-21	dCache_1~MCPsignal	d__Bacteria;p__Firmicutes_A;c__Clostridia;o__Lachnospirales;f__Lachnospiraceae;g__Eubacterium_F;s__
MGYG000004718_00125	Methyl-accepting chemotaxis protein	681	dCache_1	56	293	238	8.4e-21	dCache_1~HAMP~MCPsignal	d__Bacteria;p__Firmicutes_A;c__Clostridia;o__Lachnospirales;f__Anaerotignaceae;g__Anaerotignum;s__
MGYG000004727_01176	Histidine kinase	847	dCache_1	40	270	231	3.3e-15	dCache_1~HisKA~HATPase_c~Response_reg	d__Bacteria;p__Firmicutes_A;c__Clostridia;o__Oscillospirales;f__Acutalibacteraceae;g__;s__
MGYG000004732_00120	Histidine kinase	853	dCache_1	43	279	237	5e-12	dCache_1~HisKA~HATPase_c~Response_reg	d__Bacteria;p__Firmicutes_A;c__Clostridia;o__Oscillospirales;f__Ruminococcaceae;g__Gemmiger;s__
MGYG000004879_03356	Methyl-accepting chemotaxis protein	662	dCache_1	121	266	146	4.6e-10	dCache_1~HAMP~MCPsignal	d__Bacteria;p__Firmicutes_A;c__Clostridia;o__Lachnospirales;f__Lachnospiraceae;g__Clostridium_N;s__
Note: When conducting statistics, Firmicutes, Firmicutes_A, Firmicutes_B and Firmicutes_C are uniformly classified as Firmicutes.
