# Supplementary material for: Autoinducer-2-mediated communication network within human gut microbiota
Source: ISME J. 2025 Sep 11;19(1):wraf204. doi: 10.1093/ismejo/wraf204 (PMC12503165; doi:10.1093/ismejo/wraf204)
Supplement: Table_S10_wraf204 [file table_s10_wraf204.xlsx]

## Sheet: Table legend
Table S10. 31 GAPES1 domain-containing proteins and 30 GAPES1-type AI-2 receptors. (A) 31 GAPES1 domain-containing proteins. (B) 30 GAPES1-type AI-2 receptors.

## Sheet: Table S10A
Table S10A. 31 GAPES1 domain-containing proteins
Locus tag	Functional type of signal transduction protein	Protein length	Model prediction					Pfam domain architecture	Taxonomy
			Family	Start	End	Length of predicted domain	E-value
MGYG000000093_00293	c-di-GMP synthase	500	GAPES1	32	301	270	1.3e-84	GAPES1~GGDEF	d__Bacteria;p__Proteobacteria;c__Gammaproteobacteria;o__Enterobacterales;f__Enterobacteriaceae;g__Klebsiella_A;s__Klebsiella_A grimontii
MGYG000000107_02810	c-di-GMP synthase	498	GAPES1	32	301	270	2e-80	GAPES1~GGDEF	d__Bacteria;p__Proteobacteria;c__Gammaproteobacteria;o__Enterobacterales;f__Enterobacteriaceae;g__Klebsiella_A;s__Klebsiella_A oxytoca
MGYG000000108_00517	c-di-GMP synthase	496	GAPES1	31	304	274	1.8e-133	GAPES1~GGDEF	d__Bacteria;p__Proteobacteria;c__Gammaproteobacteria;o__Enterobacterales;f__Enterobacteriaceae;g__Citrobacter;s__Citrobacter freundii
MGYG000000110_00928	c-di-GMP synthase	493	GAPES1	32	301	270	7.7e-77	GAPES1~GGDEF	d__Bacteria;p__Proteobacteria;c__Gammaproteobacteria;o__Enterobacterales;f__Enterobacteriaceae;g__Kluyvera;s__Kluyvera sp902363335
MGYG000000124_00636	c-di-GMP synthase	496	GAPES1	31	304	274	1.1e-136	GAPES1~GGDEF	d__Bacteria;p__Proteobacteria;c__Gammaproteobacteria;o__Enterobacterales;f__Enterobacteriaceae;g__Citrobacter;s__Citrobacter youngae
MGYG000001317_03704	c-di-GMP synthase	496	GAPES1	31	304	274	3.4e-136	GAPES1~GGDEF	d__Bacteria;p__Proteobacteria;c__Gammaproteobacteria;o__Enterobacterales;f__Enterobacteriaceae;g__Citrobacter;s__Citrobacter portucalensis_A
MGYG000001445_02028	c-di-GMP synthase	541	GAPES1	62	345	284	9.4e-88	GAPES1~GGDEF	d__Bacteria;p__Proteobacteria;c__Gammaproteobacteria;o__Enterobacterales;f__Enterobacteriaceae;g__Cedecea;s__Cedecea davisae
MGYG000001700_01970	c-di-GMP synthase	496	GAPES1	32	304	273	2.7e-130	GAPES1~GGDEF	d__Bacteria;p__Proteobacteria;c__Gammaproteobacteria;o__Enterobacterales;f__Enterobacteriaceae;g__Citrobacter_A;s__Citrobacter_A sedlakii
MGYG000001705_02850	c-di-GMP synthase	496	GAPES1	31	304	274	2e-131	GAPES1~GGDEF	d__Bacteria;p__Proteobacteria;c__Gammaproteobacteria;o__Enterobacterales;f__Enterobacteriaceae;g__Citrobacter;s__Citrobacter portucalensis
MGYG000002322_01040	c-di-GMP synthase	496	GAPES1	31	304	274	8.5e-148	GAPES1~GGDEF	d__Bacteria;p__Proteobacteria;c__Gammaproteobacteria;o__Enterobacterales;f__Enterobacteriaceae;g__Escherichia;s__Escherichia marmotae
MGYG000002323_01809	c-di-GMP synthase	496	GAPES1	31	304	274	2.7e-147	GAPES1~GGDEF	d__Bacteria;p__Proteobacteria;c__Gammaproteobacteria;o__Enterobacterales;f__Enterobacteriaceae;g__Escherichia;s__Escherichia sp000208585
MGYG000002351_02323	c-di-GMP synthase	498	GAPES1	32	301	270	9.3e-85	GAPES1~GGDEF	d__Bacteria;p__Proteobacteria;c__Gammaproteobacteria;o__Enterobacterales;f__Enterobacteriaceae;g__Klebsiella_A;s__Klebsiella_A michiganensis
MGYG000002363_02673	c-di-GMP synthase	510	GAPES1	33	316	284	1.9e-87	GAPES1~GGDEF	d__Bacteria;p__Proteobacteria;c__Gammaproteobacteria;o__Enterobacterales;f__Enterobacteriaceae;g__Raoultella;s__Raoultella ornithinolytica
MGYG000002366_02660	c-di-GMP synthase	497	GAPES1	31	304	274	4.1e-153	GAPES1~GGDEF	d__Bacteria;p__Proteobacteria;c__Gammaproteobacteria;o__Enterobacterales;f__Enterobacteriaceae;g__Salmonella;s__Salmonella enterica
MGYG000002477_03433	c-di-GMP synthase	496	GAPES1	33	304	272	1e-130	GAPES1~GGDEF	d__Bacteria;p__Proteobacteria;c__Gammaproteobacteria;o__Enterobacterales;f__Enterobacteriaceae;g__Citrobacter_A;s__Citrobacter_A amalonaticus
MGYG000002491_02022	c-di-GMP synthase	498	GAPES1	32	301	270	2e-80	GAPES1~GGDEF	d__Bacteria;p__Proteobacteria;c__Gammaproteobacteria;o__Enterobacterales;f__Enterobacteriaceae;g__Kluyvera;s__Kluyvera ascorbata_B
MGYG000002494_01663	c-di-GMP synthase	495	GAPES1	31	304	274	2.1e-150	GAPES1~GGDEF	d__Bacteria;p__Proteobacteria;c__Gammaproteobacteria;o__Enterobacterales;f__Enterobacteriaceae;g__Citrobacter_B;s__Citrobacter_B koseri
MGYG000002495_03862	c-di-GMP synthase	496	GAPES1	31	304	274	2e-136	GAPES1~GGDEF	d__Bacteria;p__Proteobacteria;c__Gammaproteobacteria;o__Enterobacterales;f__Enterobacteriaceae;g__Citrobacter;s__Citrobacter europaeus
MGYG000002496_01055	c-di-GMP synthase	496	GAPES1	31	304	274	6.7e-151	GAPES1~GGDEF	d__Bacteria;p__Proteobacteria;c__Gammaproteobacteria;o__Enterobacterales;f__Enterobacteriaceae;g__Salmonella;s__Salmonella bongori
MGYG000002497_00248	c-di-GMP synthase	496	GAPES1	32	301	270	3.8e-85	GAPES1~GGDEF	d__Bacteria;p__Proteobacteria;c__Gammaproteobacteria;o__Enterobacterales;f__Enterobacteriaceae;g__Klebsiella;s__Klebsiella aerogenes
MGYG000002506_01176	c-di-GMP synthase	496	GAPES1	31	304	274	7e-150	GAPES1~GGDEF	d__Bacteria;p__Proteobacteria;c__Gammaproteobacteria;o__Enterobacterales;f__Enterobacteriaceae;g__Escherichia;s__Escherichia coli_D
MGYG000002507_01951	c-di-GMP synthase	264	GAPES1	31	249	219	3.4e-113	GAPES1~GGDEF	d__Bacteria;p__Proteobacteria;c__Gammaproteobacteria;o__Enterobacterales;f__Enterobacteriaceae;g__Escherichia;s__Escherichia albertii
MGYG000002508_00959	c-di-GMP synthase	502	GAPES1	32	313	282	2.8e-87	GAPES1~GGDEF	d__Bacteria;p__Proteobacteria;c__Gammaproteobacteria;o__Enterobacterales;f__Enterobacteriaceae;g__Hafnia;s__Hafnia alvei
MGYG000002515_01743	c-di-GMP synthase	496	GAPES1	31	304	274	1.4e-128	GAPES1~GGDEF	d__Bacteria;p__Proteobacteria;c__Gammaproteobacteria;o__Enterobacterales;f__Enterobacteriaceae;g__Escherichia;s__Escherichia fergusonii
MGYG000002520_03084	c-di-GMP synthase	515	GAPES1	36	316	281	7e-68	GAPES1~GGDEF	d__Bacteria;p__Proteobacteria;c__Gammaproteobacteria;o__Enterobacterales;f__Enterobacteriaceae;g__Pluralibacter;s__Pluralibacter gergoviae
MGYG000002534_01118	c-di-GMP synthase	524	GAPES1	49	331	283	1.2e-83	GAPES1~GGDEF	d__Bacteria;p__Proteobacteria;c__Gammaproteobacteria;o__Enterobacterales;f__Enterobacteriaceae;g__Citrobacter_A;s__Citrobacter_A farmeri
MGYG000002534_02235	c-di-GMP synthase	499	GAPES1	35	307	273	4.5e-131	GAPES1~GGDEF	d__Bacteria;p__Proteobacteria;c__Gammaproteobacteria;o__Enterobacterales;f__Enterobacteriaceae;g__Citrobacter_A;s__Citrobacter_A farmeri
MGYG000002535_02327	c-di-GMP synthase	496	GAPES1	31	304	274	6.5e-134	GAPES1~GGDEF	d__Bacteria;p__Proteobacteria;c__Gammaproteobacteria;o__Enterobacterales;f__Enterobacteriaceae;g__Citrobacter;s__Citrobacter gillenii
MGYG000002816_00240	c-di-GMP synthase	496	GAPES1	31	304	274	3.7e-134	GAPES1~GGDEF	d__Bacteria;p__Proteobacteria;c__Gammaproteobacteria;o__Enterobacterales;f__Enterobacteriaceae;g__Citrobacter;s__Citrobacter braakii
MGYG000003358_01965	c-di-GMP synthase	502	GAPES1	32	301	270	2.4e-74	GAPES1~GGDEF	d__Bacteria;p__Proteobacteria;c__Gammaproteobacteria;o__Enterobacterales;f__Enterobacteriaceae;g__Kluyvera;s__Kluyvera ascorbata
MGYG000003372_00666	c-di-GMP synthase	496	GAPES1	31	304	274	3.3e-135	GAPES1~GGDEF	d__Bacteria;p__Proteobacteria;c__Gammaproteobacteria;o__Enterobacterales;f__Enterobacteriaceae;g__Citrobacter;s__Citrobacter werkmanii

## Sheet: Table S10B
Table S10B. 30 GAPES1-type AI-2 receptors
Locus tag	Functional type of signal transduction protein	Protein length	Model prediction					Pfam domain architecture	Taxonomy
			Family	Start	End	Length of predicted domain	E-value
MGYG000000093_00293	c-di-GMP synthase	500	GAPES1	32	301	270	1.3e-84	GAPES1~GGDEF	d__Bacteria;p__Proteobacteria;c__Gammaproteobacteria;o__Enterobacterales;f__Enterobacteriaceae;g__Klebsiella_A;s__Klebsiella_A grimontii
MGYG000000107_02810	c-di-GMP synthase	498	GAPES1	32	301	270	2e-80	GAPES1~GGDEF	d__Bacteria;p__Proteobacteria;c__Gammaproteobacteria;o__Enterobacterales;f__Enterobacteriaceae;g__Klebsiella_A;s__Klebsiella_A oxytoca
MGYG000000108_00517	c-di-GMP synthase	496	GAPES1	31	304	274	1.8e-133	GAPES1~GGDEF	d__Bacteria;p__Proteobacteria;c__Gammaproteobacteria;o__Enterobacterales;f__Enterobacteriaceae;g__Citrobacter;s__Citrobacter freundii
MGYG000000110_00928	c-di-GMP synthase	493	GAPES1	32	301	270	7.7e-77	GAPES1~GGDEF	d__Bacteria;p__Proteobacteria;c__Gammaproteobacteria;o__Enterobacterales;f__Enterobacteriaceae;g__Kluyvera;s__Kluyvera sp902363335
MGYG000000124_00636	c-di-GMP synthase	496	GAPES1	31	304	274	1.1e-136	GAPES1~GGDEF	d__Bacteria;p__Proteobacteria;c__Gammaproteobacteria;o__Enterobacterales;f__Enterobacteriaceae;g__Citrobacter;s__Citrobacter youngae
MGYG000001317_03704	c-di-GMP synthase	496	GAPES1	31	304	274	3.4e-136	GAPES1~GGDEF	d__Bacteria;p__Proteobacteria;c__Gammaproteobacteria;o__Enterobacterales;f__Enterobacteriaceae;g__Citrobacter;s__Citrobacter portucalensis_A
MGYG000001445_02028	c-di-GMP synthase	541	GAPES1	62	345	284	9.4e-88	GAPES1~GGDEF	d__Bacteria;p__Proteobacteria;c__Gammaproteobacteria;o__Enterobacterales;f__Enterobacteriaceae;g__Cedecea;s__Cedecea davisae
MGYG000001700_01970	c-di-GMP synthase	496	GAPES1	32	304	273	2.7e-130	GAPES1~GGDEF	d__Bacteria;p__Proteobacteria;c__Gammaproteobacteria;o__Enterobacterales;f__Enterobacteriaceae;g__Citrobacter_A;s__Citrobacter_A sedlakii
MGYG000001705_02850	c-di-GMP synthase	496	GAPES1	31	304	274	2e-131	GAPES1~GGDEF	d__Bacteria;p__Proteobacteria;c__Gammaproteobacteria;o__Enterobacterales;f__Enterobacteriaceae;g__Citrobacter;s__Citrobacter portucalensis
MGYG000002322_01040	c-di-GMP synthase	496	GAPES1	31	304	274	8.5e-148	GAPES1~GGDEF	d__Bacteria;p__Proteobacteria;c__Gammaproteobacteria;o__Enterobacterales;f__Enterobacteriaceae;g__Escherichia;s__Escherichia marmotae
MGYG000002323_01809	c-di-GMP synthase	496	GAPES1	31	304	274	2.7e-147	GAPES1~GGDEF	d__Bacteria;p__Proteobacteria;c__Gammaproteobacteria;o__Enterobacterales;f__Enterobacteriaceae;g__Escherichia;s__Escherichia sp000208585
MGYG000002351_02323	c-di-GMP synthase	498	GAPES1	32	301	270	9.3e-85	GAPES1~GGDEF	d__Bacteria;p__Proteobacteria;c__Gammaproteobacteria;o__Enterobacterales;f__Enterobacteriaceae;g__Klebsiella_A;s__Klebsiella_A michiganensis
MGYG000002363_02673	c-di-GMP synthase	510	GAPES1	33	316	284	1.9e-87	GAPES1~GGDEF	d__Bacteria;p__Proteobacteria;c__Gammaproteobacteria;o__Enterobacterales;f__Enterobacteriaceae;g__Raoultella;s__Raoultella ornithinolytica
MGYG000002366_02660	c-di-GMP synthase	497	GAPES1	31	304	274	4.1e-153	GAPES1~GGDEF	d__Bacteria;p__Proteobacteria;c__Gammaproteobacteria;o__Enterobacterales;f__Enterobacteriaceae;g__Salmonella;s__Salmonella enterica
MGYG000002477_03433	c-di-GMP synthase	496	GAPES1	33	304	272	1e-130	GAPES1~GGDEF	d__Bacteria;p__Proteobacteria;c__Gammaproteobacteria;o__Enterobacterales;f__Enterobacteriaceae;g__Citrobacter_A;s__Citrobacter_A amalonaticus
MGYG000002491_02022	c-di-GMP synthase	498	GAPES1	32	301	270	2e-80	GAPES1~GGDEF	d__Bacteria;p__Proteobacteria;c__Gammaproteobacteria;o__Enterobacterales;f__Enterobacteriaceae;g__Kluyvera;s__Kluyvera ascorbata_B
MGYG000002494_01663	c-di-GMP synthase	495	GAPES1	31	304	274	2.1e-150	GAPES1~GGDEF	d__Bacteria;p__Proteobacteria;c__Gammaproteobacteria;o__Enterobacterales;f__Enterobacteriaceae;g__Citrobacter_B;s__Citrobacter_B koseri
MGYG000002495_03862	c-di-GMP synthase	496	GAPES1	31	304	274	2e-136	GAPES1~GGDEF	d__Bacteria;p__Proteobacteria;c__Gammaproteobacteria;o__Enterobacterales;f__Enterobacteriaceae;g__Citrobacter;s__Citrobacter europaeus
MGYG000002496_01055	c-di-GMP synthase	496	GAPES1	31	304	274	6.7e-151	GAPES1~GGDEF	d__Bacteria;p__Proteobacteria;c__Gammaproteobacteria;o__Enterobacterales;f__Enterobacteriaceae;g__Salmonella;s__Salmonella bongori
MGYG000002497_00248	c-di-GMP synthase	496	GAPES1	32	301	270	3.8e-85	GAPES1~GGDEF	d__Bacteria;p__Proteobacteria;c__Gammaproteobacteria;o__Enterobacterales;f__Enterobacteriaceae;g__Klebsiella;s__Klebsiella aerogenes
MGYG000002506_01176	c-di-GMP synthase	496	GAPES1	31	304	274	7e-150	GAPES1~GGDEF	d__Bacteria;p__Proteobacteria;c__Gammaproteobacteria;o__Enterobacterales;f__Enterobacteriaceae;g__Escherichia;s__Escherichia coli_D
MGYG000002507_01951	c-di-GMP synthase	264	GAPES1	31	249	219	3.4e-113	GAPES1~GGDEF	d__Bacteria;p__Proteobacteria;c__Gammaproteobacteria;o__Enterobacterales;f__Enterobacteriaceae;g__Escherichia;s__Escherichia albertii
MGYG000002508_00959	c-di-GMP synthase	502	GAPES1	32	313	282	2.8e-87	GAPES1~GGDEF	d__Bacteria;p__Proteobacteria;c__Gammaproteobacteria;o__Enterobacterales;f__Enterobacteriaceae;g__Hafnia;s__Hafnia alvei
MGYG000002515_01743	c-di-GMP synthase	496	GAPES1	31	304	274	1.4e-128	GAPES1~GGDEF	d__Bacteria;p__Proteobacteria;c__Gammaproteobacteria;o__Enterobacterales;f__Enterobacteriaceae;g__Escherichia;s__Escherichia fergusonii
MGYG000002534_01118	c-di-GMP synthase	524	GAPES1	49	331	283	1.2e-83	GAPES1~GGDEF	d__Bacteria;p__Proteobacteria;c__Gammaproteobacteria;o__Enterobacterales;f__Enterobacteriaceae;g__Citrobacter_A;s__Citrobacter_A farmeri
MGYG000002534_02235	c-di-GMP synthase	499	GAPES1	35	307	273	4.5e-131	GAPES1~GGDEF	d__Bacteria;p__Proteobacteria;c__Gammaproteobacteria;o__Enterobacterales;f__Enterobacteriaceae;g__Citrobacter_A;s__Citrobacter_A farmeri
MGYG000002535_02327	c-di-GMP synthase	496	GAPES1	31	304	274	6.5e-134	GAPES1~GGDEF	d__Bacteria;p__Proteobacteria;c__Gammaproteobacteria;o__Enterobacterales;f__Enterobacteriaceae;g__Citrobacter;s__Citrobacter gillenii
MGYG000002816_00240	c-di-GMP synthase	496	GAPES1	31	304	274	3.7e-134	GAPES1~GGDEF	d__Bacteria;p__Proteobacteria;c__Gammaproteobacteria;o__Enterobacterales;f__Enterobacteriaceae;g__Citrobacter;s__Citrobacter braakii
MGYG000003358_01965	c-di-GMP synthase	502	GAPES1	32	301	270	2.4e-74	GAPES1~GGDEF	d__Bacteria;p__Proteobacteria;c__Gammaproteobacteria;o__Enterobacterales;f__Enterobacteriaceae;g__Kluyvera;s__Kluyvera ascorbata
MGYG000003372_00666	c-di-GMP synthase	496	GAPES1	31	304	274	3.3e-135	GAPES1~GGDEF	d__Bacteria;p__Proteobacteria;c__Gammaproteobacteria;o__Enterobacterales;f__Enterobacteriaceae;g__Citrobacter;s__Citrobacter werkmanii
