# Supplementary material for: Autoinducer-2-mediated communication network within human gut microbiota
Source: ISME J. 2025 Sep 11;19(1):wraf204. doi: 10.1093/ismejo/wraf204 (PMC12503165; doi:10.1093/ismejo/wraf204)
Supplement: Table_S13_wraf204 [file table_s13_wraf204.xlsx]

## Sheet: Table S13
Table S13. Potential functions of AI-2 receptors in 233 species possessing both AI-2 synthase and receptors
Genome_accession	AI-2 synthase	AI-2 receptors types				Functional groups of AI-2 receptors	Taxonomy
		LsrB-type receptor	LuxP-type receptor	dCache_1-type receptor	GAPES1-type receptor
MGYG000000004	1	1	NA	1	NA	LsrB (1); MCP (1)	d__Bacteria;p__Firmicutes_A;c__Clostridia;o__Oscillospirales;f__Ruminococcaceae;g__Anaerotruncus;s__Anaerotruncus colihominis
MGYG000000012	1	NA	NA	2	NA	MCPs (2)	d__Bacteria;p__Firmicutes;c__Bacilli;o__Bacillales;f__Bacillaceae;g__Bacillus;s__Bacillus subtilis
MGYG000000014	1	NA	NA	3	NA	MCPs (3)	d__Bacteria;p__Firmicutes_A;c__Clostridia;o__Clostridiales;f__Clostridiaceae;g__Clostridium;s__Clostridium butyricum
MGYG000000015	1	1	NA	1	NA	LsrB (1); MCP (1)	d__Bacteria;p__Proteobacteria;c__Gammaproteobacteria;o__Enterobacterales;f__Enterobacteriaceae;g__Enterobacter;s__Enterobacter mori
MGYG000000018	1	NA	NA	1	NA	CSP (1)	d__Bacteria;p__Firmicutes_A;c__Clostridia;o__Lachnospirales;f__Lachnospiraceae;g__Coprococcus;s__Coprococcus eutactus
MGYG000000019	1	1	NA	1	NA	LsrB (1); MCP (1)	d__Bacteria;p__Proteobacteria;c__Gammaproteobacteria;o__Enterobacterales;f__Enterobacteriaceae;g__Enterobacter;s__Enterobacter cloacae_O
MGYG000000079	1	NA	NA	1	NA	Uncharacterized (1)	d__Bacteria;p__Firmicutes;c__Bacilli;o__Exiguobacterales;f__Exiguobacteraceae;g__Exiguobacterium;s__Exiguobacterium sp902362975
MGYG000000083	1	NA	NA	1	NA	MCP (1)	d__Bacteria;p__Firmicutes;c__Bacilli;o__Bacillales_B;f__DSM-1321;g__Peribacillus;s__Peribacillus simplex
MGYG000000093	1	1	NA	NA	1	LsrB (1); CSP (1)	d__Bacteria;p__Proteobacteria;c__Gammaproteobacteria;o__Enterobacterales;f__Enterobacteriaceae;g__Klebsiella_A;s__Klebsiella_A grimontii
MGYG000000106	1	NA	NA	1	NA	MCP (1)	d__Bacteria;p__Firmicutes;c__Bacilli;o__Lactobacillales;f__Enterococcaceae;g__Enterococcus_D;s__Enterococcus_D gallinarum
MGYG000000107	1	1	NA	NA	1	LsrB (1); CSP (1)	d__Bacteria;p__Proteobacteria;c__Gammaproteobacteria;o__Enterobacterales;f__Enterobacteriaceae;g__Klebsiella_A;s__Klebsiella_A oxytoca
MGYG000000108	1	NA	NA	NA	1	CSP (1)	d__Bacteria;p__Proteobacteria;c__Gammaproteobacteria;o__Enterobacterales;f__Enterobacteriaceae;g__Citrobacter;s__Citrobacter freundii
MGYG000000110	1	NA	NA	NA	1	CSP (1)	d__Bacteria;p__Proteobacteria;c__Gammaproteobacteria;o__Enterobacterales;f__Enterobacteriaceae;g__Kluyvera;s__Kluyvera sp902363335
MGYG000000116	1	NA	NA	1	NA	MCP (1)	d__Bacteria;p__Firmicutes;c__Bacilli;o__Exiguobacterales;f__Exiguobacteraceae;g__Exiguobacterium_A;s__Exiguobacterium_A sp902363455
MGYG000000124	1	NA	NA	NA	1	CSP (1)	d__Bacteria;p__Proteobacteria;c__Gammaproteobacteria;o__Enterobacterales;f__Enterobacteriaceae;g__Citrobacter;s__Citrobacter youngae
MGYG000000125	1	NA	NA	1	NA	MCP (1)	d__Bacteria;p__Firmicutes_A;c__Clostridia;o__Clostridiales;f__Clostridiaceae;g__Clostridium_B;s__Clostridium_B tyrobutyricum
MGYG000000145	1	NA	NA	1	NA	MCP (1)	d__Bacteria;p__Firmicutes_A;c__Clostridia;o__Lachnospirales;f__Lachnospiraceae;g__Lacrimispora;s__Lacrimispora sp902363735
MGYG000000147	1	NA	NA	1	NA	MCP (1)	d__Bacteria;p__Firmicutes;c__Bacilli;o__Bacillales;f__Bacillaceae;g__Bacillus;s__Bacillus paralicheniformis
MGYG000000151	1	NA	NA	1	NA	MCP (1)	d__Bacteria;p__Firmicutes_A;c__Clostridia;o__Clostridiales;f__Clostridiaceae;g__Clostridium;s__Clostridium paraputrificum
MGYG000000152	1	1	NA	1	NA	LsrB (1); MCP (1)	d__Bacteria;p__Firmicutes_A;c__Clostridia;o__Lachnospirales;f__Lachnospiraceae;g__Lacrimispora;s__Lacrimispora sp902363835
MGYG000000153	1	NA	NA	1	NA	MCP (1)	d__Bacteria;p__Firmicutes_A;c__Clostridia;o__Lachnospirales;f__Lachnospiraceae;g__CAG-45;s__CAG-45 sp000438375
MGYG000000165	1	1	NA	NA	NA	LsrB (1)	d__Bacteria;p__Firmicutes_A;c__Clostridia;o__Lachnospirales;f__Lachnospiraceae;g__Extibacter;s__Extibacter muris
MGYG000000179	1	1	NA	NA	NA	LsrB (1)	d__Bacteria;p__Firmicutes_A;c__Clostridia;o__Lachnospirales;f__Lachnospiraceae;g__Enterocloster;s__Enterocloster aldenensis
MGYG000000189	1	NA	NA	1	NA	HK (1)	d__Bacteria;p__Firmicutes_A;c__Clostridia;o__Lachnospirales;f__Lachnospiraceae;g__Coprococcus;s__Coprococcus sp900066115
MGYG000000191	1	NA	NA	1	NA	MCP (1)	d__Bacteria;p__Firmicutes;c__Bacilli;o__Bacillales_B;f__Bacillaceae_C;g__Weizmannia;s__Weizmannia coagulans
MGYG000000198	1	1	NA	NA	NA	LsrB (1)	d__Bacteria;p__Firmicutes_A;c__Clostridia;o__Lachnospirales;f__Lachnospiraceae;g__Enterocloster;s__Enterocloster citroniae
MGYG000000209	1	NA	NA	1	NA	MCP (1)	d__Bacteria;p__Firmicutes_A;c__Clostridia;o__Lachnospirales;f__Lachnospiraceae;g__Eubacterium_F;s__Eubacterium_F sp003491505
MGYG000000227	1	NA	NA	1	NA	MCP (1)	d__Bacteria;p__Firmicutes;c__Bacilli;o__Bacillales;f__Bacillaceae;g__Bacillus;s__Bacillus sonorensis
MGYG000000231	1	NA	NA	1	NA	CSP (1)	d__Bacteria;p__Firmicutes_A;c__Clostridia;o__Lachnospirales;f__Lachnospiraceae;g__Coprococcus;s__Coprococcus eutactus_A
MGYG000000235	1	1	NA	1	NA	LsrB (1); MCP (1)	d__Bacteria;p__Proteobacteria;c__Gammaproteobacteria;o__Enterobacterales;f__Enterobacteriaceae;g__Enterobacter;s__Enterobacter kobei
MGYG000000238	1	NA	NA	1	NA	MCP (1)	d__Bacteria;p__Firmicutes;c__Bacilli;o__Lactobacillales;f__Enterococcaceae;g__Enterococcus_D;s__Enterococcus_D casseliflavus
MGYG000000250	1	NA	NA	1	NA	CSP (1)	d__Bacteria;p__Firmicutes_A;c__Clostridia;o__Lachnospirales;f__Lachnospiraceae;g__TF01-11;s__TF01-11 sp001414325
MGYG000000256	1	1	NA	NA	NA	LsrB (1)	d__Bacteria;p__Actinobacteriota;c__Coriobacteriia;o__Coriobacteriales;f__Atopobiaceae;g__Olsenella_B;s__Olsenella_B sp000752675
MGYG000000271	1	1	NA	NA	NA	LsrB (1)	d__Bacteria;p__Firmicutes_A;c__Clostridia;o__Lachnospirales;f__Lachnospiraceae;g__Roseburia;s__Roseburia sp900552665
MGYG000000319	1	1	NA	NA	NA	LsrB (1)	d__Bacteria;p__Firmicutes_A;c__Clostridia;o__Oscillospirales;f__Ruminococcaceae;g__Pygmaiobacter;s__Pygmaiobacter massiliensis
MGYG000000323	1	NA	NA	1	NA	MCP (1)	d__Bacteria;p__Firmicutes;c__Bacilli;o__Lactobacillales;f__Enterococcaceae;g__Enterococcus_D;s__Enterococcus_D sp002850555
MGYG000000325	1	NA	NA	1	NA	MCP (1)	d__Bacteria;p__Firmicutes_A;c__Clostridia;o__Lachnospirales;f__Lachnospiraceae;g__CAG-95;s__
MGYG000000364	1	NA	NA	1	NA	CSP (1)	d__Bacteria;p__Firmicutes_A;c__Clostridia;o__Lachnospirales;f__Lachnospiraceae;g__Coprococcus;s__Coprococcus sp900767685
MGYG000000398	1	NA	NA	1	NA	MCP (1)	d__Bacteria;p__Firmicutes_A;c__Clostridia;o__Lachnospirales;f__Lachnospiraceae;g__TF01-11;s__
MGYG000000404	1	NA	NA	2	NA	MCP (1); Uncharacterized (1)	d__Bacteria;p__Firmicutes_A;c__Clostridia;o__Lachnospirales;f__Lachnospiraceae;g__UBA11774;s__UBA11774 sp003507655
MGYG000000514	1	NA	NA	1	NA	MCP (1)	d__Bacteria;p__Firmicutes_A;c__Clostridia;o__Lachnospirales;f__Lachnospiraceae;g__CAG-590;s__CAG-590 sp900769115
MGYG000000517	1	NA	NA	1	NA	MCP (1)	d__Bacteria;p__Firmicutes_A;c__Clostridia;o__Oscillospirales;f__Ruminococcaceae;g__UMGS1889;s__UMGS1889 sp900556055
MGYG000000532	1	NA	NA	1	NA	MCP (1)	d__Bacteria;p__Firmicutes_A;c__Clostridia;o__Lachnospirales;f__Lachnospiraceae;g__CAG-510;s__CAG-510 sp000434615
MGYG000000539	1	1	NA	NA	NA	LsrB (1)	d__Bacteria;p__Firmicutes_A;c__Clostridia;o__Lachnospirales;f__Lachnospiraceae;g__Oribacterium;s__Oribacterium sp004554245
MGYG000000614	1	1	NA	NA	NA	LsrB (1)	d__Bacteria;p__Actinobacteriota;c__Coriobacteriia;o__Coriobacteriales;f__Atopobiaceae;g__Parolsenella;s__Parolsenella massiliensis
MGYG000000627	1	NA	NA	1	NA	MCP (1)	d__Bacteria;p__Firmicutes_A;c__Clostridia;o__Lachnospirales;f__Lachnospiraceae;g__CAG-632;s__
MGYG000000639	1	NA	NA	1	NA	MCP (1)	d__Bacteria;p__Spirochaetota;c__Spirochaetia;o__Treponematales;f__Treponemataceae;g__Treponema_D;s__Treponema_D sp900541945
MGYG000000685	1	NA	NA	1	NA	MCP (1)	d__Bacteria;p__Firmicutes_A;c__Clostridia;o__Lachnospirales;f__Lachnospiraceae;g__CAG-590;s__CAG-590 sp900552885
MGYG000000690	1	NA	NA	1	NA	MCP (1)	d__Bacteria;p__Firmicutes_A;c__Clostridia;o__Lachnospirales;f__Lachnospiraceae;g__CAG-590;s__CAG-590 sp000431135
MGYG000000902	1	NA	NA	2	NA	MCPs (2)	d__Bacteria;p__Firmicutes_A;c__Clostridia;o__Clostridiales;f__Clostridiaceae;g__Clostridium;s__Clostridium neonatale
MGYG000000915	1	NA	NA	1	NA	MCP (1)	d__Bacteria;p__Firmicutes_A;c__Clostridia;o__Clostridiales;f__Clostridiaceae;g__Clostridium;s__Clostridium nigeriense
MGYG000000919	1	NA	NA	2	NA	MCPs (2)	d__Bacteria;p__Firmicutes_A;c__Clostridia;o__Lachnospirales;f__Cellulosilyticaceae;g__Niameybacter;s__Niameybacter sp900551325
MGYG000001065	1	1	NA	NA	NA	LsrB (1)	d__Bacteria;p__Firmicutes_A;c__Clostridia;o__Lachnospirales;f__Lachnospiraceae;g__Enterocloster;s__Enterocloster sp900538485
MGYG000001213	1	1	NA	NA	NA	LsrB (1)	d__Bacteria;p__Actinobacteriota;c__Coriobacteriia;o__Coriobacteriales;f__Atopobiaceae;g__Parolsenella;s__Parolsenella sp900544655
MGYG000001237	1	NA	NA	1	NA	HK (1)	d__Bacteria;p__Firmicutes_A;c__Clostridia_A;o__Christensenellales;f__CAG-74;g__UMGS1600;s__UMGS1600 sp900553295
MGYG000001250	1	1	NA	NA	NA	LsrB (1)	d__Bacteria;p__Firmicutes_A;c__Clostridia;o__Lachnospirales;f__Lachnospiraceae;g__Enterocloster;s__Enterocloster sp900759225
MGYG000001254	1	NA	NA	1	NA	MCP (1)	d__Bacteria;p__Firmicutes_A;c__Clostridia;o__Lachnospirales;f__Lachnospiraceae;g__TF01-11;s__TF01-11 sp900759665
MGYG000001266	1	1	NA	NA	NA	LsrB (1)	d__Bacteria;p__Proteobacteria;c__Gammaproteobacteria;o__Enterobacterales;f__Enterobacteriaceae;g__Atlantibacter;s__Atlantibacter hermannii
MGYG000001309	1	NA	NA	3	NA	MCPs (3)	d__Bacteria;p__Firmicutes_A;c__Clostridia;o__Clostridiales;f__Clostridiaceae;g__Clostridium_F;s__Clostridium_F botulinum_A
MGYG000001311	1	1	NA	1	NA	LsrB (1); CSP (1)	d__Bacteria;p__Firmicutes_A;c__Clostridia;o__Lachnospirales;f__Lachnospiraceae;g__Enterocloster;s__Enterocloster sp000155435
MGYG000001317	1	1	NA	NA	1	LsrB (1); CSP (1)	d__Bacteria;p__Proteobacteria;c__Gammaproteobacteria;o__Enterobacterales;f__Enterobacteriaceae;g__Citrobacter;s__Citrobacter portucalensis_A
MGYG000001318	1	1	NA	2	NA	LsrB (1); CSP (1); MCP (1)	d__Bacteria;p__Proteobacteria;c__Gammaproteobacteria;o__Enterobacterales;f__Enterobacteriaceae;g__Enterobacter;s__Enterobacter cancerogenus
MGYG000001328	1	NA	NA	1	NA	MCP (1)	d__Bacteria;p__Firmicutes_A;c__Clostridia;o__Clostridiales;f__Clostridiaceae;g__Clostridium;s__Clostridium tertium
MGYG000001329	1	NA	NA	6	NA	MCPs (5); Uncharacterized (1)	d__Bacteria;p__Campylobacterota;c__Campylobacteria;o__Campylobacterales;f__Helicobacteraceae;g__Helicobacter_A;s__Helicobacter_A rappini
MGYG000001334	1	NA	NA	1	NA	MCP (1)	d__Bacteria;p__Firmicutes;c__Bacilli;o__Lactobacillales;f__Lactobacillaceae;g__Ligilactobacillus;s__Ligilactobacillus ruminis
MGYG000001351	1	NA	NA	1	NA	MCP (1)	d__Bacteria;p__Proteobacteria;c__Gammaproteobacteria;o__Enterobacterales;f__Enterobacteriaceae;g__Edwardsiella;s__Edwardsiella tarda
MGYG000001392	1	NA	NA	1	NA	Uncharacterized (1)	d__Bacteria;p__Campylobacterota;c__Campylobacteria;o__Campylobacterales;f__Campylobacteraceae;g__Campylobacter_A;s__Campylobacter_A concisus_R
MGYG000001393	1	NA	NA	2	NA	MCP (1); CSP (1)	d__Bacteria;p__Proteobacteria;c__Gammaproteobacteria;o__Enterobacterales;f__Enterobacteriaceae;g__Hafnia;s__Hafnia paralvei
MGYG000001394	1	1	NA	1	NA	LsrB (1); MCP (1)	d__Bacteria;p__Proteobacteria;c__Gammaproteobacteria;o__Enterobacterales;f__Enterobacteriaceae;g__Yokenella;s__Yokenella regensburgei
MGYG000001403	1	NA	NA	1	NA	MCP (1)	d__Bacteria;p__Firmicutes;c__Bacilli;o__Bacillales_D;f__Amphibacillaceae;g__Oceanobacillus;s__Oceanobacillus massiliensis
MGYG000001405	1	NA	NA	1	NA	Uncharacterized (1)	d__Bacteria;p__Firmicutes;c__Bacilli;o__Bacillales;f__Bacillaceae_L;g__Ferdinandcohnia;s__Ferdinandcohnia timonensis
MGYG000001406.1	1	NA	NA	1	NA	MCP (1)	d__Bacteria;p__Firmicutes;c__Bacilli;o__Bacillales_A;f__Planococcaceae;g__Kurthia;s__Kurthia massiliensis
MGYG000001419	1	1	NA	NA	NA	LsrB (1)	d__Bacteria;p__Actinobacteriota;c__Actinomycetia;o__Actinomycetales;f__Cellulomonadaceae;g__Timonella;s__Timonella senegalensis
MGYG000001426	1	1	NA	1	NA	LsrB (1); MCP (1)	d__Bacteria;p__Proteobacteria;c__Gammaproteobacteria;o__Enterobacterales;f__Enterobacteriaceae;g__Phytobacter;s__Phytobacter massiliensis
MGYG000001438	1	NA	NA	1	NA	CSP (1)	d__Bacteria;p__Firmicutes;c__Bacilli;o__Bacillales_A;f__Planococcaceae;g__Paenisporosarcina;s__Paenisporosarcina sp000411295
MGYG000001445	1	NA	NA	2	1	MCP (1); CSPs (2)	d__Bacteria;p__Proteobacteria;c__Gammaproteobacteria;o__Enterobacterales;f__Enterobacteriaceae;g__Cedecea;s__Cedecea davisae
MGYG000001467	2	1	NA	1	NA	LsrB (1); MCP (1)	d__Bacteria;p__Firmicutes_A;c__Clostridia;o__Oscillospirales;f__Acutalibacteraceae;g__Clostridium_E;s__Clostridium_E jeddahense
MGYG000001469	1	1	NA	1	NA	LsrB (1); MCP (1)	d__Bacteria;p__Firmicutes;c__Bacilli;o__Bacillales_B;f__DSM-18226;g__Neobacillus;s__Neobacillus jeddahensis
MGYG000001475	1	NA	NA	1	NA	MCP (1)	d__Bacteria;p__Firmicutes;c__Bacilli;o__Bacillales_B;f__DSM-18226;g__Neobacillus;s__Neobacillus rubiinfantis
MGYG000001476	1	NA	NA	1	NA	MCP (1)	d__Bacteria;p__Firmicutes_A;c__Clostridia;o__Oscillospirales;f__Acutalibacteraceae;g__Caproiciproducens;s__Caproiciproducens sp000752215
MGYG000001493	1	NA	NA	1	NA	MCP (1)	d__Bacteria;p__Firmicutes_A;c__Clostridia;o__Lachnospirales;f__Lachnospiraceae;g__Enterocloster;s__Enterocloster bolteae
MGYG000001496	1	1	NA	NA	NA	LsrB (1)	d__Bacteria;p__Firmicutes_A;c__Clostridia;o__Lachnospirales;f__Lachnospiraceae;g__Extibacter;s__Extibacter sp001185345
MGYG000001531	1	1	NA	NA	NA	LsrB (1)	d__Bacteria;p__Firmicutes_A;c__Clostridia;o__Lachnospirales;f__Lachnospiraceae;g__Enterocloster;s__Enterocloster sp001517625
MGYG000001536	1	1	NA	NA	NA	LsrB (1)	d__Bacteria;p__Proteobacteria;c__Gammaproteobacteria;o__Enterobacterales;f__Enterobacteriaceae;g__Enterobacter_A;s__Enterobacter_A timonensis
MGYG000001542	1	NA	NA	1	NA	MCP (1)	d__Bacteria;p__Firmicutes;c__Bacilli;o__Paenibacillales;f__Paenibacillaceae;g__Paenibacillus_A;s__Paenibacillus_A sp900069005
MGYG000001564	1	1	NA	NA	NA	LsrB (1)	d__Bacteria;p__Firmicutes_A;c__Clostridia;o__Lachnospirales;f__Lachnospiraceae;g__Enterocloster;s__Enterocloster clostridioformis_A
MGYG000001571	1	NA	NA	1	NA	MCP (1)	d__Bacteria;p__Firmicutes_A;c__Clostridia;o__Lachnospirales;f__Lachnospiraceae;g__Lacrimispora;s__Lacrimispora sp000526575
MGYG000001658	1	1	NA	NA	NA	LsrB (1)	d__Bacteria;p__Firmicutes_A;c__Clostridia_A;o__Christensenellales;f__CAG-74;g__SFFH01;s__SFFH01 sp900548125
MGYG000001688	1	NA	NA	1	NA	SP (1)	d__Bacteria;p__Firmicutes_A;c__Clostridia;o__Lachnospirales;f__Lachnospiraceae;g__Hungatella_A;s__Hungatella_A hathewayi_A
MGYG000001691	1	NA	NA	2	NA	MCP (1); CSP (1)	d__Bacteria;p__Proteobacteria;c__Gammaproteobacteria;o__Enterobacterales;f__Aeromonadaceae;g__Aeromonas;s__Aeromonas veronii_A
MGYG000001692	1	NA	NA	3	NA	MCPs (2); CSP (1)	d__Bacteria;p__Proteobacteria;c__Gammaproteobacteria;o__Enterobacterales;f__Aeromonadaceae;g__Aeromonas;s__Aeromonas dhakensis
MGYG000001700	1	NA	NA	NA	1	CSP (1)	d__Bacteria;p__Proteobacteria;c__Gammaproteobacteria;o__Enterobacterales;f__Enterobacteriaceae;g__Citrobacter_A;s__Citrobacter_A sedlakii
MGYG000001703	1	NA	1	2	NA	MCPs (2); LuxP (1)	d__Bacteria;p__Proteobacteria;c__Gammaproteobacteria;o__Enterobacterales;f__Vibrionaceae;g__Vibrio;s__Vibrio fluvialis
MGYG000001705	1	NA	NA	NA	1	CSP (1)	d__Bacteria;p__Proteobacteria;c__Gammaproteobacteria;o__Enterobacterales;f__Enterobacteriaceae;g__Citrobacter;s__Citrobacter portucalensis
MGYG000001706	1	NA	NA	2	NA	MCP (1); HK (1)	d__Bacteria;p__Campylobacterota;c__Campylobacteria;o__Campylobacterales;f__Campylobacteraceae;g__Campylobacter_A;s__Campylobacter_A curvus
MGYG000001710	1	1	NA	NA	NA	LsrB (1)	d__Bacteria;p__Firmicutes_A;c__Clostridia;o__Lachnospirales;f__Lachnospiraceae;g__Extibacter;s__Extibacter hylemonae
MGYG000001712	1	1	NA	NA	NA	LsrB (1)	d__Bacteria;p__Firmicutes;c__Bacilli;o__Bacillales;f__Bacillaceae_G;g__Bacillus_A;s__Bacillus_A thuringiensis_S
MGYG000001713	1	NA	1	2	NA	MCPs (2); LuxP (1)	d__Bacteria;p__Proteobacteria;c__Gammaproteobacteria;o__Enterobacterales;f__Vibrionaceae;g__Vibrio;s__Vibrio furnissii
MGYG000001797	1	NA	NA	2	NA	MCPs (2)	d__Bacteria;p__Firmicutes_A;c__Clostridia;o__Lachnospirales;f__Lachnospiraceae;g__CAG-590;s__CAG-590 sp900548855
MGYG000001831	1	NA	NA	1	NA	CSP (1)	d__Bacteria;p__Firmicutes_A;c__Clostridia;o__Lachnospirales;f__Lachnospiraceae;g__TF01-11;s__TF01-11 sp000436755
MGYG000001988	1	1	NA	NA	NA	LsrB (1)	d__Bacteria;p__Firmicutes_A;c__Clostridia;o__Lachnospirales;f__Lachnospiraceae;g__Marvinbryantia;s__Marvinbryantia sp900550755
MGYG000002025	1	1	NA	NA	NA	LsrB (1)	d__Bacteria;p__Firmicutes_A;c__Clostridia;o__Lachnospirales;f__Lachnospiraceae;g__RUG12045;s__
MGYG000002072	1	1	NA	NA	NA	LsrB (1)	d__Bacteria;p__Firmicutes_A;c__Clostridia_A;o__Christensenellales;f__CAG-74;g__SFFH01;s__SFFH01 sp900542395
MGYG000002242	1	NA	NA	1	NA	MCP (1)	d__Bacteria;p__Spirochaetota;c__Spirochaetia;o__Treponematales;f__Treponemataceae;g__Treponema_D;s__Treponema_D succinifaciens
MGYG000002247	1	NA	NA	1	NA	MCP (1)	d__Bacteria;p__Firmicutes_A;c__Clostridia;o__Lachnospirales;f__Lachnospiraceae;g__Acetatifactor;s__Acetatifactor sp900771995
MGYG000002283	1	1	NA	NA	NA	LsrB (1)	d__Bacteria;p__Firmicutes;c__Bacilli;o__Bacillales;f__Bacillaceae_G;g__Bacillus_A;s__Bacillus_A paranthracis
MGYG000002288	1	1	NA	NA	NA	LsrB (1)	d__Bacteria;p__Firmicutes;c__Bacilli;o__Bacillales;f__Bacillaceae_G;g__Bacillus_A;s__Bacillus_A luti
MGYG000002297	1	NA	NA	1	NA	MCP (1)	d__Bacteria;p__Firmicutes_A;c__Clostridia;o__Lachnospirales;f__Lachnospiraceae;g__TF01-11;s__TF01-11 sp001916135
MGYG000002311	1	NA	1	4	NA	MCPs (4); LuxP (1)	d__Bacteria;p__Proteobacteria;c__Gammaproteobacteria;o__Enterobacterales;f__Vibrionaceae;g__Vibrio;s__Vibrio cholerae
MGYG000002322	1	NA	NA	NA	1	CSP (1)	d__Bacteria;p__Proteobacteria;c__Gammaproteobacteria;o__Enterobacterales;f__Enterobacteriaceae;g__Escherichia;s__Escherichia marmotae
MGYG000002323	1	NA	NA	NA	1	CSP (1)	d__Bacteria;p__Proteobacteria;c__Gammaproteobacteria;o__Enterobacterales;f__Enterobacteriaceae;g__Escherichia;s__Escherichia sp000208585
MGYG000002331	1	NA	1	1	NA	MCP (1); LuxP (1)	d__Bacteria;p__Proteobacteria;c__Gammaproteobacteria;o__Enterobacterales;f__Vibrionaceae;g__Vibrio;s__Vibrio parahaemolyticus
MGYG000002335	1	1	NA	1	NA	LsrB (1); MCP (1)	d__Bacteria;p__Proteobacteria;c__Gammaproteobacteria;o__Enterobacterales;f__Enterobacteriaceae;g__Yersinia;s__Yersinia enterocolitica
MGYG000002351	1	1	NA	NA	1	LsrB (1); CSP (1)	d__Bacteria;p__Proteobacteria;c__Gammaproteobacteria;o__Enterobacterales;f__Enterobacteriaceae;g__Klebsiella_A;s__Klebsiella_A michiganensis
MGYG000002355	1	NA	NA	3	NA	MCPs (3)	d__Bacteria;p__Firmicutes_A;c__Clostridia;o__Clostridiales;f__Clostridiaceae;g__Clostridium_F;s__Clostridium_F botulinum
MGYG000002357	1	NA	NA	1	NA	MCP (1)	d__Bacteria;p__Firmicutes;c__Bacilli;o__Bacillales;f__Bacillaceae;g__Bacillus;s__Bacillus licheniformis
MGYG000002363	1	1	NA	NA	1	LsrB (1); CSP (1)	d__Bacteria;p__Proteobacteria;c__Gammaproteobacteria;o__Enterobacterales;f__Enterobacteriaceae;g__Raoultella;s__Raoultella ornithinolytica
MGYG000002366	1	1	NA	NA	1	LsrB (1); CSP (1)	d__Bacteria;p__Proteobacteria;c__Gammaproteobacteria;o__Enterobacterales;f__Enterobacteriaceae;g__Salmonella;s__Salmonella enterica
MGYG000002368	1	NA	1	3	NA	MCPs (2); LuxP (1); Uncharacterized (1)	d__Bacteria;p__Proteobacteria;c__Gammaproteobacteria;o__Enterobacterales;f__Vibrionaceae;g__Vibrio;s__Vibrio metoecus
MGYG000002385	1	NA	NA	1	NA	CSP (1)	d__Bacteria;p__Proteobacteria;c__Gammaproteobacteria;o__Enterobacterales;f__Enterobacteriaceae;g__Leminorella;s__Leminorella richardii
MGYG000002404	1	NA	NA	1	NA	MCP (1)	d__Bacteria;p__Firmicutes;c__Bacilli;o__Bacillales_B;f__DSM-18226;g__Bacillus_BE;s__Bacillus_BE massilionigeriensis
MGYG000002405	1	NA	NA	1	NA	HK (1)	d__Bacteria;p__Actinobacteriota;c__Coriobacteriia;o__Coriobacteriales;f__Atopobiaceae;g__Olsenella_E;s__Olsenella_E timonensis
MGYG000002420	1	1	NA	3	NA	LsrB (1); MCPs (3)	d__Bacteria;p__Firmicutes_A;c__Clostridia;o__Oscillospirales;f__Acutalibacteraceae;g__Clostridium_E;s__Clostridium_E merdae
MGYG000002425	1	NA	NA	1	NA	Uncharacterized (1)	d__Bacteria;p__Campylobacterota;c__Campylobacteria;o__Campylobacterales;f__Campylobacteraceae;g__Campylobacter_A;s__Campylobacter_A concisus_K
MGYG000002432	1	NA	NA	1	NA	HK (1)	d__Bacteria;p__Campylobacterota;c__Campylobacteria;o__Campylobacterales;f__Campylobacteraceae;g__Campylobacter_A;s__Campylobacter_A concisus_F
MGYG000002458	1	1	NA	1	NA	LsrB (1); MCP (1)	d__Bacteria;p__Proteobacteria;c__Gammaproteobacteria;o__Enterobacterales;f__Enterobacteriaceae;g__Yersinia;s__Yersinia aleksiciae
MGYG000002460	1	NA	NA	1	NA	MCP (1)	d__Bacteria;p__Proteobacteria;c__Gammaproteobacteria;o__Enterobacterales;f__Enterobacteriaceae;g__Cronobacter;s__Cronobacter sakazakii
MGYG000002461	1	1	NA	1	NA	LsrB (1); MCP (1)	d__Bacteria;p__Proteobacteria;c__Gammaproteobacteria;o__Enterobacterales;f__Enterobacteriaceae;g__Yersinia;s__Yersinia kristensenii
MGYG000002462	1	1	NA	1	NA	LsrB (1); MCP (1)	d__Bacteria;p__Proteobacteria;c__Gammaproteobacteria;o__Enterobacterales;f__Enterobacteriaceae;g__Yersinia;s__Yersinia kristensenii_B
MGYG000002465	1	1	NA	2	NA	LsrB (1); MCPs (2)	d__Bacteria;p__Proteobacteria;c__Gammaproteobacteria;o__Enterobacterales;f__Enterobacteriaceae;g__Yersinia;s__Yersinia massiliensis
MGYG000002466	1	1	NA	1	NA	LsrB (1); MCP (1)	d__Bacteria;p__Proteobacteria;c__Gammaproteobacteria;o__Enterobacterales;f__Enterobacteriaceae;g__Yersinia;s__Yersinia frederiksenii
MGYG000002467	1	1	NA	1	NA	LsrB (1); MCP (1)	d__Bacteria;p__Proteobacteria;c__Gammaproteobacteria;o__Enterobacterales;f__Enterobacteriaceae;g__Yersinia;s__Yersinia frederiksenii_C
MGYG000002471	1	1	NA	1	NA	LsrB (1); MCP (1)	d__Bacteria;p__Proteobacteria;c__Gammaproteobacteria;o__Enterobacterales;f__Enterobacteriaceae;g__Yersinia;s__Yersinia mollaretii
MGYG000002476	1	1	NA	1	NA	LsrB (1); MCP (1)	d__Bacteria;p__Proteobacteria;c__Gammaproteobacteria;o__Enterobacterales;f__Enterobacteriaceae;g__Yersinia;s__Yersinia pestis
MGYG000002477	1	1	NA	NA	1	LsrB (1); CSP (1)	d__Bacteria;p__Proteobacteria;c__Gammaproteobacteria;o__Enterobacterales;f__Enterobacteriaceae;g__Citrobacter_A;s__Citrobacter_A amalonaticus
MGYG000002484	1	NA	NA	1	NA	MCP (1)	d__Bacteria;p__Proteobacteria;c__Gammaproteobacteria;o__Enterobacterales;f__Enterobacteriaceae;g__Cronobacter;s__Cronobacter malonaticus
MGYG000002491	1	NA	NA	1	1	CSPs (2)	d__Bacteria;p__Proteobacteria;c__Gammaproteobacteria;o__Enterobacterales;f__Enterobacteriaceae;g__Kluyvera;s__Kluyvera ascorbata_B
MGYG000002494	1	NA	NA	1	1	MCP (1); CSP (1)	d__Bacteria;p__Proteobacteria;c__Gammaproteobacteria;o__Enterobacterales;f__Enterobacteriaceae;g__Citrobacter_B;s__Citrobacter_B koseri
MGYG000002495	1	NA	NA	NA	1	CSP (1)	d__Bacteria;p__Proteobacteria;c__Gammaproteobacteria;o__Enterobacterales;f__Enterobacteriaceae;g__Citrobacter;s__Citrobacter europaeus
MGYG000002496	1	NA	NA	NA	1	CSP (1)	d__Bacteria;p__Proteobacteria;c__Gammaproteobacteria;o__Enterobacterales;f__Enterobacteriaceae;g__Salmonella;s__Salmonella bongori
MGYG000002497	1	1	NA	NA	1	LsrB (1); CSP (1)	d__Bacteria;p__Proteobacteria;c__Gammaproteobacteria;o__Enterobacterales;f__Enterobacteriaceae;g__Klebsiella;s__Klebsiella aerogenes
MGYG000002498	1	1	NA	1	NA	LsrB (1); MCP (1)	d__Bacteria;p__Proteobacteria;c__Gammaproteobacteria;o__Enterobacterales;f__Enterobacteriaceae;g__Enterobacter;s__Enterobacter sichuanensis
MGYG000002499	1	1	NA	1	NA	LsrB (1); MCP (1)	d__Bacteria;p__Proteobacteria;c__Gammaproteobacteria;o__Enterobacterales;f__Enterobacteriaceae;g__Enterobacter;s__Enterobacter roggenkampii
MGYG000002500	1	1	NA	1	NA	LsrB (1); MCP (1)	d__Bacteria;p__Proteobacteria;c__Gammaproteobacteria;o__Enterobacterales;f__Enterobacteriaceae;g__Enterobacter;s__Enterobacter cloacae
MGYG000002501	1	1	NA	1	NA	LsrB (1); MCP (1)	d__Bacteria;p__Proteobacteria;c__Gammaproteobacteria;o__Enterobacterales;f__Enterobacteriaceae;g__Enterobacter;s__Enterobacter cloacae_K
MGYG000002502	1	1	NA	1	NA	LsrB (1); MCP (1)	d__Bacteria;p__Proteobacteria;c__Gammaproteobacteria;o__Enterobacterales;f__Enterobacteriaceae;g__Enterobacter;s__Enterobacter chengduensis
MGYG000002503	1	1	NA	1	NA	LsrB (1); MCP (1)	d__Bacteria;p__Proteobacteria;c__Gammaproteobacteria;o__Enterobacterales;f__Enterobacteriaceae;g__Enterobacter;s__Enterobacter ludwigii
MGYG000002504	1	1	NA	1	NA	LsrB (1); MCP (1)	d__Bacteria;p__Proteobacteria;c__Gammaproteobacteria;o__Enterobacterales;f__Enterobacteriaceae;g__Enterobacter;s__Enterobacter hormaechei_A
MGYG000002506	1	1	NA	NA	1	LsrB (1); CSP (1)	d__Bacteria;p__Proteobacteria;c__Gammaproteobacteria;o__Enterobacterales;f__Enterobacteriaceae;g__Escherichia;s__Escherichia coli_D
MGYG000002507	1	NA	NA	NA	1	CSP (1)	d__Bacteria;p__Proteobacteria;c__Gammaproteobacteria;o__Enterobacterales;f__Enterobacteriaceae;g__Escherichia;s__Escherichia albertii
MGYG000002508	1	NA	NA	4	1	MCP (1); CSPs (4)	d__Bacteria;p__Proteobacteria;c__Gammaproteobacteria;o__Enterobacterales;f__Enterobacteriaceae;g__Hafnia;s__Hafnia alvei
MGYG000002510	1	1	NA	NA	NA	LsrB (1)	d__Bacteria;p__Proteobacteria;c__Gammaproteobacteria;o__Enterobacterales;f__Enterobacteriaceae;g__Klebsiella;s__Klebsiella quasipneumoniae
MGYG000002512	1	1	NA	NA	NA	LsrB (1)	d__Bacteria;p__Proteobacteria;c__Gammaproteobacteria;o__Enterobacterales;f__Enterobacteriaceae;g__Morganella;s__Morganella morganii
MGYG000002513	1	1	NA	NA	NA	LsrB (1)	d__Bacteria;p__Proteobacteria;c__Gammaproteobacteria;o__Enterobacterales;f__Enterobacteriaceae;g__Morganella;s__Morganella morganii_A
MGYG000002515	1	1	NA	NA	1	LsrB (1); CSP (1)	d__Bacteria;p__Proteobacteria;c__Gammaproteobacteria;o__Enterobacterales;f__Enterobacteriaceae;g__Escherichia;s__Escherichia fergusonii
MGYG000002519	1	1	NA	1	NA	LsrB (1); MCP (1)	d__Bacteria;p__Proteobacteria;c__Gammaproteobacteria;o__Enterobacterales;f__Enterobacteriaceae;g__Enterobacter;s__Enterobacter asburiae_B
MGYG000002520	1	NA	NA	1	NA	CSP (1)	d__Bacteria;p__Proteobacteria;c__Gammaproteobacteria;o__Enterobacterales;f__Enterobacteriaceae;g__Pluralibacter;s__Pluralibacter gergoviae
MGYG000002521	2	1	NA	1	NA	LsrB (1); MCP (1)	d__Bacteria;p__Proteobacteria;c__Gammaproteobacteria;o__Enterobacterales;f__Enterobacteriaceae;g__Phytobacter;s__Phytobacter ursingii
MGYG000002524	1	1	NA	1	NA	LsrB (1); MCP (1)	d__Bacteria;p__Proteobacteria;c__Gammaproteobacteria;o__Enterobacterales;f__Enterobacteriaceae;g__Yersinia;s__Yersinia bercovieri
MGYG000002525	1	1	NA	1	NA	LsrB (1); MCP (1)	d__Bacteria;p__Proteobacteria;c__Gammaproteobacteria;o__Enterobacterales;f__Enterobacteriaceae;g__Yersinia;s__Yersinia intermedia
MGYG000002526	1	NA	NA	4	NA	MCPs (2); CSPs (2)	d__Bacteria;p__Proteobacteria;c__Gammaproteobacteria;o__Enterobacterales;f__Aeromonadaceae;g__Aeromonas;s__Aeromonas hydrophila
MGYG000002527	1	NA	NA	3	NA	MCPs (2); CSP (1)	d__Bacteria;p__Proteobacteria;c__Gammaproteobacteria;o__Enterobacterales;f__Aeromonadaceae;g__Aeromonas;s__Aeromonas caviae
MGYG000002529	1	NA	NA	2	NA	MCP (1); CSP (1)	d__Bacteria;p__Proteobacteria;c__Gammaproteobacteria;o__Enterobacterales;f__Aeromonadaceae;g__Aeromonas;s__Aeromonas veronii
MGYG000002531	1	NA	NA	1	NA	MCP (1)	d__Bacteria;p__Firmicutes_A;c__Clostridia;o__Lachnospirales;f__Lachnospiraceae;g__Pseudobutyrivibrio;s__Pseudobutyrivibrio fibrisolvens_A
MGYG000002533	1	NA	1	3	NA	MCPs (3); LuxP (1)	d__Bacteria;p__Proteobacteria;c__Gammaproteobacteria;o__Enterobacterales;f__Vibrionaceae;g__Vibrio;s__Vibrio vulnificus
MGYG000002534	1	1	NA	NA	2	LsrB (1); CSPs (2)	d__Bacteria;p__Proteobacteria;c__Gammaproteobacteria;o__Enterobacterales;f__Enterobacteriaceae;g__Citrobacter_A;s__Citrobacter_A farmeri
MGYG000002535	1	NA	NA	NA	1	CSP (1)	d__Bacteria;p__Proteobacteria;c__Gammaproteobacteria;o__Enterobacterales;f__Enterobacteriaceae;g__Citrobacter;s__Citrobacter gillenii
MGYG000002536	1	NA	NA	2	NA	MCP (1); CSP (1)	d__Bacteria;p__Proteobacteria;c__Gammaproteobacteria;o__Enterobacterales;f__Enterobacteriaceae;g__Plesiomonas;s__Plesiomonas shigelloides
MGYG000002538	1	1	NA	NA	NA	LsrB (1)	d__Bacteria;p__Proteobacteria;c__Gammaproteobacteria;o__Enterobacterales;f__Enterobacteriaceae;g__Klebsiella;s__Klebsiella pneumoniae
MGYG000002552	1	NA	NA	1	NA	MCP (1)	d__Bacteria;p__Firmicutes_A;c__Clostridia;o__Lachnospirales;f__Lachnospiraceae;g__Lachnospira;s__Lachnospira sp000436535
MGYG000002633	1	1	NA	NA	NA	LsrB (1)	d__Bacteria;p__Firmicutes_A;c__Clostridia;o__Lachnospirales;f__Lachnospiraceae;g__TF01-11;s__TF01-11 sp003149875
MGYG000002685	1	NA	NA	1	NA	SP (1)	d__Bacteria;p__Firmicutes_A;c__Clostridia;o__Monoglobales_A;f__UBA9506;g__;s__
MGYG000002816	1	NA	NA	NA	1	CSP (1)	d__Bacteria;p__Proteobacteria;c__Gammaproteobacteria;o__Enterobacterales;f__Enterobacteriaceae;g__Citrobacter;s__Citrobacter braakii
MGYG000002825	1	1	NA	NA	NA	LsrB (1)	d__Bacteria;p__Proteobacteria;c__Gammaproteobacteria;o__Enterobacterales;f__Enterobacteriaceae;g__Klebsiella_A;s__Klebsiella_A indica
MGYG000002836	1	1	NA	2	NA	LsrB (1); MCPs (2)	d__Bacteria;p__Firmicutes_A;c__Clostridia;o__Lachnospirales;f__Lachnospiraceae;g__Anaerocolumna;s__Anaerocolumna aminovalerica
MGYG000002839	1	1	NA	NA	NA	LsrB (1)	d__Bacteria;p__Firmicutes;c__Bacilli;o__Lactobacillales;f__Aerococcaceae;g__Granulicatella;s__Granulicatella sp001058355
MGYG000002934	1	NA	NA	1	NA	MCP (1)	d__Bacteria;p__Firmicutes_A;c__Clostridia;o__Oscillospirales;f__Acutalibacteraceae;g__Caproiciproducens;s__Caproiciproducens sp900546895
MGYG000002945	1	NA	NA	1	NA	CSP (1)	d__Bacteria;p__Firmicutes_A;c__Clostridia;o__Lachnospirales;f__Lachnospiraceae;g__Bariatricus;s__Bariatricus massiliensis
MGYG000002949	1	NA	NA	1	NA	SP (1)	d__Bacteria;p__Firmicutes_A;c__Clostridia;o__Lachnospirales;f__Lachnospiraceae;g__UMGS1251;s__UMGS1251 sp900549995
MGYG000003139	1	NA	NA	2	NA	MCPs (2)	d__Bacteria;p__Firmicutes_A;c__Clostridia;o__Clostridiales;f__Clostridiaceae;g__Clostridium_G;s__Clostridium_G cochlearium
MGYG000003142	1	NA	NA	3	NA	MCPs (2); Uncharacterized (1)	d__Bacteria;p__Firmicutes_A;c__Clostridia;o__Clostridiales;f__Clostridiaceae;g__Clostridium_J;s__Clostridium_J sp900547625
MGYG000003144	1	NA	NA	3	NA	MCPs (2); CSP (1)	d__Bacteria;p__Proteobacteria;c__Gammaproteobacteria;o__Enterobacterales;f__Aeromonadaceae;g__Aeromonas;s__Aeromonas rivipollensis
MGYG000003184	1	NA	NA	1	NA	MCP (1)	d__Bacteria;p__Proteobacteria;c__Gammaproteobacteria;o__Enterobacterales;f__Enterobacteriaceae;g__Mixta;s__Mixta calida
MGYG000003187	1	1	NA	1	NA	LsrB (1); MCP (1)	d__Bacteria;p__Proteobacteria;c__Gammaproteobacteria;o__Enterobacterales;f__Enterobacteriaceae;g__Leclercia;s__Leclercia adecarboxylata_C
MGYG000003224	1	1	NA	NA	NA	LsrB (1)	d__Bacteria;p__Firmicutes_A;c__Clostridia_A;o__Christensenellales;f__CAG-74;g__SFFH01;s__SFFH01 sp900542445
MGYG000003298	1	1	NA	NA	NA	LsrB (1)	d__Bacteria;p__Actinobacteriota;c__Coriobacteriia;o__Coriobacteriales;f__Atopobiaceae;g__Parolsenella;s__Parolsenella catena
MGYG000003355	1	NA	NA	1	NA	MCP (1)	d__Bacteria;p__Firmicutes_A;c__Clostridia;o__Lachnospirales;f__Lachnospiraceae;g__Lachnoclostridium;s__Lachnoclostridium phytofermentans_A
MGYG000003358	1	NA	NA	NA	1	CSP (1)	d__Bacteria;p__Proteobacteria;c__Gammaproteobacteria;o__Enterobacterales;f__Enterobacteriaceae;g__Kluyvera;s__Kluyvera ascorbata
MGYG000003360	1	1	NA	1	NA	LsrB (1); MCP (1)	d__Bacteria;p__Proteobacteria;c__Gammaproteobacteria;o__Enterobacterales;f__Enterobacteriaceae;g__Enterobacter_D;s__Enterobacter_D kobei_A
MGYG000003365.1	1	NA	NA	1	NA	MCP (1)	d__Bacteria;p__Proteobacteria;c__Gammaproteobacteria;o__Enterobacterales;f__Enterobacteriaceae;g__Pseudescherichia;s__Pseudescherichia sp002298805
MGYG000003366	1	1	NA	NA	NA	LsrB (1)	d__Bacteria;p__Firmicutes_A;c__Clostridia;o__Lachnospirales;f__Lachnospiraceae;g__Johnsonella;s__Johnsonella sp900766185
MGYG000003372	1	NA	NA	NA	1	CSP (1)	d__Bacteria;p__Proteobacteria;c__Gammaproteobacteria;o__Enterobacterales;f__Enterobacteriaceae;g__Citrobacter;s__Citrobacter werkmanii
MGYG000003377	2	1	NA	1	NA	LsrB (1); MCP (1)	d__Bacteria;p__Proteobacteria;c__Gammaproteobacteria;o__Enterobacterales;f__Enterobacteriaceae;g__Phytobacter;s__Phytobacter sp002377245
MGYG000003390	1	NA	NA	1	NA	MCP (1)	d__Bacteria;p__Proteobacteria;c__Gammaproteobacteria;o__Enterobacterales;f__Enterobacteriaceae;g__Pseudescherichia;s__Pseudescherichia vulneris
MGYG000003395	1	1	NA	1	NA	LsrB (1); MCP (1)	d__Bacteria;p__Proteobacteria;c__Gammaproteobacteria;o__Enterobacterales;f__Enterobacteriaceae;g__Superficieibacter;s__Superficieibacter sp900766525
MGYG000003442	1	1	NA	NA	NA	LsrB (1)	d__Bacteria;p__Firmicutes_A;c__Clostridia;o__Lachnospirales;f__Lachnospiraceae;g__Oribacterium;s__
MGYG000003491	1	NA	NA	1	NA	MCP (1)	d__Bacteria;p__Proteobacteria;c__Gammaproteobacteria;o__Enterobacterales;f__Succinivibrionaceae;g__UBA2804;s__UBA2804 sp900768635
MGYG000003550	1	NA	NA	1	NA	MCP (1)	d__Bacteria;p__Firmicutes_A;c__Clostridia;o__Clostridiales;f__Clostridiaceae;g__Clostridium;s__Clostridium sp900769625
MGYG000003575	1	NA	NA	1	NA	MCP (1)	d__Bacteria;p__Spirochaetota;c__Spirochaetia;o__Treponematales;f__Treponemataceae;g__Treponema_D;s__Treponema_D sp900770075
MGYG000003597	1	1	NA	NA	NA	LsrB (1)	d__Bacteria;p__Firmicutes_A;c__Clostridia;o__Lachnospirales;f__Lachnospiraceae;g__Oribacterium;s__Oribacterium sp900770445
MGYG000003612	1	1	NA	NA	NA	LsrB (1)	d__Bacteria;p__Proteobacteria;c__Gammaproteobacteria;o__Enterobacterales;f__Succinivibrionaceae;g__Succinivibrio;s__Succinivibrio sp900770725
MGYG000003648	1	NA	NA	1	NA	MCP (1)	d__Bacteria;p__Firmicutes_A;c__Clostridia;o__Lachnospirales;f__Lachnospiraceae;g__NK4A136;s__NK4A136 sp002314855
MGYG000003679	1	NA	NA	1	NA	MCP (1)	d__Bacteria;p__Spirochaetota;c__Spirochaetia;o__Treponematales;f__Treponemataceae;g__Treponema_D;s__Treponema_D sp002449305
MGYG000003687	1	NA	NA	1	NA	Uncharacterized (1)	d__Bacteria;p__Firmicutes;c__Bacilli;o__Paenibacillales;f__Paenibacillaceae;g__Paenibacillus;s__Paenibacillus polymyxa
MGYG000003715	1	NA	NA	1	NA	HK (1)	d__Bacteria;p__Firmicutes_A;c__Clostridia;o__Lachnospirales;f__Lachnospiraceae;g__Muricomes;s__Muricomes sp900604355
MGYG000003769	1	NA	NA	1	NA	CSP (1)	d__Bacteria;p__Firmicutes_A;c__Clostridia;o__Lachnospirales;f__Lachnospiraceae;g__Lachnoclostridium;s__
MGYG000003883	1	NA	NA	1	NA	MCP (1)	d__Bacteria;p__Proteobacteria;c__Gammaproteobacteria;o__Enterobacterales;f__Enterobacteriaceae;g__Kosakonia;s__Kosakonia cowanii
MGYG000003892	1	NA	NA	1	NA	MCP (1)	d__Bacteria;p__Firmicutes_A;c__Clostridia;o__Lachnospirales;f__Lachnospiraceae;g__Roseburia;s__Roseburia sp900753715
MGYG000003929	1	NA	NA	1	NA	MCP (1)	d__Bacteria;p__Firmicutes_A;c__Clostridia;o__Lachnospirales;f__Lachnospiraceae;g__CAG-590;s__CAG-590 sp900544905
MGYG000003954	1	NA	NA	1	NA	MCP (1)	d__Bacteria;p__Firmicutes_A;c__Clostridia;o__Lachnospirales;f__Lachnospiraceae;g__CAG-303;s__CAG-303 sp900539455
MGYG000004015	1	NA	NA	1	NA	MCP (1)	d__Bacteria;p__Firmicutes;c__Bacilli;o__Bacillales_A;f__Planococcaceae;g__Psychrobacillus;s__Psychrobacillus sp012843435
MGYG000004039	1	NA	NA	2	NA	MCP (1); SP (1)	d__Bacteria;p__Firmicutes_A;c__Clostridia;o__Lachnospirales;f__Lachnospiraceae;g__UMGS2037;s__
MGYG000004114	1	NA	NA	1	NA	Uncharacterized (1)	d__Bacteria;p__Firmicutes_A;c__Clostridia;o__Lachnospirales;f__Lachnospiraceae;g__CAG-95;s__CAG-95 sp000438155
MGYG000004257	1	1	NA	NA	NA	LsrB (1)	d__Bacteria;p__Actinobacteriota;c__Coriobacteriia;o__Coriobacteriales;f__Atopobiaceae;g__Parolsenella;s__Parolsenella sp900543875
MGYG000004271	1	1	NA	NA	NA	LsrB (1)	d__Bacteria;p__Firmicutes_A;c__Clostridia;o__Lachnospirales;f__Lachnospiraceae;g__Roseburia;s__Roseburia sp900542495
MGYG000004316	1	1	NA	NA	NA	LsrB (1)	d__Bacteria;p__Firmicutes;c__Bacilli;o__Lactobacillales;f__Aerococcaceae;g__Granulicatella;s__Granulicatella adiacens
MGYG000004380	1	NA	NA	1	NA	MCP (1)	d__Bacteria;p__Firmicutes_A;c__Clostridia;o__Lachnospirales;f__Lachnospiraceae;g__;s__
MGYG000004382	1	NA	NA	1	NA	MCP (1)	d__Bacteria;p__Firmicutes_A;c__Clostridia;o__Lachnospirales;f__Lachnospiraceae;g__UBA2821;s__UBA2821 sp902763335
MGYG000004493	1	NA	NA	1	NA	MCP (1)	d__Bacteria;p__Spirochaetota;c__Spirochaetia;o__Treponematales;f__Treponemataceae;g__Treponema_D;s__
MGYG000004541	1	NA	NA	2	NA	MCPs (2)	d__Bacteria;p__Firmicutes;c__Bacilli;o__Bacillales_A;f__Planococcaceae;g__Ureibacillus;s__Ureibacillus endophyticus
MGYG000004567	1	NA	NA	1	NA	HK (1)	d__Bacteria;p__Actinobacteriota;c__Coriobacteriia;o__Coriobacteriales;f__Atopobiaceae;g__Olsenella_E;s__Olsenella_E sp002159735
MGYG000004664	1	NA	NA	1	NA	HK (1)	d__Bacteria;p__Actinobacteriota;c__Coriobacteriia;o__Coriobacteriales;f__Coriobacteriaceae;g__Collinsella;s__
MGYG000004667	1	NA	NA	4	NA	MCPs (3); Uncharacterized (1)	d__Bacteria;p__Firmicutes_A;c__Clostridia;o__Clostridiales;f__Clostridiaceae;g__Clostridium;s__Clostridium beijerinckii
MGYG000004680	1	NA	NA	1	NA	MCP (1)	d__Bacteria;p__Firmicutes_A;c__Clostridia;o__Lachnospirales;f__Lachnospiraceae;g__Lacrimispora;s__
MGYG000004697	1	NA	NA	1	NA	MCP (1)	d__Bacteria;p__Firmicutes_A;c__Clostridia;o__Lachnospirales;f__Lachnospiraceae;g__Eubacterium_F;s__
MGYG000004706	1	1	NA	NA	NA	LsrB (1)	d__Bacteria;p__Actinobacteriota;c__Coriobacteriia;o__Coriobacteriales;f__Atopobiaceae;g__Olsenella_B;s__Olsenella_B sp900768455
MGYG000004718	1	NA	NA	1	NA	MCP (1)	d__Bacteria;p__Firmicutes_A;c__Clostridia;o__Lachnospirales;f__Anaerotignaceae;g__Anaerotignum;s__
MGYG000004725	1	1	NA	NA	NA	LsrB (1)	d__Bacteria;p__Firmicutes_A;c__Clostridia;o__Oscillospirales;f__Oscillospiraceae;g__UBA9475;s__UBA9475 sp900554075
MGYG000004727	1	NA	NA	1	NA	HK (1)	d__Bacteria;p__Firmicutes_A;c__Clostridia;o__Oscillospirales;f__Acutalibacteraceae;g__;s__
MGYG000004732	1	NA	NA	1	NA	HK (1)	d__Bacteria;p__Firmicutes_A;c__Clostridia;o__Oscillospirales;f__Ruminococcaceae;g__Gemmiger;s__
MGYG000004735	1	1	NA	NA	NA	LsrB (1)	d__Bacteria;p__Firmicutes_A;c__Clostridia;o__Lachnospirales;f__Lachnospiraceae;g__UBA7160;s__UBA7160 sp900757145
MGYG000004773	1	1	NA	NA	NA	LsrB (1)	d__Bacteria;p__Proteobacteria;c__Gammaproteobacteria;o__Enterobacterales;f__Succinivibrionaceae;g__Succinivibrio;s__Succinivibrio sp902776275
MGYG000004879	1	NA	NA	1	NA	MCP (1)	d__Bacteria;p__Firmicutes_A;c__Clostridia;o__Lachnospirales;f__Lachnospiraceae;g__Clostridium_N;s__
Note: When conducting statistics, Firmicutes, Firmicutes_A, Firmicutes_B and Firmicutes_C are uniformly classified as Firmicutes.Note NA: This specific type of AI-2 receptor is not found in this genome.
